# Supplementary material for: Quantitative Succinyl-Proteome Profiling of Camellia sinensis cv. ‘Anji Baicha’ During Periodic Albinism
Source: Sci Rep. 2017 May 12;7:1873. doi: 10.1038/s41598-017-02128-x (PMC5431936; doi:10.1038/s41598-017-02128-x)
Supplement: Supplementary file 2 — Table S1 [file 41598_2017_2128_MOESM2_ESM.xls]

## Sheet: Quant
Succinylation identification				Exp.1							Exp.2							Exp.3							Succinylation quantitation									Protein quantitation									Succinylation quantiation normalized by protein
Protein accession	Position	Amino acid	Protein description	Localization probability	PEP	Score	Modified sequence	Charge	Mass error [ppm]	MS/MS Count	Localization probability	PEP	Score	Modified sequence	Charge	Mass error [ppm]	MS/MS Count	Localization probability	PEP	Score	Modified sequence	Charge	Mass error [ppm]	MS/MS Count	S1			S2			S3			S1			S2			S3			S1			S2			S3
																									Rep1	Rep2	Rep3	Rep1	Rep2	Rep3	Rep1	Rep2	Rep3	Rep1	Rep2	Rep3	Rep1	Rep2	Rep3	Rep1	Rep2	Rep3	Rep1	Rep2	Rep3	Rep1	Rep2	Rep3	Rep1
CL1000.Contig3_All	319	K	Protein SEY1, putative	1	0.0109291	83.948	FK(1)EAFDK	2	1.1193	1	1	0.0342734	64.654	FK(1)EAFDK	2	0.39654	1	1	0.00555391	95.358	FK(1)EAFDK	2	0.68033	1	1.428	1.395	1.357	0.983	0.952	1.01	0.527	0.602	0.557		1.31708			0.922249			0.654551			1.05916			1.03226
CL1011.Contig2_All	210	K	sucrose synthase	1	3.29507e-12	65.833	K(1)AEEYLLTFPSDTTYSEFEHK	4	1.0613	1	1	1.83544e-47	150.94	K(1)AEEYLLTFPSDTTYSEFEHK	3	1.0053	1									1.78			0.753			0.342		1.59004	1.54752	1.5546	0.776171	0.799202	0.790417	0.451378	0.457122	0.472285		1.15023			0.94219
CL1011.Contig2_All	442	K	sucrose synthase	1	1.28771e-23	146.79	TK(1)YPDSDIYWK	2	-1.0519	10	1	6.2985e-13	130.1	TK(1)YPDSDIYWK	2	-1.1367	8	1	1.24002e-19	137.84	TK(1)YPDSDIYWK	2	-0.78165	9	1.653	1.661	1.631	0.86	0.859	0.876	0.386	0.36	0.348	1.59004	1.54752	1.5546	0.776171	0.799202	0.790417	0.451378	0.457122	0.472285	1.0396	1.07333	1.04915	1.108	1.07482	1.10828	0.855158
CL1011.Contig2_All	569	K	sucrose synthase	0.780091	0.000919731	64.82	K(0.78)K(0.22)PIIFSMAR	3	0.82852	2	0.849993	0.00343126	55.721	K(0.85)K(0.15)PIIFSMAR	3	1.347	1	0.833726	0.00087425	66.267	K(0.834)K(0.166)PIIFSMAR	3	0.3674	2	1.532	1.734	1.604	0.855	0.801	0.807	0.559	0.339	0.482	1.59004	1.54752	1.5546	0.776171	0.799202	0.790417	0.451378	0.457122	0.472285	0.963498	1.1205	1.03178	1.10156	1.00225	1.02098	1.23843
CL1011.Contig2_All	570	K	sucrose synthase	1	6.31261e-06	88.596	K(1)PIIFSMAR	2	-1.6195	4	0.849767	0.000124318	87.184	K(0.15)K(0.85)PIIFSMAR	3	-0.18686	3	1	3.16084e-07	103.91	K(1)PIIFSMAR	2	-1.1768	4	1.59	1.688	1.602	0.826	0.781	0.793	0.518	0.432	0.507	1.59004	1.54752	1.5546	0.776171	0.799202	0.790417	0.451378	0.457122	0.472285	0.999975	1.09078	1.03049	1.0642	0.977225	1.00327	1.1476
CL1011.Contig2_All	625	K	sucrose synthase	1	1.50238e-11	128.85	ESKDLEEQAEMK(1)K	3	1.9561	11	1	7.67363e-21	140.24	DLEEQAEMK(1)K	2	-0.99082	8	1	3.98509e-11	122.33	DLEEQAEMK(1)K	3	-1.351	8	1.632	1.603	1.451	0.815	0.804	0.839	0.475	0.519	0.657	1.59004	1.54752	1.5546	0.776171	0.799202	0.790417	0.451378	0.457122	0.472285	1.02639	1.03585	0.933361	1.05003	1.006	1.06147	1.05233
CL1011.Contig2_All	795	K	sucrose synthase	1	0.00435322	55.261	K(1)LAESVPLAIE	2	1.071	1	1	0.00402648	56.205	K(1)LAESVPLAIE	2	-0.20818	1	1	7.02973e-07	94.767	K(1)LAESVPLAIE	2	0.64123	1	1.116	1.07	1.413	1.011	1.222	0.834	0.916	0.681	0.719	1.59004	1.54752	1.5546	0.776171	0.799202	0.790417	0.451378	0.457122	0.472285	0.701869	0.691429	0.908917	1.30255	1.52903	1.05514	2.02934
CL102.Contig4_All	54	K	chloroplast inner envelope protein, putative								1	3.23554e-05	90.05	AGFK(1)DVELK	2	0.34652	1									0.508			0.979			1.811
CL1031.Contig2_All	110	K	protochlorophyllide reductase, chloroplastic isoform 1	1	1.28829e-10	117.09	GYVSEEEAGK(1)R	3	-0.54392	2	1	4.10887e-13	126.71	GYVSEEEAGK(1)R	3	-0.96761	3	1	1.11679e-25	140.49	GYVSEEEAGK(1)R	2	-0.95612	3	0.905	0.961	0.829	0.976	0.933	1.049	1.253	1.24	1.263	0.993477	0.931031	0.998042	0.934786	0.978606	0.955851	1.06056	1.10531	1.05194	0.910942	1.03219	0.830627	1.04409	0.953397	1.09745	1.18145
CL1034.Contig3_All	27	K	conserved hypothetical protein	1	6.09536e-05	100.57	LHGDDFEK(1)R	3	-0.090394	1								1	0.00830698	50.353	LHGDDFEK(1)R	3	0.68091	1	1.13		0.999	0.996		0.946	0.918		1.16	1.38538	1.39225	1.46553	1.03829	0.996373	0.95777	0.433734	0.473594	0.412159	0.815659		0.681665	0.959269		0.987711	2.11651
CL1038.Contig2_All	26	K	unnamed protein product	1	2.99647e-20	139.78	VAEFLK(1)PGVAVK	2	0.22656	2	1	4.88405e-13	130.1	VAEFLK(1)PGVAVK	2	-0.84674	2	1	6.20837e-14	119.39	VAEFLK(1)PGVAVK	2	-0.33022	2	1.143	1.097	1.147	1.205	1.179	1.172	0.616	0.703	0.635
CL1059.Contig1_All	154	K	66 kDa stress protein								1	0.0086247	45.357	VLSCAFK(1)PTRPFR	3	0.88503	1	1	0.0116952	42.3	VLSCAFK(1)PTRPFR	3	-0.57655	1		1.256	1.233		0.95	0.878		0.802	0.919	1.17338	1.18943	1.1905	0.936903	0.932347	0.925047	0.800714	0.800888	0.833864		1.05597	1.0357		1.01893	0.949141
CL1064.Contig4_All	43	K	uncharacterized protein LOC101256070	1	0.00127335	63.076	SDVIDHYK(1)R	3	0.65358	2	1	0.000529057	63.076	SDVIDHYK(1)R	3	-3.239	1	1	0.00526909	52.579	SDVIDHYK(1)R	3	-3.4094	1	1.075	0.949	1.131	1.06	1.106	1.025	0.907	1.015	0.862
CL107.Contig1_All	61	K	hypothetical protein PRUPE_ppa012509mg								1	0.000556894	73.951	K(1)VEGTPERPR	3	0.58807	2	1	0.000459027	74.53	K(1)VEGTPERPR	3	0.94616	1		1.125	1.076		1.09	1.099		0.787	0.838	1.07946	1.15733	1.1137	1.09434	1.0956	0.995839	0.725554	0.684986	0.84983		0.972066	0.966151		0.994891	1.10359
CL1077.Contig3_All	339	K	protein CASP								1	0.00884851	48.442	EQHVNDIK(1)K	3	-1.7317	1																	1.12356	1.06106	1.09847	0.951839	1.00453	0.944774	0.915228	0.916986	0.918102
CL108.Contig2_All	126	K	glutathione S-transferase	1	0.00260763	76.228	K(1)GFIESLK	2	1.8094	1															0.811			1.347			0.879
CL108.Contig3_All	129	K	glutathione S-transferase								1	0.000323783	98.048	K(1)GFIESLK	2	1.0939	1									0.784			1.242			1.054
CL1089.Contig2_All	58	K	hypothetical protein VITISV_043115	1	1.12547e-05	112.13	EK(1)PIALNYK	3	0.27252	2	1	3.56163e-07	112.13	EK(1)PIALNYK	3	0.21289	4	1	2.05459e-13	130.98	EK(1)PIALNYK	2	-0.24686	3	0.915	0.94	0.923	1.572	1.433	1.477	0.432	0.567	0.536	0.944599	0.933214	0.981651	1.26451	1.23409	1.18837	0.757413	0.839747	0.544076	0.968665	1.00727	0.940253	1.24317	1.16118	1.24288	0.570362
CL1091.Contig2_All	180	K	adenylyl-sulfate kinase, chloroplastic-like isoform 1	1	0.00139451	74.841	DLGFK(1)PEDR	2	1.8932	1	1	0.00610344	56.043	DLGFK(1)PEDR	2	-0.071259	1	1	0.000297746	82.417	DLGFK(1)PEDR	2	0.7775	1	0.978	1.089	0.923	1.14	1.089	1.198	0.931	0.84	0.922	0.906813			0.999412			1.12758			1.0785			1.14067			0.825661
CL1095.Contig2_All	10	K	pentatricopeptide repeat-containing protein At3g49240-like	1	0.000429805	68.536	K(1)TDTALEHYK	3	0.19811	1	1	0.000116326	71.085	K(1)TDTALEHYK	3	0.29762	1	1	1.066e-07	106.67	K(1)TDTALEHYK	3	0.53743	1	1.082	1.032	1.01	1.061	1.107	1.172	0.897	0.896	0.832
CL1095.Contig2_All	155	K	pentatricopeptide repeat-containing protein At3g49240-like	1	0.00684488	59.418	NGK(1)FDEALK	2	4.1047	1															0.791			0.964			1.425
CL1101.Contig4_All	19	K	coatomer subunit beta-1-like								1	2.9861e-06	88.176	KGMSQLELEDEVQDDLK(1)R	3	0.72668	1									1.247			1.034			0.696		1.5242	1.19284	1.37091	0.817534	1.01667	0.940348	0.482512	0.721451	0.559537		1.0454			1.01705
CL1106.Contig2_All	351	K	dynamin-related protein 1E-like															1	1.92869e-07	73.296	IFK(1)EHLEGGRPGGDR	4	0.90344	1			1.236			0.927			0.846
CL1115.Contig1_All	92	K	hypothetical protein VITISV_035626	1	0.00687633	55.37	HITESFK(1)R	3	-0.23141	1	1	0.00439776	65.246	HITESFK(1)R	3	-0.061149	1	1	0.00270041	66.351	HITESFK(1)R	3	0.58366	1	0.901	0.919		1.081	1.012		1.116	1.187
CL1120.Contig1_All	155	K	conserved hypothetical protein	1	3.22555e-05	85.813	EDVELHDLHK(1)K	4	1.1708	1	1	0.000406938	93.345	EDVELHDLHK(1)K	4	0.036503	1	1	0.000863642	73.951	EDVELHDLHK(1)K	4	0.46007	1		1.009	1.134		1.156	0.988		0.861	0.908	0.836563	0.868995	0.878879	1.26585	1.20555	1.29694	0.936167	0.957111	0.846188		1.16111	1.29028		0.958901	0.761793
CL1141.Contig1_All	256	K	aldose 1-epimerase	1	0.022953	55.461	VK(1)DPSSSR	2	-0.8352	1	1	0.0274345	49.444	VK(1)DPSSSR	2	-1.0664	1	1	0.00733986	66.568	VK(1)DPSSSR	2	-0.74409	1	0.842	0.855	0.894	0.915	0.95	0.865	1.421	1.365	1.425
CL1146.Contig2_All	191	K	unnamed protein product	1	1.55377e-07	59.154	AVLHPTAPLFDQEAQTLK(1)PR	3	-0.59763	1																								1.05153	1.02829	1.03695	1.04753	1.04882	1.06457	0.8381	0.953539	0.88109
CL1146.Contig2_All	282	K	unnamed protein product	1	0.00582384	48.998	K(1)FGYNNDIR	2	-1.6456	1																								1.05153	1.02829	1.03695	1.04753	1.04882	1.06457	0.8381	0.953539	0.88109
CL1150.Contig2_All	38	K	alcohol dehydrogenase	1	0.00199424	81.296	LK(1)LPEDSK	3	-0.52014	2	1	0.00327059	69.825	LK(1)LPEDSK	3	-0.12004	2	1	0.00182211	71.379	LK(1)LPEDSK	2	-0.61516	2	1.424	1.429	1.364	1.034	0.995	1.012	0.464	0.495	0.544	1.22117	1.25782	1.20338	0.980471	0.976534	0.984482	0.699613	0.695389	0.752077	1.1661	1.13609	1.13348	1.0546	1.01891	1.02795	0.663224
CL1150.Contig2_All	194	K	alcohol dehydrogenase	1	0.00293876	93.374	EK(1)VDLLK	3	-0.66198	2	1	0.00212261	85.676	EK(1)VDLLK	3	-0.12256	2	1	0.00423967	85.676	EK(1)VDLLK	3	0.79119	2	0.988	0.894	0.98	1.178	1.179	1.127	0.866	0.988	0.938	1.22117	1.25782	1.20338	0.980471	0.976534	0.984482	0.699613	0.695389	0.752077	0.809061	0.710751	0.814374	1.20146	1.20733	1.14476	1.23783
CL1150.Contig2_All	221	K	alcohol dehydrogenase								1	0.00550103	68.016	DLEAVLK(1)R	2	0.14799	1									1.177			0.987			0.861		1.22117	1.25782	1.20338	0.980471	0.976534	0.984482	0.699613	0.695389	0.752077		0.935743			1.01072
CL1152.Contig5_All	321	K	oxysterol binding protein, putative								1	4.27737e-08	98.062	VAESPENDK(1)FQYTHFAHK	4	-1.7709	1	1	1.19696e-13	84.653	VAESPENDK(1)FQYTHFAHK	4	-2.7257	1		1.278	1.23		0.997	0.885		0.705	0.912	1.41373	1.38306	1.40784	0.874804	0.882094	0.907502	0.59894	0.608331	0.544537		0.924039	0.873676		1.13026	0.975204
CL1152.Contig5_All	357	K	oxysterol binding protein, putative	1	4.55867e-07	102.4	YALEK(1)DDLSK	2	0.64302	2								1	1.17179e-08	117.79	YALEK(1)DDLSK	2	0.68505	1	1.335		1.324	0.968		0.95	0.674		0.687	1.41373	1.38306	1.40784	0.874804	0.882094	0.907502	0.59894	0.608331	0.544537	0.944309		0.940445	1.10653		1.04683	1.12532
CL1153.Contig1_All	34	K	hypothetical protein PRUPE_ppa010412mg	1	0.000554149	71.451	FAIQEHNK(1)K	3	-0.97165	2	1	0.000124445	79.148	FAIQEHNK(1)K	3	-0.80545	2	1	0.00195795	61.78	FAIQEHNK(1)K	3	-0.37738	2	1.226	1.236	1.177	1.077	1.037	1.044	0.678	0.707	0.769	1.26814	1.19882	1.22859	0.959434	1.00933	0.991595	0.697484	0.745804	0.698127	0.966771	1.03101	0.958012	1.12254	1.02742	1.05285	0.972065
CL1153.Contig1_All	185	K	hypothetical protein PRUPE_ppa010412mg	1	0.00293876	93.374	FK(1)VEVHK	3	0.31634	2	1	0.0115305	67.169	FK(1)VEVHK	3	0.7087	2	1	0.00236312	93.374	FK(1)VEVHK	3	0.70518	2	1.354	1.305	1.286	1.106	1.092	1.083	0.464	0.533	0.558	1.26814	1.19882	1.22859	0.959434	1.00933	0.991595	0.697484	0.745804	0.698127	1.06771	1.08857	1.04673	1.15276	1.08191	1.09218	0.665248
CL1174.Contig2_All	339	K	AP-1 complex subunit gamma-2								1	3.8343e-05	88.596	IK(1)DIIVQYK	2	0.67778	1									1.153			1.134			0.688
CL1176.Contig3_All	7	K	40S ribosomal protein S20-2 isoform 1	0.990277	6.32362e-15	75.533	AYAAMK(0.99)PTK(0.01)PGLEESQEQIHK	4	-2.1744	1	0.979775	7.80387e-16	76.015	AYAAMK(0.98)PTK(0.02)PGLEESQEQIHK	4	-1.6115	2	0.951385	3.44728e-15	75.533	AYAAMK(0.951)PTK(0.049)PGLEESQEQIHK	4	0.68705	1		1.131	1.122		0.927	1.016		1.01	0.888	1.28861		1.32025	0.935952		0.943271	0.585303		0.644349			0.849839			1.0771
CL1176.Contig3_All	10	K	40S ribosomal protein S20-2 isoform 1								1	5.82933e-06	67.326	PTK(1)PGLEESQEQIHK	3	-2.0181	1									1.127			1.043			0.853		1.28861		1.32025	0.935952		0.943271	0.585303		0.644349
CL1176.Contig3_All	70	K	40S ribosomal protein S20-2 isoform 1	1	9.33169e-25	131.35	K(1)SPCGEGTNTWDR	3	-0.26112	2	1	2.43353e-49	164.63	K(1)SPCGEGTNTWDR	2	0.0025576	3	1	1.72906e-39	159.18	K(1)SPCGEGTNTWDR	2	0.073488	3	1.297	1.335	1.353	0.967	0.975	0.975	0.729	0.654	0.611	1.28861		1.32025	0.935952		0.943271	0.585303		0.644349	1.00651		1.02481	1.03317		1.03364	1.24551
CL118.Contig4_All	313	K	uncharacterized protein LOC100259885	1	1.6603e-31	151.07	SVSINEFLK(1)PTER	3	-0.012963	2	1	0.000184864	77.776	SVSINEFLK(1)PTER	3	0.18963	2	1	6.5042e-08	98.943	SVSINEFLK(1)PTER	2	0.2853	2	1.366	1.236	1.239	0.914	0.964	0.958	0.706	0.809	0.799
CL1195.Contig3_All	90	K	uncharacterized protein LOC100264321 isoform 1	1	0.0101348	53.404	K(1)YTDNLMR	2	0.46386	1															1.134			1.002			0.904			1.14636	1.2531	1.11073	0.913181	0.86177	0.92226	0.894165	0.854391	0.959142	0.989214			1.09726			1.011
CL1203.Contig3_All	29	K	cyclophilin	1	0.00209375	76.064	SGK(1)PLHFK	3	0.3135	1	1	0.00397946	65.224	SGK(1)PLHFK	3	1.4821	2	1	0.00149554	76.679	SGK(1)PLHFK	3	0.015773	1	1.37	1.369	1.319	0.927	0.881	0.916	0.682	0.739	0.74	1.12278	1.15079	1.17516	0.896752	0.874721	0.917268	0.93336	0.899743	0.88313	1.22018	1.18962	1.1224	1.03373	1.00718	0.998618	0.730694
CL121.Contig1_All	307	K	arginine--tRNA ligase, cytoplasmic-like	1	0.0010091	91.867	VLEELDK(1)K	2	-0.016811	2	1	0.00112548	83.948	VLEELDK(1)K	3	0.89037	2	1	0.00232506	83.948	VLEELDK(1)K	2	0.088911	1	0.897	0.989	0.971	1.106	1.036	1.013	1.088	1.056	1.107	1.03166	1.03374	1.02935	0.988315	0.965502	0.978039	0.982596	0.982851	0.979373	0.869469	0.956722	0.943315	1.11908	1.07302	1.03575	1.10727
CL121.Contig1_All	515	K	arginine--tRNA ligase, cytoplasmic-like	1	0.00437619	89.355	NIEELK(1)K	2	-1.5013	1	1	0.00269359	89.355	NIEELK(1)K	2	-1.0672	2	1	0.00482905	89.355	NIEELK(1)K	2	-1.165	1	1.113	1.041	1.007	0.993	1.046	1.076	0.945	0.969	0.97	1.03166	1.03374	1.02935	0.988315	0.965502	0.978039	0.982596	0.982851	0.979373	1.07884	1.00702	0.978288	1.00474	1.08337	1.10016	0.961738
CL1211.Contig3_All	75	K	protein translocase, putative	1	0.024983	62.463	K(1)MEMSEK	2	0.99059	1															0.892			1.021			1.21
CL1215.Contig1_All	336	K	probable exocyst complex component 4-like isoform 1								1	0.0147723	45.908	K(1)SDAPLHVK	3	0.73809	1	1	0.000993277	67.704	K(1)SDAPLHVK	3	-0.17166	1			1.118			0.989			0.931	1.04645	1.13123	1.12338	1.05285	1.13638	1.07084	0.873184	0.684163	0.760628			0.99521			0.923573
CL1218.Contig2_All	349	K	pentatricopeptide repeat-containing protein At2g15690-like	1	3.96839e-08	94.717	STNPYK(1)GDAHEK	3	-0.11324	1	1	0.000164724	91.845	STNPYK(1)GDAHEK	3	0.49759	1	1	0.000330009	76.156	STNPYK(1)GDAHEK	3	-0.24396	1	0.966	0.928	0.879	1.139	1.176	1.238	0.949	0.944	0.929	0.929871	0.877136	0.929596	1.18363	1.17316	1.09057	0.897652	0.980772	0.998592	1.03885	1.05799	0.945572	0.962292	1.00242	1.13518	1.0572
CL1224.Contig1_All	193	K	translocase of chloroplast 34, chloroplastic	1	0.00318521	97.798	GILVDK(1)K	2	0.29378	2	1	0.00290437	86.794	GILVDK(1)K	2	0.54768	2	1	0.00675769	85.212	GILVDK(1)K	2	-0.17939	1	0.931	0.913	0.889	1.201	1.196	1.225	0.912	0.937	0.933	0.926272	1.00158	0.929246	1.11679	1.07975	1.06036	0.974343	0.893256	0.976127	1.0051	0.911559	0.95669	1.0754	1.10767	1.15526	0.936016
CL1228.Contig1_All	295	K	phytochrome E	1	8.2264e-05	79.089	ALHGEEEK(1)NVELK	3	3.882	1																								1.02984	0.94808	1.01175	1.00576	1.06536	1.03385	0.953139	1.00024	0.94771
CL123.Contig4_All	78	K	bifunctional 3-dehydroquinate dehydratase/shikimate dehydrogenase, chloroplastic-like								1	0.00039747	83.358	QVYK(1)PEYINANTK	3	-0.36303	1									1.131			0.991			0.921		1.35789	1.22131	1.35524	0.911824	0.8792	0.881831	0.607474	0.830105	0.643622		0.926058			1.12716
CL1230.Contig5_All	426	K	5&apos;-adenylylsulfate reductase 3, chloroplastic-like isoform 1								1	0.0171276	56.258	PIK(1)YPSEK	2	0.043688	1	1	0.017868	56.258	PIK(1)YPSEK	2	0.045151	1			0.886			0.724			1.631	0.922501	0.799382	0.920095	1.00403	0.842119	0.873881	1.10123	1.4402	1.24397			0.962944			0.828488
CL1233.Contig3_All	29	K	protein disulfide isomerase-like 2-3-like	1	0.00632436	62.338	K(1)GAYAPLR	2	-0.021269	1	1	0.00198426	78.377	K(1)GAYAPLR	2	-0.001778	1	1	0.0212969	49.833	K(1)GAYAPLR	2	0.73229	1		1.158	1.15		1.074	1.085		0.765	0.751
CL1241.Contig4_All	203	K	phosphoenolpyruvate carboxykinase	1	0.00480173	78.098	AYK(1)ETLLK	2	0.048222	1	1	0.000921886	88.495	AYK(1)ETLLK	2	0.17644	1	1	0.00327941	98.044	AYK(1)ETLLK	2	0.40698	1	1.51	1.525	1.36	0.899	0.9	0.954	0.531	0.493	0.631
CL1255.Contig7_All	89	K	26S proteasome regulatory particle non-ATPase subunit 12	1	2.13024e-06	83.511	DFFQLK(1)PYYTDAHGR	3	0.33528	1															1.008			1.029			1.04			1.12257	1.12967	1.16511	1.04274	1.06271	1.04521	0.752334	0.770458	0.750845	0.897938			0.986823			1.38236
CL1261.Contig3_All	140	K	lipoxygenase	1	0.000969681	50.077	MSQDENEVK(1)YELNFK	3	0.35096	1															0.779			1.102			1.255			0.647702	0.683652	0.596844	1.03511	1.03244	0.990404	1.5088	1.44514	1.50677	1.20271			1.06462			0.831788
CL1261.Contig3_All	199	K	lipoxygenase	1	0.0125882	73.665	FDNPEK(1)R	2	0.17005	2	1	0.0199674	63.419	FDNPEK(1)R	2	-0.36463	3	1	0.010802	71.379	FDNPEK(1)R	2	0.055355	2	0.875	0.882	0.808	1.024	1.054	1.083	1.229	1.181	1.246	0.647702	0.683652	0.596844	1.03511	1.03244	0.990404	1.5088	1.44514	1.50677	1.35093	1.29013	1.35379	0.989264	1.02089	1.09349	0.814555
CL1261.Contig3_All	284	K	lipoxygenase								1	0.0122707	49.025	CK(1)TDPLSESR	2	-1.6662	1									0.896			1.134			1.049		0.647702	0.683652	0.596844	1.03511	1.03244	0.990404	1.5088	1.44514	1.50677		1.31061			1.09837
CL1261.Contig3_All	393	K	lipoxygenase	1	0.00287812	58.274	FETPALVEK(1)DK	3	0.27507	1																								0.647702	0.683652	0.596844	1.03511	1.03244	0.990404	1.5088	1.44514	1.50677
CL1261.Contig3_All	720	K	lipoxygenase	1	0.00218662	67.897	TVGHQDK(1)K	3	-0.49471	1	1	0.00242768	74.464	TVGHQDK(1)K	3	-1.3909	1	1	0.00144827	85.676	TVGHQDK(1)K	3	-0.11513	1	0.393	0.531	0.473	0.591	0.612	0.589	2.474	2.295	2.413	0.647702	0.683652	0.596844	1.03511	1.03244	0.990404	1.5088	1.44514	1.50677	0.60676	0.776711	0.792502	0.570952	0.592772	0.594707	1.63972
CL1261.Contig3_All	774	K	lipoxygenase	1	5.15456e-21	124.51	K(1)IPTEDPSEQELK	3	-0.34814	3	1	4.35165e-14	132.79	K(1)IPTEDPSEQELK	2	0.10512	4	1	7.98328e-18	116.19	K(1)IPTEDPSEQELK	3	0.4051	3	0.711	0.614	0.588	1.092	1.091	1.145	1.361	1.504	1.478	0.647702	0.683652	0.596844	1.03511	1.03244	0.990404	1.5088	1.44514	1.50677	1.09773	0.898117	0.985182	1.05496	1.05672	1.15609	0.902042
CL1261.Contig3_All	852	K	lipoxygenase	1	8.42577e-08	97.273	LK(1)ELEGVIDDR	2	1.2577	1	1	3.01607e-05	113.8	LK(1)ELEGVIDDR	2	0.18996	1	1	1.14668e-10	101.3	LK(1)ELEGVIDDR	2	1.2994	1	0.737	0.822	0.779	1.121	1.08	1.148	1.286	1.229	1.198	0.647702	0.683652	0.596844	1.03511	1.03244	0.990404	1.5088	1.44514	1.50677	1.13787	1.20237	1.3052	1.08297	1.04607	1.15912	0.852334
CL1261.Contig3_All	882	K	lipoxygenase								1	5.33353e-09	57.142	VGAGVVPYELLK(1)PFSEPGVTGK	3	0.048719	1									0.588			1.005			1.663		0.647702	0.683652	0.596844	1.03511	1.03244	0.990404	1.5088	1.44514	1.50677		0.860086			0.973425
CL1272.Contig2_All	24	K	eukaryotic initiation factor 4A-3-like								1	3.44618e-05	104.95	MDEDEK(1)LVFETSK	2	0.45981	1	1	0.000165823	62.081	MDEDEK(1)LVFETSK	3	-2.1258	1		1.1	1.119		1.13	0.862		0.767	1.107	1.10638	1.10566	1.12305	0.96463	0.996229	1.00649	0.856665	0.857138	0.814128		0.994882	0.996391		1.13428	0.856444
CL1272.Contig2_All	288	K	eukaryotic initiation factor 4A-3-like								1	0.00320017	74.841	K(1)VDWLTEK	2	-1.2287	1	1	1.25275e-08	127.76	K(1)VDWLTEK	2	-1.5036	1		1.147	1.143		1.095	1.102		0.752	0.736	1.10638	1.10566	1.12305	0.96463	0.996229	1.00649	0.856665	0.857138	0.814128		1.03739	1.01776		1.09914	1.0949
CL1276.Contig1_All	443	K	probable methionyl-tRNA synthetase	1	2.37174e-13	129.37	ELK(1)DEEVEFFR	2	-0.71435	1	1	6.59091e-05	110.51	ELK(1)DEEVEFFR	2	-2.2683	1								1.019	1.001		1.035	1.07		1.016	0.991		1.1173	1.09685	1.13002	0.923765	0.939878	0.945352	0.910722	0.932238	0.905574	0.912023	0.912611		1.12041	1.13845		1.1156
CL1276.Contig1_All	477	K	probable methionyl-tRNA synthetase	1	3.59937e-63	138.98	ELAEQLK(1)K	3	-0.82832	4	1	0.00048169	90.15	ELAEQLK(1)K	3	1.7103	4	1	0.00256074	95.502	ELAEQLK(1)K	3	1.8191	3	1.198	1.19	1.18	0.951	0.944	0.937	0.886	0.902	0.914	1.1173	1.09685	1.13002	0.923765	0.939878	0.945352	0.910722	0.932238	0.905574	1.07223	1.08492	1.04423	1.02948	1.00439	0.991166	0.972854
CL1278.Contig2_All	30	K	uncharacterized protein LOC101300076	1	3.27065e-10	94.532	IHEEGVEHHADK(1)GEK	4	0.21811	1	1	0.000276735	76.156	IHEEGVEHHADK(1)GEK	4	0.18254	1								1.348	1.299		0.917	0.964		0.726	0.719		1.38157			0.938519			0.546441			0.975701			0.977071			1.3286
CL1281.Contig2_All	67	K	Prolyl 4-hydroxylase alpha subunit-like protein								0.999996	0.00532381	71.379	KGIAVK(1)PR	3	1.1185	1									1.216			1.191			0.519
CL1284.Contig2_All	237	K	pre-mRNA-processing factor 39-like	1	2.1551e-13	138.4	K(1)YADHEAR	3	0.39304	6	1	1.50996e-15	136.39	K(1)YADHEAR	3	0.82367	6	1	1.20728e-08	125.83	K(1)YADHEAR	3	-0.2344	6	0.989	0.968	0.955	1.042	1.037	1.072	1.049	1.084	1.049	1.08518	1.1545	1.12891	1.02924	1.04743	1.03093	0.792521	0.779889	0.77687	0.911368	0.838462	0.845947	1.01239	0.990038	1.03983	1.32362
CL1284.Contig2_All	526	K	pre-mRNA-processing factor 39-like	1	3.02297e-08	96.23	FK(1)EHSGDIPGAR	3	-0.37227	1	1	3.84371e-05	106.11	FK(1)EHSGDIPGAR	2	-0.040908	2	1	0.000404785	79.875	FK(1)EHSGDIPGAR	3	0.085078	2	1.363	1.232	1.003	0.988	0.99	1.073	0.611	0.779	0.979	1.08518	1.1545	1.12891	1.02924	1.04743	1.03093	0.792521	0.779889	0.77687	1.25601	1.06713	0.888466	0.959928	0.945166	1.0408	0.770958
CL1294.Contig1_All	514	K	vesicle-fusing ATPase-like	1	0.00662803	74.415	HDHIYK(1)R	3	0.31576	1								1	0.0101406	64.523	HDHIYK(1)R	3	1.2997	1	1.092		1.412	0.988		0.981	0.98		0.519	1.13665	1.1011	1.10618	1.00224	1.03613	0.995466	0.817519	0.825888	0.836907	0.960714		1.27647	0.985796		0.985468	1.19875
CL1295.Contig6_All	89	K	stress-related protein-like															1	0.012191	44.045	K(1)VDMSVNELDRR	3	0.30456	1			0.785			1.118			1.23	0.460534	0.458267	0.491636	0.994665	0.956215	1.00243	1.74066	1.77276	1.75057			1.59671			1.11529
CL1314.Contig6_All	77	K	unnamed protein product	1	5.82041e-55	148.41	AGTVTTNLPQAIEEFK(1)K	3	-0.19889	2															0.657			1.352			1.083
CL1314.Contig8_All	195	K	50S ribosomal protein L1, chloroplastic								1	9.36871e-06	63.185	VAVLTQGEK(1)FDEAK	3	1.663	1									1.012			1.131			0.891
CL1315.Contig2_All	75	K	putative 60S ribosomal protein L18a								1	0.000576208	73.233	IK(1)NYGIWLR	2	0.61169	1									1.507			0.88			0.546			1.51297	1.62195		0.799159	0.751464		0.558192	0.477458		0.996054			1.10116
CL1315.Contig2_All	150	K	putative 60S ribosomal protein L18a	1	0.0018586	91.318	IK(1)FPLVFK	3	1.0773	7	1	0.000819384	91.318	IK(1)FPLVFK	2	1.0303	4	1	0.00232278	101.54	IK(1)FPLVFK	2	-0.23769	4	1.836	1.842	1.814	0.721	0.714	0.68	0.324	0.308	0.356		1.51297	1.62195		0.799159	0.751464		0.558192	0.477458		1.21747	1.11841		0.89344	0.904901
CL1319.Contig5_All	635	K	ubiquitin-activating enzyme E1 1	1	2.74051e-17	109.07	CLYFQK(1)PLLESGTLGAK	3	-0.2325	1															1.318			0.996			0.66
CL1319.Contig5_All	756	K	ubiquitin-activating enzyme E1 1								1	5.10162e-07	116.03	LK(1)FEDYFASR	2	0.32839	1	1	0.00461731	56.938	LK(1)FEDYFASR	2	-0.89681	1		1.192	1.084		1.074	1.151		0.716	0.755
CL1319.Contig5_All	832	K	ubiquitin-activating enzyme E1 1	1	0.00106055	94.692	K(1)LAEALDK	2	-1.263	1	1	0.000389501	94.692	K(1)LAEALDK	2	-1.6972	1	1	0.00231291	83.862	K(1)LAEALDK	2	-1.8966	1	1.171	1.172	1.113	1.045	1.041	1.099	0.796	0.792	0.786
CL1319.Contig5_All	885	K	ubiquitin-activating enzyme E1 1								1	0.0206801	47.603	K(1)NLPPEFR	2	1.5602	1									1.122			1.073			0.818
CL1319.Contig5_All	894	K	ubiquitin-activating enzyme E1 1	1	7.49474e-08	123.86	MK(1)PIQFEK	2	0.8218	4	1	0.000579406	98.044	MK(1)PIQFEK	3	-0.87591	3	1	0.00182211	93.649	MK(1)PIQFEK	3	-0.67138	3	1.161	1.052	1.167	0.989	1.01	0.989	0.885	1.002	0.86
CL1319.Contig5_All	967	K	ubiquitin-activating enzyme E1 1	1	4.98004e-05	80.905	VLDGGHK(1)VEDYR	3	1.4972	1	1	6.0269e-07	63.662	VLDGGHK(1)VEDYR	3	0.16815	1								1.171			0.964			0.905
CL1319.Contig6_All	342	K	ubiquitin activating enzyme E1	1	0.00203385	96.492	VLNFK(1)PLR	2	-0.032089	3	1	0.00397592	73.665	VLNFK(1)PLR	2	-0.12908	4	1	0.00133256	79.469	VLNFK(1)PLR	2	-0.041324	4	1.096	1.179	1.168	1.161	1.06	1.09	0.742	0.757	0.718	1.15363	1.15886	1.18265	0.92447	0.888456	0.922384	0.870645	0.89282	0.824005	0.950045	1.01738	0.987611	1.25585	1.19308	1.18172	0.852242
CL1319.Contig6_All	349	K	ubiquitin activating enzyme E1	1	3.49506e-11	99.044	EALK(1)DPGDFLLSDFSK	3	-1.6915	1	1	6.96209e-10	112.34	EALK(1)DPGDFLLSDFSK	3	-1.2866	1								1.278	1.268		0.963	0.953		0.761	0.781		1.15363	1.15886	1.18265	0.92447	0.888456	0.922384	0.870645	0.89282	0.824005	1.10781	1.09418		1.04168	1.07265		0.874065
CL1319.Contig6_All	734	K	ubiquitin activating enzyme E1								1	0.000162044	83.862	VIECLDK(1)EK	2	-1.8392	1									1.142			1.096			0.755		1.15363	1.15886	1.18265	0.92447	0.888456	0.922384	0.870645	0.89282	0.824005		0.985448			1.2336
CL1319.Contig6_All	750	K	ubiquitin activating enzyme E1								1	8.69322e-37	163.9	LK(1)FEDYFANR	2	-0.64958	2	1	5.98364e-18	113.38	LK(1)FEDYFANR	2	-0.20184	1		1.345			0.95			0.677		1.15363	1.15886	1.18265	0.92447	0.888456	0.922384	0.870645	0.89282	0.824005		1.16062			1.06927
CL1338.Contig2_All	169	K	DnaJ-like protein	1	6.07451e-08	98.406	GTGETINDK(1)DR	2	0.64493	1	1	0.00151438	99.498	GTGETINDK(1)DR	2	0.59784	1								1.163	1.183		1.087	1.069		0.748	0.737		1.19121	1.17369	1.15786	0.978193	0.957574	0.955261	0.819779	0.842023	0.811529	0.976317	1.00793		1.11123	1.11636		0.91244
CL1338.Contig2_All	275	K	DnaJ-like protein	1	1.82375e-20	124.16	SNPGEVIK(1)PDQFK	2	0.32955	3	1	9.22177e-20	139.66	SNPGEVIK(1)PDQFK	2	-0.76298	2	1	0.00120495	58.885	SNPGEVIK(1)PDQFK	2	1	1	1.273	1.278	1.244	0.979	0.968	0.999	0.745	0.745	0.735	1.19121	1.17369	1.15786	0.978193	0.957574	0.955261	0.819779	0.842023	0.811529	1.06866	1.08887	1.0744	1.00082	1.01089	1.04579	0.908781
CL1338.Contig2_All	356	K	DnaJ-like protein								1	7.96779e-05	41.615	K(1)QMHEAYDEDEDMHGGGGAQR	4	-2.1044	1									0.998			0.959			1.153		1.19121	1.17369	1.15786	0.978193	0.957574	0.955261	0.819779	0.842023	0.811529		0.85031			1.00149
CL1338.Contig4_All	30	K	dnaJ protein homolog isoform 1	1	6.6404e-05	105.46	NASQDDLK(1)K	3	-0.12573	2	1	8.59263e-07	101.39	NASQDDLK(1)K	2	-0.36095	1	1	6.53942e-05	104.05	NASQDDLK(1)K	3	0.34351	3	1.144	1.227	1.094	0.888	0.87	0.901	1.045	0.954	1.087	1.32969	1.28657	1.30032	0.899126	0.910431	0.904075	0.664813	0.712744	0.661481	0.860351	0.9537	0.841333	0.987625	0.955592	0.996599	1.57187
CL1338.Contig4_All	44	K	dnaJ protein homolog isoform 1								1	0.00338156	54.65	NHPDK(1)GGDPEK	3	-0.66545	1	1	0.00137433	73.881	NHPDK(1)GGDPEK	3	-0.19863	1										1.32969	1.28657	1.30032	0.899126	0.910431	0.904075	0.664813	0.712744	0.661481
CL1338.Contig4_All	50	K	dnaJ protein homolog isoform 1								0.999996	5.61895e-05	69.03	NHPDKGGDPEK(1)FK	4	-0.19997	1									1.237			0.932			0.853		1.32969	1.28657	1.30032	0.899126	0.910431	0.904075	0.664813	0.712744	0.661481		0.961472			1.02369
CL1338.Contig4_All	66	K	dnaJ protein homolog isoform 1								1	0.000795785	46.892	ELAQAYEVLSDPEK(1)R	3	0.77271	1									0.651			1.003			1.576		1.32969	1.28657	1.30032	0.899126	0.910431	0.904075	0.664813	0.712744	0.661481		0.505997			1.10168
CL1338.Contig4_All	205	K	dnaJ protein homolog isoform 1	1	4.66204e-09	102.87	GTGETISDK(1)DR	2	2.0446	1	1	0.00113326	91.202	GTGETISDK(1)DR	2	0.94327	1	1	2.8133e-05	90.697	GTGETISDK(1)DR	2	0.36812	1	1.336	1.294	1.277	0.952	0.987	1.027	0.696	0.697	0.648	1.32969	1.28657	1.30032	0.899126	0.910431	0.904075	0.664813	0.712744	0.661481	1.00475	1.00578	0.982068	1.05881	1.0841	1.13597	1.04691
CL1338.Contig4_All	311	K	dnaJ protein homolog isoform 1	1	2.18413e-18	117.2	SQPGEVVK(1)PDQFK	2	-0.78219	5	1	8.53247e-05	90.707	SQPGEVVK(1)PDQFK	3	0.56299	7	1	6.17569e-25	132.08	SQPGEVVK(1)PDQFK	2	-0.041443	5	1.372	1.295	1.36	1.012	1.023	0.994	0.565	0.645	0.575	1.32969	1.28657	1.30032	0.899126	0.910431	0.904075	0.664813	0.712744	0.661481	1.03182	1.00655	1.0459	1.12554	1.12364	1.09947	0.849863
CL1338.Contig4_All	392	K	dnaJ protein homolog isoform 1	1	2.63858e-30	112.36	K(1)QQAAQEAYEEDDDMHGGGAQR	3	0.19863	1															1.105			0.967			0.992			1.32969	1.28657	1.30032	0.899126	0.910431	0.904075	0.664813	0.712744	0.661481	0.831021			1.07549			1.49215
CL1344.Contig3_All	184	K	hypothetical protein PRUPE_ppa009899mg	1	0.000265592	82.261	VLDDESEK(1)K	2	-0.051744	1	1	0.000860714	60.398	VLDDESEK(1)K	2	-0.3789	1								1.297	1.247		0.952	0.952		0.749	0.81		1.16734	1.19434	0.953939	0.952243	0.840095	0.862161	0.823501	0.908412	1.21051	1.11107	1.04409		0.999745	1.13321		0.909532
CL1353.Contig1_All	93	K	uncharacterized protein LOC100249870 isoform 1	0.998149	1.60041e-13	117.93	K(0.002)DEEEK(0.998)LVEASH	3	-0.80709	1	1	0.00158869	72.152	DEEEK(1)LVEASH	2	0.38036	2	0.983519	7.4462e-05	86.772	K(0.016)DEEEK(0.984)LVEASH	3	-3.5769	2	0.971	0.868	1.133	1.071	1.014	0.922	1.035	1.256	1.001	0.982519	1.13414	1.08911	0.988568	0.984842	0.988255	1.03613	0.834872	0.891403	0.988276	0.765335	1.0403	1.08339	1.02961	0.932958	0.998906
CL1382.Contig3_All	26	K	26S proteasome regulatory subunit 4 homolog A-like	1	0.00155092	60.255	K(1)FEPAAPPAR	2	0.97345	2	1	0.00011417	96.342	K(1)FEPAAPPAR	2	-0.42375	2	1	1.17124e-08	112.71	K(1)FEPAAPPAR	3	-0.31599	3	1.245	1.166	1.236	1.082	1.095	1.014	0.644	0.724	0.726
CL1382.Contig3_All	89	K	26S proteasome regulatory subunit 4 homolog A-like	1	0.0369915	66.692	LK(1)PQEEK	2	0.4868	1	1	0.0246554	60.019	LK(1)PQEEK	3	1.3503	3	1	0.000845269	75.043	LK(1)PQEEK	3	0.86722	4	1.262	1.257	1.11	0.887	0.944	0.972	0.884	0.807	0.966
CL1382.Contig3_All	94	K	26S proteasome regulatory subunit 4 homolog A-like								0.999999	4.89192e-13	127.36	LKPQEEK(1)TEEDR	3	-1.8329	1									1.307			1.041			0.602
CL1382.Contig3_All	101	K	26S proteasome regulatory subunit 4 homolog A-like															1	0.0217322	68.383	SK(1)VDDLR	2	1.1312	1			1.194			1.098			0.67
CL1382.Contig3_All	353	K	26S proteasome regulatory subunit 4 homolog A-like	1	0.000181074	78.324	K(1)IEFPLPDIK	2	-0.94569	1															1.096			1.02			0.932
CL1382.Contig3_All	423	K	26S proteasome regulatory subunit 4 homolog A-like	1	2.81567e-05	111.17	VTHSDFK(1)K	3	-1.6813	2	1	0.000325701	91.853	VTHSDFK(1)K	3	-1.3757	2	1	0.00107526	99.139	VTHSDFK(1)K	3	-0.68625	2	1.263	1.2	1.226	1.006	0.967	1.02	0.723	0.856	0.733
CL1384.Contig5_All	99	K	hypothetical protein PRUPE_ppa011737mg	1	0.0144353	71.379	K(1)WIPELR	2	0.23736	1	1	0.0306724	53.968	K(1)WIPELR	2	1.2287	1	1	0.010802	71.379	K(1)WIPELR	2	0.32969	1	1.213	1.246	1.269	0.925	0.891	0.95	0.899	0.898	0.766		1.47603			0.737142			0.637788			0.844158			1.20872
CL1392.Contig5_All	63	K	probable histone H2AXa-like	1	1.23018e-19	134.99	GK(1)GEIGSASQEF	2	0.073615	2	1	0.000626538	72.29	GK(1)GEIGSASQEF	2	-0.59381	1	1	5.28976e-09	100.93	GK(1)GEIGSASQEF	2	-0.26637	2	1.064	1.054	1.023	1.033	1.34	1.11	0.958	0.537	0.899
CL1393.Contig10_All	104	K	heat shock protein, putative								1	4.29518e-06	53.565	VVPGPGDK(1)PMIVVSYK	3	-1.125	1	1	0.000324914	55.546	VVPGPGDK(1)PMIVVSYK	3	1.6036	1
CL1393.Contig10_All	132	K	heat shock protein, putative	1	1.10197e-06	82.529	MK(1)EIAEAFLGSTVK	3	0.0098151	1	1	0.000763997	82.483	MK(1)EIAEAFLGSTVK	3	0.094296	1	1	3.50468e-06	71.08	MK(1)EIAEAFLGSTVK	3	0.1932	1	0.78	0.897	0.898	0.921	1.081	0.972	1.499	1.122	1.271
CL1393.Contig10_All	191	K	heat shock protein, putative								1	5.36125e-11	110.74	IINEPTAAAIAYGLDK(1)K	3	2.0822	2									1.24			0.994			0.762
CL1393.Contig10_All	252	K	heat shock protein, putative								1	0.00389896	54.343	MVNHFVQEFK(1)R	3	-0.40778	1
CL1393.Contig10_All	318	K	heat shock protein, putative								1	0.000389501	94.692	K(1)CMEPVEK	3	0.74632	3									1.374			1.003			0.56
CL1393.Contig10_All	429	K	heat shock protein, putative								1	0.000908609	85.355	NTTIPTK(1)K	3	0.74127	13									1.042			0.976			1.065
CL1393.Contig10_All	518	K	heat shock protein, putative								1	1.13733e-05	115.71	LSK(1)EEIEK	2	1.098	7									1.255			0.981			0.758
CL1393.Contig10_All	532	K	heat shock protein, putative								1	2.58422e-13	133.89	YK(1)AEDEDHK(1)K	3	-0.14025	16									0.779			0.878			1.571
CL1393.Contig10_All	539	K	heat shock protein, putative								1	5.80994e-05	90.709	YK(1)AEDEDHK(1)K	3	-0.14025	11									0.776			0.832			1.641
CL1393.Contig10_All	540	K	heat shock protein, putative								0.847949	0.0128614	45.433	YKAEDEDHK(0.152)K(0.848)K	4	1.1107	1									0.982			0.938			1.203
CL1393.Contig10_All	560	K	heat shock protein, putative								1	0.0100908	72.607	NTIK(1)DEK	3	-0.27926	2									0.726			0.712			1.88
CL1393.Contig10_All	603	K	heat shock protein, putative								1	3.99671e-63	178.03	MK(1)ELESICNPIIAK	3	2.1013	5	1	2.02243e-13	103.76	MK(1)ELESICNPIIAK	3	2.1348	2		1.262	1.164		0.983	1.071		0.746	0.748
CL1393.Contig11_All	532	K	heat shock cognate 70 kDa protein isoform 1	1	2.07016e-21	143.24	YK(1)AEDEEHKK	4	1.3331	13															0.533			0.768			2.042
CL1393.Contig11_All	539	K	heat shock cognate 70 kDa protein isoform 1	1	0.000612812	75.819	AEDEEHK(1)K	3	-0.075717	5															0.523			0.688			2.164
CL1393.Contig11_All	540	K	heat shock cognate 70 kDa protein isoform 1	0.973512	7.47177e-05	81.92	YKAEDEEHK(0.026)K(0.974)K	3	0.5837	1															0.655			0.864			1.745
CL1393.Contig12_All	532	K	heat shock cognate 70 kDa protein isoform 1								1	2.66496e-36	158.05	YK(1)AEDEEHK(1)K	3	0.89297	14	1	1.8224e-16	137.89	YK(1)AEDEEHKK	4	2.3856	11		0.562	0.531		0.789	0.783		2.002	2.062
CL1393.Contig12_All	539	K	heat shock cognate 70 kDa protein isoform 1								1	8.70431e-05	85.813	YK(1)AEDEEHK(1)K	3	0.89297	10	1	3.43742e-06	90.697	YKAEDEEHK(1)K	3	0.51057	7		0.564	0.539		0.776	0.786		2.019	2.044
CL1393.Contig12_All	540	K	heat shock cognate 70 kDa protein isoform 1								0.846545	0.00640179	49.448	YKAEDEEHK(0.153)K(0.847)K	4	0.50048	1									0.622			0.851			1.829
CL1393.Contig14_All	104	K	heat shock protein, putative	1	0.000620737	53.491	VIPGPGDK(1)PMIVVNYK	2	-1.1106	1															1.835			0.812			0.203			1.50102	1.08595	1.71219	0.836677	0.947968	0.781396	0.49346	0.929336	0.29118	1.2225			0.970506			0.411381
CL1393.Contig3_All	132	K	heat shock protein, putative	1	5.1123e-07	88.561	MK(1)EIAEAYLGTTIK	3	0.50977	2	1	0.000601787	84.508	MK(1)EIAEAYLGTTIK	3	0.44507	2								0.906	0.898		1.013	0.993		1.201	1.243		1.75184			0.752686			0.242279			0.51717			1.34585			4.95709
CL1393.Contig3_All	603	K	heat shock protein, putative	1	4.05061e-14	101.3	MK(1)ELESICNPIIAK	3	1.0802	3															1.122			0.999			0.926			1.75184			0.752686			0.242279			0.640469			1.32725			3.82204
CL1393.Contig4_All	539	K	hypothetical protein PRUPE_ppa002591mg	0.999999	7.05364e-05	80.014	YKAEDEQVK(1)K	3	-1.3037	1															0.456			0.479			2.539			0.507244	0.59506	0.580846	0.599592	0.605521	0.678875	2.01772	2.03183	1.91456	0.898977			0.798877			1.25835
CL1403.Contig1_All	152	K	starch branching enzyme II, putative								1	0.0247504	62.546	K(1)RDEDWR	3	0.17369	1									0.713			1.237			1.161
CL1414.Contig3_All	9	K	eukaryotic peptide chain release factor subunit 1-3	1	0.000653912	53.869	ADAHETDK(1)NIEIWK	3	-1.3366	1	1	0.00840223	40.278	ADAHETDK(1)NIEIWK	3	-1.7094	1								1.193	1.204		0.971	0.945		0.865	0.882				1.22124			0.933471			0.761605
CL142.Contig1_All	94	K	pyrophosphate-energized vacuolar membrane proton pump-like	1	8.40589e-34	154.28	K(1)YIEAGATEHAR	2	-1.1794	7								1	3.9994e-44	167.32	K(1)YIEAGATEHAR	2	-1.1479	9	0.802		0.668	1.119		1.196	1.2		1.29
CL142.Contig2_All	135	K	pyrophosphatase								1	0.00210119	75.738	EIEPALK(1)K	2	-0.66933	3									1.279			1.026			0.662
CL142.Contig2_All	468	K	pyrophosphatase															1	9.13723e-17	128.68	K(1)YIEAGVSEHAR	3	0.88455	2			0.894			1.128			1.06
CL142.Contig4_All	364	K	inorganic pyrophosphatase	1	0.00104155	93.649	DIEPTLK(1)K	3	1.2134	2	1	0.000356769	89.752	DIEPTLK(1)K	2	-0.44282	2	1	0.00135999	85.676	DIEPTLK(1)K	2	-0.29685	3	0.701	0.739	0.675	1.294	1.283	1.327	1.101	1.06	1.099	0.809225	0.698392	0.78707	1.11321	1.08884	1.10766	1.11287	1.12969	1.12164	0.866261	1.05814	0.857611	1.1624	1.17832	1.19802	0.989334
CL142.Contig4_All	697	K	inorganic pyrophosphatase	1	2.93991e-13	112.02	K(1)YIEAGVSEHAR	3	1.827	4	1	4.94056e-28	150.14	K(1)YIEAGVSEHAR	3	2.8573	3								0.995	0.871		1.047	1.181		1.032	1.019		0.809225	0.698392	0.78707	1.11321	1.08884	1.10766	1.11287	1.12969	1.12164	1.22957	1.24715		0.940524	1.08464		0.927332
CL142.Contig5_All	691	K	pyrophosphate-energized vacuolar membrane proton pump-like								1	1.40969e-37	156.6	K(1)YIEAGATEHAR	2	-1.6901	9									0.68			1.173			1.298		0.595959	0.497135	0.485804	1.26637	1.22535	1.2864	1.31942	1.42256	1.34296		1.36784			0.957281
CL1434.Contig3_All	39	K	actin-depolymerizing factor 2-like isoform 1	1	2.68087e-33	154.65	IEEEQK(1)EVVVEK	2	1.2429	4	1	2.9864e-19	136.33	IEEEQK(1)EVVVEK	2	1.7448	3	1	1.40053e-26	146.96	IEEEQK(1)EVVVEK	2	1.829	3	1.023	0.981	0.982	1.108	1.11	1.132	0.912	0.963	0.927	0.979038	1.0356	1.02377	0.990889	0.964752	0.994317	1.05854	0.989594	0.973768	1.0449	0.947275	0.959199	1.11819	1.15056	1.13847	0.861561
CL1437.Contig1_All	72	K	unnamed protein product								1	0.000370317	68.536	GSDIK(1)DLQVK	2	-1.5934	1									1.082			1.133			0.789
CL1449.Contig1_All	59	K	hypothetical protein PRUPE_ppa013466mg															1	0.00972935	57.401	SK(1)FDDVASR	2	-0.68424	1			1.085			1.03			0.922	1.19557	1.42971	1.16073	0.888401	0.67302	0.957665	0.882085	0.769028	0.880134			0.934761			1.07553
CL1449.Contig1_All	89	K	hypothetical protein PRUPE_ppa013466mg															1	0.000394025	58.98	GQMQK(1)PFEEATYALK	3	1.1211	1			1.049			0.923			1.121	1.19557	1.42971	1.16073	0.888401	0.67302	0.957665	0.882085	0.769028	0.880134			0.903745			0.963802
CL1449.Contig2_All	59	K	RecName: Full=Peptidyl-prolyl cis-trans isomerase Pin1; Short=PPIase Pin1; AltName: Full=MdPin1; AltName: Full=Rotamase Pin1 >gi|15077233|gb|AAK83088.1|AF290200_1 Pin1-type peptidyl-prolyl cis/trans isomerase								1	0.000400996	76.843	LK(1)FDDVAAR	2	0.28548	1									1.4			0.865			0.719		1.26264	1.34189	1.27197	0.805331	0.78841	0.800394	0.851986	0.764258	0.844235		1.0433			1.09715
CL145.Contig5_All	221	K	long chain acyl-CoA synthetase 4	1	0.0265658	56.122	K(1)RPQLLK	3	0.54321	1	1	0.00258092	100.74	K(1)RPQLLK	3	1.0992	1	1	0.0079655	83.614	K(1)RPQLLK	3	1.0629	1	0.941	0.934	0.958	1.239	1.218	1.231	0.847	0.878	0.825
CL1453.Contig3_All	159	K	hypothetical protein PRUPE_ppa010844mg								1	1.03265e-57	166.9	VDISGVNVENFDDK(1)YFAK	3	0.45822	1									2.041			0.547			0.264		2.02518	1.58376	1.57458	0.454892	0.683844	0.70714	0.190823	0.549189	0.532707		1.28871			0.79989
CL1453.Contig3_All	171	K	hypothetical protein PRUPE_ppa010844mg								1	1.72401e-21	140.22	K(1)GEGEFFEAEKEEK	3	-1.0102	1									2.151			0.444			0.255		2.02518	1.58376	1.57458	0.454892	0.683844	0.70714	0.190823	0.549189	0.532707		1.35816			0.649271
CL1453.Contig3_All	181	K	hypothetical protein PRUPE_ppa010844mg								1	0.000142811	70.563	GEGEFFEAEK(1)EEK	3	-0.7581	2									1.786			0.667			0.452		2.02518	1.58376	1.57458	0.454892	0.683844	0.70714	0.190823	0.549189	0.532707		1.1277			0.975369
CL1453.Contig3_All	227	K	hypothetical protein PRUPE_ppa010844mg								1	0.00250752	58.592	AGMK(1)PHELVF	2	0.56883	1									1.585			0.749			0.621		2.02518	1.58376	1.57458	0.454892	0.683844	0.70714	0.190823	0.549189	0.532707		1.00078			1.09528
CL1456.Contig5_All	461	K	NADP-malic enzyme	1	0.00225741	48.423	AIK(1)PTVLIGSSGAGR	3	-1.6266	1	1	4.61125e-06	65.467	AIK(1)PTVLIGSSGAGR	3	-0.95785	1								1.123	1.037		0.985	1.054		0.94	0.962
CL1456.Contig6_All	462	K	NADP-dependent malic enzyme, chloroplastic-like								1	1.5135e-12	65.855	AIK(1)PTVLIGSSGAGSTFTK	3	1.186	1																	1.43548	1.33852	1.43838	1.0101	0.986362	0.960777	0.428867	0.543996	0.39581
CL1456.Contig8_All	81	K	malic enzyme, putative	1	0.0251344	62.338	K(1)LMENIR	2	-0.56319	1	1	0.00432807	79.713	K(1)LMENIR	2	-0.086842	1								0.705	0.769		1.138	1.138		1.308	1.221		0.662637	0.645352	0.627005	1.08637	1.15161	1.14117	1.33657	1.31609	1.39711	1.06393	1.1916		1.04753	0.988186		0.978621
CL1456.Contig8_All	355	K	malic enzyme, putative	1	0.00473829	66.056	K(1)IFLVDSK	2	3.0624	1																								0.662637	0.645352	0.627005	1.08637	1.15161	1.14117	1.33657	1.31609	1.39711
CL1456.Contig8_All	378	K	malic enzyme, putative	1	0.00139289	71.806	K(1)PWAHEHEPVK	4	-0.30708	2	1	0.000380354	74.611	K(1)PWAHEHEPVK	3	-0.58106	2	1	0.00102633	63.473	K(1)PWAHEHEPVK	3	0.16161	2	0.834	0.826	0.801	1.157	1.135	1.171	1.105	1.145	1.133	0.662637	0.645352	0.627005	1.08637	1.15161	1.14117	1.33657	1.31609	1.39711	1.25861	1.27992	1.2775	1.06502	0.985581	1.02614	0.82674
CL1456.Contig8_All	398	K	malic enzyme, putative								1	2.75279e-19	124.08	AIK(1)PTVLIGSSGVGQTFTK	3	-1.4326	1									0.662			1.087			1.443		0.662637	0.645352	0.627005	1.08637	1.15161	1.14117	1.33657	1.31609	1.39711		1.0258			0.9439
CL1459.Contig1_All	155	K	trehalose-6-phosphate synthase, putative															1	0.00901245	67.981	HADK(1)EWR	3	0.69587	1			0.908			1.053			1.143	0.942844	0.942805	0.88559	1.22819	1.29198	1.17693	0.757398	0.756656	0.886874			1.02531			0.894699
CL1473.Contig3_All	94	K	acetyl-CoA C-acetyltransferase															1	2.83059e-22	106.75	AATIVDRDESLGK(1)FDAEK	3	0.47455	1			1.029			1.062			0.958
CL1481.Contig5_All	30	K	ubiquitin-conjugating enzyme 16	1	0.0408596	41.448	WWFHDDK(1)V	2	-0.5238	1	1	0.00603611	65.252	WWFHDDK(1)V	2	-0.50029	1	1	0.010532	57.281	WWFHDDK(1)V	2	0.59761	1	1.115	1.163	1.127	1.076	1.056	1.05	0.829	0.784	0.833
CL1490.Contig2_All	127	K	unknown protein								1	0.0187024	48.284	K(1)FDMEFLR	2	3.0613	1									0.936			1.061			1.095		1.22917	1.2431	1.36965	0.794414	0.830861	0.841814	0.909343	0.852373	0.66695		0.752954			1.27699
CL1501.Contig2_All	90	K	protease Do-like 7-like								1	0.000129495	46.543	HVVK(1)PGPVVAEAMFVNR	3	0.632	1																		0.512042	0.640973		0.782993	0.885847		1.89194	1.61075
CL1501.Contig2_All	179	K	protease Do-like 7-like	1	0.00179849	66.056	LDRDAPHYK(1)K	4	-1.931	1															1.029			1.211			0.766				0.512042	0.640973		0.782993	0.885847		1.89194	1.61075
CL1511.Contig2_All	562	K	mannosyl-oligosaccharide 1,2-alpha-mannosidase MNS1-like	1	4.68655e-57	145.52	HEQGENFSGSDEQTK(1)PLVR	3	-0.22532	1	1	3.81088e-43	145.52	HEQGENFSGSDEQTK(1)PLVR	3	-0.79132	1	1	9.18832e-49	139.11	HEQGENFSGSDEQTK(1)PLVR	3	-0.053478	1	0.957	1.11	1.089	1.286	1.114	1.193	0.762	0.776	0.69	1.22101	1.17239	1.17955	1.07052	1.02245	1.03299	0.641406	0.706122	0.711664	0.783777	0.946781	0.923232	1.20129	1.08953	1.1549	1.18802
CL1512.Contig2_All	26	K	cleavage and polyadenylation specificity factor subunit 5-like								1	7.08029e-09	116.84	MEK(1)DTSVADR	2	0.74612	1	1	0.0221773	54.343	MEK(1)DTSVADR	2	0.16354	1		1.105	1.067		1.123	1.172		0.771	0.749
CL1512.Contig5_All	26	K	cleavage and polyadenylation specificity factor subunit 5-like	1	3.09747e-08	116.84	MEK(1)DTSVADR	2	0.47093	1															1.17			1.076			0.756			1.22973	1.20636	1.18547	0.970013	0.968394	1.00295	0.719361	0.754842	0.744577	0.951432			1.10926			1.05093
CL1512.Contig5_All	82	K	cleavage and polyadenylation specificity factor subunit 5-like	1	0.00185771	70.373	LK(1)PGETEVEGLK	2	0.47428	1															1.169			1.065			0.771			1.22973	1.20636	1.18547	0.970013	0.968394	1.00295	0.719361	0.754842	0.744577	0.950619			1.09792			1.07178
CL1513.Contig4_All	556	K	uncharacterized protein LOC101254125								1	0.000377364	48.216	EK(1)YVEHNANAVAAGR	3	-1.8163	1									1.173			0.834			1.08
CL1546.Contig2_All	578	K	plastid ATP/ADP transport protein 2	1	0.000293605	80.014	HEEELEK(1)EMER	3	1.411	2	1	0.000285096	88.338	HEEELEK(1)EMER	3	0.76684	2	1	0.000602866	78.903	HEEELEK(1)EMER	3	1.333	2	0.878	0.65	0.784	1.102	1.073	1.164	1.119	1.481	1.169
CL1546.Contig4_All	578	K	plastid ATP/ADP transport protein 2	1	4.39434e-07	94.402	REEELEK(1)EMER	3	-0.70285	4	1	0.000289051	97.163	REEELEK(1)EMER	3	-2.0399	4	1	1.80404e-08	116.24	REEELEK(1)EMER	3	-0.056403	3	1.005	1.002	1.028	1.153	1.144	1.225	0.879	0.885	0.734	1.16247		1.14472	1.35811		1.17889	0.392771		0.611269	0.864542		0.898039	0.848972		1.03911	2.23795
CL1550.Contig2_All	6	K	ribosomal petrp-like protein	1	4.55867e-07	102.4	YSK(1)EPDNPTK	2	0.56574	1	1	6.79576e-05	87.184	YSK(1)EPDNPTK	2	0.51422	3	1	8.56017e-08	110.08	YSK(1)EPDNPTK	2	0.19338	1	1.96	1.583	1.883	0.669	0.842	0.715	0.225	0.493	0.209
CL1550.Contig2_All	160	K	ribosomal petrp-like protein								0.772565	0.0003728	73.805	EEPVK(0.227)K(0.773)EPEMQVASR	3	0.40904	1									1.554			0.581			0.901
CL1552.Contig4_All	68	K	proteasome subunit beta type-7-A-like	1	3.77801e-20	112.42	ATEGPIVADK(1)NCEK	3	0.49183	2	1	0.00025723	71.933	ATEGPIVADK(1)NCEK	3	0.1813	1	1	4.91467e-07	79.886	ATEGPIVADK(1)NCEK	3	-0.075567	1	1.015	1.024		1.098	1.121		0.937	0.887		1.12106	1.09914	1.11423	0.984386	0.953568	1.01778	0.832516	0.841936	0.855359	0.905393	0.931641		1.11542	1.17558		1.1255
CL1554.Contig3_All	54	K	glutaminyl-tRNA synthetase								1	0.00397578	57.225	TAADDEK(1)PIK	3	0.50353	2									1.106			0.881			1.108
CL1554.Contig3_All	57	K	glutaminyl-tRNA synthetase								0.987738	0.00485179	56.205	TAADDEK(0.012)PIK(0.988)K	3	2.2481	1									1.054			0.963			1.066
CL1554.Contig3_All	178	K	glutaminyl-tRNA synthetase								1	4.4942e-13	128.54	YDDTNPEAEK(1)K	2	-0.367	2									1.097			0.973			0.992
CL1554.Contig3_All	260	K	glutaminyl-tRNA synthetase								1	0.0267042	56.547	LFDDMK(1)R	2	-2.7677	1									1.072			1.048			0.923
CL1554.Contig5_All	56	K	glutaminyl-tRNA synthetase	1	0.00123373	75.819	TAADDEK(1)PIK	3	0.39883	4															1.064			0.96			1.057			1.16643	1.06856	1.18088	0.90176	0.942309	0.956642	0.879145	0.943097	0.837834	0.912189			1.06458			1.20231
CL1554.Contig5_All	59	K	glutaminyl-tRNA synthetase	0.996926	8.58406e-08	92.19	TAADDEK(0.003)PIK(0.997)K	3	1.4886	3								0.999955	5.39706e-15	122.69	TAADDEKPIK(1)K	3	1.3895	4	1.032		1.012	0.943		0.993	1.124		1.077	1.16643	1.06856	1.18088	0.90176	0.942309	0.956642	0.879145	0.943097	0.837834	0.884755		0.856986	1.04573		1.03801	1.27852
CL1554.Contig5_All	180	K	glutaminyl-tRNA synthetase	1	7.67927e-11	118.76	YDDTNPEAEK(1)K	3	-1.5836	3								1	5.5092e-12	110.38	YDDTNPEAEK(1)K	3	-1.8546	4	1.032		1.017	0.96		0.995	1.1		1.069	1.16643	1.06856	1.18088	0.90176	0.942309	0.956642	0.879145	0.943097	0.837834	0.884755		0.86122	1.06458		1.0401	1.25122
CL1554.Contig5_All	235	K	glutaminyl-tRNA synthetase	1	3.31655e-12	100.04	GHAYVDHQTPEEIK(1)EYR	4	-1.5632	1															0.843			0.92			1.413			1.16643	1.06856	1.18088	0.90176	0.942309	0.956642	0.879145	0.943097	0.837834	0.722721			1.02023			1.60724
CL1554.Contig5_All	547	K	glutaminyl-tRNA synthetase	1	0.00501627	65.404	AEYDPSK(1)K	2	0.59632	1								1	0.00699408	61.161	AEYDPSK(1)K	2	-0.047177	1	1.045		1.04	0.954		0.965	1.091		1.074	1.16643	1.06856	1.18088	0.90176	0.942309	0.956642	0.879145	0.943097	0.837834	0.8959		0.880697	1.05793		1.00874	1.24098
CL1555.Contig2_All	189	K	eukaryotic translation initiation factor 4G-like															1	4.24621e-21	122.33	TNSAPPNLDEQK(1)R	2	-0.35099	2			0.992			1.024			1.062
CL1556.Contig2_All	27	K	methionine synthase	1	1.04102e-29	154.24	FALESFWDK(1)K	2	0.15334	2															1.888			0.774			0.18
CL1556.Contig2_All	35	K	methionine synthase	1	0.00143427	77.282	SSAEDLK(1)K	2	0.32533	7															1.496			0.831			0.639
CL1556.Contig2_All	142	K	methionine synthase	1	0.00010085	106.62	AVDEYK(1)EAK	2	-2.3523	3															1.618			0.864			0.428
CL1556.Contig3_All	19	K	methionine synthase	1	7.2994e-14	132.01	K(1)ISEEEYVK	3	0.56482	9	1	1.40485e-10	116.55	K(1)ISEEEYVK	3	-0.83814	9	1	2.04568e-09	128.01	K(1)ISEEEYVK	2	-0.69405	7	1.562	1.584	1.551	0.87	0.862	0.87	0.498	0.464	0.472	1.61293	1.57518	1.49805	0.770493	0.780532	0.796553	0.412326	0.472761	0.546126	0.968423	1.0056	1.03535	1.12915	1.10437	1.09221	1.20778
CL1556.Contig3_All	30	K	methionine synthase	1	9.05385e-05	111.61	AIK(1)EEINK	3	0.88282	2	1	0.000111908	107.29	AIK(1)EEINK	3	0.52702	4	1	5.07065e-06	119.41	AIK(1)EEINK	3	-0.63187	4	1.569	1.563	1.478	0.857	0.86	0.909	0.504	0.498	0.523	1.61293	1.57518	1.49805	0.770493	0.780532	0.796553	0.412326	0.472761	0.546126	0.972763	0.992266	0.986615	1.11227	1.10181	1.14117	1.22233
CL1556.Contig3_All	86	K	methionine synthase	1	0.000696827	71.98	CVK(1)PPIIFGDVSRPK	4	2.4765	1	1	0.000282888	75.316	CVK(1)PPIIFGDVSRPK	3	1.3284	2	1	0.00277953	51.073	CVK(1)PPIIFGDVSRPK	3	2.0697	1	1.51	1.341	1.165	0.807	0.861	0.741	0.654	0.807	1.207	1.61293	1.57518	1.49805	0.770493	0.780532	0.796553	0.412326	0.472761	0.546126	0.936183	0.85133	0.777677	1.04738	1.10309	0.930258	1.58612
CL1556.Contig3_All	306	K	methionine synthase	1	5.55063e-07	86.548	YHEVK(1)PALLNMVAAAK	4	-0.10348	3	1	2.49175e-06	101.42	YHEVK(1)PALLNMVAAAK	4	1.1928	3	1	1.96992e-11	83.54	YHEVK(1)PALLNMVAAAK	3	2.088	1	1.277	1.316		0.921	0.905		0.819	0.78		1.61293	1.57518	1.49805	0.770493	0.780532	0.796553	0.412326	0.472761	0.546126	0.791726	0.835459		1.19534	1.15947		1.98629
CL1556.Contig4_All	27	K	methionine synthase								1	1.43131e-20	135.86	FALESFWDK(1)K	2	0.12843	3	1	1.9219e-64	180.07	FALESFWDK(1)K	2	0.3869	4		1.832	1.571		0.786	0.832		0.222	0.495	1.63571	1.55593	1.5825	0.787443	0.787528	0.829857	0.404625	0.460999	0.441024		1.17743	0.99273		0.99806	1.00258
CL1556.Contig4_All	35	K	methionine synthase								1	0.0012374	82.287	SSAEDLK(1)K	2	0.058173	5	1	0.00209028	82.287	SSAEDLK(1)K	2	-0.4061	6		1.493	1.486		0.801	0.823		0.677	0.63	1.63571	1.55593	1.5825	0.787443	0.787528	0.829857	0.404625	0.460999	0.441024		0.959554	0.939018		1.01711	0.991737
CL1556.Contig4_All	142	K	methionine synthase								1	7.34587e-13	133.81	AVDEYK(1)EAK	2	-2.3024	3	1	1.10624e-08	121.9	AVDEYK(1)EAK	2	-1.4021	4		1.629	1.584		0.827	0.856		0.451	0.443	1.63571	1.55593	1.5825	0.787443	0.787528	0.829857	0.404625	0.460999	0.441024		1.04696	1.00095		1.05012	1.0315
CL1556.Contig4_All	372	K	methionine synthase								1	6.91308e-38	142.27	ALAGHK(1)DEAFFSENAAAQASR	3	-1.7855	3	1	1.22922e-47	121.25	ALAGHK(1)DEAFFSENAAAQASR	3	1.3496	1		1.053	1.262		1.037	0.893		0.965	0.856	1.63571	1.55593	1.5825	0.787443	0.787528	0.829857	0.404625	0.460999	0.441024		0.676765	0.79747		1.31678	1.07609
CL1556.Contig5_All	739	K	vitamin-b12 independent methionine synthase, 5-methyltetrahydropteroyltriglutamate-homocysteine	0.999463	7.68505e-08	82.877	K(0.999)YPEVK(0.001)PALSNMVAAAK	3	-0.90021	4															1.117			1.061			0.848			1.18945	1.1813	1.26976	1.04357	1.12785	1.0078	0.694964	0.618066	0.624741	0.939093			1.0167			1.22021
CL1558.Contig1_All	74	K	plastid acyl carrier protein	1	3.70885e-16	102.36	K(1)QLALPAGTAVTGDSK	3	0.34345	1	1	6.30024e-10	113.11	K(1)QLALPAGTAVTGDSK	3	-0.47121	1	1	1.04102e-23	87.388	K(1)QLALPAGTAVTGDSK	3	-0.67911	2	1.006	0.962	1.069	1.139	1.07	1.228	0.893	1.045	0.67	1.08575	1.03337	1.10212	1.13867	1.12368	1.17407	0.733753	0.822506	0.674372	0.926548	0.930934	0.969947	1.00029	0.952224	1.04593	1.21703
CL1577.Contig3_All	122	K	peptide transporter PTR2-like															1	0.0030867	58.592	K(1)LEHTDELK	3	-0.51847	1			0.737			1.145			1.263	0.801496	0.841422	0.870685	1.08319	1.1622	1.18152	1.18077	1.04078	0.985779			0.84646			0.969087
CL1591.Contig1_All	201	K	ATP-dependent zinc metalloprotease FtsH-like	1	0.025556	54.066	VK(1)YEESLR	2	-0.17533	1	1	0.0134916	58.699	VK(1)YEESLR	2	0.89891	1								1.162	1.125		1.004	1.04		0.862	0.858
CL1597.Contig1_All	75	K	fructose-1,6-bisphosphatase, cytosolic-like								1	2.31669e-06	115.68	K(1)LDVLSNEVFVK	2	1.3094	1									0.427			1.194			1.624		0.490258	0.528623	0.51964	1.14496	1.13933	1.11479	1.54664	1.50276	1.42757		0.807759			1.04799
CL1597.Contig1_All	234	K	fructose-1,6-bisphosphatase, cytosolic-like	1	0.000178785	83.204	CK(1)FPTDGSSSK	2	-0.12888	1	1	0.00166143	95.417	CK(1)FPTDGSSSK	2	0.0012582	1	1	0.00299194	74.987	CK(1)FPTDGSSSK	2	-0.063229	1	0.476	0.504	0.495	1.444	1.418	1.419	1.205	1.2	1.23	0.490258	0.528623	0.51964	1.14496	1.13933	1.11479	1.54664	1.50276	1.42757	0.970918	0.953421	0.952583	1.26118	1.2446	1.27289	0.779107
CL1605.Contig4_All	454	K	glycine dehydrogenase								1	0.000753275	80.17	VHGLAGTFAAGLK(1)K	3	2.9973	1									0.913			1.035			1.164		0.664769	0.435916	0.479334	0.85919	0.913362	0.884862	1.54817	1.85532	1.74693		2.09444			1.13318
CL1605.Contig4_All	996	K	glycine dehydrogenase								1	3.42389e-12	105.79	GAPHPPSLLMADAWTK(1)PYSR	3	-0.8188	1									0.643			0.968			1.636		0.664769	0.435916	0.479334	0.85919	0.913362	0.884862	1.54817	1.85532	1.74693		1.47505			1.05982
CL1607.Contig1_All	206	K	protein with unknown function	1	1.62646e-10	95.067	DDHYLDEPALDTVK(1)R	3	0.88066	1	1	1.89677e-06	86.548	DDHYLDEPALDTVK(1)R	3	0.67845	2	1	4.3334e-11	84.508	DDHYLDEPALDTVK(1)R	3	0.35253	2	1.032	1.049	0.986	0.999	0.997	1.081	1.046	1.027	0.993	1.20042	1.22627	1.22246	0.965305	0.974728	0.966304	0.743605	0.717562	0.714238	0.859696	0.855441	0.806569	1.03491	1.02285	1.1187	1.40666
CL1616.Contig2_All	281	K	nuclear cap-binding protein subunit 1-like isoform 2	1	0.00191354	81.95	QK(1)HEAELK	3	1.1266	1	1	0.00380817	66.568	QK(1)HEAELK	3	0.6807	1	1	0.000187313	109.29	QK(1)HEAELK	3	3.2847	2	1.076	1.029	1.041	0.941	0.914	0.978	1.067	1.17	1.056	1.13944	1.13278	1.13519	1.01689	1.07163	1.03811	0.81434	0.739904	0.767192	0.944326	0.908386	0.91703	0.925374	0.852907	0.942095	1.31026
CL1623.Contig2_All	12	K	syntaxin-81-like isoform 1								1	0.00184739	55.806	TEDFK(1)DAVHR	3	-0.87557	1									1.21			0.903			0.932			1.24324			0.967495			0.705955			0.973266			0.933339
CL1645.Contig2_All	17	K	uncharacterized protein LOC100263359	1	1.851e-08	98.105	LK(1)PIEATPETFK	3	-1.1654	1	1	0.000420546	62.528	LK(1)PIEATPETFK	3	0.20617	1								0.775	0.903		1.052	0.922		1.327	1.338		0.738996	0.837021		1.08851	0.966184		1.26019	1.25653		1.04872	1.07883		0.966462	0.954269		1.05302
CL1648.Contig3_All	150	K	ribonuclease UK114-like	1	2.92804e-13	106.58	TTIMLADLNDFK(1)K	3	2.4489	1															0.976			1.075			1.022			1.07931	1.02919	1.13129	0.991988	1.04376	0.994187	0.910306	0.911288	0.831939	0.904282			1.08368			1.1227
CL1649.Contig2_All	95	K	beta-glucosidase 44-like	1	2.682e-08	116.24	YK(1)EDIDIMNK	3	0.26975	4	1	4.61332e-05	105.65	YK(1)EDIDIMNK	2	0.84136	5	1	9.08204e-07	95.417	YK(1)EDIDIMNK	3	0.17722	4	0.966	0.994	0.959	1.419	1.364	1.423	0.571	0.588	0.558	0.986883	0.973329	1.00951	1.19164	1.25524	1.18462	0.643146	0.725906	0.815908	0.978839	1.02124	0.949969	1.1908	1.08664	1.20123	0.887823
CL1649.Contig2_All	445	K	beta-glucosidase 44-like	1	0.00207038	83.998	AYLTQLK(1)K	2	-0.36736	1															0.929			1.169			0.959			0.986883	0.973329	1.00951	1.19164	1.25524	1.18462	0.643146	0.725906	0.815908	0.941347			0.981003			1.49111
CL1650.Contig7_All	38	K	transferase, transferring glycosyl groups, putative								0.999906	2.361e-16	72.99	VKHDNEEEFK(1)GSDELEEDKLEK	5	-0.26638	1	0.999887	3.96834e-12	68.42	VKHDNEEEFK(1)GSDELEEDKLEK	5	-1.4207	1		1.372	1.314		0.92	0.909		0.681	0.759
CL1668.Contig3_All	21	K	calcium-dependent protein kinase 3-like	1	0.000535828	80.312	LVNK(1)DDIEDVR	2	2.5632	1															1			0.948			1.162			1.04327	0.997205	1.03811	0.802029	0.858164	0.90773	1.14601	1.16147	1.0935	0.958525			1.182			1.01395
CL1668.Contig3_All	386	K	calcium-dependent protein kinase 3-like	1	0.00137878	88.495	K(1)YNMGDEK	2	-0.59122	4	1	0.00356328	59.067	K(1)YNMGDEK	2	2.1316	3	1	0.00279298	87.258	K(1)YNMGDEK	2	0.68618	1	1.06	1.013	1.009	0.959	0.933	0.991	1.063	1.166	1.083	1.04327	0.997205	1.03811	0.802029	0.858164	0.90773	1.14601	1.16147	1.0935	1.01604	1.01584	0.97196	1.19572	1.0872	1.09173	0.927568
CL1681.Contig1_All	82	K	heat shock protein STI-like															1	8.56017e-08	110.08	TVQLK(1)PDWSK	2	-1.7478	4			1.235			0.898			0.888	1.19479	1.19256	1.18007	0.886166	0.895415	0.887541	0.86461	0.874285	0.911377			1.04655			1.01178
CL1681.Contig2_All	215	K	heat shock protein STI-like								1	0.000155954	91.701	K(1)RPAEAEPPK	3	0.84193	2	1	0.000657565	71.066	K(1)RPAEAEPPK	3	0.69982	2		1.172	1.153		0.875	0.901		1.023	1.001	1.20022	1.18469	1.24111	0.885074	0.882674	0.87122	0.872264	0.831264	0.809098		0.989284	0.929006		0.991306	1.03418
CL1681.Contig2_All	224	K	heat shock protein STI-like								0.999998	0.000493597	61.235	KRPAEAEPPK(1)GK	4	0.32792	1	0.999994	0.000840589	56.087	KRPAEAEPPK(1)GK	4	0.26167	1		1.212	1.259		0.859	0.928		0.991	0.811	1.20022	1.18469	1.24111	0.885074	0.882674	0.87122	0.872264	0.831264	0.809098		1.02305	1.01441		0.97318	1.06517
CL1681.Contig2_All	362	K	heat shock protein STI-like	1	0.0101517	76.679	NPDTLK(1)K	3	-1.8389	3	1	0.0180956	66.27	NPDTLK(1)K	3	-0.82226	4	1	0.00957562	76.679	NPDTLK(1)K	3	-1.9175	3	1.061	1.081	1.07	0.878	0.889	0.881	1.171	1.132	1.148	1.20022	1.18469	1.24111	0.885074	0.882674	0.87122	0.872264	0.831264	0.809098	0.884002	0.912471	0.86213	0.992008	1.00717	1.01123	1.34248
CL1681.Contig2_All	363	K	heat shock protein STI-like								1	0.00665041	76.605	K(1)LNDAEK	2	1.0165	1	1	0.00995619	74.92	K(1)LNDAEK	2	1.2112	1		1.026	0.946		0.77	0.826		1.377	1.404	1.20022	1.18469	1.24111	0.885074	0.882674	0.87122	0.872264	0.831264	0.809098		0.866046	0.76222		0.87235	0.948096
CL1681.Contig2_All	391	K	heat shock protein STI-like								1	0.000696853	94.692	EK(1)GNEFFK	2	0.98253	1	1	0.00421759	94.692	EK(1)GNEFFK	2	1.6974	1		1.226	1.221		0.96	0.927		0.83	0.867	1.20022	1.18469	1.24111	0.885074	0.882674	0.87122	0.872264	0.831264	0.809098		1.03487	0.983795		1.0876	1.06403
CL1681.Contig2_All	400	K	heat shock protein STI-like	1	8.66156e-05	89.047	EQK(1)YPEAVK	3	1.1731	10	1	6.91312e-06	96.229	EQK(1)YPEAVK	2	-0.9448	7	1	0.000158832	93.345	EQK(1)YPEAVK	3	0.032979	9	1.157	1.136	1.163	1.023	0.975	0.98	0.845	0.935	0.877	1.20022	1.18469	1.24111	0.885074	0.882674	0.87122	0.872264	0.831264	0.809098	0.963987	0.958897	0.937063	1.15584	1.1046	1.12486	0.968743
CL1681.Contig2_All	459	K	heat shock protein STI-like								1	6.9089e-07	103.55	K(1)GAIQFFMK	2	0.62234	1									1.274			0.962			0.758		1.20022	1.18469	1.24111	0.885074	0.882674	0.87122	0.872264	0.831264	0.809098		1.07538			1.08987
CL1681.Contig2_All	481	K	heat shock protein STI-like	1	1.39259e-43	125.11	ALETYQEGLK(1)HEPQNQELLDGIR	3	0.14254	2								1	1.95944e-18	76.21	ALETYQEGLK(1)HEPQNQELLDGIR	3	0.51281	1	1.088		0.992	1.029		1.149	0.931		0.889	1.20022	1.18469	1.24111	0.885074	0.882674	0.87122	0.872264	0.831264	0.809098	0.906498		0.799283	1.16261		1.31884	1.06734
CL1681.Contig2_All	514	K	heat shock protein STI-like								1	0.0107175	53.448	GDLSPEEMK(1)ER	2	4.3612	1									1.234			0.99			0.776		1.20022	1.18469	1.24111	0.885074	0.882674	0.87122	0.872264	0.831264	0.809098		1.04162			1.12159
CL1681.Contig3_All	82	K	heat shock protein STI-like	1	3.71059e-07	104.24	TVQLK(1)PDWSK	2	-0.70407	5	1	8.97153e-05	104.24	TVQLK(1)PDWSK	2	0.23286	4								1.272	1.197		0.957	0.96		0.776	0.87
CL1699.Contig4_All	55	K	JHL06P13.3	1	4.10936e-07	102.05	DFLLK(1)PELLR	3	1.1873	6	1	2.08448e-06	110.53	DFLLK(1)PELLR	3	-0.76245	7	1	1.91645e-07	108.35	DFLLK(1)PELLR	3	1.0543	5	1.122	1.063	1.084	1.132	1.128	1.098	0.745	0.822	0.828
CL1699.Contig4_All	185	K	JHL06P13.3								1	0.0449057	57.59	DK(1)DLSLK	2	-0.44872	1									1.104			1.026			0.909
CL17.Contig4_All	31	K	unnamed protein product	1	0.00143186	68.657	HK(1)VEYEVHR	4	-0.6325	1	1	0.000106026	79.148	HK(1)VEYEVHR	4	0.85043	2	1	0.000166115	90.263	HK(1)VEYEVHR	4	0.61191	1	0.863	1.109	1.143	1.105	0.884	1.093	1.135	1.101	0.749	1.23964	1.12427	1.14651	0.966484	0.977513	0.992581	0.691378	0.823762	0.775801	0.696167	0.986417	0.996938	1.14332	0.904336	1.10117	1.64165
CL1704.Contig1_All	84	K	protein disulfide isomerase family								1	0.0136217	47.603	NYK(1)PHYEK	3	0.10947	1	1	0.00792281	54.982	NYK(1)PHYEK	3	0.19383	1		1.225	1.364		0.932	0.924		0.87	0.666
CL1712.Contig3_All	295	K	hypothetical protein PRUPE_ppa000319mg								0.999985	0.00691159	53.211	KLEEELLK(1)R	3	-2.4443	1									0.874			1.198			0.989		1.01639	1.02397	1.00583	1.05838	1.06967	1.08846	0.914764	0.906524	0.897175		0.85354			1.11997
CL174.Contig1_All	155	K	uncharacterized protein LOC100256054	1	0.0518663	43.442	K(1)WDGMIK	2	-2.3684	1																								1.28792	1.09736		0.921774	0.950138		0.692062	0.843275
CL1740.Contig3_All	457	K	aldehyde dehydrogenase, putative															1	0.0256854	42.629	FNDIGDVIK(1)R	2	-0.52764	1			0.7			1.211			1.225
CL1740.Contig6_All	108	K	aldehyde dehydrogenase, putative	1	2.77609e-08	111.63	K(1)AFDEGPWPK	2	0.6174	5	1	2.58975e-06	111.63	K(1)AFDEGPWPK	2	-0.71374	4	1	3.57057e-07	102.4	K(1)AFDEGPWPK	3	-1.9627	4	0.688	0.733	0.626	1.028	1.043	1.089	1.479	1.405	1.499
CL1740.Contig6_All	302	K	aldehyde dehydrogenase, putative	1	5.55457e-58	174.62	SNLK(1)PVTLELGGK	2	1.0137	5	1	1.03851e-09	125.5	SNLK(1)PVTLELGGK	3	0.25632	3	1	2.39844e-17	115.8	SNLK(1)PVTLELGGK	2	-1.2516	5	0.669	0.596	0.714	1.001	0.983	1.001	1.542	1.682	1.495
CL1740.Contig6_All	375	K	aldehyde dehydrogenase, putative	1	0.00114703	99.442	VVGDPFK(1)K	2	-2.7904	10	1	0.000556392	87.639	VVGDPFK(1)K	2	-0.7098	15	1	0.0013238	91.318	VVGDPFK(1)K	2	-3.3284	11	0.844	0.8	0.778	1.067	1.068	1.056	1.213	1.277	1.327
CL1740.Contig6_All	376	K	aldehyde dehydrogenase, putative	1	7.16494e-07	82.663	K(1)GVEQGPQIDSEQFEK	3	-0.91229	1	1	7.09979e-10	112.67	K(1)GVEQGPQIDSEQFEK	3	-1.3468	1								0.775	1.021		0.991	0.999		1.41	1.064
CL1740.Contig6_All	450	K	aldehyde dehydrogenase, putative	1	5.77847e-06	116.55	FK(1)DLHDVIR	3	1.5786	5	1	1.26951e-12	126.71	FK(1)DLHDVIR	3	0.57206	5	1	3.51072e-14	136.36	FK(1)DLHDVIR	2	-0.10486	3	0.781	0.763	0.741	1.298	1.261	1.313	0.987	1.057	1.024
CL1740.Contig6_All	535	K	aldehyde dehydrogenase, putative	1	4.33137e-16	129.89	AVVTPLK(1)NPAWL	2	-2.2939	2	1	7.29108e-09	124.67	AVVTPLK(1)NPAWL	2	-0.51858	4	1	3.24224e-07	97.734	AVVTPLK(1)NPAWL	3	1.8651	2	0.822	0.643	0.638	0.926	1.018	1.016	1.434	1.567	1.584
CL1740.Contig8_All	106	K	aldehyde dehydrogenase, putative	1	2.57129e-07	97.734	K(1)AFDEGPWPR	3	-2.0497	2	1	0.00036438	65.627	K(1)AFDEGPWPR	2	-0.49467	2	1	0.00284374	57.225	K(1)AFDEGPWPR	2	0.52653	3	0.735	0.782	0.81	1.317	1.242	1.231	1.024	1.057	1.038
CL1743.Contig12_All	221	K	predicted protein	1	0.000187495	74.789	FVK(1)PAFDDFVLPSK	3	0.43899	1	1	6.56367e-06	61.409	FVK(1)PAFDDFVLPSK	3	-1.2237	1								1.178	1.061		0.969	0.986		0.888	1.026
CL1743.Contig3_All	38	K	unnamed protein product	1	0.003206	66.663	EK(1)YPEFVER	2	1.8536	1								1	0.00995677	57.175	EK(1)YPEFVER	2	-0.11828	1	1.161		1.155	0.771		0.783	1.178		1.163
CL1754.Contig2_All	110	K	uncharacterized protein LOC100267528								0.999959	0.000704616	76.942	VELADKDQQK(1)K	3	1.2236	1	0.999998	6.85704e-07	95.273	VELADKDQQK(1)K	3	0.63007	1		1.452	1.332		1.055	1.127		0.378	0.431
CL1754.Contig2_All	137	K	uncharacterized protein LOC100267528	1	5.37281e-21	129.17	VIELMK(1)PLNDENR	3	1.145	2	1	1.05699e-27	147.52	VIELMK(1)PLNDENR	2	1.7603	1	1	1.6262e-11	105.19	VIELMK(1)PLNDENR	2	0.74293	1		1.28	1.279		1.107	1.1		0.547	0.545
CL1754.Contig2_All	392	K	uncharacterized protein LOC100267528	1	1.39518e-05	88.596	NPDEK(1)PLVIR	2	-1.5174	2	1	0.000227471	91.313	NPDEK(1)PLVIR	2	-0.80973	1	1	3.95068e-07	105.03	NPDEK(1)PLVIR	2	-2.3246	2	1.303	1.42	1.267	1.02	0.943	1.001	0.65	0.581	0.699
CL1762.Contig1_All	63	K	GDP-D-mannose pyrophosphorylase	1	0.00631003	55.649	SSILK(1)PEIVM	2	0.52941	2	1	0.00526353	57.532	SSILK(1)PEIVM	2	-1.157	2	1	0.034453	51.276	SSILK(1)PEIVM	2	0.84921	1	1.193	1.094	1.075	1.017	1.099	1.182	0.803	0.82	0.725
CL1770.Contig2_All	124	K	UDP-glucose pyrophosphorylase	1	4.67329e-07	85.563	ANPTNPSIELGPEFK(1)K	3	0.8881	1	1	7.69932e-10	112.34	ANPTNPSIELGPEFK(1)K	3	-0.37854	1	1	1.90087e-13	95.662	ANPTNPSIELGPEFK(1)K	3	-0.64049	1	1.094	0.933	0.921	0.986	1.031	1.091	0.98	1.14	1.073
CL1772.Contig2_All	611	K	WPP domain-associated protein-like	1	0.00294884	57.149	K(1)YLHENEIR	3	-1.0583	1	1	0.000189635	75.509	K(1)YLHENEIR	3	0.51379	1	1	0.0108837	48.998	K(1)YLHENEIR	3	-0.53928	1	0.988	0.981		0.998	0.994		1.11	1.125
CL1783.Contig2_All	17	K	adenosylhomocysteinase, putative	1	5.896e-32	157.03	VK(1)DMHQADFGR	3	0.25476	14	1	9.65929e-20	136.61	VK(1)DMHQADFGR	3	-0.069688	14	1	1.06604e-26	149.83	VK(1)DMHQADFGR	3	1.694	13	1.217	1.222	1.221	0.975	0.979	0.963	0.827	0.807	0.817	1.36955	1.33643	1.3616	0.869655	0.873566	0.867559	0.65758	0.646893	0.639717	0.888613	0.914377	0.896741	1.12113	1.12069	1.11001	1.25764
CL1783.Contig2_All	211	K	adenosylhomocysteinase, putative	1	9.36828e-10	91.076	LVGVSEETTTGVK(1)R	2	0.36076	1	1	0.001042	79.885	LVGVSEETTTGVK(1)R	2	0.11947	1	1	7.96229e-05	67.095	LVGVSEETTTGVK(1)R	2	0.5136	1	1.135	1.302	1.143	0.919	0.992	0.965	1.016	0.676	0.925	1.36955	1.33643	1.3616	0.869655	0.873566	0.867559	0.65758	0.646893	0.639717	0.828739	0.974238	0.839455	1.05674	1.13557	1.11232	1.54506
CL1783.Contig2_All	237	K	adenosylhomocysteinase, putative	1	6.57501e-16	137.46	SK(1)FDNLYGCR	3	-0.56995	7	1	9.96991e-47	172.61	SK(1)FDNLYGCR	3	-2.1041	4	1	3.03479e-16	136.84	SK(1)FDNLYGCR	3	0.4997	7	1.118	1.28	1.148	1.109	1.036	1.063	0.781	0.647	0.785	1.36955	1.33643	1.3616	0.869655	0.873566	0.867559	0.65758	0.646893	0.639717	0.816326	0.957776	0.843127	1.27522	1.18594	1.22528	1.18769
CL1783.Contig2_All	372	K	adenosylhomocysteinase, putative	1	0.000190795	83.456	RITIK(1)PQTDR	3	0.015303	7	1	0.000325754	78.488	ITIK(1)PQTDR	2	-0.29467	5	1	0.000312205	75.566	RITIK(1)PQTDR	3	0.12412	7	1.165	1.197	1.154	0.949	0.965	0.964	0.933	0.862	0.912	1.36955	1.33643	1.3616	0.869655	0.873566	0.867559	0.65758	0.646893	0.639717	0.850644	0.89567	0.847534	1.09124	1.10467	1.11116	1.41884
CL1783.Contig2_All	431	K	adenosylhomocysteinase, putative	1	0.0154904	74.464	STGK(1)YEK	3	0.057221	3	1	0.0156432	74.92	STGK(1)YEK	3	-0.467	5	1	0.00562893	85.676	STGK(1)YEK	2	-0.15496	6	1.347	1.422	1.349	0.77	0.766	0.847	0.925	0.826	0.796	1.36955	1.33643	1.3616	0.869655	0.873566	0.867559	0.65758	0.646893	0.639717	0.983535	1.06403	0.990748	0.885408	0.876865	0.976303	1.40667
CL1783.Contig2_All	435	K	adenosylhomocysteinase, putative	1	0.00647485	81.784	K(1)VYVLPK	2	0.80229	10	1	0.00268511	91.906	K(1)VYVLPK	2	0.66089	8	1	0.00857656	81.297	K(1)VYVLPK	2	-0.57057	8	1.39	1.366	1.355	0.968	0.955	0.974	0.599	0.64	0.61	1.36955	1.33643	1.3616	0.869655	0.873566	0.867559	0.65758	0.646893	0.639717	1.01493	1.02213	0.995154	1.11308	1.09322	1.12269	0.910916
CL1783.Contig2_All	479	K	adenosylhomocysteinase, putative	1	2.73133e-38	159.5	IPVEGPYK(1)PAHYR	4	0.074498	14	1	8.65813e-20	140.01	IPVEGPYK(1)PAHYR	2	-0.70873	15	1	6.9141e-48	165.58	IPVEGPYK(1)PAHYR	3	-0.94854	12	1.165	1.247	1.268	0.999	0.966	1.002	0.865	0.792	0.696	1.36955	1.33643	1.3616	0.869655	0.873566	0.867559	0.65758	0.646893	0.639717	0.850644	0.933083	0.931259	1.14873	1.10581	1.15497	1.31543
CL1792.Contig1_All	17	K	alanine aminotransferase 2 isoform 1	1	0.00251931	77.741	K(1)VQYAVR	2	-0.57586	3	1	0.00269294	89.55	K(1)VQYAVR	2	-0.36846	3	1	2.396e-05	119.56	K(1)VQYAVR	2	0.42085	2	0.598	0.606	0.569	1.108	0.983	0.971	1.495	1.668	1.747	0.502615	0.563058	0.472855	0.990172	1.00902	0.98835	1.62499	1.57398	1.68484	1.18978	1.07627	1.20333	1.119	0.974211	0.982445	0.920003
CL1792.Contig1_All	39	K	alanine aminotransferase 2 isoform 1								1	0.000197772	85.576	K(1)IIFTNVGNPHALGQK	3	-0.24785	1																	0.502615	0.563058	0.472855	0.990172	1.00902	0.98835	1.62499	1.57398	1.68484
CL1792.Contig1_All	54	K	alanine aminotransferase 2 isoform 1								1	7.95273e-97	185.92	IIFTNVGNPHALGQK(1)PLTFPR	4	0.89898	3	1	6.87854e-106	178.32	IIFTNVGNPHALGQK(1)PLTFPR	4	-1.0779	3		0.617	0.778		1.089	0.969		1.504	1.449	0.502615	0.563058	0.472855	0.990172	1.00902	0.98835	1.62499	1.57398	1.68484		1.0958	1.64532		1.07926	0.980422
CL1792.Contig1_All	114	K	alanine aminotransferase 2 isoform 1	1	0.00514679	57.401	K(1)EVAEFIER	2	1.9764	1	1	0.0391931	40.015	K(1)EVAEFIER	2	3.2729	1	1	0.014736	50.354	K(1)EVAEFIER	2	2.5855	1	0.825		0.762	1.009		1.066	1.317		1.336	0.502615	0.563058	0.472855	0.990172	1.00902	0.98835	1.62499	1.57398	1.68484	1.64142		1.61149	1.01902		1.07857	0.810464
CL1792.Contig1_All	268	K	alanine aminotransferase 2 isoform 1								1	0.00015634	86.944	K(1)VLLDMGPPISK	2	-1.1264	2	1	0.00115897	50.897	K(1)VLLDMGPPISK	3	-0.57366	1			0.785			1.045			1.332	0.502615	0.563058	0.472855	0.990172	1.00902	0.98835	1.62499	1.57398	1.68484			1.66013			1.05732
CL1792.Contig1_All	463	K	alanine aminotransferase 2 isoform 1								1	5.1316e-64	182.35	K(1)FNDEFMDQYEDYR	2	-0.14349	1	1	1.58438e-14	110.44	K(1)FNDEFMDQYEDYR	3	1.8242	1		0.431	0.968		1.118	0.944		1.724	1.208	0.502615	0.563058	0.472855	0.990172	1.00902	0.98835	1.62499	1.57398	1.68484		0.765464	2.04714		1.108	0.955127
CL1792.Contig2_All	17	K	AlaT1	1	0.0089631	78.149	K(1)AQYAVR	2	-0.27051	2	1	0.0241701	58.194	K(1)AQYAVR	2	2.416	1	1	0.0153598	67.032	K(1)AQYAVR	2	1.0694	1	0.442	0.427	0.553	0.909	0.888	0.882	1.976	2.053	1.893	0.547981	0.574503	0.518841	0.921445	0.937649	0.911649	1.66094	1.67455	1.67099	0.806598	0.743251	1.06584	0.986494	0.94705	0.967477	1.18969
CL1792.Contig2_All	54	K	AlaT1	1	4.91918e-89	165.53	IIFTNVGNPHALGQK(1)PLTFPR	4	1.5968	3															0.712			1.006			1.477			0.547981	0.574503	0.518841	0.921445	0.937649	0.911649	1.66094	1.67455	1.67099	1.29932			1.09176			0.889258
CL1792.Contig2_All	114	K	AlaT1	1	0.00879299	52.391	K(1)EVAEFIGR	2	-1.8501	1	1	0.00772655	50.786	K(1)EVAEFIGR	2	1.5711	1	1	0.00287148	63.864	K(1)EVAEFIGR	2	-1.8443	1	0.5	0.673	0.609	0.998	1.026	1.017	1.778	1.515	1.624	0.547981	0.574503	0.518841	0.921445	0.937649	0.911649	1.66094	1.67455	1.67099	0.912441	1.17145	1.17377	1.08308	1.09423	1.11556	1.07048
CL1792.Contig2_All	268	K	AlaT1	1	0.000541875	67.997	K(1)VMLDMGPPISK	3	0.26296	1	1	0.000264281	71.558	K(1)VMLDMGPPISK	3	-0.07595	1	1	0.000599622	59.227	K(1)VMLDMGPPISK	3	0.88925	1	0.645	0.722	0.573	0.984	0.949	0.99	1.596	1.554	1.714	0.547981	0.574503	0.518841	0.921445	0.937649	0.911649	1.66094	1.67455	1.67099	1.17705	1.25674	1.10438	1.06789	1.01211	1.08594	0.960904
CL1792.Contig2_All	463	K	AlaT1	1	1.33081e-27	123.71	K(1)FNDEFMEQYEDHR	3	-0.1641	2	1	6.98393e-39	158.52	K(1)FNDEFMEQYEDHR	3	0.033283	4	1	1.12735e-14	110.55	K(1)FNDEFMEQYEDHR	3	-0.37982	3	0.911	0.918	0.963	1.034	1.012	0.972	1.166	1.188	1.178	0.547981	0.574503	0.518841	0.921445	0.937649	0.911649	1.66094	1.67455	1.67099	1.66247	1.5979	1.85606	1.12215	1.0793	1.0662	0.702014
CL1795.Contig1_All	17	K	6-phosphogluconate dehydrogenase, putative	1	0.00064812	75.416	DFVLSLQK(1)PR	2	-1.1253	1															0.986			1.056			1.034			0.901088	0.911333	0.900519	1.0813	1.01495	1.04199	1.04714	1.05577	1.03982	1.09423			0.976606			0.987449
CL1795.Contig2_All	249	K	6-phosphogluconate dehydrogenase, decarboxylating-like	1	3.16658e-14	110.97	VK(1)DEDGDGELVDK	3	1.9827	2	1	0.000101139	59.997	VK(1)DEDGDGELVDK	3	2.1175	1	1	0.00175732	51.03	VK(1)DEDGDGELVDK	3	1.3638	1	0.834			1.247			0.983			0.978293	0.927161	0.962955	1.12012	1.08831	1.1099	0.900125	0.935973	0.872542	0.852506			1.11327			1.09207
CL1795.Contig2_All	301	K	6-phosphogluconate dehydrogenase, decarboxylating-like	1	0.0123996	55.314	YLSGLK(1)EER	2	1.2809	1	1	0.00156988	60.064	YLSGLK(1)EER	2	1.8651	1	1	0.000991367	72.2	YLSGLK(1)EER	2	1.4892	1	0.922	0.907	0.953	1.154	1.134	1.137	0.989	1.034	0.962	0.978293	0.927161	0.962955	1.12012	1.08831	1.1099	0.900125	0.935973	0.872542	0.942458	0.978255	0.989662	1.03024	1.04198	1.02441	1.09874
CL1795.Contig2_All	317	K	6-phosphogluconate dehydrogenase, decarboxylating-like								1	0.00035036	102.52	EAGLK(1)EEVGAVR	2	0.48584	1	1	4.5088e-07	96.464	EAGLK(1)EEVGAVR	2	0.37078	1		0.889	0.838		1.075	1.104		1.14	1.173	0.978293	0.927161	0.962955	1.12012	1.08831	1.1099	0.900125	0.935973	0.872542		0.958841	0.870238		0.987769	0.994681
CL1806.Contig4_All	21	K	polyadenylate-binding protein, putative	1	0.000143747	76.24	MVVSK(1)PLYVAHAQR	3	-2.2335	3	1	1.68964e-05	67.952	MVVSK(1)PLYVAHAQR	3	0.44538	2	1	3.05147e-07	79.875	MVVSK(1)PLYVAHAQR	3	0.76691	2	1.123	1.252	1.194	0.983	1	0.946	0.945	0.736	0.88	1.05139		1.024	0.763555		0.68201	1.18479		1.30849	1.06811		1.16602	1.2874		1.38708	0.797612
CL181.Contig2_All	461	K	succinate dehydrogenase	1	4.3054e-08	113.22	VAEIYK(1)PGEK	2	1.1624	2	1	0.000206281	89.301	VAEIYK(1)PGEK	2	0.96526	2	1	5.63805e-05	84.821	VAEIYK(1)PGEK	2	0.9987	2	0.964	0.966	0.876	0.901	0.933	0.931	1.274	1.233	1.359	0.979295	1.0371	1.03295	0.838198	0.919145	0.89614	1.15283	1.03639	1.05499	0.984381	0.931448	0.848053	1.07493	1.01507	1.0389	1.10511
CL1822.Contig5_All	123	K	heat shock cognate 70 kDa protein isoform 1	1	1.8438e-39	167.18	YK(1)SEDEEHK(1)K	3	1.7665	13	1	1.01193e-27	145.46	YK(1)SEDEEHK(1)K	3	1.5666	17	1	8.06942e-29	155.53	YK(1)SEDEEHK(1)K	3	1.1959	13	1.311	1.312	1.265	0.981	0.973	0.992	0.691	0.689	0.713
CL1822.Contig5_All	130	K	heat shock cognate 70 kDa protein isoform 1	1	7.86278e-09	117.86	YK(1)SEDEEHK(1)K	3	1.7665	10	1	4.48337e-06	107.09	YK(1)SEDEEHK(1)K	3	1.5666	9	1	8.0766e-07	95.094	YK(1)SEDEEHK(1)K	3	1.1959	12	1.322	1.268	1.26	0.976	0.943	1	0.682	0.794	0.709
CL1822.Contig5_All	131	K	heat shock cognate 70 kDa protein isoform 1	0.982639	0.000200582	99.815	SEDEEHK(0.017)K(0.983)K	4	0.63601	1	0.991827	0.00820265	44.543	YKSEDEEHK(0.008)K(0.992)K	5	0.99595	1								1.436			0.622			1.005
CL1822.Contig7_All	104	K	heat shock protein 70	1	0.000546872	63.682	VIAGPGDK(1)PMIGVNYK	2	0.30577	1	1	1.99961e-06	102.52	VIAGPGDK(1)PMIGVNYK	2	-0.013798	4	1	0.000611847	57.288	VIAGPGDK(1)PMIGVNYK	2	-1.1372	2	1.435	1.304	1.304	1.093	1.077	1.125	0.368	0.554	0.476	1.30056	1.30482	1.27919	0.982442	0.997836	1.01102	0.592444	0.529496	0.547874	1.10337	0.999369	1.01939	1.11253	1.07934	1.11274	0.621156
CL1822.Contig7_All	112	K	heat shock protein 70	0.999998	7.3012e-26	112.55	VIAGPGDKPMIGVNYK(1)GEEK	4	0.44255	4	0.999999	1.25774e-26	135.38	VIAGPGDKPMIGVNYK(1)GEEK	3	0.41965	4	1	7.22264e-49	138.03	VIAGPGDKPMIGVNYK(1)GEEK	3	-0.47604	3	1.312	1.312	1.343	1.112	1.063	1.064	0.511	0.563	0.503	1.30056	1.30482	1.27919	0.982442	0.997836	1.01102	0.592444	0.529496	0.547874	1.00879	1.0055	1.04988	1.13187	1.06531	1.05241	0.862529
CL1822.Contig7_All	191	K	heat shock protein 70	1	4.81039e-17	105.9	IINEPTAAAIAYGLDK(1)K	3	2.4031	1								1	1.20199e-21	102.57	IINEPTAAAIAYGLDK(1)K	3	1.0528	2	1.2		1.148	1.055		1.037	0.743		0.82	1.30056	1.30482	1.27919	0.982442	0.997836	1.01102	0.592444	0.529496	0.547874	0.922678		0.897443	1.07385		1.0257	1.25413
CL1822.Contig7_All	318	K	heat shock protein 70	1	0.00106055	94.692	K(1)CMEPVEK	2	-0.86875	3								1	0.00242577	76.228	K(1)CMEPVEK	3	0.17996	2	1.25		1.329	1.068		1.011	0.657		0.594	1.30056	1.30482	1.27919	0.982442	0.997836	1.01102	0.592444	0.529496	0.547874	0.961123		1.03894	1.08709		0.999983	1.10897
CL1822.Contig7_All	429	K	heat shock protein 70	1	0.00140961	85.355	NTTIPTK(1)K	3	0.12948	10								1	0.000928423	105.2	NTTIPTK(1)K	2	1.178	12	1.011		0.979	0.977		0.974	1.107		1.151	1.30056	1.30482	1.27919	0.982442	0.997836	1.01102	0.592444	0.529496	0.547874	0.777356		0.765328	0.994461		0.963386	1.86853
CL1822.Contig7_All	513	K	heat shock protein 70															1	0.046751	45.829	ITITNDK(1)GR	2	0.19423	1			1.104			1.034			0.889	1.30056	1.30482	1.27919	0.982442	0.997836	1.01102	0.592444	0.529496	0.547874			0.863046			1.02273
CL1822.Contig7_All	518	K	heat shock protein 70	1	0.000360008	107.57	LSK(1)EEIEK	2	1.271	5								1	4.82844e-08	123.75	LSK(1)EEIEK	3	0.54212	6	1.262		1.277	0.973		0.962	0.768		0.736	1.30056	1.30482	1.27919	0.982442	0.997836	1.01102	0.592444	0.529496	0.547874	0.970349		0.998288	0.990389		0.951517	1.29633
CL1822.Contig7_All	532	K	heat shock protein 70	1	4.41677e-30	159.83	YK(1)AEDEDHK(1)K	3	-0.67253	18								1	3.80716e-30	152.07	YK(1)AEDEDHK(1)K	3	-0.67043	17	0.777		0.748	0.873		0.882	1.567		1.612	1.30056	1.30482	1.27919	0.982442	0.997836	1.01102	0.592444	0.529496	0.547874	0.597434		0.584745	0.888602		0.872389	2.64498
CL1822.Contig7_All	539	K	heat shock protein 70	1	6.31261e-06	88.596	YK(1)AEDEDHK(1)K	3	-0.67253	8								1	6.82392e-07	98.105	YK(1)AEDEDHK(1)K	3	-0.67043	11	0.814		0.783	0.919		0.9	1.455		1.535	1.30056	1.30482	1.27919	0.982442	0.997836	1.01102	0.592444	0.529496	0.547874	0.625883		0.612106	0.935424		0.890193	2.45593
CL1822.Contig7_All	540	K	heat shock protein 70															0.788439	0.0151242	42.243	YKAEDEDHK(0.211)K(0.788)K	4	0.2789	1			0.997			0.967			1.135	1.30056	1.30482	1.27919	0.982442	0.997836	1.01102	0.592444	0.529496	0.547874			0.779399			0.956463
CL1822.Contig7_All	560	K	heat shock protein 70	1	0.00685405	93.178	NTIK(1)DEK	2	-0.92952	1								1	0.00423967	85.212	NTIK(1)DEK	3	-0.54882	2	0.683		0.622	0.69		0.694	1.942		2.053	1.30056	1.30482	1.27919	0.982442	0.997836	1.01102	0.592444	0.529496	0.547874	0.525157		0.486245	0.702331		0.686438	3.27795
CL1822.Contig7_All	603	K	heat shock protein 70															1	2.13093e-06	71.279	MK(1)ELEGICNPIIAK	3	-0.96592	1			0.957			1.081			1.035	1.30056	1.30482	1.27919	0.982442	0.997836	1.01102	0.592444	0.529496	0.547874			0.748129			1.06922
CL1822.Contig9_All	603	K	heat shock cognate 70 kDa protein 1-like								1	2.18241e-15	132.84	MK(1)ELEGICNPIIAK	2	0.82225	3									0.987			1.058			1.028
CL1826.Contig2_All	137	K	T-complex protein 1 subunit zeta	1	1.30415e-12	100.58	FK(1)TPVVMGDEPDKEILK	3	0.74982	1	1	3.06674e-11	114.55	FK(1)TPVVMGDEPDKEILK	3	0.037519	2	1	1.01179e-41	132.79	FK(1)TPVVMGDEPDKEILK	3	0.38518	2	1.495	1.407	1.236	0.886	0.92	0.859	0.568	0.631	0.941			1.34153			0.784258			0.766935			0.921334			1.0953
CL1826.Contig2_All	148	K	T-complex protein 1 subunit zeta								0.999975	0.00024083	46.494	FKTPVVMGDEPDK(1)EILK	3	2.0912	1	1	0.00167394	51.03	TPVVMGDEPDK(1)EILK	3	-2.5876	2		0.885	1.142		0.829	1.014		1.493	0.862			1.34153			0.784258			0.766935			0.851265			1.29294
CL1826.Contig2_All	202	K	T-complex protein 1 subunit zeta	1	0.000902512	98.233	HK(1)FDVDTR	3	-1.4464	3	1	0.00056646	88.392	HK(1)FDVDTR	3	1.0665	5	1	0.00141177	86.882	HK(1)FDVDTR	3	0.31257	4	1.32	1.285	1.203	0.969	0.975	1.007	0.693	0.724	0.783			1.34153			0.784258			0.766935			0.896735			1.28402
CL184.Contig1_All	130	K	mitochondria fission 1 protein-like	1	0.0312594	56.432	QAETLK(1)K	2	1.6706	1	1	0.0226388	59.35	QAETLK(1)K	2	1.8307	1	1	0.0161586	66.27	QAETLK(1)K	2	1.8341	1		0.883	0.87		0.835	0.856		1.489	1.473
CL1850.Contig1_All	86	K	hypothetical protein PRUPE_ppa008394mg	1	0.00195034	55.314	K(1)HVHTCGISK	3	0.58344	2	1	0.00139472	56.043	K(1)HVHTCGISK	4	1.2858	3	1	0.00435297	49.189	K(1)HVHTCGISK	4	0.77012	2	1.151	1.08	1.066	1.018	1.053	1.108	0.858	0.905	0.841	1.01968	1.03864	1.00288	0.898586	0.905228	0.891914	1.01211	1.04156	1.04022	1.12879	1.03982	1.06294	1.13289	1.16324	1.24227	0.847732
CL1850.Contig1_All	168	K	hypothetical protein PRUPE_ppa008394mg	1	0.00149891	60.691	EHLGVHPCDK(1)R	3	-0.32621	2	1	0.000590355	68.355	EHLGVHPCDK(1)R	4	0.30148	1	1	0.000894735	76.165	EHLGVHPCDK(1)R	3	1.5092	2	1.024	1.186	1.012	0.963	1.053	0.968	1.109	0.754	1.112	1.01968	1.03864	1.00288	0.898586	0.905228	0.891914	1.01211	1.04156	1.04022	1.00424	1.14187	1.00909	1.07168	1.16324	1.08531	1.09573
CL1850.Contig1_All	202	K	hypothetical protein PRUPE_ppa008394mg	1	0.000410385	84.198	EK(1)NEELAAR	2	-0.25197	1	1	1.55104e-06	101.3	EK(1)NEELAAR	2	0.040346	1								0.864	0.898		0.913	0.91		1.393	1.361		1.01968	1.03864	1.00288	0.898586	0.905228	0.891914	1.01211	1.04156	1.04022	0.847327	0.864589		1.01604	1.00527		1.37633
CL1855.Contig2_All	84	K	eukaryotic translation initiation factor 3 subunit B								1	0.000424302	64.711	HLK(1)PEPVYK	3	-0.47193	1	1	0.00411267	56.916	HLK(1)PEPVYK	3	-0.71241	1		1.463	1.309		0.938	0.944		0.527	0.717
CL1855.Contig2_All	90	K	eukaryotic translation initiation factor 3 subunit B															0.99996	0.009895	45.908	HLKPEPVYK(1)R	4	-0.913	1
CL1855.Contig2_All	210	K	eukaryotic translation initiation factor 3 subunit B								1	0.0274345	49.444	WGGGK(1)DDK	2	-1.2651	1									1.262			1.044			0.66
CL1855.Contig2_All	213	K	eukaryotic translation initiation factor 3 subunit B								1	0.0474676	56.659	DDK(1)YFAR	2	-1.4038	1									1.23			1.003			0.762
CL1855.Contig5_All	84	K	eukaryotic translation initiation factor 3 subunit B	1	0.000558715	65.278	K(1)IYSQIGVIK	3	-0.45554	1																								1.26341	1.3205	1.3701	0.939171	0.896643	0.927247	0.72744	0.664574	0.605184
CL1855.Contig5_All	133	K	eukaryotic translation initiation factor 3 subunit B	1	0.0322127	41.724	THNYK(1)LDR	3	1.4404	1																								1.26341	1.3205	1.3701	0.939171	0.896643	0.927247	0.72744	0.664574	0.605184
CL1855.Contig5_All	204	K	eukaryotic translation initiation factor 3 subunit B	1	0.00018163	83.948	HLK(1)PEPVYK	3	0.1825	1															1.398			0.956			0.604			1.26341	1.3205	1.3701	0.939171	0.896643	0.927247	0.72744	0.664574	0.605184	1.10653			1.01792			0.830309
CL1855.Contig5_All	330	K	eukaryotic translation initiation factor 3 subunit B	1	0.0379429	49.444	WGGGK(1)DDK	2	-1.1669	1															1.298			0.946			0.756			1.26341	1.3205	1.3701	0.939171	0.896643	0.927247	0.72744	0.664574	0.605184	1.02737			1.00727			1.03926
CL1856.Contig5_All	301	K	cytochrome P450 CYP72A129	1	4.35843e-05	80.102	EIEQHGNNK(1)K	3	1.0241	1	1	0.000100256	93.096	EIEQHGNNK(1)K	3	0.447	1	1	0.00179416	56.404	EIEQHGNNK(1)K	3	0.13095	1	0.704	0.805		0.965	1.045		1.544	1.303			0.74082			1.06108			1.28502			1.08663			0.98485
CL186.Contig11_All	66	K	hypothetical protein PRUPE_ppa001983mg								1	0.0160352	45.368	VAGTSHLK(1)R	3	-1.1437	1	1	0.00484167	53.756	VAGTSHLK(1)R	3	-0.72433	1		1.159			0.86			1.064
CL186.Contig11_All	598	K	hypothetical protein PRUPE_ppa001983mg								1	0.016684	55.806	TK(1)YPTLSK	2	-0.78007	3	1	0.00301792	83.862	TK(1)YPTLSK	3	0.049292	3		1.11	1.178		1.086	0.999		0.815	0.83
CL1860.Contig3_All	267	K	dolichyl-diphosphooligosaccharide--protein glycosyltransferase 48 kDa subunit	1	0.000910309	78.342	AGSSNK(1)YEK	2	0.096385	2	1	1.83264e-06	99.283	AGSSNK(1)YEK	2	0.7752	3	1	0.000431255	88.596	AGSSNK(1)YEK	2	0.47186	3	0.991	0.968	0.979	1.013	0.984	1.01	1.086	1.158	1.101
CL1878.Contig2_All	70	K	eukaryotic translation initiation factor 5A4								1	5.17313e-10	81.807	K(1)LEDIVPSSHNCDVPHVNR	4	-2.8386	1									1.135			0.943			0.98		1.39828	1.37469	1.43582	0.81036	0.843454	0.796941	0.607766	0.627722	0.62373		0.825639			1.11802
CL1878.Contig4_All	29	K	RecName: Full=Eukaryotic translation initiation factor 5A; Short=eIF-5A >gi|6689385|emb|CAB65463.1| translation initiation factor 5A precursor protein (eIF-5A)	1	0.00910857	51.346	K(1)GGHIVIK	3	-2.0658	1	1	0.00995247	51.346	K(1)GGHIVIK	3	-2.3765	1								1.258	1.184		0.973	1.046		0.773	0.767		1.29862	1.41943	1.17673	0.928648	0.867713	0.945888	0.670079	0.574546	0.817693	0.968719	0.834135		1.04776	1.20547		1.1536
CL1880.Contig1_All	11	K	predicted protein	1	1.16449e-06	81.656	QK(1)LPQLPGTSVEGVEK	3	-1.329	1	1	5.37547e-06	81.656	QK(1)LPQLPGTSVEGVEK	3	-0.89735	2	1	2.01309e-11	83.37	QK(1)LPQLPGTSVEGVEK	3	1.3393	1	1.036	0.973		0.838	0.871		1.26	1.312		0.723069	0.73571	0.708315	0.866431	0.79832	0.750386	1.52119	1.54304	1.66448	1.43278	1.32253		0.967186	1.09104		0.828296
CL1880.Contig6_All	322	K	transketolase	1	4.8619e-07	98.407	TVTDK(1)PTLIK	3	1.3614	2	1	1.36192e-14	133.05	TVTDK(1)PTLIK	3	0.5201	2	1	9.23591e-07	95.094	TVTDK(1)PTLIK	2	-0.57387	1	0.612	0.569	0.678	0.91	0.915	0.995	1.742	1.815	1.555	0.581963	0.536945	0.565429	0.906528	0.925626	0.917515	1.66355	1.68635	1.68585	1.05161	1.0597	1.19909	1.00383	0.988521	1.08445	1.04716
CL1880.Contig6_All	360	K	transketolase															1	3.37135e-07	67.644	K(1)NLGWPYEPFHVPEDVKK	4	-0.67585	1			0.831			0.884			1.49	0.581963	0.536945	0.565429	0.906528	0.925626	0.917515	1.66355	1.68635	1.68585			1.46968			0.963472
CL1880.Contig6_All	376	K	transketolase	1	1.13215e-43	137.91	NLGWPYEPFHVPEDVK(1)K	4	1.1736	7	1	1.3946e-11	110.74	NLGWPYEPFHVPEDVK(1)K	3	0.67884	6	1	1.22677e-26	112.16	NLGWPYEPFHVPEDVK(1)K	4	-1.419	3	0.651	0.641	0.744	0.985	0.988	0.909	1.587	1.611	1.581	0.581963	0.536945	0.565429	0.906528	0.925626	0.917515	1.66355	1.68635	1.68585	1.11863	1.19379	1.31581	1.08656	1.06739	0.99072	0.953985
CL1880.Contig6_All	402	K	transketolase	1	0.0129152	73.26	FAEYEK(1)K	2	1.0432	3	1	0.00837984	75.213	FAEYEK(1)K	2	0.79834	2	1	0.0103153	73.26	FAEYEK(1)K	2	1.4272	2	0.669	0.649	0.642	1.081	1.133	1.13	1.432	1.398	1.421	0.581963	0.536945	0.565429	0.906528	0.925626	0.917515	1.66355	1.68635	1.68585	1.14956	1.20869	1.13542	1.19246	1.22404	1.23159	0.860811
CL1880.Contig6_All	403	K	transketolase	0.996553	9.01678e-11	125.54	K(0.997)YK(0.003)EEAAELK	2	-0.095597	9	0.999605	2.01984e-06	114.72	K(1)YKEEAAELK	2	-0.52999	9	0.999507	5.6356e-11	125.54	K(1)YKEEAAELK	2	-0.5631	12	0.537	0.59	0.569	0.999	0.956	1.01	1.727	1.728	1.693	0.581963	0.536945	0.565429	0.906528	0.925626	0.917515	1.66355	1.68635	1.68585	0.922739	1.09881	1.00632	1.10201	1.03282	1.1008	1.03814
CL1880.Contig6_All	405	K	transketolase	1	2.48424e-15	136.7	YK(1)EEAAELK	3	2.5588	15	1	1.44197e-07	114.86	YK(1)EEAAELK	3	1.4393	16	1	1.17459e-15	136.7	YK(1)EEAAELK	3	2.194	17	0.536	0.501	0.585	0.977	1.004	1.016	1.758	1.786	1.659	0.581963	0.536945	0.565429	0.906528	0.925626	0.917515	1.66355	1.68635	1.68585	0.92102	0.933057	1.03461	1.07774	1.08467	1.10734	1.05678
CL1880.Contig6_All	595	K	transketolase	1	7.05364e-05	80.014	K(1)RPSILALSR	3	0.77807	1	1	9.02396e-05	92.247	K(1)RPSILALSR	3	-0.5766	2	1	0.00104305	62.528	K(1)RPSILALSR	3	0.66502	1	0.527	0.583	0.979	0.956	0.938	0.865	1.796	1.764	1.302	0.581963	0.536945	0.565429	0.906528	0.925626	0.917515	1.66355	1.68635	1.68585	0.905555	1.08577	1.73143	1.05457	1.01337	0.942764	1.07962
CL1880.Contig7_All	27	K	transketolase								0.996975	0.000138932	93.345	K(0.997)YK(0.003)EEASELK	3	0.83232	2									0.648			0.835			1.818		0.747344	0.731895	0.643151	0.771377	0.699342	0.670525	1.59056	1.68425	1.83878		0.885373			1.19398
CL1880.Contig7_All	29	K	transketolase	1	4.80233e-09	123.86	YK(1)EEASELK	2	1.9724	9	1	3.64446e-12	126.19	YK(1)EEASELK	3	2.2325	11	1	1.2594e-06	117.7	YK(1)EEASELK	3	1.2105	9	0.754	0.743	0.724	0.868	0.863	0.874	1.605	1.643	1.657	0.747344	0.731895	0.643151	0.771377	0.699342	0.670525	1.59056	1.68425	1.83878	1.00891	1.01517	1.12571	1.12526	1.23402	1.30346	1.00908
CL1895.Contig3_All	59	K	uncharacterized protein LOC100527680	1	0.000704479	61.593	K(1)AVVIHVPYR	3	1.8656	1															1.338			0.98			0.657			1.23591	1.28224	1.28724	0.90731	0.878418	0.923389	0.692033	0.503552	0.550592	1.0826			1.08012			0.949377
CL1895.Contig3_All	106	K	uncharacterized protein LOC100527680	1	0.0248816	58.167	IMRPPK(1)K	3	-2.4443	2															1.703			0.79			0.413			1.23591	1.28224	1.28724	0.90731	0.878418	0.923389	0.692033	0.503552	0.550592	1.37793			0.870706			0.596793
CL1895.Contig3_All	107	K	uncharacterized protein LOC100527680	1	0.0183649	46.001	K(1)GSAAQRPR	3	-0.1338	1															1.549			0.744			0.684			1.23591	1.28224	1.28724	0.90731	0.878418	0.923389	0.692033	0.503552	0.550592	1.25333			0.820007			0.988392
CL1899.Contig1_All	243	K	unnamed protein product	1	3.37153e-13	107.99	GIEPDGIEELYK(1)K	2	0.22389	2															2.048			0.428			0.431				2.0159	2.13693		0.361383	0.259789		0.310101	0.247778
CL1899.Contig1_All	273	K	unnamed protein product	1	0.0276962	60.074	K(1)LTYDER	2	-2.1388	1	1	0.0161618	68.95	K(1)LTYDER	2	-1.3743	1								1.356	1.469		0.757	0.73		0.931	0.811			2.0159	2.13693		0.361383	0.259789		0.310101	0.247778		0.728707			2.02002
CL1899.Contig3_All	56	K	unnamed protein product	1	0.0122964	81.296	NK(1)YNTPK	2	0.24833	1	1	0.00479518	93.374	NK(1)YNTPK	2	-0.41835	1	1	0.013367	81.296	NK(1)YNTPK	2	0.14832	1	1.876	1.976	1.655	0.461	0.422	0.536	0.62	0.532	0.785	1.74337	1.91116	1.78665	0.563318	0.460117	0.500271	0.45789	0.346028	0.466199	1.07608	1.03393	0.926314	0.818365	0.917158	1.07142	1.35404
CL1899.Contig3_All	190	K	unnamed protein product	1	1.54197e-15	103.83	GALDGGLDIPHSDK(1)R	3	0.77261	1	1	0.000442639	86.498	GALDGGLDIPHSDK(1)R	3	-0.12485	1	1	5.51667e-11	82.651	GALDGGLDIPHSDK(1)R	3	0.0095518	1	1.59	1.345	1.412	0.665	0.862	0.786	0.737	0.801	0.787	1.74337	1.91116	1.78665	0.563318	0.460117	0.500271	0.45789	0.346028	0.466199	0.912029	0.703762	0.790306	1.1805	1.87344	1.57115	1.60956
CL1899.Contig3_All	253	K	unnamed protein product	1	6.82734e-21	122.33	GIEPDGIEEMYK(1)K	3	0.68793	4	1	1.15094e-09	124.39	GIEPDGIEEMYK(1)K	2	-0.6865	3	1	2.04722e-22	130.1	GIEPDGIEEMYK(1)K	2	-0.97385	3	1.927	2.064	1.962	0.53	0.441	0.49	0.457	0.384	0.407	1.74337	1.91116	1.78665	0.563318	0.460117	0.500271	0.45789	0.346028	0.466199	1.10533	1.07997	1.09814	0.940853	0.958452	0.979469	0.998056
CL1899.Contig3_All	254	K	unnamed protein product															1	0.0112079	62.717	K(1)VHAAIR	3	-1.607	1			1.615			0.521			0.863	1.74337	1.91116	1.78665	0.563318	0.460117	0.500271	0.45789	0.346028	0.466199			0.903926			1.04144
CL1899.Contig3_All	283	K	unnamed protein product	1	0.013223	72.879	K(1)LTYEER	2	-1.8905	1	1	0.00313114	85.666	K(1)LTYEER	2	-2.8789	2								1.642	1.714		0.605	0.562		0.747	0.705		1.74337	1.91116	1.78665	0.563318	0.460117	0.500271	0.45789	0.346028	0.466199	0.941856	0.896839		1.07399	1.22143		1.6314
CL1899.Contig3_All	290	K	unnamed protein product	1	0.0351231	52.482	K(1)ASLIER	2	1.9102	1	1	0.0127545	71.692	K(1)ASLIER	2	1.6131	1	1	0.0390476	52.937	K(1)ASLIER	2	1.2534	1		1.821			0.544			0.577		1.74337	1.91116	1.78665	0.563318	0.460117	0.500271	0.45789	0.346028	0.466199		0.952826			1.18231
CL1904.Contig1_All	61	K	heat shock protein 83-like	1	4.66163e-05	86.738	SK(1)LDAQPELFIR	2	0.39666	1	1	0.000607452	95.345	SK(1)LDAQPELFIR	2	0.68542	1	1	2.20292e-11	108.23	SK(1)LDAQPELFIR	2	-0.63694	1		1.235	1.281		0.929	0.935		0.859	0.77	1.5172	1.56039	1.48694	0.802281	0.811361	0.792	0.504382	0.476981	0.512669		0.79147	0.861498		1.14499	1.18055
CL1904.Contig1_All	270	K	heat shock protein 83-like	1	0.0047872	100.74	QK(1)PIWLR	3	-0.89991	2	1	0.00484702	76.035	QK(1)PIWLR	2	3.9491	3	1	0.00574472	78.616	QK(1)PIWLR	3	-1.2694	2	1.891	1.757	1.765	0.769	0.77	0.747	0.183	0.35	0.334	1.5172	1.56039	1.48694	0.802281	0.811361	0.792	0.504382	0.476981	0.512669	1.24638	1.126	1.187	0.958517	0.949023	0.943181	0.36282
CL1904.Contig1_All	276	K	heat shock protein 83-like	1	0.024983	62.463	K(1)PEEITK	2	-0.61118	2	1	0.0271485	56.258	K(1)PEEITK	2	0.45524	3								1.32	1.294		0.788	0.8		0.938	0.96		1.5172	1.56039	1.48694	0.802281	0.811361	0.792	0.504382	0.476981	0.512669	0.870024	0.829282		0.9822	0.985997		1.8597
CL1904.Contig1_All	282	K	heat shock protein 83-like	0.933885	0.000252595	77.746	K(0.066)PEEITK(0.934)EEYASFYK	4	-0.16517	1															1.395			0.927			0.648			1.5172	1.56039	1.48694	0.802281	0.811361	0.792	0.504382	0.476981	0.512669	0.919457			1.15546			1.28474
CL1904.Contig1_All	476	K	heat shock protein 83-like	1	0.00277035	70.438	K(1)AVENSPFLER	2	-1.5079	2	1	0.000578103	90.412	K(1)AVENSPFLER	2	-0.73581	2	1	1.4873e-07	99.669	K(1)AVENSPFLER	2	-0.5334	2	1.156	1.314	1.287	1.044	0.987	1.014	0.818	0.667	0.653	1.5172	1.56039	1.48694	0.802281	0.811361	0.792	0.504382	0.476981	0.512669	0.76193	0.842099	0.865533	1.30129	1.21647	1.2803	1.62179
CL1904.Contig1_All	526	K	heat shock protein 83-like	1	3.70764e-30	144.29	EGLK(1)LDDESEEEK	2	-0.71817	2	1	6.3669e-38	155.66	EGLK(1)LDDESEEEK	3	1.4738	3	1	3.01666e-21	126.77	EGLK(1)LDDESEEEK	2	-0.7359	2	1.592	1.596	1.51	0.842	0.813	0.844	0.494	0.515	0.567	1.5172	1.56039	1.48694	0.802281	0.811361	0.792	0.504382	0.476981	0.512669	1.0493	1.02282	1.01551	1.04951	1.00202	1.06566	0.979416
CL1904.Contig1_All	535	K	heat shock protein 83-like	1	6.8559e-10	120.77	LDDESEEEK(1)K	2	0.66248	2								1	2.33348e-27	130.29	EGLKLDDESEEEK(1)K	3	0.11377	1	1.616		1.7	0.82		0.831	0.49		0.312	1.5172	1.56039	1.48694	0.802281	0.811361	0.792	0.504382	0.476981	0.512669	1.06512		1.14328	1.02209		1.04924	0.971485
CL1904.Contig1_All	559	K	heat shock protein 83-like	1	0.00108725	77.062	DILGDK(1)IEK	2	-0.15767	1	1	7.497e-07	107.06	DILGDK(1)IEK	3	-1.1727	2	1	0.000105113	107.06	DILGDK(1)IEK	2	0.085689	1	1.559	1.105	1.63	0.906	0.877	0.863	0.453	1.116	0.368	1.5172	1.56039	1.48694	0.802281	0.811361	0.792	0.504382	0.476981	0.512669	1.02755	0.708158	1.09621	1.12928	1.0809	1.08965	0.898128
CL1904.Contig2_All	252	K	uncharacterized protein LOC100819568	1	4.59006e-06	88.075	IK(1)EVSHEWSLVNK	3	0.44528	2	1	7.3817e-07	114.7	IK(1)EVSHEWSLVNK	3	-0.24322	2	1	1.61999e-21	125.53	IK(1)EVSHEWSLVNK	3	-0.64337	2	1.312	1.213	1.309	0.883	0.95	0.968	0.822	0.862	0.683	1.49243	1.52722	1.48985	0.915069	0.915367	0.922583	0.402158	0.394947	0.421067	0.879106	0.794255	0.878612	0.964955	1.03784	1.04923	2.04397
CL1904.Contig2_All	265	K	uncharacterized protein LOC100819568	1	0.00803521	76.847	QK(1)PIWMR	2	-1.1504	4	1	0.000413089	114.72	QK(1)PIWMR	2	-0.14481	5	1	0.00598168	92.677	QK(1)PIWMR	3	-2.2843	4	1.451	1.549	1.519	0.985	0.94	0.952	0.493	0.403	0.404	1.49243	1.52722	1.48985	0.915069	0.915367	0.922583	0.402158	0.394947	0.421067	0.972243	1.01426	1.01957	1.07642	1.02691	1.03189	1.22589
CL1904.Contig2_All	271	K	uncharacterized protein LOC100819568	1	0.024983	62.463	K(1)PEEITK	2	-0.61118	2	1	0.0271485	56.258	K(1)PEEITK	2	0.45524	3	1	0.0124456	69.812	K(1)PEEITK	2	-1.8536	1	1.32	1.294	1.229	0.788	0.8	0.697	0.938	0.96	1.174	1.49243	1.52722	1.48985	0.915069	0.915367	0.922583	0.402158	0.394947	0.421067	0.884466	0.847293	0.824915	0.861137	0.873967	0.755487	2.33242
CL1904.Contig2_All	277	K	uncharacterized protein LOC100819568	0.999751	5.43535e-38	142.45	KPEEITK(1)EEYSAFYK	3	-0.21964	1	0.999958	1.67435e-22	141.55	KPEEITK(1)EEYSAFYK	3	-0.12591	1								1.65	1.518		0.97	0.946		0.241	0.439		1.49243	1.52722	1.48985	0.915069	0.915367	0.922583	0.402158	0.394947	0.421067	1.10558	0.993965		1.06003	1.03347		0.599267
CL1904.Contig2_All	327	K	uncharacterized protein LOC100819568								0.836311	0.0426513	50.898	K(0.836)K(0.164)PNNIK	3	0.095119	1									1.482			0.844			0.633		1.49243	1.52722	1.48985	0.915069	0.915367	0.922583	0.402158	0.394947	0.421067		0.970392			0.922035
CL1904.Contig2_All	328	K	uncharacterized protein LOC100819568	0.911435	0.0124678	70.912	K(0.089)K(0.911)PNNIK	3	-0.45061	1								0.923096	0.0038874	94.407	K(0.077)K(0.923)PNNIK	3	-0.19638	1	1.599		1.564	0.787		0.763	0.559		0.603	1.49243	1.52722	1.48985	0.915069	0.915367	0.922583	0.402158	0.394947	0.421067	1.07141		1.04977	0.860045		0.827026	1.39
CL1904.Contig2_All	456	K	uncharacterized protein LOC100819568	1	1.67068e-10	91.401	MK(1)EGQSDIYYITGESK	3	0.46171	1															1.227			1.088			0.66			1.49243	1.52722	1.48985	0.915069	0.915367	0.922583	0.402158	0.394947	0.421067	0.822151			1.18898			1.64115
CL1904.Contig2_All	471	K	uncharacterized protein LOC100819568	1	4.92889e-08	93.345	K(1)AVENSPFLEK	3	0.509	2	1	1.29537e-19	137.62	K(1)AVENSPFLEK	2	0.17034	2	1	1.80006e-25	141.37	K(1)AVENSPFLEK	3	0.43279	3	1.578	1.509	1.583	0.888	0.893	0.955	0.451	0.525	0.31	1.49243	1.52722	1.48985	0.915069	0.915367	0.922583	0.402158	0.394947	0.421067	1.05734	0.988071	1.06252	0.970419	0.975565	1.03514	1.12145
CL1904.Contig2_All	511	K	uncharacterized protein LOC100819568	1	0.0115735	74.92	K(1)LVSATK	2	0.46389	1	1	0.0261366	56.916	K(1)LVSATK	2	0.57933	1	1	0.00995619	74.92	K(1)LVSATK	2	0.85716	1	1.391	1.488	1.315	0.983	0.889	0.924	0.579	0.56	0.739	1.49243	1.52722	1.48985	0.915069	0.915367	0.922583	0.402158	0.394947	0.421067	0.93204	0.974321	0.882639	1.07424	0.971195	1.00154	1.43973
CL1904.Contig2_All	521	K	uncharacterized protein LOC100819568	1	3.29655e-33	153.09	EGLK(1)LDETEDEK	3	0.33765	4	1	6.62729e-38	162.41	EGLK(1)LDETEDEK	2	-0.021623	3	1	3.37061e-26	142.45	EGLK(1)LDETEDEK	2	0.80184	5	1.452	1.592	1.418	1.029	0.996	1.026	0.433	0.267	0.448	1.49243	1.52722	1.48985	0.915069	0.915367	0.922583	0.402158	0.394947	0.421067	0.972913	1.04242	0.951774	1.12451	1.08809	1.11209	1.07669
CL1904.Contig2_All	529	K	uncharacterized protein LOC100819568															0.999952	0.00412946	50.04	EGLKLDETEDEK(1)AK	3	-0.39118	1			1.262			1.045			0.646	1.49243	1.52722	1.48985	0.915069	0.915367	0.922583	0.402158	0.394947	0.421067			0.847065			1.13269
CL1904.Contig2_All	538	K	uncharacterized protein LOC100819568	1	0.00206882	78.264	EK(1)FEGLCK	3	-2.0936	2	1	0.00224058	74.269	EK(1)FEGLCK	3	-1.4956	1	1	0.00125949	98.582	EK(1)FEGLCK	3	-1.4508	1	1.398	1.206	1.204	0.984	1.122	1.085	0.566	0.631	0.674	1.49243	1.52722	1.48985	0.915069	0.915367	0.922583	0.402158	0.394947	0.421067	0.93673	0.789671	0.808135	1.07533	1.22574	1.17605	1.40741
CL1904.Contig2_All	603	K	uncharacterized protein LOC100819568	1	4.5728e-08	85.937	K(1)TMEINPENPIMEELRK	3	-1.3908	1	1	1.04181e-10	109.72	K(1)TMEINPENPIMEELRK	3	-2.1596	1	1	2.28657e-06	68.088	K(1)TMEINPENPIMEELRK	3	-0.19778	1	1.287	1.331	1.198	1.031	0.999	1.021	0.655	0.628	0.772	1.49243	1.52722	1.48985	0.915069	0.915367	0.922583	0.402158	0.394947	0.421067	0.862354	0.87152	0.804108	1.12669	1.09137	1.10668	1.62871
CL1907.Contig2_All	400	K	hypothetical protein PRUPE_ppa002285mg	1	0.00464541	66.273	K(1)IYATGGR	2	-0.434	2	1	0.00476335	70.399	K(1)IYATGGR	2	0.42882	2	1	0.00588784	63.426	K(1)IYATGGR	2	-0.074127	1	1.018	1.008	1.048	0.989	0.986	0.937	1.079	1.1	1.103	1.11358	1.13358	1.11333	1.05329	1.06179	1.09308	0.774246	0.747393	0.758556	0.914167	0.889218	0.94132	0.938964	0.928616	0.857207	1.39361
CL1908.Contig6_All	200	K	lipoxygenase	1	0.00273248	87.323	FDSPHK(1)R	3	-0.76827	1	1	0.00195595	91.9	FDSPHK(1)R	3	-1.1688	2	1	0.00277776	89.142	FDSPHK(1)R	3	-1.2822	2	1.061	1.044	0.995	0.619	0.758	0.776	1.521	1.369	1.402	1.01991	0.678312	0.735338	0.721107	1.09855	1.05385	1.27341	1.3472	1.30219	1.04028	1.53912	1.35312	0.858402	0.690003	0.736348	1.19443
CL1908.Contig6_All	219	K	lipoxygenase	1	1.68688e-24	131.35	SYLPSQTPDGLK(1)R	2	0.054239	2	1	3.42772e-14	134.04	SYLPSQTPDGLK(1)R	3	0.7148	2	1	3.91412e-21	122.97	SYLPSQTPDGLK(1)R	2	-0.1783	2	1.098	0.97	0.971	0.878	0.839	0.896	1.121	1.359	1.27	1.01991	0.678312	0.735338	0.721107	1.09855	1.05385	1.27341	1.3472	1.30219	1.07656	1.43002	1.32048	1.21757	0.763736	0.850216	0.880315
CL1913.Contig2_All	152	K	phospholipid hydroperoxide glutathione peroxidase								1	0.000406876	63.091	YAPTLPPLK(1)IEK	3	-0.15949	1									0.874			1.214			0.966		0.758489	0.421761	0.568175	1.20991	1.41474	1.26827	1.1028	1.33783	1.29951		2.07226			0.858108
CL1920.Contig2_All	135	K	probable methyltransferase PMT2-like	1	4.89395e-06	90.614	TADADDVWYK(1)K	2	0.78528	1	1	0.000431338	103.44	TADADDVWYK(1)K	2	0.74631	1								1.535	1.578		0.879	0.881		0.522	0.446		1.54501	1.52023	1.49449	0.792987	0.791982	0.799497	0.480618	0.517444	0.568081	0.993522	1.038		1.10847	1.1124		1.0861
CL1920.Contig2_All	153	K	probable methyltransferase PMT2-like	1	0.0151083	48.568	DGGELK(1)PFPER	2	-2.2499	1								1	0.000471322	83.137	DGGELK(1)PFPER	2	-1.2299	2	1.36		1.412	0.836		0.903	0.819		0.626	1.54501	1.52023	1.49449	0.792987	0.791982	0.799497	0.480618	0.517444	0.568081	0.880254		0.944803	1.05424		1.12946	1.70406
CL1920.Contig2_All	188	K	probable methyltransferase PMT2-like	1	0.00764611	72.138	K(1)HVNVYK	3	0.16725	1	1	0.0139049	64.757	K(1)HVNVYK	3	0.84555	1	1	0.00595131	72.138	K(1)HVNVYK	3	0.59621	1	1.374	1.232	1.314	0.859	0.913	0.905	0.768	0.888	0.765	1.54501	1.52023	1.49449	0.792987	0.791982	0.799497	0.480618	0.517444	0.568081	0.889315	0.810402	0.879229	1.08325	1.1528	1.13196	1.59794
CL1923.Contig3_All	104	K	cytochrome b-c1 complex subunit Rieske-2, mitochondrial								1	0.00144947	58.433	YPPGDPSK(1)R	2	-0.94196	1									0.784			0.8			1.676		1.03021	1.0469	1.07475	0.826956	0.876776	0.911469	1.1036	1.11068	1.13073		0.748875			0.912434
CL1930.Contig4_All	36	K	RecName: Full=1-aminocyclopropane-1-carboxylate oxidase; Short=ACC oxidase; AltName: Full=Ethylene-forming enzyme; Short=EFE >gi|166313|gb|AAA18566.1| tomato and apple ACC oxidase homologue								1	0.00162559	85.355	FK(1)EMVESK	2	0.54138	1	1	0.0315426	50.194	FK(1)EMVESK	2	2.1311	1		1.379	1.186		0.967	1.126		0.605	0.641		1.31492			0.90225			0.678875			1.04873			1.07176
CL1930.Contig6_All	66	K	ACC oxidase	1	0.00208678	85.355	FK(1)EVVASK	2	0.22544	3	1	0.00182447	77.662	FK(1)EVVASK	2	-0.11504	5	1	0.00357245	77.662	FK(1)EVVASK	2	1.2727	4	0.644	0.658	0.593	1.061	1.036	1.074	1.495	1.521	1.567
CL1939.Contig2_All	112	K	RNA polymerase II-associated protein 3-like															1	0.00586732	44.547	TDNDK(1)YAPVVNIDK	3	1.0567	1
CL1949.Contig4_All	426	K	putative acetyl co-enzyme A carboxylase carboxyltransferase alpha subunit	0.999998	0.00125145	75.739	MK(1)EEPIFKPGK	3	-0.78156	1	0.999988	0.00177913	64.64	MK(1)EEPIFKPGK	3	-0.52665	1	0.999995	0.00294388	71.176	MK(1)EEPIFKPGK	3	-0.25179	1	1.201	1.24	1.172	1.283	1.236	1.291	0.432	0.424	0.433	1.01584	1.06856	1.07695	1.14067	1.18307	1.18008	0.836086	0.711369	0.657951	1.18227	1.16044	1.08826	1.12478	1.04474	1.09399	0.516693
CL1949.Contig4_All	432	K	putative acetyl co-enzyme A carboxylase carboxyltransferase alpha subunit								0.999994	0.00171971	65.179	MKEEPIFK(1)PGK	3	-0.48653	1	0.999985	0.00279944	61.11	MKEEPIFK(1)PGK	3	-1.3418	1		1.084	1.102		1.279	1.293		0.58	0.532	1.01584	1.06856	1.07695	1.14067	1.18307	1.18008	0.836086	0.711369	0.657951		1.01445	1.02326		1.08109	1.09569
CL1949.Contig4_All	576	K	putative acetyl co-enzyme A carboxylase carboxyltransferase alpha subunit	1	0.00202204	96.143	FK(1)EVLDQR	2	1.7048	2	1	0.00965437	68.557	FK(1)EVLDQR	2	0.26832	1	1	0.00575661	69.275	FK(1)EVLDQR	2	-1.5093	1	1.176	1.131	1.14	1.239	1.192	1.205	0.526	0.638	0.601	1.01584	1.06856	1.07695	1.14067	1.18307	1.18008	0.836086	0.711369	0.657951	1.15766	1.05843	1.05855	1.08621	1.00755	1.02112	0.629122
CL1949.Contig4_All	671	K	putative acetyl co-enzyme A carboxylase carboxyltransferase alpha subunit	1	0.0173012	77.732	NK(1)IEQLK	2	-0.23704	1	1	0.00939161	77.732	NK(1)IEQLK	2	-1.0666	1	1	0.0145689	77.732	NK(1)IEQLK	2	-0.50749	1	0.857	0.992	1.019	1.052	1.162	1.226	1.215	0.874	0.744	1.01584	1.06856	1.07695	1.14067	1.18307	1.18008	0.836086	0.711369	0.657951	0.843633	0.928348	0.946194	0.922269	0.982191	1.03891	1.4532
CL1956.Contig2_All	373	K	mitochondrial import inner membrane translocase subunit tim44-like	1	0.00104223	64.827	K(1)YCSTEVIER	2	-1.4243	1								1	0.000640611	70.563	K(1)YCSTEVIER	2	-1.4588	1	1.156		1.137	1.105		1.079	0.735		0.779	1.28749	1.21822	1.14767	0.954483	0.98184	0.941208	0.660399	0.724424	0.797932	0.897873		0.990704	1.1577		1.1464	1.11296
CL1958.Contig2_All	109	K	nitrilase	1	5.96955e-11	95.57	K(1)YHAAAIDVPGPEVHR	4	-0.55564	2	1	7.17078e-07	104.95	K(1)YHAAAIDVPGPEVHR	4	-0.91254	2	1	1.90316e-13	93.424	K(1)YHAAAIDVPGPEVHR	4	-0.43604	2	0.818	0.864	0.957	0.694	0.796	0.816	1.752	1.568	1.401
CL1966.Contig2_All	15	K	40S ribosomal protein S6 isoform 1	1	4.22856e-06	114.86	K(1)LEIDDDQK	2	-1.5582	4															1.719			0.672			0.55			1.56131		1.57619	0.69443		0.699453	0.564613		0.538768	1.101			0.9677			0.974119
CL1966.Contig2_All	131	K	40S ribosomal protein S6 isoform 1								0.999999	1.31599e-06	61.87	KGESDLPGLTDIEK(1)PR	3	-0.37015	1	0.999989	0.00330065	49.708	KGESDLPGLTDIEK(1)PR	3	-0.95955	1		1.501			0.824			0.634		1.56131		1.57619	0.69443		0.699453	0.564613		0.538768
CL1966.Contig2_All	145	K	40S ribosomal protein S6 isoform 1	1	0.0144353	71.379	K(1)LFNLSK	2	-0.45388	1															2.182			0.371			0.324			1.56131		1.57619	0.69443		0.699453	0.564613		0.538768	1.39754			0.534251			0.573845
CL1966.Contig2_All	157	K	40S ribosomal protein S6 isoform 1	1	9.46702e-08	125.81	K(1)YVNTYR	2	0.29162	8															2.006			0.472			0.429			1.56131		1.57619	0.69443		0.699453	0.564613		0.538768	1.28482			0.679694			0.759813
CL1969.Contig3_All	145	K	unnamed protein product	1	2.57555e-05	85.536	EK(1)DISLSGEHVR	3	-2.7425	1	1	0.000477148	60.196	EK(1)DISLSGEHVR	3	-2.6781	1	1	0.000432395	73.877	EK(1)DISLSGEHVR	3	-1.9027	1	0.776	0.881	0.895	1.163	1.032	1.073	1.176	1.212	1.133	0.8235	0.82676	0.781598	1.31111	1.15269	1.24289	0.905188	1.07079	1.03648	0.94232	1.06561	1.14509	0.887032	0.8953	0.863309	1.29918
CL1975.Contig1_All	60	K	cysteine protease Cp5															1	1.57363e-07	98.407	VYK(1)HEQEADKR	4	-0.46498	1			1.298			0.896			0.8
CL1975.Contig1_All	149	K	cysteine protease Cp5	1	0.000294487	81.017	K(1)YGIVTAVK	2	0.5926	1	1	1.4635e-05	91.549	K(1)YGIVTAVK	2	1.9637	1	1	0.000325777	78.342	K(1)YGIVTAVK	2	0.57991	1			0.847			1.023			1.272
CL1984.Contig5_All	427	K	staphylococcal nuclease domain-containing protein 1	1	1.79714e-11	127.83	RDEK(1)PAPYAR	3	-1.9019	5								1	1.25236e-15	131.83	RDEK(1)PAPYAR	3	-3.3179	5	1.11		1.047	1.017		1.027	0.916		0.98	1.26549	1.14971	1.07849	1.10884	1.07308	1.06429	0.521037	0.719389	0.82428	0.87713		0.970799	0.917174		0.964964	1.75803
CL1988.Contig3_All	28	K	hypothetical protein PRUPE_ppa011580mg	1	1.1404e-10	119.25	TDGQK(1)PIFSVK	2	-0.1263	2	1	0.000304286	103.76	TDGQK(1)PIFSVK	2	0.31041	2	1	1.13182e-10	101.43	TDGQK(1)PIFSVK	3	2.1405	2	1.283	1.263	1.267	0.99	1.009	0.989	0.715	0.709	0.717
CL199.Contig2_All	106	K	TPA: isoflavone reductase-like protein 4	1	0.0395069	49.442	EAGNIK(1)R	2	1.5453	1	1	0.018225	66.073	EAGNIK(1)R	2	0.73408	3	1	0.0569537	47.082	EAGNIK(1)R	2	0.84267	1	1.039	0.981	0.936	0.669	0.606	0.619	1.485	1.671	1.705	1.05467	1.05101	1.04795	0.792518	0.80846	0.752635	1.17134	1.17641	1.2063	0.985147	0.93339	0.893175	0.844145	0.749573	0.822444	1.26777
CL2003.Contig3_All	154	K	protein with unknown function	1	4.4794e-09	89.468	VQCLSEEDLEK(1)NETELEK	3	-0.57312	1															0.809			1			1.351
CL2005.Contig3_All	211	K	interferon-induced GTP-binding protein mx, putative								1	0.0035273	59.227	VDK(1)APEGLLEK	2	0.49102	1									0.725			1.438			0.862		0.73532	0.724989	0.710303	1.57624	1.63361	1.59438	0.725119	0.705146	0.734658		1.00001			0.88026
CL2027.Contig1_All	121	K	conserved hypothetical protein								1	0.000415023	89.624	LK(1)PVIVHVNYHPDK	4	0.01403	1									1.286			0.967			0.735
CL2036.Contig1_All	140	K	glutamate synthase 1	1	4.72351e-08	90.453	AANEADEQEEADLIK(1)K	3	0.20435	1								1	2.34208e-08	78.95	AANEADEQEEADLIK(1)K	3	0.49558	1	1.104		0.974	1.163		1.234	0.728		0.798	0.890144	0.911285	0.860675	1.31511	1.31506	1.38754	0.853344	0.782729	0.774943	1.24025		1.13167	0.884336		0.889346	0.853114
CL2036.Contig5_All	190	K	glutamate synthase 1	1	0.00207816	83.948	DAFEELK(1)K	2	0.65434	2	1	0.00112548	83.948	DAFEELK(1)K	2	-0.19966	1	1	0.00308103	70.908	DAFEELK(1)K	3	-0.24811	2	1.097	1.048	1.025	1.165	1.161	1.195	0.733	0.796	0.779			1.22647			1.11611			0.567432			0.835733			1.07068
CL2039.Contig4_All	455	K	exportin-1 isoform 2															1	1.53327e-15	84.249	EFSAQDNK(1)DLYAEEAAAQK	3	0.1699	1			1.085			1.033			0.916	1.13996	1.13459	1.13273	1.00342	0.955678	0.935934	0.86548	0.865486	0.888202			0.957859			1.10371
CL2053.Contig2_All	219	K	methionine sulfoxide reductase A	1	0.000253657	77.062	K(1)IVSEILPAK	2	-1.1807	2	1	0.00555089	50.354	K(1)IVSEILPAK	2	-1.0119	1	1	0.000982263	62.528	K(1)IVSEILPAK	2	-0.005527	1	0.86	0.849		1.079	1.025		1.175	1.266		0.496083	0.610332	0.513327	1.15842	1.17081	1.09386	1.39034	1.38938	1.44242	1.73358	1.39105		0.93144	0.875465		0.84512
CL2053.Contig2_All	228	K	methionine sulfoxide reductase A	1	0.000458663	73.499	IVSEILPAK(1)K	2	-1.0452	2	1	0.000104735	74.841	IVSEILPAK(1)K	3	0.33589	2	1	0.000498257	64.841	IVSEILPAK(1)K	3	2.3476	2	0.648	0.664	0.808	1.105	1.061	1.061	1.429	1.477	1.277	0.496083	0.610332	0.513327	1.15842	1.17081	1.09386	1.39034	1.38938	1.44242	1.30623	1.08793	1.57404	0.953885	0.906213	0.969958	1.02781
CL2062.Contig1_All	115	K	probable ubiquitin-conjugating enzyme E2 26-like	1	2.46057e-10	116.98	EQEEK(1)DDEFLR	2	0.39098	1	1	7.52662e-08	117.7	EQEEK(1)DDEFLR	2	0.15437	1	1	1.04023e-12	117.7	EQEEK(1)DDEFLR	2	0.98676	1	0.957	0.985	0.992	1.177	1.119	1.162	0.909	0.944	0.872	0.877056	0.954619	0.876502	1.09113	1.15486	1.05901	0.99359	0.895599	1.04469	1.09115	1.03182	1.13177	1.07869	0.968944	1.09725	0.914864
CL2073.Contig2_All	198	K	presequence protease 2, chloroplastic/mitochondrial-like	1	4.72688e-31	136.34	IVEK(1)YPAAEGGDLK	2	-0.24725	2	1	2.0686e-63	180.74	IVEK(1)YPAAEGGDLK	3	-0.80875	2	1	4.05813e-37	141.55	IVEK(1)YPAAEGGDLK	2	-0.60991	2	0.593	0.496	0.572	1.633	1.777	1.678	0.791	0.707	0.761	0.636343	0.629309	0.66363	1.44174	1.44342	1.4156	1.02389	1.03113	1.03417	0.931888	0.788166	0.861926	1.13266	1.2311	1.18536	0.772545
CL2073.Contig2_All	208	K	presequence protease 2, chloroplastic/mitochondrial-like	1	0.000188857	80.69	YPAAEGGDLK(1)K	2	2.3735	1	1	0.00142718	65.179	YPAAEGGDLK(1)K	2	2.424	1	1	0.000132014	87.667	YPAAEGGDLK(1)K	2	1.2366	1	0.744	0.793	0.785	1.321	1.313	1.326	1.007	0.94	0.942	0.636343	0.629309	0.66363	1.44174	1.44342	1.4156	1.02389	1.03113	1.03417	1.16918	1.26011	1.18289	0.916257	0.909645	0.936705	0.983505
CL2073.Contig2_All	357	K	presequence protease 2, chloroplastic/mitochondrial-like	1	2.30605e-05	106.2	YQK(1)PLMELK	2	0.81815	10	1	1.12473e-17	140.16	YQK(1)PLMELK	2	-1.3466	7	1	8.24086e-10	129.85	YQK(1)PLMELK	3	0.11887	9	0.553	0.567	0.544	1.576	1.527	1.56	0.922	0.958	0.965	0.636343	0.629309	0.66363	1.44174	1.44342	1.4156	1.02389	1.03113	1.03417	0.869029	0.900988	0.819734	1.09313	1.0579	1.10201	0.900489
CL2073.Contig2_All	409	K	presequence protease 2, chloroplastic/mitochondrial-like	1	3.40899e-13	128.54	DEAAEK(1)EILSK	2	0.41973	2	1	8.04054e-13	128.54	DEAAEK(1)EILSK	2	0.24326	2	1	2.81996e-15	127.71	DEAAEK(1)EILSK	3	0.91121	2	0.733	0.708	0.674	1.324	1.37	1.457	1.017	0.98	0.923	0.636343	0.629309	0.66363	1.44174	1.44342	1.4156	1.02389	1.03113	1.03417	1.1519	1.12504	1.01563	0.918338	0.949135	1.02924	0.993272
CL2073.Contig2_All	437	K	presequence protease 2, chloroplastic/mitochondrial-like	1	1.5692e-05	80.96	LK(1)QETPDPPEALK	3	0.2306	1	1	0.00029169	73.927	LK(1)QETPDPPEALK	3	0.16319	2	1	4.44327e-17	111.66	LK(1)QETPDPPEALK	2	-0.5946	2	0.915	0.864	0.95	1.159	1.111	1.109	0.992	1.127	1.006	0.636343	0.629309	0.66363	1.44174	1.44342	1.4156	1.02389	1.03113	1.03417	1.4379	1.37293	1.43152	0.803892	0.7697	0.783413	0.968855
CL2073.Contig2_All	550	K	presequence protease 2, chloroplastic/mitochondrial-like	1	6.3552e-06	89.663	GK(1)EDPCSHIIVR	3	-0.22992	1	1	1.05195e-06	114.72	GK(1)EDPCSHIIVR	3	-0.7434	2	1	1.60201e-20	134.49	GK(1)EDPCSHIIVR	3	-0.18945	1	1.175	1.105	0.698	1.145	1.186	1.363	0.653	0.681	1.017	0.636343	0.629309	0.66363	1.44174	1.44342	1.4156	1.02389	1.03113	1.03417	1.84649	1.75589	1.05179	0.794182	0.82166	0.962842	0.637765
CL2073.Contig2_All	588	K	presequence protease 2, chloroplastic/mitochondrial-like								1	7.87518e-06	113.54	ILQDVQFTDQK(1)R	2	-0.03076	2	1	2.19596e-13	113.53	ILQDVQFTDQK(1)R	2	-0.16146	2		0.762	0.672		1.26	1.385		1.058	1.024	0.636343	0.629309	0.66363	1.44174	1.44342	1.4156	1.02389	1.03113	1.03417		1.21085	1.01261		0.872927	0.978383
CL2097.Contig6_All	90	K	1-D-deoxyxylulose 5-phosphate synthase	1	0.000279495	75.416	AADK(1)YHGVAK	3	-0.48028	3	1	0.00016314	68.132	AADK(1)YHGVAK	3	1.7753	1	1	0.000293121	73.9	AADK(1)YHGVAK	3	1.1684	1	1.157	1.088	1.037	1.106	1.208	1.283	0.733	0.675	0.64
CL2124.Contig4_All	38	K	uncharacterized protein At3g49720-like	1	0.000786933	68.171	SYK(1)PACQVFHLK	3	-3.6987	1	1	0.000283562	68.171	SYK(1)PACQVFHLK	3	-0.74958	1								1.327	1.242		1.01	0.945		0.629	0.828
CL2125.Contig1_All	164	K	s-adenosylmethionine synthetase, putative															1	0.005475	48.527	K(1)NGTCPWLRPDGK	3	-0.25228	1			1.468			0.841			0.633	1.48775	1.55833	1.49185	0.912021	0.903517	0.911541	0.417803	0.365361	0.431776			0.984011			0.922613
CL2125.Contig1_All	223	K	s-adenosylmethionine synthetase, putative								1	0.000304286	90.759	EHVIK(1)PVIPEK	2	0.38954	18	1	5.59984e-11	106.32	EHVIK(1)PVIPEK	4	1.358	19		1.287	1.493		0.989	0.937		0.703	0.463	1.48775	1.55833	1.49185	0.912021	0.903517	0.911541	0.417803	0.365361	0.431776		0.825882	1.00077		1.09461	1.02793
CL2125.Contig1_All	338	K	s-adenosylmethionine synthetase, putative								1	0.00394927	77.662	IPDK(1)EILK	3	0.16688	3	1	0.00256489	73.233	IPDK(1)EILK	2	0.056888	4		1.536	1.429		0.945	0.996		0.415	0.473	1.48775	1.55833	1.49185	0.912021	0.903517	0.911541	0.417803	0.365361	0.431776		0.985667	0.957869		1.04591	1.09266
CL2125.Contig1_All	391	K	s-adenosylmethionine synthetase, putative								1	1.12177e-15	131.69	DDADFTWEVVK(1)PLK	4	-1.8457	3	1	5.78536e-32	131.69	DDADFTWEVVK(1)PLK	3	-0.18972	2		1.454	1.222		0.923	0.855		0.562	0.967	1.48775	1.55833	1.49185	0.912021	0.903517	0.911541	0.417803	0.365361	0.431776		0.933047	0.819115		1.02156	0.937972
CL2125.Contig2_All	77	K	RecName: Full=S-adenosylmethionine synthase; Short=AdoMet synthase; AltName: Full=Methionine adenosyltransferase; Short=MAT >gi|153805700|gb|ABS52575.1| S-adenosylmethionine synthetase	1	8.38602e-08	91.961	EHVIK(1)PVIPDK	3	1.0501	4	1	0.000304286	81.92	EHVIK(1)PVIPDK	3	1.445	4	1	0.00164676	65.179	EHVIK(1)PVIPDK	4	0.46532	3	1.389	1.45	1.552	0.856	0.802	0.825	0.753	0.735	0.533	1.88234	1.73885	1.66905	0.632313	0.748472	0.684574	0.211312	0.374118	0.42843	0.737912	0.833882	0.92987	1.35376	1.07152	1.20513	3.56345
CL2125.Contig4_All	216	K	RecName: Full=S-adenosylmethionine synthase 2; Short=AdoMet synthase 2; AltName: Full=Methionine adenosyltransferase 2; Short=MAT 2 >gi|1655578|emb|CAA95857.1| S-adenosyl-L-methionine synthetase 2	1	2.95879e-09	106.32	EHVIK(1)PVIPEK	3	-1.1856	23															1.29			0.992			0.705			1.44911	1.57888	1.41678	0.751844	0.709201	0.772509	0.65559	0.528638	0.677198	0.8902			1.31942			1.07537
CL2125.Contig4_All	331	K	RecName: Full=S-adenosylmethionine synthase 2; Short=AdoMet synthase 2; AltName: Full=Methionine adenosyltransferase 2; Short=MAT 2 >gi|1655578|emb|CAA95857.1| S-adenosyl-L-methionine synthetase 2	1	0.0025889	76.943	IPDK(1)EILK	2	-0.038334	3															1.665			0.921			0.286			1.44911	1.57888	1.41678	0.751844	0.709201	0.772509	0.65559	0.528638	0.677198	1.14898			1.22499			0.436248
CL2125.Contig4_All	384	K	RecName: Full=S-adenosylmethionine synthase 2; Short=AdoMet synthase 2; AltName: Full=Methionine adenosyltransferase 2; Short=MAT 2 >gi|1655578|emb|CAA95857.1| S-adenosyl-L-methionine synthetase 2								1	4.36829e-11	120.87	DDPDFTWEVVK(1)PLK	3	-1.1326	3	1	5.68655e-26	122.39	DDPDFTWEVVK(1)PLK	3	-1.4067	1		1.692	1.419		0.66	0.769		0.598	0.802	1.44911	1.57888	1.41678	0.751844	0.709201	0.772509	0.65559	0.528638	0.677198		1.07164	1.00157		0.930624	0.995458
CL2129.Contig1_All	197	K	eukaryotic translation initiation factor 3 subunit B															1	2.41067e-71	159.06	K(1)YEAEDQDVSLLLSEQDREK	4	-1.3185	1			1.281			0.939			0.764	1.18704	1.19512	1.256	0.923375	0.938583	0.878641	0.836667	0.794185	0.747579			1.01991			1.0687
CL2129.Contig1_All	221	K	eukaryotic translation initiation factor 3 subunit B	1	0.0232275	55.314	MLK(1)EEWER	2	-0.97771	1	1	0.00162559	85.355	MLK(1)EEWER	2	0.75954	1	1	0.00412045	73.887	MLK(1)EEWER	2	-0.82272	1	1.133	1.312	1.318	1.096	1.019	1.028	0.78	0.625	0.588	1.18704	1.19512	1.256	0.923375	0.938583	0.878641	0.836667	0.794185	0.747579	0.954473	1.0978	1.04937	1.18695	1.08568	1.16999	0.93227
CL2130.Contig2_All	92	K	glucose-6-phosphate/phosphate translocator 1, chloroplastic-like isoform 2	1	0.0015132	72.891	SEPIGSNVEK(1)PK	2	-0.37013	1								1	5.43445e-09	76.326	SEPIGSNVEK(1)PK	3	-0.78434	1	1.096			1.13			0.784			1.21266	1.21377		1.03535	1.05581		0.672199	0.651267		0.903797			1.09142			1.16632
CL2136.Contig6_All	89	K	serine/threonine-protein phosphatase 2A 65 kDa regulatory subunit A beta isoform-like															1	0.0116248	51.276	DAAANNLK(1)R	2	1.0608	1			1.152			1.028			0.826
CL2160.Contig3_All	447	K	PAPS-reductase-like protein	1	0.00417565	71.614	PIK(1)YPSEK	2	0.42233	3															0.903			0.677			1.659			1.23455	1.20452	1.24447	0.510601	0.567703	0.58323	1.15825	1.11046	1.1662	0.731442			1.32589			1.43233
CL2167.Contig1_All	34	K	glutathione S-transferase/peroxidase								1	1.70781e-50	169.04	GIEYEHK(1)EEDLWNK	3	-1.1347	1									0.606			1.472			0.98		0.8195	0.769396	0.787702	1.30216	1.2923	1.31385	0.92028	0.976693	0.952053		0.787631			1.13905
CL2167.Contig1_All	105	K	glutathione S-transferase/peroxidase								1	3.87285e-07	107.79	FWADYVDK(1)K	2	0.68428	5									0.658			1.279			1.179		0.8195	0.769396	0.787702	1.30216	1.2923	1.31385	0.92028	0.976693	0.952053		0.855216			0.989706
CL2167.Contig1_All	126	K	glutathione S-transferase/peroxidase								1	8.99546e-07	100.88	GEDQEVAK(1)K	2	-0.3181	1									0.502			0.706			2.203		0.8195	0.769396	0.787702	1.30216	1.2923	1.31385	0.92028	0.976693	0.952053		0.65246			0.546311
CL2167.Contig1_All	127	K	glutathione S-transferase/peroxidase								1	0.00269318	76.282	K(1)DFTDCLK	2	-0.1592	1									0.803			1.023			1.335		0.8195	0.769396	0.787702	1.30216	1.2923	1.31385	0.92028	0.976693	0.952053		1.04368			0.79161
CL2167.Contig2_All	104	K	probable glutathione S-transferase	1	6.07931e-09	123.75	FWADYVDK(1)K	2	-0.42886	5								1	5.56137e-05	107.79	FWADYVDK(1)K	2	-0.063545	2	0.696		0.619	1.2		1.231	1.236		1.313
CL2167.Contig2_All	125	K	probable glutathione S-transferase	1	0.000111726	100.88	GEDQEVAK(1)K	2	1.6153	1								1	0.00163849	68.132	GEDQEVAK(1)K	2	-0.05156	1	0.559		0.542	0.704		0.764	2.094		2.071
CL2167.Contig2_All	126	K	probable glutathione S-transferase															1	0.00231291	83.862	K(1)DFTDCLK	3	-1.4548	2			0.917			1.058			1.124
CL2171.Contig1_All	203	K	hypothetical protein PRUPE_ppa009317mg								1	3.45487e-05	70.802	FDPQK(1)DTYVLCHHGTR	4	0.5422	1	1	7.5694e-12	88.319	FDPQK(1)DTYVLCHHGTR	3	-1.4089	1		0.746	0.974		1.21	1.049		1.153	1.054
CL2172.Contig2_All	50	K	SEC14 cytosolic factor, putative	1	0.0010447	69.275	VVK(1)PLLHER	3	0.24789	1	1	0.000228367	72.325	VVK(1)PLLHER	3	-0.16573	1	1	0.00149855	65.535	VVK(1)PLLHER	3	0.35215	1	0.915	1.048	0.88	1.268	1.135	1.244	0.845	0.833	0.918
CL2181.Contig1_All	150	K	stromal cell-derived factor 2-like protein-like	1	5.53567e-53	159.22	LHHVDTGGYLHSHDK(1)K	5	0.25831	1	1	3.06163e-05	96.247	LHHVDTGGYLHSHDK(1)K	5	-0.16509	1	1	5.17814e-17	103.14	LHHVDTGGYLHSHDK(1)K	5	-0.050401	1	1.262	1.343	1.244	0.971	0.952	0.937	0.771	0.676	0.821
CL2188.Contig2_All	112	K	50S ribosomal protein L3-1, chloroplastic-like	0.816776	0.000221831	86.803	K(0.183)LTK(0.817)PEMGHLQK	4	-1.6763	1															0.822			1.337			0.879			0.839304	0.843313	0.830451	1.27145	1.33126	1.30645	0.896201	0.878546	0.889191	0.979382			1.05155			0.980807
CL2189.Contig4_All	155	K	photosystem I P700 chlorophyll a apoprotein A1 (chloroplast)	1	0.00375881	64.82	WK(1)PSVSWFK	2	2.1916	1	1	1.00151e-08	118.28	WK(1)PSVSWFK	2	0.87422	1									0.501			0.933			1.887		0.70381	0.669279	0.626723	0.864877	0.872915	0.858747	1.53604	1.53931	1.65905		0.748566			1.06883
CL2189.Contig4_All	689	K	photosystem I P700 chlorophyll a apoprotein A1 (chloroplast)	1	0.000388973	79.337	DK(1)PVALSIVQAR	2	-0.32456	1	1	4.97677e-05	105.66	DK(1)PVALSIVQAR	3	0.57972	2	1	0.0012076	72.681	DK(1)PVALSIVQAR	2	-0.23279	1	0.763	0.847	0.627	0.851	0.968	0.821	1.615	1.351	1.869	0.70381	0.669279	0.626723	0.864877	0.872915	0.858747	1.53604	1.53931	1.65905	1.0841	1.26554	1.00044	0.983955	1.10893	0.956044	1.0514
CL2191.Contig5_All	153	K	cell division cycle protein 48	1	0.0427133	40.724	K(1)GDNFLVR	2	0.045495	1															1.164			1.1			0.73
CL2194.Contig1_All	199	K	uncharacterized protein LOC100262487								0.999939	0.00208851	61.833	AWKPAPGFK(1)PK	3	-0.9136	1	0.999653	0.00415486	54.259	AWKPAPGFK(1)PK	3	-0.13181	1		1.477	1.409		0.924	0.966		0.529	0.544
CL2201.Contig3_All	206	K	uncharacterized protein At3g49720-like								1	0.000316142	88.075	GSYK(1)PMCQIFHLK	3	-1.4533	1	1	0.000127848	70.889	GSYK(1)PMCQIFHLK	3	-0.54434	1		1.267	1.202		1.143	1.086		0.515	0.674	1.36456	1.36777	1.3861	0.993714	0.939581	0.988288	0.510136	0.567468	0.487443		0.926323	0.867179		1.2165	1.09887
CL2210.Contig10_All	57	K	RNA polymerase II-associated protein 3-like	1	3.11147e-09	119.27	LEPHNQEIK(1)K	3	0.82187	1								1	9.00282e-10	120.06	LEPHNQEIK(1)K	3	0.87069	1	1.128		1.199	0.944		0.899	0.991		0.94
CL222.Contig2_All	338	K	hypothetical protein POPTRDRAFT_765239								1	0.000157443	97.734	TAGESTWNK(1)K	3	-3.105	2									1.44			0.802			0.75		1.5455	1.60942	1.5882	0.707246	0.739863	0.733437	0.523378	0.491676	0.476622		0.894731			1.08398
CL2225.Contig1_All	66	K	photosystem II 22 kDa protein, chloroplastic								0.999616	0.0287598	47.603	K(1)VEK(0.971)PK(0.029)PK	3	-0.48794	1									0.544			0.825			1.978		0.539186	0.619845	0.612915	0.977411	0.920384	0.962585	1.69115	1.59725	1.62877		0.877639			0.896365
CL2225.Contig1_All	69	K	photosystem II 22 kDa protein, chloroplastic	0.967423	0.0373445	47.082	VEK(0.967)PK(0.033)PK	3	-3.2688	1	0.971233	0.0287598	47.603	K(1)VEK(0.971)PK(0.029)PK	3	-0.48794	1	0.998136	0.00767925	55.112	K(0.002)VEK(0.998)PK(1)PK	3	0.32031	1	0.443	0.544	0.467	0.629	0.825	0.672	2.353	1.978	2.307	0.539186	0.619845	0.612915	0.977411	0.920384	0.962585	1.69115	1.59725	1.62877	0.82161	0.877639	0.761933	0.643537	0.896365	0.69812	1.39136
CL2225.Contig1_All	71	K	photosystem II 22 kDa protein, chloroplastic															0.999981	0.00767925	55.112	K(0.002)VEK(0.998)PK(1)PK	3	0.32031	1			0.467			0.672			2.307	0.539186	0.619845	0.612915	0.977411	0.920384	0.962585	1.69115	1.59725	1.62877			0.761933			0.69812
CL223.Contig2_All	39	K	uncharacterized protein LOC101209452	1	0.0026828	70.908	FNDENQK(1)K	2	-0.30127	1	1	0.00237306	77.192	FNDENQK(1)K	3	0.76334	2	1	0.00278919	72.325	FNDENQK(1)K	2	0.72569	1	0.652	0.632	0.636	0.877	0.825	0.825	1.732	1.853	1.852	0.675001	0.703628	0.651708	0.855741	0.875814	0.864829	1.5772	1.51902	1.5402	0.965924	0.898202	0.975897	1.02484	0.941981	0.953945	1.09815
CL223.Contig2_All	40	K	uncharacterized protein LOC101209452															1	0.00624925	62.463	K(1)YAEFDAR	2	-0.63234	2			0.888			1.091			1.12	0.675001	0.703628	0.651708	0.855741	0.875814	0.864829	1.5772	1.51902	1.5402			1.36257			1.26152
CL223.Contig2_All	49	K	uncharacterized protein LOC101209452	1	0.00556194	60.91	FK(1)ESPLLK	2	1.9247	3	1	0.011553	63.076	FK(1)ESPLLK	2	3.0471	2	1	0.00360222	70.028	FK(1)ESPLLK	2	3.6795	3	0.734	0.787	0.721	1.135	1.039	1.116	1.272	1.334	1.327	0.675001	0.703628	0.651708	0.855741	0.875814	0.864829	1.5772	1.51902	1.5402	1.08741	1.11849	1.10632	1.32634	1.18632	1.29043	0.806492
CL2239.Contig3_All	24	K	acyltransferase homolog								1	0.00299614	78.616	THVK(1)PNK	3	0.33995	1	1	0.0066814	71.715	THVK(1)PNK	3	0.79299	1		0.604	0.658		1.918	1.786		0.358	0.487	0.696363	0.672189	0.640459	1.57629	1.84696	1.80273	0.693266	0.536672	0.62786		0.898556	1.02739		1.03846	0.990717
CL2239.Contig3_All	89	K	acyltransferase homolog								1	0.000229605	99.5	LVK(1)DEDGVFR	2	0.7996	2	1	0.000295416	78.903	LVK(1)DEDGVFR	2	1.5309	2		0.539	0.817		1.974	1.44		0.371	0.739	0.696363	0.672189	0.640459	1.57629	1.84696	1.80273	0.693266	0.536672	0.62786		0.801857	1.27565		1.06878	0.798786
CL2241.Contig4_All	87	K	predicted protein	1	2.6979e-31	129.01	IGYPILIK(1)PTHGGGGK	3	2.8466	1	1	0.000169209	88.706	IGYPILIK(1)PTHGGGGK	3	0.47183	1	1	9.91744e-08	72.321	IGYPILIK(1)PTHGGGGK	3	-0.293	1	0.829	0.936	0.931	1.124	1.083	1.1	1.156	1.064	1.045
CL2255.Contig3_All	56	K	protein disulfide isomerase-like 2-1-like	1	0.000490043	107.21	K(1)LAPEYEK	3	-2.6149	4	1	0.00186533	79.148	K(1)LAPEYEK	3	-2.0594	4	1	0.00174139	89.355	K(1)LAPEYEK	3	-0.41775	4	1.158	1.233	1.266	1.082	1.133	1.006	0.763	0.577	0.692
CL2255.Contig3_All	202	K	protein disulfide isomerase-like 2-1-like								1	0.000165954	81.594	LEGDVVIANLDADK(1)YK	3	-1.3372	1	1	0.000383961	54.237	LEGDVVIANLDADK(1)YK	3	-3.3444	1		1.324	1.137		1.002	1.011		0.633	0.872
CL2255.Contig3_All	204	K	protein disulfide isomerase-like 2-1-like	1	0.0131416	72.928	YK(1)DLGEK	3	1.6759	3	1	0.00288245	79.474	YK(1)DLGEK	3	0.99757	4	1	0.00794861	73.233	YK(1)DLGEK	3	1.3039	5	1.26	1.216	1.215	1.106	1.083	1.046	0.592	0.67	0.71
CL2255.Contig3_All	283	K	protein disulfide isomerase-like 2-1-like	1	1.46448e-17	135.02	EFVSAGNDEK(1)K	2	1.4302	4	1	2.52459e-13	131.69	EFVSAGNDEK(1)K	3	0.40491	3	1	6.67985e-20	138.24	EFVSAGNDEK(1)K	3	-0.070611	5	1.237	1.245	1.234	1.071	1.081	1.085	0.671	0.633	0.631
CL2255.Contig3_All	295	K	protein disulfide isomerase-like 2-1-like	1	0.00661001	81.296	MEEEIK(1)K	2	-0.899	1	1	0.00400967	81.296	MEEEIK(1)K	2	0.12582	1								1.099	1.08		1.125	1.125		0.786	0.801
CL2255.Contig3_All	349	K	protein disulfide isomerase-like 2-1-like	1	0.00114703	99.442	ADEFALK(1)K	2	1.3775	4	1	0.000373069	95.502	ADEFALK(1)K	2	0.69166	9	1	0.00244102	95.502	ADEFALK(1)K	2	0.62979	6	1.206	1.196	1.166	1.107	1.094	1.158	0.664	0.684	0.627
CL2255.Contig3_All	350	K	protein disulfide isomerase-like 2-1-like								1	0.00880795	57.177	K(1)NILSAFA	2	1.3584	2	1	0.01338	54.157	K(1)NILSAFA	2	-0.41391	1		1.36	1.106		0.95	1.112		0.654	0.777
CL2256.Contig2_All	206	K	carnitinyl-CoA dehydratase-like	1	0.00357597	58.32	K(1)WDGEVYSEIR	2	-0.71205	1								1	0.0118581	48.527	K(1)WDGEVYSEIR	2	1.0401	1	1.329			0.856			0.836			0.902878	0.839043	0.932614	0.989984	0.919681	0.971356	1.1431	1.30356	1.12238	1.47196			0.864661			0.731343
CL2257.Contig3_All	509	K	uncharacterized protein LOC100264607 isoform 1	1	0.000269831	72.797	HK(1)NEEALAGGEDTAR	3	-0.23739	1	1	2.9256e-05	53.395	HK(1)NEEALAGGEDTAR	3	-0.36168	1	1	0.00044476	58.461	HK(1)NEEALAGGEDTAR	3	-0.26791	1	1.203	1.142	1.166	0.91	0.951	0.906	0.932	0.96	0.976	1.61543	1.53466	1.51213	0.841702	0.841771	0.888639	0.294451	0.386713	0.422943	0.744695	0.74414	0.771099	1.08114	1.12976	1.01954	3.16521
CL2262.Contig1_All	138	K	aspartyl-tRNA synthetase	1	2.34461e-07	94.122	K(1)GDIFNEAIK	2	-0.64555	1															0.846			1.232			0.985
CL2266.Contig3_All	20	K	probable histone H2B.1-like	0.999822	0.0480946	40.882	KPAEEK(1)K	3	0.96442	1	0.999984	0.034062	55.531	KPAEEK(1)K	3	0.19162	1								1.476	1.61		0.762	0.728		0.761	0.615
CL2266.Contig3_All	55	K	probable histone H2B.1-like	1	0.0514363	43.651	K(1)SVETYK	2	1.1507	1	1	0.0201006	63.216	K(1)SVETYK	2	0.011786	2								1.409	1.499		0.907	0.867		0.655	0.576
CL2266.Contig3_All	108	K	probable histone H2B.1-like								0.843365	0.00241146	57.401	YNK(0.843)K(0.157)PTITSR	3	-0.40283	2									1.391			0.757			0.884
CL2266.Contig3_All	109	K	probable histone H2B.1-like	1	0.000275217	75.788	K(1)PTITSR	2	-0.88969	4	0.933863	0.000184718	84.479	YNK(0.066)K(0.934)PTITSR	3	2.1498	2								1.473	1.6		0.834	0.856		0.668	0.45
CL2281.Contig2_All	439	K	unnamed protein product	1	0.00633498	79.469	GK(1)WEHVR	3	0.25874	1	1	0.00553884	75.189	GK(1)WEHVR	3	0.27174	1	1	0.0223205	54.611	GK(1)WEHVR	3	0.59679	1	0.939	1.041	0.926	1.008	0.944	1.076	1.163	1.112	1.086	0.956183	0.936352	1.00443	1.03183	0.961538	1.0237	1.02539	1.12721	0.968547	0.98203	1.11176	0.921912	0.976906	0.98176	1.05109	1.1342
CL2282.Contig1_All	15	K	hypothetical protein PRUPE_ppa013924mg								0.999838	0.0562229	46.129	LKEEIK(1)R	3	-0.32434	1									1.265			0.801			1
CL2298.Contig1_All	121	K	predicted protein								1	0.00162791	80.688	K(1)NFLLETK	2	2.1599	1									0.516			1.219			1.463		0.630065	0.587004	0.59893	1.07077	1.09827	1.06274	1.39867	1.38843	1.37743		0.87904			1.10993
CL230.Contig9_All	146	K	eukaryotic initiation factor iso-4F subunit p82-34-like isoform 2								1	0.000285705	71.085	LTPEK(1)FDLLK	2	1.6379	1									1.228			0.889			0.926
CL230.Contig9_All	331	K	eukaryotic initiation factor iso-4F subunit p82-34-like isoform 2	1	3.34063e-18	115.06	LK(1)ELSTNPQLAPR	2	0.48848	1	1	0.000189374	66.331	LK(1)ELSTNPQLAPR	2	0.094795	1	1	6.07946e-05	82.483	LK(1)ELSTNPQLAPR	3	2.1456	2		1.06	1.085		1.106	1.08		0.858	0.851
CL230.Contig9_All	670	K	eukaryotic initiation factor iso-4F subunit p82-34-like isoform 2	1	0.0264676	42.718	K(1)VEDDMFR	2	-0.86228	2	1	0.00504183	55.461	K(1)VEDDMFR	2	-1.0799	2	1	0.00938607	54.191	K(1)VEDDMFR	2	-0.65691	1	1.163	1.07	1.105	0.953	0.936	0.983	0.93	1.082	0.959
CL2304.Contig2_All	7	K	polyubiquitin 14, partial								1	8.21694e-14	133.47	IQDK(1)EGIPPDQQR	3	-0.51296	17	1	5.13065e-25	133.48	IQDK(1)EGIPPDQQR	2	0.32328	9		1.188	1.159		1.022	1.107		0.796	0.708
CL2304.Contig2_All	22	K	polyubiquitin 14, partial								1	0.000399327	90.793	LIFAGK(1)QLEDGR	2	-0.58084	1	1	0.0012076	72.681	LIFAGK(1)QLEDGR	2	-0.53084	1		1.424	1.472		0.835	0.747		0.727	0.755
CL2305.Contig2_All	192	K	hexose transporter	1	0.00627144	75.213	K(1)VEHPWR	3	1.2529	2	1	0.00234738	85.212	K(1)VEHPWR	3	1.4742	2	1	0.00380917	85.212	K(1)VEHPWR	3	1.1837	1	0.326	0.44	0.298	0.988	0.939	0.978	2.029	1.963	2.126
CL2308.Contig2_All	32	K	heat shock 70 kDa protein 15-like															1	7.00826e-16	122.64	GIDVVLNDESK(1)R	2	-1.5931	1			1.214			0.926			0.88
CL2308.Contig2_All	357	K	heat shock 70 kDa protein 15-like															1	0.00269	52.247	ILTEFFGK(1)DPR	3	0.18158	1
CL2308.Contig2_All	639	K	heat shock 70 kDa protein 15-like															1	1.4246e-37	147.14	LNDK(1)YEEFVTDSER	2	0.22685	1			1.258			0.957			0.773
CL2308.Contig2_All	694	K	heat shock 70 kDa protein 15-like															1	0.00654378	90.709	YK(1)EYSER	2	-0.10319	3			1.294			0.963			0.714
CL2308.Contig2_All	786	K	heat shock 70 kDa protein 15-like															1	3.52349e-05	85.355	FCRPIMTK(1)PK	3	-0.034437	1			1.467			1.001			0.412
CL2308.Contig3_All	32	K	heat shock 70 kDa protein 15-like	1	1.05323e-25	142.38	GIDVVLNDESK(1)R	2	-1.2265	2	1	2.93104e-49	166.6	GIDVVLNDESK(1)R	3	-0.75235	2								1.173	1.258		1.008	0.987		0.842	0.748		1.16141	1.14195	1.17206	0.954754	0.965142	0.960433	0.804864	0.802704	0.761781	1.00998	1.10163		1.05577	1.02265		1.04614
CL2308.Contig3_All	316	K	heat shock 70 kDa protein 15-like								0.847862	0.000629837	67.897	VK(0.152)K(0.848)PLEK	3	-0.10839	1	0.923322	0.0460275	52.255	VK(0.077)K(0.923)PLEK	3	-0.58481	1										1.16141	1.14195	1.17206	0.954754	0.965142	0.960433	0.804864	0.802704	0.761781
CL2308.Contig3_All	357	K	heat shock 70 kDa protein 15-like	1	1.06326e-10	119.39	ILTEFFGK(1)DPR	3	-1.0317	2	1	9.56985e-13	127.17	ILTEFFGK(1)DPR	3	-1.082	2								1.255	1.221		1.074	1.024		0.641	0.746		1.16141	1.14195	1.17206	0.954754	0.965142	0.960433	0.804864	0.802704	0.761781	1.08058	1.06923		1.1249	1.06098		0.796408
CL2308.Contig3_All	604	K	heat shock 70 kDa protein 15-like								1	8.99832e-05	65.219	AVEK(1)EFEMALQDR	3	-0.45533	2									1.097			1.085			0.835		1.16141	1.14195	1.17206	0.954754	0.965142	0.960433	0.804864	0.802704	0.761781		0.96064			1.12419
CL2308.Contig3_All	639	K	heat shock 70 kDa protein 15-like	1	1.0179e-43	156.29	LNDK(1)YEEFVTDSER	2	-0.82496	2	1	2.26949e-21	140.8	LNDK(1)YEEFVTDSER	2	0.55022	1								1.296	1.492		0.991	0.921		0.697	0.511		1.16141	1.14195	1.17206	0.954754	0.965142	0.960433	0.804864	0.802704	0.761781	1.11588	1.30654		1.03796	0.954264		0.865985
CL2308.Contig3_All	694	K	heat shock 70 kDa protein 15-like	1	0.00641581	95.358	YK(1)EYSER	2	0.44768	2	1	0.00479581	93.267	YK(1)EYSER	2	0.80167	3								1.243	1.298		1.04	1.03		0.704	0.628		1.16141	1.14195	1.17206	0.954754	0.965142	0.960433	0.804864	0.802704	0.761781	1.07025	1.13666		1.08929	1.0672		0.874682
CL2308.Contig3_All	750	K	heat shock 70 kDa protein 15-like	1	0.00220211	63.694	K(1)QQQDSLPK	2	-1.2873	1	1	0.000638713	64.82	K(1)QQQDSLPK	2	0.40928	1								0.647	0.608		0.864	0.844		1.758	1.861		1.16141	1.14195	1.17206	0.954754	0.965142	0.960433	0.804864	0.802704	0.761781	0.557081	0.532424		0.904945	0.874483		2.18422
CL2308.Contig3_All	786	K	heat shock 70 kDa protein 15-like	1	0.00708625	48.981	FCRPIMTK(1)PK	3	0.88955	1	1	0.000231871	68.847	FCRPIMTK(1)PK	3	1.5929	1								1.46	1.468		1.014	0.967		0.442	0.48		1.16141	1.14195	1.17206	0.954754	0.965142	0.960433	0.804864	0.802704	0.761781	1.25709	1.28552		1.06205	1.00193		0.549161
CL2308.Contig4_All	641	K	heat shock 70 kDa protein 15-like								1	0.000393438	73.802	LHDK(1)YQEFVTESER	3	-0.31585	1	1	4.40493e-16	81.807	LHDK(1)YQEFVTESEREEFIAK	4	0.19896	1		1.004			1.025			1.049		1.19328	1.13591	1.19115	0.919284	0.926659	0.911673	0.860549	0.909144	0.837781		0.883876			1.10612
CL2318.Contig5_All	45	K	unnamed protein product															1	0.00973349	51.286	FDDEK(1)PGLEK	2	0.030847	2			1.028			0.982			1.069
CL2325.Contig3_All	99	K	protein MEI2-like 2-like	1	0.00478406	78.77	ALQNK(1)PLR	2	1.7172	1	1	0.0105818	65.88	ALQNK(1)PLR	2	1.217	1	1	0.0118723	60.478	ALQNK(1)PLR	2	0.79781	1	0.859	1.054	0.942	0.913	0.85	0.87	1.401	1.226	1.349
CL2327.Contig2_All	30	K	predicted protein								1	0.00859028	75.043	K(1)TDLMTR	2	0.1669	1									0.82			1.201			1.062
CL2330.Contig3_All	28	K	predicted protein	1	0.000747739	62.088	VYLK(1)DPHDVEFK	3	0.75731	1	1	0.000140252	81.565	VYLK(1)DPHDVEFK	3	0.55408	1	1	0.000480622	62.088	VYLK(1)DPHDVEFK	3	0.0082513	1	1.252	1.141	1.151	0.954	1.012	0.987	0.808	0.878	0.886
CL2337.Contig3_All	135	K	glycolate oxidase															1	0.00279805	72.23	K(1)VVAQLVR	2	2.2959	1			0.946			0.84			1.384
CL2337.Contig3_All	325	K	glycolate oxidase															1	0.0544271	47.849	K(1)VLQMLR	2	0.46812	1			0.744			0.997			1.457
CL2337.Contig6_All	135	K	glycolate oxidase								1	0.0127169	52.482	K(1)VVAQLVR	2	0.99954	1									0.586			0.997			1.676
CL2337.Contig6_All	325	K	glycolate oxidase								1	0.023208	58.819	K(1)VLQMLR	2	0.66572	1									0.788			0.987			1.407
CL2346.Contig2_All	365	K	tubulin gamma-1 chain	1	1.40698e-06	68.107	K(1)SPYVQTAHR	3	0.49609	1	1	0.000164011	68.355	K(1)SPYVQTAHR	3	0.5351	1	1	0.000567339	61.958	K(1)SPYVQTAHR	3	0.09569	1		1.084	0.993		0.898	0.94		1.117	1.178	1.26631	1.25817	1.29516	0.924958	0.920961	0.954303	0.706265	0.714043	0.657101		0.861568	0.766698		0.975069	0.985012
CL235.Contig3_All	163	K	hypothetical protein SELMODRAFT_405729	1	0.00337052	62.88	LSVDYGK(1)K	3	-0.16044	3															1.659			0.736			0.545			1.73258	1.56936	1.48371	0.566095	0.623803	0.63791	0.470216	0.672296	0.65617	0.957534			1.30013			1.15904
CL2369.Contig3_All	410	K	pre-mRNA-splicing factor SLU7-A-like	1	0.00581404	63.534	LLGEALK(1)K	2	-1.0703	1								1	0.0125535	55.064	LLGEALK(1)K	2	-1.0549	1	1.207		1.303	1.06		1.012	0.726		0.632		1.25832			1.03052			0.6181
CL2380.Contig3_All	184	K	ankyrin repeat domain-containing protein 2-like	1	8.07334e-12	130.56	YWNDK(1)DVLQK	3	-0.95687	3	1	3.82441e-15	134.98	YWNDK(1)DVLQK	3	-0.43519	3	1	7.86723e-41	169.52	YWNDK(1)DVLQK	2	-0.16459	3	1.066	1.047	1.038	1.046	1.015	1.052	0.937	1.004	0.957	0.794717	0.953799	0.936173	1.13629	1.05197	1.06742	1.13279	1.00684	1.01448	1.34136	1.09772	1.10877	0.920541	0.964857	0.98555	0.827162
CL2380.Contig3_All	247	K	ankyrin repeat domain-containing protein 2-like								1	4.82055e-37	150.7	SALASGADK(1)DEEDSEGR	2	0.022259	1	1	2.03043e-26	115.57	SALASGADK(1)DEEDSEGR	2	-0.5445	1		0.889			0.925			1.351		0.794717	0.953799	0.936173	1.13629	1.05197	1.06742	1.13279	1.00684	1.01448		0.932062			0.879303
CL2380.Contig3_All	341	K	ankyrin repeat domain-containing protein 2-like	1	0.0102358	64.265	LLEK(1)DAFL	2	0.23427	1															0.785			0.928			1.481			0.794717	0.953799	0.936173	1.13629	1.05197	1.06742	1.13279	1.00684	1.01448	0.987773			0.816694			1.30739
CL2387.Contig6_All	7	K	acyl-coenzyme A oxidase 4, peroxisomal-like isoform 2	1	0.0265337	40.941	TVQSSK(1)PQDEQYK	2	0.19093	1															0.81			1.138			1.165			0.820329	0.881713	0.863209	1.11998	1.12241	1.08438	1.0642	1.01339	1.07603	0.987409			1.01609			1.09472
CL2387.Contig6_All	270	K	acyl-coenzyme A oxidase 4, peroxisomal-like isoform 2								1	0.000558982	76.073	EVFVPDEDK(1)LPGIK	3	0.85694	1									0.784			1.23			1.071		0.820329	0.881713	0.863209	1.11998	1.12241	1.08438	1.0642	1.01339	1.07603		0.889178			1.09585
CL2387.Contig6_All	429	K	acyl-coenzyme A oxidase 4, peroxisomal-like isoform 2	1	2.73307e-18	116.19	EITGIASFK(1)PAAR	3	0.076804	2	1	0.00118474	77.192	EITGIASFK(1)PAAR	3	0.7336	2	1	1.99728e-07	94.717	EITGIASFK(1)PAAR	3	1.1787	2	0.876	0.813	0.893	1.127	1.138	1.195	1.088	1.158	0.968	0.820329	0.881713	0.863209	1.11998	1.12241	1.08438	1.0642	1.01339	1.07603	1.06786	0.922068	1.03451	1.00627	1.01389	1.10201	1.02237
CL2388.Contig1_All	86	K	60S ribosomal protein L44	1	3.69986e-05	91.867	HVSQHPIK(1)R	3	-0.24209	2	1	9.81925e-06	92.051	HVSQHPIK(1)R	3	0.1769	2	1	0.000807309	68.846	HVSQHPIK(1)R	3	0.17398	2	1.895	1.815	1.612	0.558	0.661	0.784	0.464	0.423	0.504	1.78751	1.99265	2.09659	0.444535	0.374239	0.291284	0.525757	0.327777	0.26886	1.06014	0.910849	0.768869	1.25524	1.76625	2.69153	0.882537
CL2400.Contig2_All	93	K	UDP-glucose 6-dehydrogenase	1	1.20864e-145	227.63	IYDNMQK(1)PAFVFDGR	2	-1.2075	4	1	3.63007e-13	126.07	IYDNMQK(1)PAFVFDGR	2	-0.33648	4								1.41	1.067		0.969	1.069		0.57	0.9		1.42233	1.3751	1.48945	0.91715	0.935313	0.785829	0.514641	0.562128	0.56408	0.99133	0.775942		1.05653	1.14293		1.10757
CL2403.Contig4_All	86	K	uncharacterized protein At2g34160	1	6.57887e-58	173.33	IMTSTVDMK(1)DESR	3	-0.26734	6	1	4.66855e-20	142.45	KIMTSTVDMK(1)DESR	3	0.81303	6	1	1.08354e-71	183.81	KIMTSTVDMK(1)DESR	3	1.1917	4	1.247	1.122	1.182	1.024	1.027	0.995	0.72	0.882	0.829	1.14791	1.13899	1.16283	0.950965	0.999316	0.965049	0.872866	0.812823	0.798675	1.08632	0.985079	1.01648	1.0768	1.0277	1.03104	0.824869
CL2407.Contig2_All	182	K	lactoylglutathione lyase	1	0.00256188	70.028	K(1)TDRPEQK	3	-0.42626	1	1	0.00792391	62.463	K(1)TDRPEQK	3	-0.088955	1								0.857	0.894		0.759	0.802		1.612	1.516		0.995766	0.885692	0.952686	1.0518	1.10747	1.09235	0.9417	1.05477	0.99582	0.860644	1.00938		0.72162	0.724172		1.7118
CL2407.Contig2_All	286	K	lactoylglutathione lyase								1	2.28633e-30	150.05	TVLVDNEDFLK(1)ELEK	3	0.36424	2									0.861			1.13			1.104		0.995766	0.885692	0.952686	1.0518	1.10747	1.09235	0.9417	1.05477	0.99582		0.972122			1.02034
CL2407.Contig3_All	182	K	lactoylglutathione lyase	1	0.00112699	87.149	K(1)IDMPGQK	2	-1.813	5	1	0.000422267	86.794	K(1)IDMPGQK	3	0.35794	4	1	0.000802501	97.798	K(1)IDMPGQK	2	1.3572	6	0.762	0.624	0.724	1.132	1.101	1.114	1.237	1.477	1.324	0.741439	0.675662	0.708376	1.11581	1.14491	1.05939	1.27328	1.29939	1.31632	1.02773	0.923539	1.02206	1.01451	0.961648	1.05155	0.97151
CL2420.Contig1_All	9	K	glyceraldehyde-3-phosphate dehydrogenase, partial	1	0.00209137	83.862	K(1)ASYDEIK	2	-1.6197	1	1	0.000171517	107.21	K(1)ASYDEIK	2	-1.2948	1	1	0.00267983	73.499	K(1)ASYDEIK	2	0.63402	1	1.545	1.644	1.339	0.898	0.837	0.974	0.483	0.415	0.633	1.46878	1.48868	1.45556	0.835637	0.869937	0.87526	0.636941	0.564829	0.481835	1.05189	1.10433	0.919921	1.07463	0.962138	1.11281	0.758312
CL2420.Contig4_All	120	K	glyceraldehyde-3-phosphate dehydrogenase, cytosolic	1	6.6404e-05	105.46	K(1)VIISAPSK	3	0.2212	4	1	6.38094e-07	104.22	K(1)VIISAPSK	2	-0.75398	5	1	0.000130643	97.813	K(1)VIISAPSK	3	-0.96803	4	1.207	1.159	1.126	1.089	1.086	1.094	0.687	0.746	0.773	0.998258	0.97723	0.990741	1.00141	0.992759	0.998168	0.988534	1.05297	0.952044	1.20911	1.18601	1.13652	1.08746	1.09392	1.09601	0.694969
CL2420.Contig4_All	143	K	glyceraldehyde-3-phosphate dehydrogenase, cytosolic	1	1.94209e-142	196.18	DYK(1)PDLHIVSNASCTTNCLAPLAK	4	1.2903	9	1	5.12627e-77	165.38	DYK(1)PDLHIVSNASCTTNCLAPLAK	4	1.3875	4	1	5.3187e-75	145.55	DYK(1)PDLHIVSNASCTTNCLAPLAK	4	0.36612	3	1.237	1.305	1.187	1.115	1.084	1.086	0.611	0.543	0.696	0.998258	0.97723	0.990741	1.00141	0.992759	0.998168	0.988534	1.05297	0.952044	1.23916	1.33541	1.19809	1.11342	1.09191	1.08799	0.618087
CL2420.Contig4_All	254	K	glyceraldehyde-3-phosphate dehydrogenase, cytosolic	1	9.52112e-06	117.81	K(1)ATYDEIK	3	0.95041	12	1	1.63886e-06	117.7	K(1)ATYDEIK	3	0.7396	13	1	1.90781e-05	117.7	K(1)ATYDEIK	2	-0.34521	9	1.157	1.152	1.191	1.076	1.033	1.047	0.773	0.832	0.746	0.998258	0.97723	0.990741	1.00141	0.992759	0.998168	0.988534	1.05297	0.952044	1.15902	1.17884	1.20213	1.07448	1.04053	1.04892	0.781966
CL2424.Contig3_All	92	K	aconitate hydratase 3								1	0.0167239	58.981	K(1)HGVVGK	3	-0.89188	1									0.827			0.956			1.395		1.02764	1.05269	1.07129	0.997941	1.01658	1.02294	0.93018	0.935792	0.889939		0.785607			0.940412
CL2428.Contig2_All	309	K	unnamed protein product	1	0.000193735	85.355	AMDDSAIK(1)K	2	-0.14442	1	1	0.000569938	66.19	AMDDSAIK(1)K	2	0.18245	1	1	0.000291341	92.538	AMDDSAIK(1)K	2	0.36202	1	0.981	1.031	0.979	1.235	1.21	1.261	0.796	0.753	0.753	1.11531	1.04428	1.1002	1.14745	1.19698	1.16613	0.674502	0.675622	0.657272	0.879574	0.987283	0.88984	1.0763	1.01088	1.08135	1.18013
CL2432.Contig1_All	72	K	hypothetical protein PRUPE_ppa001879mg	1	0.0222147	74.464	SK(1)VEIFK	2	0.28267	1	1	0.00559839	85.676	SK(1)VEIFK	3	-0.06554	2	1	0.00647165	85.676	SK(1)VEIFK	3	1.0731	2	0.884	0.946	0.946	0.964	1.04	1.09	1.298	1.11	1.038
CL2432.Contig1_All	521	K	hypothetical protein PRUPE_ppa001879mg	1	0.0334355	44.349	GIPDILK(1)R	2	-0.022096	1	1	0.00430823	71.692	GIPDILK(1)R	2	0.42585	1	1	0.0146939	52.716	GIPDILK(1)R	2	-0.051609	1	0.936	0.939	0.979	1.167	1.189	1.148	0.952	0.911	0.91
CL2432.Contig9_All	420	K	puromycin-sensitive aminopeptidase	1	0.00129676	89.029	K(1)YACSNAK	2	-0.8882	1	1	0.00489366	70.028	K(1)YACSNAK	2	-0.3395	1	1	0.00327227	70.399	K(1)YACSNAK	2	-0.83141	1	1.049	1.089	1.079	0.999	0.93	1.015	1.025	1.064	0.95	1.00614	0.986206	0.985047	0.965636	0.956299	0.956576	1.07615	1.014	1.026	1.04259	1.10423	1.09538	1.03455	0.972499	1.06108	0.952473
CL2432.Contig9_All	544	K	puromycin-sensitive aminopeptidase	1	8.3575e-05	80.69	VK(1)YDEGLASR	2	-0.39006	4	1	3.49379e-06	112.84	VK(1)YDEGLASR	3	1.2532	3	1	4.92744e-07	103.44	VK(1)YDEGLASR	3	1.1252	4	0.98	0.957	0.977	1.063	1.004	1.076	1.031	1.144	1.014	1.00614	0.986206	0.985047	0.965636	0.956299	0.956576	1.07615	1.014	1.026	0.974016	0.970386	0.991831	1.10083	1.04988	1.12485	0.958048
CL2437.Contig2_All	240	K	chaperone protein ClpB3, chloroplastic-like	1	5.89332e-35	128.74	GNQTVIDQDPEGK(1)YEALEK	3	-0.21394	2	1	3.51786e-11	102.07	GNQTVIDQDPEGK(1)YEALEK	3	-0.58149	2	1	9.59317e-34	127.32	GNQTVIDQDPEGK(1)YEALEK	3	-0.26834	1	0.726	0.954	0.901	1.121	1.061	1.036	1.302	1.071	1.178	0.658983	0.672093	0.636967	1.09737	1.09082	1.0894	1.33387	1.32956	1.34265	1.1017	1.41945	1.41452	1.02153	0.972666	0.950983	0.976104
CL2437.Contig2_All	404	K	chaperone protein ClpB3, chloroplastic-like	0.995691	0.0046212	50.786	K(0.996)YIEK(0.004)DPALER	3	2.1002	1	0.995418	0.00652177	54.259	K(0.995)YIEK(0.005)DPALER	3	1.5695	1								0.921	0.891		1.133	1.179		1.018	0.992		0.658983	0.672093	0.636967	1.09737	1.09082	1.0894	1.33387	1.32956	1.34265	1.39761	1.32571		1.03247	1.08084		0.763191
CL2437.Contig2_All	408	K	chaperone protein ClpB3, chloroplastic-like	1	3.55129e-15	132.32	YIEK(1)DPALER	2	-1.5738	3	1	7.71158e-06	108.35	YIEK(1)DPALER	2	-1.4724	3	1	2.17462e-08	115.33	YIEK(1)DPALER	2	1.9021	3	0.712	0.661	0.785	1.12	1.128	1.089	1.322	1.387	1.271	0.658983	0.672093	0.636967	1.09737	1.09082	1.0894	1.33387	1.32956	1.34265	1.08045	0.983496	1.2324	1.02062	1.03409	0.999634	0.991098
CL2437.Contig2_All	491	K	chaperone protein ClpB3, chloroplastic-like	1	4.18436e-32	131.56	MEITSK(1)PTALDEINR	2	-1.5529	1	1	1.10246e-29	146.3	MEITSK(1)PTALDEINR	2	-0.32246	1								0.61	0.545		1.148	1.136		1.424	1.539		0.658983	0.672093	0.636967	1.09737	1.09082	1.0894	1.33387	1.32956	1.34265	0.925669	0.8109		1.04614	1.04142		1.06757
CL2437.Contig2_All	559	K	chaperone protein ClpB3, chloroplastic-like	1	0.00209376	63.662	LQSIK(1)EEIDR	2	-2.3094	1	1	0.00027743	96.059	LQSIK(1)EEIDR	2	0.3007	1								0.658	0.645		1.138	1.199		1.37	1.308		0.658983	0.672093	0.636967	1.09737	1.09082	1.0894	1.33387	1.32956	1.34265	0.998509	0.959689		1.03702	1.09918		1.02708
CL2437.Contig2_All	655	K	chaperone protein ClpB3, chloroplastic-like	1	6.54278e-06	90.05	LLHLEEELHK(1)R	3	-0.53303	1															0.913			1.192			0.95			0.658983	0.672093	0.636967	1.09737	1.09082	1.0894	1.33387	1.32956	1.34265	1.38547			1.08623			0.712211
CL244.Contig3_All	153	K	cell division cycle protein 48	1	0.0138388	53.965	K(1)GDLFLVR	2	-3.1958	1	1	0.020381	47.706	K(1)GDLFLVR	2	-2.7826	1	1	0.0432565	42.336	K(1)GDLFLVR	2	-2.5049	1	0.85	0.84	0.83	1.123	1.236	1.203	1.13	0.984	1.048	1.0822	1.12765	1.14047	1.1263	1.15632	1.15159	0.724642	0.641753	0.645244	0.785435	0.744911	0.727768	0.997072	1.0689	1.04465	1.55939
CL244.Contig4_All	15	K	cell division cycle protein 48								1	0.0128421	45.853	K(1)DFSTAILER	2	-0.60743	1																	1.06356			1.25987			0.633379
CL244.Contig4_All	153	K	cell division cycle protein 48								1	0.000377378	88.358	K(1)GDHFLVR	3	0.56123	2									0.896			1.144			1.035		1.06356			1.25987			0.633379
CL244.Contig4_All	215	K	cell division cycle protein 48								1	0.0184194	65.777	K(1)QMAQIR	2	-0.97591	1									1.083			1.062			0.887		1.06356			1.25987			0.633379
CL244.Contig4_All	240	K	cell division cycle protein 48								1	0.00782797	71.501	SIGVK(1)PPK	2	1.0633	5									1.131			0.991			0.918		1.06356			1.25987			0.633379
CL244.Contig4_All	292	K	cell division cycle protein 48								1	2.44912e-06	86.898	K(1)AFEEAEK	2	-3.7334	2									1.068			1.149			0.788		1.06356			1.25987			0.633379
CL244.Contig4_All	319	K	cell division cycle protein 48								1	0.000606605	59.198	EK(1)THGEVER	3	-1.9415	1									0.905			1.113			1.065		1.06356			1.25987			0.633379
CL244.Contig4_All	506	K	cell division cycle protein 48								1	1.64923e-07	95.5	ELQETVQYPVEHPEK(1)FEK	3	1.1219	2									1.057			1.238			0.675		1.06356			1.25987			0.633379
CL244.Contig4_All	709	K	cell division cycle protein 48								1	0.00145494	61.344	ENIEK(1)DIER	2	-1.0682	1									0.97			1.437			0.52		1.06356			1.25987			0.633379
CL244.Contig4_All	758	K	cell division cycle protein 48	1	9.07615e-71	181.77	K(1)YQVFAQTLQQSR	3	-1.5507	3	1	1.78782e-62	175.15	K(1)YQVFAQTLQQSR	3	-1.9361	4	1	3.85073e-59	173.25	K(1)YQVFAQTLQQSR	2	-0.38577	4	0.888	0.83	0.822	1.299	1.214	1.272	0.839	1.028	0.966	1.06356			1.25987			0.633379			0.834934			1.03106			1.32464
CL244.Contig6_All	15	K	cell division cycle protein 48 homolog	1	0.000466704	73.36	K(1)DFSTAILER	2	-0.36441	1
CL244.Contig6_All	153	K	cell division cycle protein 48 homolog	1	0.00060355	96.367	K(1)GDHFLVR	3	-0.078637	2								1	0.000253886	108.3	K(1)GDHFLVR	3	1.9281	2	0.891		0.949	1.182		1.085	0.993		1.041
CL244.Contig6_All	215	K	cell division cycle protein 48 homolog	1	0.00359493	94.006	K(1)QMAQIR	2	-0.37977	1								1	0.0268581	58.819	K(1)QMAQIR	2	-0.93894	1	1.137		1.153	1.078		1.025	0.796		0.828
CL244.Contig6_All	240	K	cell division cycle protein 48 homolog	1	0.00481135	77.732	SIGVK(1)PPK	2	0.93139	2								1	0.00446665	71.501	SIGVK(1)PPK	2	0.3465	3	1.027		1.152	1.068		1.097	0.961		0.733
CL244.Contig6_All	292	K	cell division cycle protein 48 homolog	1	0.0248453	47.706	K(1)AFEEAEK	2	-2.7671	1															1.008			1.16			0.862
CL244.Contig6_All	319	K	cell division cycle protein 48 homolog															1	0.00518572	54.259	EK(1)THGEVER	3	-0.41418	1			0.792			1.098			1.249
CL244.Contig6_All	506	K	cell division cycle protein 48 homolog	1	1.10195e-13	100.97	ELQETVQYPVEHPEK(1)FEK	4	1.0584	1								1	2.49041e-06	61.276	ELQETVQYPVEHPEK(1)FEK	3	2.8742	1	1.032		1.039	1.174		1.243	0.81		0.693
CL244.Contig6_All	709	K	cell division cycle protein 48 homolog	1	0.000208329	100.93	ENIEK(1)DIER	2	0.44964	2								1	0.000286537	99.752	ENIEK(1)DIER	2	0.29405	2	1.032		1.034	1.317		1.267	0.618		0.666
CL244.Contig6_All	758	K	cell division cycle protein 48 homolog	1	4.66803e-71	186.56	K(1)YQAFAQTLQQSR	2	-0.90357	7	1	1.7374e-49	167.32	K(1)YQAFAQTLQQSR	2	-0.80308	8	1	1.53521e-86	194.48	K(1)YQAFAQTLQQSR	3	-0.46915	7	1.071	1.05	1.059	1.232	1.185	1.13	0.678	0.761	0.82
CL2443.Contig1_All	102	K	hypothetical protein ARALYDRAFT_894621	1	0.00305931	68.224	LNLK(1)DHPK	3	0.30691	1	1	0.00472855	59.35	LNLK(1)DHPK	3	0.73349	1	1	0.00127592	80.438	LNLK(1)DHPK	3	0.58442	1	0.489	0.425	0.373	1.961	2.039	2.14	0.489	0.439	0.407		0.990134	1.00356		1.14815	1.17633		0.854772	0.806007		0.429235	0.371678		1.7759	1.81922
CL2443.Contig3_All	223	K	3-ketoacyl-CoA synthase	1	0.000547823	81.017	WK(1)PYIPDFK	2	-1.4986	1																								0.5503	0.572128	0.43076	1.99313	1.89717	2.30769	0.54242	0.602525	0.371373
CL2470.Contig2_All	72	K	chloroplast ferredoxin-NADP+ oxidoreductase precursor	1	2.19525e-07	103.43	K(1)MEEGVVVNK	2	0.71453	6	1	8.69493e-05	100.93	K(1)MEEGVVVNK	2	0.84064	7								0.467	0.627		1.023	1.004		1.787	1.608		0.311324	0.413189	0.389473	1.15335	1.1733	1.16935	1.59497	1.57627	1.57661	1.50005	1.51747		0.886984	0.855707		1.1204
CL2470.Contig2_All	190	K	chloroplast ferredoxin-NADP+ oxidoreductase precursor	1	1.06632e-16	103.13	GVCSNFLCDLK(1)PGAEVK	3	-2.0201	1															0.638			1.453			0.973			0.311324	0.413189	0.389473	1.15335	1.1733	1.16935	1.59497	1.57627	1.57661	2.04931			1.25981			0.610044
CL2470.Contig2_All	272	K	chloroplast ferredoxin-NADP+ oxidoreductase precursor	1	0.00971032	64.927	EK(1)APENFR	2	1.0889	2	1	0.00481836	76.282	EK(1)APENFR	2	0.5991	2								0.732	0.824		0.91	0.852		1.577	1.546		0.311324	0.413189	0.389473	1.15335	1.1733	1.16935	1.59497	1.57627	1.57661	2.35125	1.99425		0.789008	0.726158		0.988735
CL2470.Contig2_All	355	K	chloroplast ferredoxin-NADP+ oxidoreductase precursor	1	0.000343039	75.509	K(1)AEQWNVEVY	2	3.6479	1	1	0.000657678	64.064	K(1)AEQWNVEVY	2	1.9665	1								1.084			1.217			0.682			0.311324	0.413189	0.389473	1.15335	1.1733	1.16935	1.59497	1.57627	1.57661	3.4819			1.05519			0.427595
CL2470.Contig3_All	72	K	chloroplast ferredoxin-NADP+ oxidoreductase precursor															1	1.94388e-08	113.22	K(1)MEEGVVVNK	2	0.54853	6			0.534			1.009			1.743	0.620879	0.399256	0.437139	0.877143	0.792903	0.876646	1.58856	1.98391	1.89785			1.22158			1.15098
CL2470.Contig3_All	174	K	chloroplast ferredoxin-NADP+ oxidoreductase precursor	1	3.93941e-20	139.3	LVYTNDK(1)GELVK	2	-1.0002	2	1	0.00123574	61.11	LVYTNDK(1)GELVK	2	0.38393	1	1	2.15004e-13	116.19	LVYTNDK(1)GELVK	2	-0.82536	2	0.373	0.403	0.368	1.005	0.998	1.028	1.94	1.933	1.955	0.620879	0.399256	0.437139	0.877143	0.792903	0.876646	1.58856	1.98391	1.89785	0.600761	1.00938	0.841838	1.14577	1.25867	1.17265	1.22124
CL2470.Contig3_All	272	K	chloroplast ferredoxin-NADP+ oxidoreductase precursor															1	0.00756067	66.19	EK(1)APENFR	2	2.3385	3			0.725			0.877			1.651	0.620879	0.399256	0.437139	0.877143	0.792903	0.876646	1.58856	1.98391	1.89785			1.65851			1.0004
CL2474.Contig3_All	238	K	SGT1	1	5.68776e-08	98.592	DIYK(1)DADEDTR	2	0.32344	1	1	2.3187e-05	109.16	DIYK(1)DADEDTRR	3	-0.096601	3	1	5.17332e-16	125.03	DIYK(1)DADEDTRR	3	-1.4836	4	1.144	1.114	1.042	0.983	1.056	1.053	0.917	0.852	0.95
CL2474.Contig3_All	271	K	SGT1	1	0.00731101	46.318	K(1)VEGSPPDGMEMK	2	-0.20238	1
CL2496.Contig1_All	39	K	26S protease regulatory subunit 6A-like protein	1	0.0029189	87.258	ILK(1)EELQR	2	0.37462	1	1	0.00820114	70.908	ILK(1)EELQR	2	0.050894	2	1	0.00702101	67.113	ILK(1)EELQR	2	0.2008	1	1.074	1.116	1.119	1.08	1.036	1.053	0.88	0.878	0.839	1.15954	1.11404	1.14993	1.00485	1.01488	0.993499	0.802083	0.8304	0.802896	0.926227	1.00176	0.973102	1.07478	1.02081	1.05989	1.09714
CL2496.Contig1_All	57	K	26S protease regulatory subunit 6A-like protein								1	0.0554726	53.751	IK(1)ENQEK	2	-0.95795	1									0.991			0.826			1.348		1.15954	1.11404	1.14993	1.00485	1.01488	0.993499	0.802083	0.8304	0.802896		0.889557			0.813887
CL2496.Contig1_All	130	K	26S protease regulatory subunit 6A-like protein	1	4.66204e-09	102.87	LK(1)PGDLVGVNK	3	-1.0896	2	1	0.000878556	102.87	LK(1)PGDLVGVNK	2	-0.61718	2	1	1.07113e-07	100.38	LK(1)PGDLVGVNK	2	-0.098083	2	0.948	1.022	1.022	1.025	1.026	1.036	1.128	1.025	1.005	1.15954	1.11404	1.14993	1.00485	1.01488	0.993499	0.802083	0.8304	0.802896	0.817563	0.917384	0.888749	1.02005	1.01095	1.04278	1.40634
CL2496.Contig1_All	164	K	26S protease regulatory subunit 6A-like protein	1	6.24052e-20	107.02	AMEVDEK(1)PTEDYNDIGGLEK	3	-0.13374	1	1	1.30704e-11	102.39	AMEVDEK(1)PTEDYNDIGGLEK	3	0.60116	1	1	2.64425e-09	62.739	AMEVDEK(1)PTEDYNDIGGLEK	3	0.10523	1	1.152	1.088	1.118	1.063	1.012	1.154	0.796	0.949	0.701	1.15954	1.11404	1.14993	1.00485	1.01488	0.993499	0.802083	0.8304	0.802896	0.993495	0.976627	0.972232	1.05787	0.997159	1.16155	0.992416
CL2496.Contig1_All	335	K	26S protease regulatory subunit 6A-like protein	1	0.000358843	74.649	K(1)IEFPHPTEEAR	3	0.6662	2								1	1.74937e-07	96.135	K(1)IEFPHPTEEAR	3	0.72458	2	0.922		0.821	1.114		1.232	1.043		1.021	1.15954	1.11404	1.14993	1.00485	1.01488	0.993499	0.802083	0.8304	0.802896	0.795141		0.713956	1.10862		1.24006	1.30036
CL2496.Contig1_All	356	K	26S protease regulatory subunit 6A-like protein	1	1.1842e-15	105.53	K(1)MNVHPDVNFEELAR	3	-0.62557	1	1	0.000421779	80.738	K(1)MNVHPDVNFEELAR	3	0.32698	1	1	6.23787e-05	66.387	K(1)MNVHPDVNFEELAR	3	-1.3055	1	0.979	1.01	0.943	1.202	1.095	1.16	0.846	0.944	0.945	1.15954	1.11404	1.14993	1.00485	1.01488	0.993499	0.802083	0.8304	0.802896	0.844298	0.906612	0.820049	1.19619	1.07894	1.16759	1.05475
CL2505.Contig2_All	73	K	probable tRNA threonylcarbamoyladenosine biosynthesis protein osgep, partial								1	0.00248134	74.255	AMAHCDK(1)K	3	-1.0031	1	1	0.00110686	81.191	AMAHCDK(1)K	3	-1.2371	2		0.942	0.837		1.049	1.023		1.104	1.288
CL2514.Contig1_All	367	K	uncharacterized protein LOC100242447								1	0.00754794	48.998	K(1)IDLELEHR	3	-1.3082	1																	1.3788	1.26302	1.3448	0.858677	0.873242	0.856855	0.663259	0.702255	0.670745
CL2514.Contig1_All	396	K	uncharacterized protein LOC100242447	1	0.00137518	81.296	AEIDHLK(1)K	3	-0.54271	1	1	0.00463483	63.565	AEIDHLK(1)K	3	-0.57379	1	1	0.00429386	60.478	AEIDHLK(1)K	3	-0.63918	1	1.418	1.451	1.406	0.912	0.864	0.933	0.638	0.647	0.593	1.3788	1.26302	1.3448	0.858677	0.873242	0.856855	0.663259	0.702255	0.670745	1.02843	1.14883	1.04551	1.0621	0.989416	1.08887	0.961916
CL2520.Contig1_All	128	K	predicted protein	1	0.00541141	62.732	VK(1)PDFLVVGSR	2	-0.0063306	1															0.983			1.146			0.916			1.08763	1.02474	1.08364	1.05737	0.996767	1.00632	0.8778	0.902199	0.852068	0.9038			1.08382			1.04352
CL2525.Contig2_All	71	K	unknown								1	0.00559936	50.834	DVSAEAVK(1)K	3	-1.3902	1	1	0.00203547	66.758	DVSAEAVK(1)K	2	1.3248	1										1.87119	1.98101	1.79263	0.478398	0.427461	0.489182	0.375271	0.28655	0.515574
CL2525.Contig2_All	100	K	unknown															1	0.0219706	50.04	RTEK(1)PEVR	3	-0.23155	1										1.87119	1.98101	1.79263	0.478398	0.427461	0.489182	0.375271	0.28655	0.515574
CL2548.Contig1_All	128	K	glutathione S-transferase	1	0.0281707	46.406	K(1)GFIECLK	2	-1.5782	1								1	0.00392563	68.657	K(1)GFIECLK	2	-1.6967	1			0.625			1.343			1.15	0.906794	0.914537	0.884781	1.21685	1.20459	1.26234	0.893296	0.896569	0.875283			0.706389			1.0639
CL2549.Contig3_All	10	K	hypothetical protein PRUPE_ppa009377mg								1	0.020071	72.928	YK(1)ELASK	2	1.7975	1	1	0.0161887	72.928	YK(1)ELASK	2	1.4398	1		0.775	0.789		0.99	1.017		1.421	1.366
CL2557.Contig3_All	206	K	diaminopimelate decarboxylase 2, chloroplastic-like								1	0.0587778	41.652	K(1)VNLLLR	2	-0.96957	1									1.11			1.063			0.846				1.11883			1.04658			0.839055
CL2561.Contig1_All	288	K	UDP-glucose 4-epimerase GEPI48-like	1	0.000112251	100.98	K(1)IPLVYAGR	2	-0.65255	1	1	9.6114e-07	100.09	K(1)IPLVYAGR	2	0.045223	1	1	0.000214137	84.083	K(1)IPLVYAGR	2	-1.9183	1	0.86	0.85	0.967	1.158	1.136	1.046	1.068	1.11	1.069	0.898632	0.903623	0.899941	1.06646	1.05283	1.04709	1.05769	1.064	1.04806	0.95701	0.940658	1.07451	1.08583	1.079	0.998958	1.00975
CL2570.Contig10_All	273	K	chaperonin CPN60-2, mitochondrial isoform 1	1	0.0032089	63.565	VLELALK(1)K	3	0.54217	2								1	0.00328954	63.816	VLELALK(1)K	3	-0.72087	2	1.134		1.058	1.136		1.223	0.725		0.692
CL2570.Contig10_All	358	K	chaperonin CPN60-2, mitochondrial isoform 1								1	2.38049e-12	115.57	VTVSK(1)DDTLILDGAGDKK	4	0.36608	2									1.022			0.971			1.101
CL2570.Contig10_All	370	K	chaperonin CPN60-2, mitochondrial isoform 1	1	3.27653e-38	157.09	DDTLILDGAGDK(1)K	2	0.87951	3	1	7.94294e-20	136.6	DDTLILDGAGDK(1)K	2	0.41166	3	1	1.92241e-25	136.33	DDTLILDGAGDK(1)K	2	0.59786	2	1.017	1.013	0.997	0.991	0.947	0.992	1.079	1.147	1.1
CL2570.Contig10_All	393	K	chaperonin CPN60-2, mitochondrial isoform 1	1	1.36336e-63	176.23	SAIELSTSDYDK(1)EK	3	0.66519	4	1	7.91595e-127	216.54	SAIELSTSDYDK(1)EK	2	0.39807	5	1	1.10513e-145	223.7	SAIELSTSDYDK(1)EK	3	0.021246	3	1.031	0.994	0.99	0.986	1.006	0.995	1.067	1.091	1.105
CL2570.Contig10_All	423	K	chaperonin CPN60-2, mitochondrial isoform 1	1	6.62553e-05	78.705	IGGASEAEVSEK(1)K	3	0.59961	1								1	2.58214e-21	125.53	IGGASEAEVSEK(1)K	3	1.1972	3	1.082		1.062	1.013		1.101	0.963		0.855
CL2570.Contig10_All	459	K	chaperonin CPN60-2, mitochondrial isoform 1	1	1.04843e-05	84.297	ELDK(1)LPTANFDQK	2	1.3771	2	1	6.63098e-05	67.019	ELDK(1)LPTANFDQK	3	0.34331	1	1	1.23337e-05	86.803	ELDK(1)LPTANFDQK	3	0.095963	1	1.049	1.075	0.961	1.037	0.982	1.021	0.973	1.01	1.112
CL2570.Contig2_All	267	K	coatomer subunit gamma-2-like	1	2.51657e-05	88.706	NK(1)AEMVIFEAAR	2	0.16811	1	1	0.00102913	64.244	NK(1)AEMVIFEAAR	2	1.7507	1	1	4.99039e-07	95.981	NK(1)AEMVIFEAAR	2	-1.5018	1	0.942	0.793	0.907	1.206	1.066	1.241	0.89	1.288	0.886	1.08246	1.00801	1.02289	1.13034	1.13846	1.12155	0.779975	0.759384	0.842978	0.870236	0.786701	0.886702	1.06694	0.936353	1.1065	1.14106
CL2570.Contig2_All	419	K	coatomer subunit gamma-2-like	1	6.53025e-05	91.549	EEGGFDYK(1)K	2	0.045622	3	1	7.13663e-07	103.26	EEGGFDYK(1)K	2	0.81695	3	1	8.4889e-05	105.98	EEGGFDYK(1)K	2	0.42446	4	1.095	1.1	1.047	1.192	1.203	1.209	0.701	0.666	0.729	1.08246	1.00801	1.02289	1.13034	1.13846	1.12155	0.779975	0.759384	0.842978	1.01158	1.09126	1.02357	1.05455	1.05669	1.07797	0.898747
CL2570.Contig3_All	257	K	chaperonin CPN60-2, mitochondrial isoform 1								1	8.05349e-05	102.4	K(1)ISNLNAVVK	2	0.28508	1									0.956			1.128			0.973
CL2570.Contig3_All	273	K	chaperonin CPN60-2, mitochondrial isoform 1								1	0.00411893	72.23	VLELALK(1)K	3	0.89429	2									1.092			1.211			0.666
CL2570.Contig3_All	370	K	chaperonin CPN60-2, mitochondrial isoform 1	1	2.0951e-30	143.93	DDTVILDGAGDK(1)K	2	-0.10473	2	1	5.14057e-24	136.6	VTISKDDTVILDGAGDK(1)K	4	0.87473	5	1	3.02381e-17	111.12	DDTVILDGAGDK(1)K	3	-1.614	3	1.161	1.089	1.091	1.156	1.065	1.088	0.659	0.874	0.832
CL2570.Contig3_All	393	K	chaperonin CPN60-2, mitochondrial isoform 1	1	8.67862e-125	219.41	TSIELSTSDYDK(1)EK	2	0.20162	5	1	1.64845e-64	183.41	TSIELSTSDYDK(1)EK	2	0.64505	3	1	6.73016e-216	254.45	TSIELSTSDYDK(1)EK	3	1.7106	3	1.08	1.054	1.005	1.137	1.16	1.18	0.798	0.791	0.829
CL2570.Contig3_All	423	K	chaperonin CPN60-2, mitochondrial isoform 1								1	0.000310337	89.301	IGGASEAEVSEK(1)K	3	-0.090776	1									1.167			1.04			0.801
CL2572.Contig3_All	89	K	RecName: Full=Chaperonin CPN60-2, mitochondrial; AltName: Full=HSP60-2; Flags: Precursor >gi|12546|emb|CAA50218.1| chaperonin 60								1	0.000189749	69.03	K(1)ISSINAIVK	2	-0.29972	1
CL258.Contig2_All	68	K	aldehyde dehydrogenase family 2 member B4, mitochondrial	1	0.0188708	50.04	K(1)FPTLDPR	2	0.35042	1	1	0.00704914	60.019	K(1)FPTLDPR	3	0.32855	2	1	0.0278297	47.603	K(1)FPTLDPR	2	-0.3701	1	1.42	1.447	1.346	0.858	0.862	0.862	0.709	0.655	0.778	1.39681	1.47737	1.41778	0.753077	0.766531	0.779237	0.710445	0.640346	0.668624	1.0166	0.979443	0.949373	1.13933	1.12455	1.10621	0.997966
CL258.Contig2_All	442	K	aldehyde dehydrogenase family 2 member B4, mitochondrial	1	0.000281345	87.184	FK(1)DLDEVIR	2	-0.65744	1	1	0.000912342	67.385	FK(1)DLDEVIR	2	0.076491	1	1	0.000462674	90.05	FK(1)DLDEVIR	2	0.34237	2	1.616	1.48	1.495	0.771	0.898	0.801	0.556	0.56	0.649	1.39681	1.47737	1.41778	0.753077	0.766531	0.779237	0.710445	0.640346	0.668624	1.15692	1.00178	1.05447	1.0238	1.17151	1.02793	0.782608
CL2584.Contig4_All	44	K	uncharacterized protein LOC100246702	1	0.0161086	69.825	K(1)WGPGDK	2	2.8177	1	1	0.0306724	53.968	K(1)WGPGDK	2	3.1706	1	1	0.0369108	53.968	K(1)WGPGDK	2	4.0633	1	0.553	0.516	0.607	1.041	1.114	1.001	1.645	1.61	1.65
CL2584.Contig4_All	65	K	uncharacterized protein LOC100246702	1	2.06261e-07	102.4	TEVIK(1)DDRPK	2	-0.15455	2	1	4.97365e-06	108.7	TEVIK(1)DDRPK	3	0.25113	2	1	2.77865e-07	104.82	TEVIK(1)DDRPK	2	1.2555	2	0.519	0.544	0.402	1.028	1.045	1.136	1.709	1.667	1.758
CL2600.Contig2_All	312	K	LRR receptor-like serine/threonine-protein kinase ERECTA								1	0.036583	50.127	DLGAVK(1)K	2	0.25694	1									1.234			0.913			0.884
CL2603.Contig1_All	277	K	threonyl-tRNA synthetase, mitochondrial															1	0.0136924	47.724	VYGISYPDNK(1)R	2	3.1498	1										1.06787	1.07896	1.0696	1.10876	1.0979	1.09378	0.759924	0.744551	0.801924
CL2603.Contig1_All	280	K	threonyl-tRNA synthetase, mitochondrial								1	0.0449057	57.59	LK(1)EYITR	2	-0.54118	1	1	0.0209747	68.846	LK(1)EYITR	2	1.22	1		1.079	0.981		1.003	0.966		0.975	1.159	1.06787	1.07896	1.0696	1.10876	1.0979	1.09378	0.759924	0.744551	0.801924		1.00003	0.917169		0.913562	0.883174
CL2603.Contig1_All	380	K	threonyl-tRNA synthetase, mitochondrial															1	0.000154275	49.66	QEFGLK(1)PMNCPGHCLIFDHR	4	-0.17546	1			1.095			0.985			0.968	1.06787	1.07896	1.0696	1.10876	1.0979	1.09378	0.759924	0.744551	0.801924			1.02375			0.900544
CL2603.Contig1_All	444	K	threonyl-tRNA synthetase, mitochondrial								1	0.0302701	46.955	ESQIK(1)DEVR	2	-1.5646	1	1	0.00400057	64.918	ESQIK(1)DEVR	2	-0.73995	1		1.178	1.144		0.957	1.098		0.901	0.742	1.06787	1.07896	1.0696	1.10876	1.0979	1.09378	0.759924	0.744551	0.801924		1.09179	1.06956		0.871663	1.00386
CL2603.Contig1_All	582	K	threonyl-tRNA synthetase, mitochondrial								1	0.000113637	103.43	GK(1)WPFWLSPR	2	2.5585	2	1	8.56265e-08	110.08	GK(1)WPFWLSPR	2	0.79611	2		1.238	1.222		1.121	1.064		0.586	0.675	1.06787	1.07896	1.0696	1.10876	1.0979	1.09378	0.759924	0.744551	0.801924		1.1474	1.14249		1.02104	0.972771
CL2603.Contig3_All	47	K	threonyl-tRNA synthetase, mitochondrial	1	0.0345564	47.302	ESQIK(1)DEVR	2	0.56499	1
CL2603.Contig3_All	156	K	threonyl-tRNA synthetase, mitochondrial	1	4.00131e-09	98.592	FNLSYSAEDEAK(1)K	3	2.7443	1															0.992			1.136			0.917
CL2603.Contig3_All	185	K	threonyl-tRNA synthetase, mitochondrial	1	4.60766e-07	96.229	GK(1)WPFWLSPR	2	1.0389	1															1.183			1.172			0.607
CL2614.Contig3_All	235	K	transmembrane 9 superfamily member 4	1	1.43909e-15	126.71	LNIYDK(1)YPSAIK	2	-1.0939	2	1	1.99977e-19	139.3	LNIYDK(1)YPSAIK	2	-1.1078	2	1	1.48296e-26	146.77	LNIYDK(1)YPSAIK	2	1.4338	2	1.224	1.194	1.221	1.197	1.15	1.243	0.518	0.606	0.429	1.03308	1.00287	1.01654	1.06115	1.04197	1.04093	0.845395	0.947716	0.904423	1.18481	1.19059	1.20113	1.12803	1.10368	1.19413	0.612732
CL2631.Contig4_All	468	K	leucyl-tRNA synthetase, cytoplasmic-like								1	0.00495081	87.476	QK(1)LDEAK	2	0.60404	1	1	0.0251838	66.27	QK(1)LDEAK	2	0.8707	1		1.019	1.016		0.872	0.931		1.244	1.157	1.1841	1.11765	1.15506	0.890441	0.928505	0.951015	0.827864	0.884619	0.875652		0.911733	0.879608		0.939144	0.978954
CL2631.Contig4_All	521	K	leucyl-tRNA synthetase, cytoplasmic-like															1	5.35383e-08	75.911	LLELGEAVMYSEPEK(1)K	3	-0.20299	1			0.969			0.983			1.154	1.1841	1.11765	1.15506	0.890441	0.928505	0.951015	0.827864	0.884619	0.875652			0.838917			1.03363
CL2634.Contig1_All	185	K	40S ribosomal protein S9-2-like	1	1.74034e-05	82.069	K(1)ASGGDGDEEEDE	2	1.5081	1															1.604			0.624			0.772			2.12848	2.26356		0.340266	0.238741		0.173617	0.106552		0.75359			1.83386			4.44656
CL2641.Contig1_All	228	K	uncharacterized protein LOC100263264															0.999885	0.0136026	42.958	K(1)GDIEEEAELKR	3	2.297	1										0.854386	0.866579	0.871686	1.03613	1.04947	1.01538	1.1411	1.12743	1.15801
CL2643.Contig2_All	122	K	abscisic stress ripening protein homolog	1	0.000868	87.258	K(1)DPEHAHK	4	0.25828	4	1	0.00227244	71.501	K(1)DPEHAHK	3	0.17471	4	1	0.00141961	69.598	K(1)DPEHAHK	4	-0.10592	5	1.083	1.097	1.115	1.108	1.074	1.095	0.831	0.849	0.787	1.21373	1.23969	1.19482	1.11336	1.1638	1.17544	0.50595	0.500255	0.535787	0.892288	0.8849	0.933191	0.995187	0.922835	0.931566	1.64246
CL2643.Contig2_All	156	K	abscisic stress ripening protein homolog	1	2.36992e-31	131.86	K(1)DAK(1)EEDEESHGK	3	0.37653	3	1	1.37608e-13	128.22	K(1)DAK(1)EEDEESHGK	3	1.0357	5	1	4.50897e-21	122.33	K(1)DAK(1)EEDEESHGK	3	0.74914	2	0.972	0.861	0.962	1.247	1.256	1.377	0.794	0.927	0.618	1.21373	1.23969	1.19482	1.11336	1.1638	1.17544	0.50595	0.500255	0.535787	0.800835	0.694529	0.805139	1.12003	1.07922	1.17148	1.56933
CL2643.Contig2_All	159	K	abscisic stress ripening protein homolog	1	1.94633e-18	127.02	K(1)DAK(1)EEDEESHGK	3	0.37653	9	1	3.85615e-38	161.21	K(1)DAK(1)EEDEESHGK	3	1.0357	11	1	7.11611e-38	143.93	K(1)DAK(1)EEDEESHGK	3	0.74914	7	1.013	1.046	0.99	1.201	1.247	1.246	0.8	0.681	0.759	1.21373	1.23969	1.19482	1.11336	1.1638	1.17544	0.50595	0.500255	0.535787	0.834615	0.84376	0.828574	1.07872	1.07149	1.06003	1.58118
CL2643.Contig2_All	168	K	abscisic stress ripening protein homolog	1	1.85158e-14	107.79	KDAKEEDEESHGK(1)K	5	-1.675	8	1	1.6481e-14	127.76	KDAKEEDEESHGK(1)K	5	-1.3136	10	1	9.92465e-09	113.93	EEDEESHGK(1)K	3	-0.011324	6	1.087	1.049	1.044	1.217	1.228	1.227	0.677	0.701	0.706	1.21373	1.23969	1.19482	1.11336	1.1638	1.17544	0.50595	0.500255	0.535787	0.895584	0.84618	0.873769	1.09309	1.05516	1.04386	1.33808
CL2645.Contig2_All	73	K	Chlorophyll a-b binding protein	1	0.000284949	58.814	FAK(1)PGSDRPLWFPGAK	3	-1.0732	1															0.895			0.852			1.434
CL2645.Contig3_All	209	K	chlorophyll A/B binding protein, putative	1	0.000101356	85.807	NAELDPEK(1)R	3	1.1409	6	1	2.24957e-05	88.134	NAELDPEK(1)R	2	-0.48348	6	1	0.000103768	98.048	NAELDPEK(1)R	2	-0.040304	8	0.744	0.697	0.742	0.877	0.898	0.857	1.606	1.66	1.654	0.373594	0.27648	0.355609	0.638272	0.63654	0.654407	2.24315	2.36715	2.24714	1.99147	2.52098	2.08656	1.37402	1.41075	1.30958	0.715959
CL2645.Contig3_All	229	K	chlorophyll A/B binding protein, putative	1	1.48696e-20	116.19	FFDPLGLASDPEK(1)K	3	-0.28521	4	1	7.81644e-40	163.99	FFDPLGLASDPEK(1)K	3	0.10691	7	1	5.02858e-26	122.52	FFDPLGLASDPEK(1)K	3	-0.23659	2	0.753	0.421	0.681	0.867	0.822	0.788	1.608	2.154	1.839	0.373594	0.27648	0.355609	0.638272	0.63654	0.654407	2.24315	2.36715	2.24714	2.01556	1.52272	1.91502	1.35835	1.29136	1.20414	0.71685
CL2645.Contig3_All	230	K	chlorophyll A/B binding protein, putative								1	7.27542e-05	102.87	K(1)ATLQLAEIK	2	0.02924	1									0.655			0.939			1.662		0.373594	0.27648	0.355609	0.638272	0.63654	0.654407	2.24315	2.36715	2.24714		2.36907			1.47516
CL2645.Contig4_All	209	K	chlorophyll A/B binding protein, putative	1	0.000423273	79.23	NSELDPEK(1)R	2	-2.0021	1	1	0.000212078	77.288	NSELDPEK(1)R	3	0.59955	2	1	0.000259212	79.659	NSELDPEK(1)R	2	-3.0443	1	0.726	0.961	0.71	0.886	0.876	0.852	1.619	1.32	1.707
CL2645.Contig4_All	229	K	chlorophyll A/B binding protein, putative	1	1.61066e-37	149.57	YFDPLGLASDPEK(1)K	3	0.3011	2	1	2.88217e-63	176.4	YFDPLGLASDPEK(1)K	3	0.38271	4	1	1.7832e-09	94.09	YFDPLGLASDPEK(1)K	3	0.0042786	2	0.951	0.879	1.086	0.768	0.726	0.702	1.471	1.645	1.375
CL2645.Contig4_All	230	K	chlorophyll A/B binding protein, putative								1	7.27542e-05	102.87	K(1)ATLQLAEIK	2	0.02924	1									0.655			0.939			1.662
CL265.Contig1_All	364	K	hypothetical protein PRUPE_ppa002160mg	1	7.29975e-05	93.096	K(1)YPYEVLFR	2	0.084263	1	1	0.00444502	54.784	K(1)YPYEVLFR	2	-0.86583	1	1	0.000293762	89.827	K(1)YPYEVLFR	2	0.4481	1	1.033	0.979	1.038	1.212	1.209	1.237	0.758	0.828	0.701	1.01114	0.986231	1.00576	1.0331	1.02427	1.05579	0.884246	0.917865	0.932319	1.02162	0.992668	1.03206	1.17317	1.18035	1.17164	0.857228
CL2652.Contig2_All	168	K	U-box domain-containing protein 72	1	0.000243962	73.296	RGPEDEDIGPDGK(1)R	3	0.53587	1	1	0.000719734	73.802	RGPEDEDIGPDGK(1)R	3	0.40025	1	1	6.02813e-07	81.448	RGPEDEDIGPDGK(1)R	3	-0.4878	1	1.103	1.018	1.061	0.967	1.121	0.925	0.994	0.896	1.101	1.19054	1.18709	1.0778	0.991313	1.04691	1.02073	0.749793	0.696868	0.871947	0.926472	0.857561	0.984413	0.975474	1.07077	0.906212	1.3257
CL2657.Contig2_All	137	K	26S proteasome non-ATPase regulatory subunit 13-like isoform 1	1	0.0389434	49.715	K(1)LLEDGK	2	-1.2161	1								1	0.0472055	50.04	K(1)LLEDGK	2	-0.90599	1	0.97			1.142			0.938
CL2657.Contig2_All	275	K	26S proteasome non-ATPase regulatory subunit 13-like isoform 1	1	6.45827e-30	130.47	AALSAQPALVENEK(1)K	3	0.50115	1	1	6.41859e-65	182.02	AALSAQPALVENEK(1)K	3	-0.01452	1	1	1.66147e-28	120.92	AALSAQPALVENEK(1)K	3	-0.59036	1	1.182	1.179	1.074	1.028	1.053	1.058	0.804	0.765	0.899
CL2668.Contig1_All	112	K	unnamed protein product								1	2.52213e-08	67.299	K(1)IFVGGLPPTLTEEGFR	3	-0.048045	1									1.049			1.037			0.97		0.946624	1.07042	1.03166	1.1142	1.00684	0.990941	0.949654	0.897475	0.966666		0.979989			1.02995
CL2671.Contig2_All	55	K	unnamed protein product	1	0.000933616	60.55	VVDQDK(1)YPHMLSVR	3	0.30145	2	1	9.69784e-05	55.755	VVDQDK(1)YPHMLSVR	3	0.12096	2	1	0.00103523	54.237	VVDQDK(1)YPHMLSVR	3	-0.39426	3	0.827	0.924	1.027	0.869	0.863	1.012	1.502	1.391	1.03	1.01775	1.09436	1.06692	1.03659	0.984424	1.03702	0.886635	0.826929	0.886017	0.812579	0.844328	0.962581	0.838325	0.876655	0.975874	1.69405
CL2688.Contig1_All	64	K	40S ribosomal protein S15, putative															1	0.0533562	48.174	PMALIK(1)K	2	-0.40562	1			1.108			1.03			0.888	1.55916	1.33917	1.54778	0.861661	0.951129	0.861244	0.387342	0.59378	0.403838			0.715863			1.19594
CL2688.Contig1_All	78	K	40S ribosomal protein S15, putative	1	6.42977e-13	115.24	EAPPGEK(1)PDLVK	2	0.30204	1	1	0.000603749	95.264	EAPPGEK(1)PDLVK	2	-0.63907	2	1	4.15935e-05	89.507	EAPPGEK(1)PDLVK	2	-0.10447	2	1.469	1.344	1.422	0.852	0.857	0.882	0.649	0.809	0.64	1.55916	1.33917	1.54778	0.861661	0.951129	0.861244	0.387342	0.59378	0.403838	0.942177	1.00361	0.918734	0.988788	0.901034	1.0241	1.67552
CL2688.Contig2_All	78	K	40S ribosomal protein S15, putative	1	3.78266e-13	117.7	EAPPGEK(1)PELVK	2	-0.27507	2	1	0.00051614	93.348	EAPPGEK(1)PELVK	2	-0.9589	2	1	0.000173624	84.173	EAPPGEK(1)PELVK	2	-0.198	1	1.51	1.358	1.544	0.963	0.941	0.926	0.443	0.671	0.404	1.58379	1.43897	1.51815	0.822748	0.819791	0.805331	0.398344	0.599432	0.504126	0.953412	0.943733	1.01703	1.17047	1.14785	1.14984	1.1121
CL2692.Contig3_All	209	K	unnamed protein product	1	0.0109009	63.426	DSYK(1)DSDR	2	1.4947	1															1.234			0.986			0.789
CL2693.Contig3_All	473	K	unnamed protein product	1	4.52983e-07	102.46	SEEEK(1)ETLLR	2	1.8114	1	1	0.000237296	92.247	SEEEK(1)ETLLR	2	1.1276	1	1	0.00187646	61.194	SEEEK(1)ETLLR	2	1.144	1	1.086	1.014	1.065	1.021	1.079	1.01	0.944	0.96	0.978			0.997169			1.03197			0.968968			1.06802			0.978713
CL2694.Contig3_All	31	K	26S proteasome non-ATPase regulatory subunit 12-like								1	0.00426699	52.903	LAGDVAGTK(1)K	2	0.87632	1									1.048			1.098			0.885
CL2705.Contig4_All	188	K	eukaryotic translation initiation factor 4G-like	1	5.05979e-13	106.42	TNSAPPNLDEQK(1)R	3	0.20848	2	1	8.32651e-09	116.86	TNSAPPNLDEQK(1)R	2	0.7199	2								1.069	1.016		1.027	1.002		0.96	1.065		1.3489	1.36811	1.26066	0.94956	0.908956	0.937934	0.61334	0.60853	0.692116	0.792497	0.742628		1.08155	1.10236		1.5652
CL2705.Contig4_All	550	K	eukaryotic translation initiation factor 4G-like	1	0.00119521	76.282	FQQK(1)PGETR	2	-0.34211	1	1	0.000340114	78.098	FQQK(1)PGETR	2	-0.62959	1								1.347	1.359		0.94	0.92		0.697	0.698		1.3489	1.36811	1.26066	0.94956	0.908956	0.937934	0.61334	0.60853	0.692116	0.99859	0.993338		0.989932	1.01215		1.1364
CL2709.Contig2_All	18	K	phosphoglucomutase, cytoplasmic	1	1.0783e-16	103.04	VATTPIDGQK(1)PGTSGLR	3	-1.0531	1	1	6.20654e-11	109.1	VATTPIDGQK(1)PGTSGLR	2	-1.1512	2	1	3.59645e-14	90.706	VATTPIDGQK(1)PGTSGLR	3	-1.3165	1	0.706	0.85	0.901	1.268	1.119	1.114	1.13	1.134	1.07	0.877372	0.880353	0.902532	1.07481	1.05004	1.06105	1.08492	1.10563	1.05918	0.804676	0.965522	0.998302	1.17974	1.06568	1.0499	1.04155
CL2710.Contig1_All	113	K	glycine cleavage system H protein, mitochondrial-like	1	1.55159e-40	140.22	LK(1)PSK(1)PSELESLMGPK	3	-3.4334	2															0.468			0.821			2.06			0.532952	0.532466	0.49913	1.00698	0.959571	0.953369	1.6063	1.57064	1.58817	0.878128			0.815309			1.28245
CL2710.Contig1_All	116	K	glycine cleavage system H protein, mitochondrial-like	1	7.58201e-31	125.5	LK(1)PSK(1)PSELESLMGPK	3	-3.4334	5	0.998375	9.80413e-15	117.2	LK(0.002)PSK(0.998)PSELESLMGPK	3	0.15674	6	0.86298	3.2509e-22	113.47	LK(0.137)PSK(0.863)PSELESLMGPK	4	0.27017	3	0.586	0.564	0.569	0.921	0.889	0.905	1.764	1.858	1.837	0.532952	0.532466	0.49913	1.00698	0.959571	0.953369	1.6063	1.57064	1.58817	1.09954	1.05922	1.13998	0.914616	0.926456	0.949265	1.09818
CL2732.Contig4_All	98	K	protein transport protein SEC31 isoform 1	1	6.57349e-06	90.412	QK(1)PVISFQDSNR	2	2.4847	1	1	2.3184e-27	145.81	QK(1)PVISFQDSNR	2	0.86821	1	1	3.52218e-26	142.1	QK(1)PVISFQDSNR	2	1.2449	1	1.161	1.206	1.256	1.04	1	1.004	0.815	0.802	0.712	1.15263	1.18994	1.16649	0.996046	0.96663	0.994884	0.812709	0.769814	0.779615	1.00727	1.0135	1.07674	1.04413	1.03452	1.00916	1.00282
CL2732.Contig4_All	944	K	protein transport protein SEC31 isoform 1								1	0.00262433	76.478	K(1)IGALFAK	2	-0.86697	1																	1.15263	1.18994	1.16649	0.996046	0.96663	0.994884	0.812709	0.769814	0.779615
CL2742.Contig3_All	452	K	ATP synthase subunit beta, mitochondrial-like								1	0.00483119	56.013	GVQK(1)VLQNYK	2	-0.70247	1																	0.947308	0.966553	0.96712	0.985931	0.983122	1.02068	1.06955	1.04855	1.01164
CL2743.Contig3_All	28	K	uncharacterized protein LOC100243584								1	0.0326062	66.073	ALEFK(1)PK	2	-0.2888	1
CL2750.Contig2_All	20	K	inositol polyphosphate multikinase beta-like	1	0.000316656	78.513	FYK(1)PLQSGER	2	-0.083329	4	1	9.44345e-05	72.2	FYK(1)PLQSGER	2	-1.2029	3	1	5.61182e-05	80.706	FYK(1)PLQSGER	2	0.99004	4	0.998	0.995	1.015	1.3	1.276	1.27	0.687	0.71	0.688
CL2750.Contig2_All	140	K	inositol polyphosphate multikinase beta-like								1	0.000850958	80.69	SEESDLWK(1)PEK	2	-0.95295	1									1.02			1.231			0.739
CL2762.Contig3_All	249	K	glucose-6-phosphate 1-dehydrogenase, putative								1	0.00147132	61.161	VIVEK(1)PFGR	2	1.606	1	1	0.0172782	51.436	VIVEK(1)PFGR	2	0.61944	1		1.158			1.074			0.766		0.700294	0.759543	0.78578	1.22694	1.23032	1.22215	1.08463	1.06343	1.04862		1.5246			0.872944
CL2762.Contig3_All	558	K	glucose-6-phosphate 1-dehydrogenase, putative	1	0.00262284	53.516	K(1)IAPELYPYGSR	2	-2.0878	1	1	0.000430494	68.171	K(1)IAPELYPYGSR	2	-1.1252	1	1	0.000804646	65.895	K(1)IAPELYPYGSR	2	-1.0239	1	0.901	0.905	0.878	1.289	1.287	1.314	0.836	0.82	0.824	0.700294	0.759543	0.78578	1.22694	1.23032	1.22215	1.08463	1.06343	1.04862	1.2866	1.19151	1.11736	1.05058	1.04607	1.07515	0.77077
CL2771.Contig1_All	14	K	hypothetical protein PRUPE_ppa006579mg	1	2.8974e-05	79.614	K(1)SDAVLLGAIGGYK	3	0.97643	1	1	2.87359e-22	144.29	K(1)SDAVLLGAIGGYK	2	0.55624	2	1	2.80596e-07	82.651	K(1)SDAVLLGAIGGYK	3	0.75763	1	1.053	0.92	1.04	1.056	1.14	0.989	0.941	1.006	1.043	1.00014	1.00241	1.01666	1.04395	1.0477	1.01449	0.954043	0.953086	0.936986	1.05286	0.917788	1.02295	1.01154	1.0881	0.974876	0.986328
CL2771.Contig1_All	36	K	hypothetical protein PRUPE_ppa006579mg	1	0.000764183	64.64	HLK(1)PETGLLQLR	3	-2.2543	1	1	0.000381873	64.121	HLK(1)PETGLLQLR	3	-1.5493	1	1	0.000482214	62.338	HLK(1)PETGLLQLR	3	-0.77935	1	1.07	0.941	1.137	1.045	1.081	0.919	0.935	1.06	1	1.00014	1.00241	1.01666	1.04395	1.0477	1.01449	0.954043	0.953086	0.936986	1.06985	0.938737	1.11836	1.00101	1.03179	0.905876	0.980039
CL2782.Contig3_All	2	K	TPA: hypothetical protein ZEAMMB73_965648								1	1.85016e-19	97.273	K(1)YHAFLASEAVIK	3	0.24435	4									1.159			1.108			0.715
CL2782.Contig3_All	29	K	TPA: hypothetical protein ZEAMMB73_965648								1	1.46801e-57	170.16	AGK(1)FPTLVTHQESLESK	3	2.0794	1									1.236			1.086			0.638
CL2790.Contig3_All	194	K	FKBP12-interacting protein of 37 kDa-like	1	4.33343e-10	113.76	SLEEK(1)DDEIER	2	-0.96374	1	1	9.83146e-05	107.53	SLEEK(1)DDEIER	2	-0.62328	1	1	2.00509e-19	136.3	SLEEK(1)DDEIER	2	-0.71512	1	1.241	1.184	1.266	1.136	1.082	1.058	0.578	0.716	0.622
CL2791.Contig1_All	97	K	hypothetical protein SORBIDRAFT_06g021220	1	1.38762e-12	107.09	SNTQYPCAPNK(1)K	3	1.2447	1	1	0.000135153	84.169	SNTQYPCAPNK(1)K	3	1.5459	1								1.526	1.516		0.762	0.739		0.692	0.732		1.43404	2.04209	1.83738	0.703771	0.420263	0.491086	0.483735	0.211668	0.40706	1.06413	0.742375		1.08274	1.75842		1.43053
CL2791.Contig2_All	58	K	hypothetical protein SORBIDRAFT_06g021220	1	6.81278e-11	97.904	SYPSFGTTGTTDDSK(1)R	2	-0.2142	1								1	1.00463e-16	105.39	SYPSFGTTGTTDDSK(1)R	2	0.16135	1	1.937		1.937	0.598		0.579	0.352		0.318	1.82433	1.76056	1.85948	0.59166	0.579627	0.56572	0.317055	0.421714	0.296937	1.06176		1.04169	1.01072		1.02348	1.11022
CL2805.Contig4_All	275	K	ribulose-phosphate 3-epimerase, chloroplastic-like isoform 1	1	0.0302499	57.463	K(1)PVAVAV	2	-0.65891	1	1	0.0190762	64.776	K(1)PVAVAV	2	-1.0235	1	1	0.0177247	64.776	K(1)PVAVAV	2	-1.4704	1	0.736	0.651	0.775	1.14	1.037	1.08	1.261	1.529	1.3	0.499406	0.478517	0.496717	1.03872	1.06639	1.10173	1.63277	1.57334	1.52293	1.47375	1.36045	1.56024	1.0975	0.972441	0.980272	0.772309
CL2809.Contig1_All	3	K	multicopy suppressor of IRA1								1	1.43975e-05	62.237	GK(1)DDDEMRGEIEER	3	2.0407	1									0.989			0.973			1.144
CL2817.Contig4_All	186	K	Oligopeptidase A								1	0.052826	54.712	FK(1)QELAR	2	-2.246	1									1.035			1.134			0.854		1.10691	1.12522	1.10493	1.03795	1.03253	1.03845	0.829153	0.819886	0.824226		0.919817			1.09827
CL2819.Contig2_All	431	K	unnamed protein product	1	0.000601983	78.548	IGQSGLTLK(1)PR	3	-0.94757	1	1	0.00267409	64.441	IGQSGLTLK(1)PR	2	0.80356	1									1.273			0.857			0.909		1.34435	1.19101	1.22621	0.805112	0.860876	0.903546	0.740905	0.890679	0.795813		1.06884			0.995498
CL2821.Contig4_All	159	K	clathrin light chain 1-like	1	1.49314e-26	150.11	NQIIEEAEEYK(1)R	2	1.2218	2	1	1.7463e-19	135.91	NQIIEEAEEYK(1)R	3	0.88848	5	1	5.25142e-34	150.22	NQIIEEAEEYK(1)R	3	0.88539	2	1.33	1.257	1.295	1.167	1.105	0.979	0.413	0.584	0.691
CL2821.Contig4_All	167	K	clathrin light chain 1-like															1	0.00242577	76.228	K(1)LNIETNK	2	-2.324	1			1.237			1.033			0.699
CL2822.Contig2_All	8	K	dihydrolipoamide succinyltransferase component of 2-oxoglutarate dehydrogenase, putative	1	0.00142673	68.676	SDYK(1)DAFVEK	2	-0.70086	1	1	4.82935e-05	105.65	SDYK(1)DAFVEK	2	0.13034	2	1	2.84256e-05	88.021	SDYK(1)DAFVEK	2	0.32897	2	0.902	0.9	0.865	1.138	1.146	1.104	1.039	1.027	1.133	0.842543	0.915434	0.825227	1.00678	0.977746	1.04345	1.17811	1.14758	1.19712	1.07057	0.98314	1.0482	1.13034	1.17208	1.05803	0.881922
CL2822.Contig2_All	179	K	dihydrolipoamide succinyltransferase component of 2-oxoglutarate dehydrogenase, putative	1	0.00172748	72.434	IK(1)DVVEDPRR	3	-0.97113	5	1	0.000798307	68.657	IK(1)DVVEDPRR	2	1.2212	4	1	0.000394569	86.898	IK(1)DVVEDPRR	3	-0.61794	3	0.976	0.893	0.875	1.004	0.986	1.08	1.118	1.261	1.154	0.842543	0.915434	0.825227	1.00678	0.977746	1.04345	1.17811	1.14758	1.19712	1.1584	0.975494	1.06031	0.997243	1.00844	1.03503	0.948978
CL2829.Contig2_All	207	K	ectonucleotide pyrophosphatase/phosphodiesterase family member 3	1	4.43696e-07	94.767	VYLK(1)EDLPSR	2	0.51992	1	1	0.000164394	101.71	VYLK(1)EDLPSR	2	-1.8762	1	1	6.18249e-07	101.39	VYLK(1)EDLPSR	2	-1.8268	1	0.707	0.731	0.713	1.274	1.311	1.261	1.121	1.031	1.137	0.64974	0.729745	0.728737	1.25273	1.2074	1.21899	1.22054	1.11485	1.14419	1.08813	1.00172	0.978406	1.01698	1.08581	1.03446	0.918448
CL2841.Contig3_All	421	K	unnamed protein product															1	0.0250504	60.019	AK(1)MVEIEAR	2	-4.2758	1			1.229			1.005			0.749	1.0973		1.01664	0.985869		0.929092	0.882675		1.05344			1.20889			1.0817
CL2865.Contig2_All	34	K	uncharacterized protein LOC100252593								1	0.00305671	80.165	GLK(1)DDLIR	2	1.9133	2	1	0.00320919	80.165	GLK(1)DDLIR	2	0.18535	1		0.984	0.919		1.12	1.134		0.945	1.015	1.08096	1.10015	1.07203	1.07117	1.08478	1.07594	0.793401	0.752302	0.848672		0.894422	0.85725		1.03247	1.05396
CL2865.Contig2_All	379	K	uncharacterized protein LOC100252593								1	0.0114076	43.03	K(1)NDIADVISSEK	3	-0.66615	1	1	2.27023e-20	135.14	K(1)NDIADVISSEK	2	0.34325	2		0.987	1.031		1.173	1.105		0.865	0.894	1.08096	1.10015	1.07203	1.07117	1.08478	1.07594	0.793401	0.752302	0.848672		0.897149	0.961724		1.08132	1.02701
CL2865.Contig2_All	469	K	uncharacterized protein LOC100252593								0.999995	3.62856e-06	52.862	K(1)IHDQEVVGNNETSKR	4	4.0333	1									1.203			0.875			0.982		1.08096	1.10015	1.07203	1.07117	1.08478	1.07594	0.793401	0.752302	0.848672		1.09348			0.806615
CL2865.Contig2_All	483	K	uncharacterized protein LOC100252593								1	0.000108338	95.236	IHDQEVVGNNETSK(1)R	3	-0.0097642	1	1	4.20018e-14	100.58	IHDQEVVGNNETSK(1)R	3	-0.33058	1		0.936	0.937		1.109	1.152		1.027	0.965	1.08096	1.10015	1.07203	1.07117	1.08478	1.07594	0.793401	0.752302	0.848672		0.850791	0.87404		1.02233	1.07069
CL2865.Contig2_All	515	K	uncharacterized protein LOC100252593															1	0.0263858	65.676	DMFPLK(1)R	2	-2.8473	1										1.08096	1.10015	1.07203	1.07117	1.08478	1.07594	0.793401	0.752302	0.848672
CL2870.Contig5_All	146	K	nuclear transcription factor Y subunit C-9-like	1	0.0067591	46.796	SWNHTEENK(1)R	3	-1.3605	1								1	0.0024865	53.432	SWNHTEENK(1)R	3	-0.31264	1	0.837		0.886	0.873		0.953	1.486		1.313
CL2871.Contig1_All	361	K	hypothetical protein PRUPE_ppa003483mg	1	1.77412e-13	109.07	YK(1)TEEYSHTAVNK	3	0.42238	4	1	5.94807e-38	156.24	YK(1)TEEYSHTAVNK	3	0.09773	3	1	1.63244e-25	134.91	YK(1)TEEYSHTAVNK	3	-0.090579	4	1.325	1.4	1.268	1.037	1.02	1.055	0.596	0.499	0.622
CL2871.Contig5_All	199	K	cytosolic invertase 1	1	0.0287216	58.981	QMK(1)PVIK	3	-0.86744	2	1	0.0151225	58.981	QMK(1)PVIK	3	-0.80777	2	1	0.0141022	79.116	QMK(1)PVIK	3	-2.973	2	1.108	1.086	1.126	1.105	1.03	0.99	0.801	0.927	0.918		1.09122			1.01702			0.858465			0.995215			1.01277
CL2872.Contig2_All	133	K	aminopeptidase N-like															1	0.00034762	75.764	ELK(1)EEDFHLDSR	3	-0.10502	1			1.033			0.973			1.075
CL2872.Contig3_All	466	K	aminopeptidase N-like															1	0.00857476	68.657	K(1)GMDLYFK	2	0.37171	1										0.963668	0.947838	0.961614	1.21485	1.21401	1.19846	0.779328	0.818286	0.837406
CL2872.Contig3_All	687	K	aminopeptidase N-like	1	0.000475773	51.939	CILCDSSLDK(1)EFIAK	3	0.26748	1								1	0.0122593	40.477	CILCDSSLDK(1)EFIAK	3	1.1643	1	0.967		0.874	1.272		1.272	0.767		0.892	0.963668	0.947838	0.961614	1.21485	1.21401	1.19846	0.779328	0.818286	0.837406	1.00346		0.908888	1.04704		1.06136	0.984182
CL2872.Contig3_All	745	K	aminopeptidase N-like	1	3.2959e-14	103.13	SSEK(1)YEFNHPNMAR	3	-0.42593	2	1	3.21894e-07	106.58	SSEK(1)YEFNHPNMAR	3	-1.3861	3	1	2.67159e-19	118.58	SSEK(1)YEFNHPNMAR	3	-1.0906	3	0.806	0.812	0.779	1.138	1.168	1.181	1.17	1.118	1.152	0.963668	0.947838	0.961614	1.21485	1.21401	1.19846	0.779328	0.818286	0.837406	0.836388	0.856686	0.810096	0.936742	0.962104	0.985434	1.50129
CL2875.Contig2_All	189	K	12-oxophytodienoate reductase 2-like	1	1.37894e-07	94.688	TDK(1)YGGSLENR	2	-0.69994	2	1	0.00298719	62.528	TDK(1)YGGSLENR	2	-1.4977	1	1	8.11128e-11	104.17	TDK(1)YGGSLENR	2	-0.35648	1	1.007	1.168	0.829	1.108	1.056	1.089	0.933	0.776	1.207		0.905566			1.04498			1.10715			1.2898			1.01054
CL291.Contig2_All	88	K	isocitrate dehydrogenase, putative	1	0.00656061	50.353	YEVHGDMK(1)K	3	-0.22335	1															0.822			0.91			1.455			0.909996	0.941609	0.932738	1.00466	1.00843	1.01701	1.1125	1.08823	1.11267	0.903301			0.905777			1.30786
CL291.Contig2_All	89	K	isocitrate dehydrogenase, putative	1	2.54448e-10	113.07	K(1)VPQEVLDSIK	2	2.4705	1	1	3.43487e-08	119.25	K(1)VPQEVLDSIK	2	0.63089	1	1	2.90759e-13	119.39	K(1)VPQEVLDSIK	2	2.3461	1	1.007	0.985	0.922	1.045	1.047	0.97	1.02	1.047	1.24	0.909996	0.941609	0.932738	1.00466	1.00843	1.01701	1.1125	1.08823	1.11267	1.1066	1.04608	0.988488	1.04015	1.03825	0.953773	0.916853
CL2912.Contig2_All	129	K	RNA and export factor-binding protein 2	1	0.0204629	49.418	DAEEAVK(1)R	2	0.35722	1	1	0.000284692	66.663	RKDAEEAVK(1)R	4	0.29094	1	1	9.97686e-05	90.761	RKDAEEAVK(1)R	4	0.90543	2	1.173	1.182	1.141	1.01	0.977	1.047	0.841	0.867	0.817	1.00478	1.10449		0.965657	0.9302		1.0305	0.933446		1.16742	1.07018		1.04592	1.05031		0.81611
CL2912.Contig8_All	64	K	Ribulose bisphosphate carboxylase/oxygenase activase, chloroplastic	0.998943	0.00930889	49.16	K(0.999)QTDK(0.001)DKWR	3	3.5746	1															0.5			1.281			1.394
CL2912.Contig8_All	68	K	Ribulose bisphosphate carboxylase/oxygenase activase, chloroplastic	0.999941	0.0203655	56.432	KQTDK(1)DK	3	-0.41413	4	0.999004	0.0475271	48.794	K(0.001)QTDK(0.999)DK	3	-0.62164	1	0.997604	0.0589016	40.352	K(0.002)QTDK(0.998)DK	3	0.41015	1	0.385	0.32		0.989	0.452		1.946	2.816
CL2912.Contig8_All	70	K	Ribulose bisphosphate carboxylase/oxygenase activase, chloroplastic	0.998893	0.00479228	63.816	K(0.011)QTDK(0.99)DK(0.999)WR	3	0.81463	6	0.997522	0.0140547	61.593	QTDK(0.002)DK(0.998)WR	3	-0.55096	3	0.988094	0.000309424	74.173	KQTDK(0.012)DK(0.988)WR	4	-0.46526	1	0.452	0.356	0.207	1.072	1.064	1.302	1.742	1.905	1.808
CL2912.Contig8_All	359	K	Ribulose bisphosphate carboxylase/oxygenase activase, chloroplastic	1	3.92439e-58	172.43	K(1)WISGAGVDTIGK	2	-0.64425	4	1	6.90849e-28	146.27	K(1)WISGAGVDTIGK	3	0.68606	4	1	1.7811e-17	115.04	K(1)WISGAGVDTIGK	3	0.45415	2	0.252	0.23	0.25	1.023	0.987	1.074	2.083	2.19	2.062
CL2912.Contig8_All	371	K	Ribulose bisphosphate carboxylase/oxygenase activase, chloroplastic	1	7.29396e-38	151.74	WISGAGVDTIGK(1)K	2	-0.64425	2	1	4.09474e-32	108.63	WISGAGVDTIGK(1)K	3	0.11372	2	1	3.20072e-31	145.6	WISGAGVDTIGK(1)K	2	-0.18187	1	0.246	0.359	0.142	1.064	1.142	1.052	2.034	1.792	2.25
CL2915.Contig5_All	31	K	phospholipase D	1	0.00533699	44.511	LHSGGGGPNIFK(1)K	3	-0.3265	1															1.24			1.007			0.752			1.15952	1.13815	1.14493	1.06814	1.08999	1.07433	0.713505	0.734049	0.729045	1.06941			0.942764			1.05395
CL2915.Contig5_All	247	K	phospholipase D	1	0.000540783	58.885	QK(1)PGGDIMLGELLK	3	2.7526	1																								1.15952	1.13815	1.14493	1.06814	1.08999	1.07433	0.713505	0.734049	0.729045
CL2915.Contig5_All	283	K	phospholipase D								1	0.0123966	52.867	TSVGLLK(1)K	2	0.6398	1	1	0.0080355	60.019	TSVGLLK(1)K	2	-1.6825	1		1.101	1.017		1.062	1.095		0.861	0.929	1.15952	1.13815	1.14493	1.06814	1.08999	1.07433	0.713505	0.734049	0.729045		0.967359	0.888268		0.97432	1.01924
CL292.Contig1_All	297	K	bifunctional aspartokinase/homoserine dehydrogenase 2, chloroplastic-like	1	0.0270251	60.76	K(1)VIILAR	2	-0.6039	1	1	0.00469495	78.178	K(1)VIILAR	2	-0.7779	1								0.931	0.872		1.138	1.169		0.999	1.032
CL2920.Contig2_All	289	K	hypothetical protein VITISV_043806															1	0.0318008	56.434	K(1)FDAIQK	2	-3.4751	1										0.962473	0.979032	0.936704	1.09357	1.06373	1.0301	0.893868	0.93312	1.06675
CL2922.Contig2_All	162	K	vacuolar protein-sorting-associated protein 37 homolog 2	1	0.00599921	97.431	QK(1)EETLK	2	-1.3916	3	1	0.0014907	109.71	QK(1)EETLK	2	-1.3054	2	1	0.0155171	74.92	QK(1)EETLK	2	-0.58637	3	0.417	0.353	0.448	0.677	0.639	0.725	2.323	2.507	2.26	0.341921		0.969807	0.559949		0.979321	2.3707		1.06325	1.21958		0.461948	1.20904		0.740309	0.979881
CL2923.Contig1_All	51	K	farnesyl diphosphate synthase	1	7.8262e-14	130.1	AMELSNDEQK(1)K	3	0.73136	4	1	3.5205e-13	130.1	AMELSNDEQK(1)K	3	0.69403	4	1	1.99132e-12	111.79	AMELSNDEQK(1)K	2	0.15122	4	1.014	1.041	1.009	1.027	1.059	1.106	1.035	0.95	0.924
CL2935.Contig2_All	24	K	unnamed protein product	1	2.69236e-05	111.61	K(1)HAEESLK	3	-0.033305	3	1	0.000169409	103.55	K(1)HAEESLK	2	0.4651	2								0.997	0.96		0.997	0.954		1.098	1.212		1.06984	1.11654	1.10642	1.03054	0.96561	0.998786	0.863273	0.866515	0.833776	0.931912	0.859799		0.967454	0.987976		1.2719
CL2935.Contig2_All	60	K	unnamed protein product	1	0.00100886	91.853	K(1)LAGLVLK	2	-0.50191	1	1	0.000447122	91.853	K(1)LAGLVLK	2	0.11423	1								1.122	1.116		1.078	1.088		0.818	0.804		1.06984	1.11654	1.10642	1.03054	0.96561	0.998786	0.863273	0.866515	0.833776	1.04875	0.999516		1.04605	1.12675		0.947557
CL2935.Contig2_All	78	K	unnamed protein product								1	0.0377403	49.423	K(1)LELVQR	2	1.0874	1									1.076			0.962			1.036		1.06984	1.11654	1.10642	1.03054	0.96561	0.998786	0.863273	0.866515	0.833776		0.963691			0.996261
CL2947.Contig1_All	68	K	60S ribosomal protein L23A-like	1	2.16809e-07	101.38	NK(1)LDHYQILK	3	0.17044	1	1	3.32769e-05	104.22	NK(1)LDHYQILK	3	0.92319	1	1	3.11489e-05	82.417	NK(1)LDHYQILK	3	0.85235	1	1.622	1.638	1.914	0.753	0.668	0.607	0.573	0.66	0.313	1.91287		1.94158	0.498605		0.475465	0.296711		0.282104	0.847941		0.985797	1.51021		1.27665	1.93117
CL2947.Contig2_All	69	K	hypothetical protein PRUPE_ppa012791mg	1	4.06872e-30	159.94	NK(1)LDQYQILK	2	0.09332	2	1	1.7313e-14	132.32	NK(1)LDQYQILK	2	0.22525	2	1	9.38529e-16	135.99	NK(1)LDQYQILK	3	-0.54425	2	2.104	1.998	2.072	0.454	0.487	0.438	0.319	0.41	0.319	1.79296			0.572357			0.380589			1.17348			0.793211			0.838174
CL2956.Contig2_All	72	K	hypothetical protein PRUPE_ppa007583mg	1	0.000425411	79.201	AFGNEQYK(1)K	2	0.4864	1	1	2.0108e-05	89.171	AFGNEQYK(1)K	3	-2.2683	2	1	0.000306081	91.549	AFGNEQYK(1)K	2	-0.27469	2	1.404	1.491	1.347	0.945	0.969	1.005	0.612	0.446	0.577
CL2959.Contig3_All	275	K	dehydroquinate dehydratase	1	9.61071e-05	83.204	SPILYNEAFK(1)K	2	-0.93275	2								1	0.0043309	51.463	SPILYNEAFK(1)K	2	-0.30745	3	1.009		1.019	1.074		1.147	0.977		0.854
CL2959.Contig4_All	271	K	bifunctional 3-dehydroquinate dehydratase/shikimate dehydrogenase, chloroplastic	1	2.25752e-10	113.99	SPLLFNESFK(1)K	3	2.5818	3	1	2.9196e-13	131.06	SPLLFNESFK(1)K	2	1.8078	4	1	6.16258e-13	117.93	SPLLFNESFK(1)K	3	1.3247	3	1.476	1.481	1.516	1.002	0.989	0.961	0.437	0.43	0.396	1.30463	1.29664	1.29817	0.954993	0.974017	0.968943	0.615945	0.66184	0.646223	1.13136	1.14218	1.1678	1.04922	1.01538	0.991803	0.709478
CL2959.Contig4_All	325	K	bifunctional 3-dehydroquinate dehydratase/shikimate dehydrogenase, chloroplastic	1	0.00162727	60.064	K(1)IGAINNIVR	2	2.7527	1								1	0.00101473	61.765	K(1)IGAINNIVR	2	0.76826	1	0.868			0.906			1.398			1.30463	1.29664	1.29817	0.954993	0.974017	0.968943	0.615945	0.66184	0.646223	0.665325			0.948698			2.26968
CL2959.Contig4_All	411	K	bifunctional 3-dehydroquinate dehydratase/shikimate dehydrogenase, chloroplastic	1	0.0245247	72.928	AK(1)ELAEK	2	-0.089379	1	1	0.000102207	74.376	AK(1)ELAEK	2	3.5768	1								1.181			0.908			0.965			1.30463	1.29664	1.29817	0.954993	0.974017	0.968943	0.615945	0.66184	0.646223	0.905241			0.950792			1.5667
CL2964.Contig1_All	73	K	prolyl endopeptidase	1	0.00132977	75.088	EK(1)ITELFDHPR	3	-2.4978	1																								1.23201	1.12702	1.10831	0.988787	0.958948	0.981187	0.749226	0.881067	0.907396
CL2964.Contig1_All	169	K	prolyl endopeptidase	1	7.8262e-14	130.1	K(1)VEPDTLSWVK	3	1.8986	2	1	5.05746e-28	148.96	K(1)VEPDTLSWVK	2	1.1143	1	1	1.25381e-11	109.44	K(1)VEPDTLSWVK	2	2.8123	1	1.166	1.184	1.041	1.074	1.025	0.998	0.764	0.798	1.028	1.23201	1.12702	1.10831	0.988787	0.958948	0.981187	0.749226	0.881067	0.907396	0.946424	1.05056	0.939265	1.08618	1.06888	1.01713	1.01972
CL2967.Contig6_All	54	K	plasma membrane ATPase 4 isoform 1															1	0.00126192	66.393	LQIFGPNK(1)LEEK	2	3.0905	1										0.821917	0.824859	0.823183	1.00402	0.887432	0.979949	1.26431	1.33381	1.27744
CL2967.Contig6_All	410	K	plasma membrane ATPase 4 isoform 1								1	0.000299955	57.434	EVHFFPFNPVDK(1)R	3	-0.62513	1									0.923			1.021			1.17		0.821917	0.824859	0.823183	1.00402	0.887432	0.979949	1.26431	1.33381	1.27744		1.11898			1.15051
CL2967.Contig6_All	602	K	plasma membrane ATPase 4 isoform 1															1	1.44236e-08	71.354	HICGMTGDGVNDAPALK(1)K	3	-0.31119	1			0.99			1.031			1.057	0.821917	0.824859	0.823183	1.00402	0.887432	0.979949	1.26431	1.33381	1.27744			1.20265			1.0521
CL2967.Contig6_All	603	K	plasma membrane ATPase 4 isoform 1															1	2.74279e-12	90.099	K(1)ADIGIAVADATDAAR	3	-0.78777	1			0.831			1.199			1.052	0.821917	0.824859	0.823183	1.00402	0.887432	0.979949	1.26431	1.33381	1.27744			1.0095			1.22353
CL2976.Contig1_All	120	K	random slug protein 5	1	0.00106342	94.85	GSLEEFK(1)R	2	-2.3433	1	1	0.00143336	81.95	GSLEEFK(1)R	2	-0.039333	1	1	0.0024377	76.1	GSLEEFK(1)R	2	-1.4867	1	1.052	1.05	1.042	1.267	1.214	1.315	0.658	0.719	0.588		0.932745			1.20996			0.866203			1.12571			1.00334
CL2976.Contig2_All	200	K	lipoxygenase	1	0.0136528	62.714	FHNPHK(1)R	3	0.97982	2	1	0.00601552	75.311	FHNPHK(1)R	3	-0.13797	3	1	0.0112096	62.714	FHNPHK(1)R	3	-0.38307	1	0.615	0.695	0.582	1.113	1.014	1.055	1.463	1.499	1.61
CL2979.Contig1_All	36	K	S-adenosylmethionine decarboxylase	1	0.0119815	74.415	PNGGIK(1)K	2	-0.29996	1	1	0.020428	62.717	PNGGIK(1)K	2	-0.97299	1	1	0.0198835	62.717	PNGGIK(1)K	2	-0.63215	1	0.215	0.206	0.272	0.334	0.306	0.392	3.063	3.18	2.976
CL298.Contig5_All	135	K	glycolate oxidase	1	0.00623533	62.546	K(1)VVAQLVR	2	1.6783	1															0.75			1.002			1.429
CL298.Contig5_All	325	K	glycolate oxidase	1	0.0304284	57.281	K(1)VLQMLR	2	0.59642	1															0.817			0.964			1.389
CL2991.Contig2_All	451	K	protein SUPPRESSOR OF GENE SILENCING 3-like	1	3.96721e-05	92.838	LISIHEDK(1)K	3	0.55529	1	1	7.14093e-06	93.649	LISIHEDK(1)K	3	0.991	1	1	3.32908e-05	107.57	LISIHEDK(1)K	3	0.99436	1	1.194	1.213	1.157	1.173	1.196	1.211	0.591	0.517	0.567	1.66374	1.48278	1.43196	0.853687	0.791884	0.742597	0.25346	0.481259	0.630978	0.71766	0.818057	0.807985	1.37404	1.51032	1.63076	2.33173
CL2992.Contig1_All	154	K	vesicle-associated protein 4-2	1	2.98325e-10	93.478	FVEPPENNEK(1)PLDQK	3	1.1926	1	1	6.81888e-05	70.26	FVEPPENNEK(1)PLDQK	3	0.24773	1	1	8.86557e-13	93.228	FVEPPENNEK(1)PLDQK	3	1.6637	1	1.165	1.163	1.201	0.937	0.944	0.837	0.95	0.939	1.021			1.19983			0.896917			0.838807			1.00098			0.933197
CL2996.Contig1_All	282	K	asparaginyl-tRNA synthetase, cytoplasmic 1-like	1	0.00239494	69.721	LK(1)PGIPEK	3	0.55487	5	1	0.000770935	76.073	LK(1)PGIPEK	3	0.088552	5	1	0.000762327	77.062	LK(1)PGIPEK	3	-0.44567	5	1.168	1.171	1.164	0.998	0.999	0.971	0.864	0.853	0.889	1.02862	1.04863	1.10567	0.991416	0.970591	0.974146	0.932756	0.904072	0.880066	1.13551	1.11669	1.05276	1.00664	1.02927	0.99677	0.926287
CL2996.Contig1_All	288	K	asparaginyl-tRNA synthetase, cytoplasmic 1-like	0.999948	0.0024674	61.48	LKPGIPEK(1)DGK	3	-1.0675	1								0.999864	0.0027596	64.121	LKPGIPEK(1)DGK	3	-0.36864	1	1.014		0.975	0.968		1.002	1.114		1.118	1.02862	1.04863	1.10567	0.991416	0.970591	0.974146	0.932756	0.904072	0.880066	0.985791		0.881822	0.976381		1.02859	1.19431
CL2998.Contig5_All	3	K	probable alanyl-tRNA synthetase, chloroplastic								1	0.0023601	58.592	VK(1)AEDVPAR	2	-0.66075	1									0.34			0.954			2.083
CL300.Contig2_All	29	K	putative arsenical pump-driving ATPase-like	1	0.0011234	101.54	K(1)YYMLGGK	2	2.2762	3	1	0.000265821	101.54	K(1)YYMLGGK	3	0.0075219	4	1	4.10685e-05	114.28	K(1)YYMLGGK	3	0.52524	5	0.646	0.719	0.773	1.271	1.212	1.165	1.208	1.187	1.184	0.477	0.525436	0.505885	1.20395	1.27282	1.13633	1.41569	1.40833	1.46495	1.3543	1.36839	1.52802	1.05569	0.952213	1.02523	0.853296
CL3002.Contig1_All	267	K	uncharacterized protein LOC100254102	1	0.00647657	43.69	GK(1)HPPTSAASEGGR	3	-2.068	1															1.064			1.096			0.872			1.37895	1.38201	1.75711	0.769652	0.75443	0.421999	0.734448	0.755924	0.590348	0.7716			1.42402			1.18729
CL3015.Contig6_All	111	K	pyruvate kinase, cytosolic isozyme-like								1	4.39364e-16	102.07	TEHPVSLK(1)EDSLVVLTPDQNK	3	0.58423	1									0.992			0.973			1.142		0.938081	0.909748	0.939477	1.06291	1.07081	1.08221	0.985546	1.02562	0.997871		1.09041			0.908657
CL3016.Contig4_All	181	K	regulatory-associated protein of TOR 1-like								1	0.000527675	60.196	IQLDPTVEEVK(1)K	3	2.2392	1
CL3022.Contig3_All	52	K	uncharacterized protein LOC100267813								1	0.000178089	95.477	K(1)FCGPHHFLGGR	4	-0.73799	1	1	0.00681997	41.48	K(1)FCGPHHFLGGR	4	-0.73714	1		1.057			1.023			0.979
CL3053.Contig1_All	125	K	proteasome subunit beta type-5	1	0.000598945	95.909	LHELANK(1)R	3	-0.9339	1	1	0.000363519	89.296	LHELANK(1)R	2	0.67069	2	1	0.00126002	83.313	LHELANK(1)R	3	-0.61304	1	0.971	1.108	0.979	0.938	0.887	0.946	1.213	1.099	1.191	0.98739	0.990973	1.00301	1.04645	1.05298	1.05675	1.01074	0.93958	0.969643	0.983401	1.11809	0.976063	0.896361	0.842372	0.895199	1.20011
CL3078.Contig1_All	262	K	glutamate synthase 1	1	0.00015752	90.05	GQLK(1)PDQLK	3	2.2371	4	1	0.00020607	82.417	GQLK(1)PDQLK	3	0.70104	3	1	0.000138972	87.568	GQLK(1)PDQLK	3	1.1504	3	1.33	1.362	1.346	1.004	0.995	1.002	0.634	0.589	0.584
CL3079.Contig8_All	150	K	catalase								0.999294	0.000136813	44.391	DGMK(0.999)FPDMVHALK(0.001)PNPK	4	0.24643	1									0.749			1.056			1.365		0.70146	0.785974		1.03025	0.915646		1.37411	1.37963			0.952958			1.15328
CL3079.Contig8_All	159	K	catalase	1	4.67502e-06	88.021	FPDMVHALK(1)PNPK	3	0.11859	9	1	9.07674e-05	88.021	FPDMVHALK(1)PNPK	3	0.2205	7	1	8.91228e-06	88.021	FPDMVHALK(1)PNPK	3	-0.2952	5	0.785	0.741	0.724	0.996	1	1.019	1.391	1.454	1.456	0.70146	0.785974		1.03025	0.915646		1.37411	1.37963		1.11909	0.942779		0.966759	1.09212		1.0123
CL3079.Contig8_All	227	K	catalase	1	2.96316e-05	85.813	FHWK(1)PTCGVK	3	-1.3687	4	1	5.06281e-05	98.04	FHWK(1)PTCGVK	3	-2.1765	5	1	7.01985e-07	99.752	FHWK(1)PTCGVK	2	-0.12777	6	0.692	0.72	0.784	1.263	1.283	1.253	1.156	1.086	1.045	0.70146	0.785974		1.03025	0.915646		1.37411	1.37963		0.986514	0.916061		1.22592	1.4012		0.841275
CL3082.Contig1_All	335	K	uncharacterized protein LOC100262932															1	0.00349245	69.812	GLASADK(1)K	2	0.38833	1			0.529			0.923			1.869
CL3082.Contig1_All	406	K	uncharacterized protein LOC100262932	1	0.0176616	52.482	ETVDK(1)ER	2	0.62075	1
CL3082.Contig1_All	420	K	uncharacterized protein LOC100262932															1	2.25185e-05	90.793	EDLLSK(1)PEQIR	2	0.17078	1			0.711			1.132			1.318
CL3082.Contig2_All	47	K	uncharacterized protein LOC100262932								1	0.00450812	58.32	EK(1)EAEEAENSR	2	4.1422	1									0.54			0.898			1.88		0.508001	0.51898	0.480113	1.14276	1.1496	1.18815	1.50899	1.49614	1.51563		1.0405			0.781142
CL3082.Contig2_All	483	K	uncharacterized protein LOC100262932								1	0.00575739	66.692	GLASADK(1)K	2	0.066252	1									0.482			0.918			1.933		0.508001	0.51898	0.480113	1.14276	1.1496	1.18815	1.50899	1.49614	1.51563		0.928746			0.798539
CL3082.Contig2_All	562	K	uncharacterized protein LOC100262932								0.999991	6.70402e-06	89.502	EIEMQK(1)EDLLSKPEQIR	3	-1.0385	1									0.494			1.254			1.445		0.508001	0.51898	0.480113	1.14276	1.1496	1.18815	1.50899	1.49614	1.51563		0.951868			1.09081
CL3082.Contig2_All	568	K	uncharacterized protein LOC100262932								1	0.00108198	90.793	EDLLSK(1)PEQIR	2	-0.35211	1									0.753			1.088			1.313		0.508001	0.51898	0.480113	1.14276	1.1496	1.18815	1.50899	1.49614	1.51563		1.45092			0.946417
CL309.Contig7_All	160	K	regulator of nonsense transcripts 1 homolog								1	0.000276782	71.425	LVLLGVK(1)PIR	2	1.2218	1									1.136			0.956			0.96
CL3097.Contig2_All	34	K	phosphatidylglycerol/phosphatidylinositol transfer protein precursor	1	0.008002	71.342	K(1)ADYAVK	2	2.7869	3	1	0.00524936	77.732	K(1)ADYAVK	2	2.9938	3	1	0.00934777	77.732	K(1)ADYAVK	2	3.9721	3	0.713	0.548	0.675	1.236	1.31	1.283	1.163	1.291	1.16	0.713413	0.784604	0.78193	1.3494	1.24293	1.31564	1.02688	0.983946	0.97149	0.999421	0.698442	0.863249	0.915962	1.05396	0.975192	1.13256
CL31.Contig1_All	337	K	hypothetical protein PRUPE_ppa017305mg															1	0.00327517	62.466	K(1)LPEGFEER	2	-0.62072	1			1.517			0.792			0.628	1.52308	1.63495	1.59855	0.782103	0.701276	0.690796	0.575658	0.461331	0.432133			0.948983			1.1465
CL3100.Contig2_All	97	K	peroxidase															1	0.0243514	45.653	SLSEK(1)ETDR	2	-0.8065	1										1.28263	1.26232	1.26555	1.11329	1.09967	1.11682	0.515612	0.559465	0.554388
CL3125.Contig2_All	22	K	protein TOPLESS								1	0.00855743	71.501	FK(1)ETVHK	3	-0.61173	2																	1.15607		1.14078	1.00444		0.99716	0.782606		0.811575
CL3125.Contig2_All	87	K	protein TOPLESS	1	0.0143971	43.502	YLEALDK(1)HDR	3	-1.5539	1	1	0.00270833	53.211	YLEALDK(1)HDR	3	-0.9858	1																	1.15607		1.14078	1.00444		0.99716	0.782606		0.811575
CL3125.Contig2_All	736	K	protein TOPLESS								1	0.0344626	48.091	NMGDVK(1)PR	2	-1.4418	1									1.068			0.968			1.04		1.15607		1.14078	1.00444		0.99716	0.782606		0.811575
CL3131.Contig1_All	33	K	unnamed protein product	1	0.00532808	45.972	SEAAFIK(1)K	3	1.0518	1	1	0.00717873	59.35	SEAAFIK(1)K	2	1.0611	1	1	0.00763935	58.23	SEAAFIK(1)K	2	-0.39002	2			1.085			1.203			0.682		0.998592	0.942006		1.19085	1.14121		0.837829	0.937038			1.1518			1.05415
CL3139.Contig2_All	153	K	phosphate carrier protein, mitochondrial-like								1	0.000722256	81.703	K(1)YYSDIAGPEYAVK	3	-0.79409	1																	1.02566	1.01926	1.03609	0.965286	0.960913	0.937404	1.00246	1.0158	1.01806
CL3139.Contig2_All	259	K	phosphate carrier protein, mitochondrial-like	1	0.0309557	69.383	YAIPK(1)PK	2	-3.8056	1	1	0.00714313	81.381	YAIPK(1)PK	2	-0.32486	3								1.056	0.953		1.036	0.957		0.965	1.217		1.02566	1.01926	1.03609	0.965286	0.960913	0.937404	1.00246	1.0158	1.01806	1.02958	0.934994		1.07326	0.995927		0.962636
CL3139.Contig2_All	311	K	phosphate carrier protein, mitochondrial-like	1	2.76864e-07	100.88	GATVGDAVK(1)K	3	-3.7493	2	1	0.000156071	96.229	GATVGDAVK(1)K	2	0.97716	1								1.014	0.998		1.025	0.959		1.036	1.152		1.02566	1.01926	1.03609	0.965286	0.960913	0.937404	1.00246	1.0158	1.01806	0.988634	0.979144		1.06186	0.998009		1.03346
CL3139.Contig3_All	310	K	mitochondrial phosphate carrier protein, putative															1	3.6521e-09	119.27	GATVGDAVK(1)K	3	-1.5863	2			0.981			1.019			1.086
CL3139.Contig3_All	311	K	mitochondrial phosphate carrier protein, putative															1	0.00561539	51.567	K(1)IGVLGLFTR	2	-0.95898	1			0.923			1.175			0.953
CL3175.Contig4_All	65	K	translation initiation factor if-3, putative	1	0.00738858	60.398	K(1)FLNDGDK	2	0.38855	1	1	0.0135799	51.445	K(1)FLNDGDK	2	0.05215	1	1	0.0170701	51.276	K(1)FLNDGDK	2	-0.28988	1	0.749	0.681	0.734	1.603	1.581	1.581	0.617	0.723	0.662
CL3177.Contig3_All	315	K	transmembrane 9 superfamily member 3-like	1	0.00166087	59.198	TIPRPIPEK(1)K	3	-1.8975	1	1	0.00400003	54.784	TIPRPIPEK(1)K	3	-1.5232	1	1	0.00337992	56.404	TIPRPIPEK(1)K	3	-1.4775	1	1.238	1.229	1.164	1.08	1.03	1.049	0.658	0.727	0.782
CL318.Contig4_All	149	K	uncharacterized protein LOC100261152															1	0.0079023	62.714	K(1)GALHWK	4	-0.6368	1			0.706			1.035			1.46
CL3183.Contig2_All	42	K	uncharacterized protein LOC100259445	1	1.34927e-11	93.371	K(1)NEIVFTSPTGEEITNR	3	0.21586	1	1	1.22755e-06	95.205	K(1)NEIVFTSPTGEEITNR	3	0.11523	1	1	5.62415e-09	77.137	K(1)NEIVFTSPTGEEITNR	3	-0.67432	1	1.198	1.103	1.067	0.975	1.087	1.059	0.853	0.823	0.906	1.21469	1.2403	1.22623	1.15532	1.13588	1.15083	0.534199	0.534729	0.518341	0.986261	0.889303	0.870145	0.843919	0.956971	0.920209	1.59678
CL3183.Contig2_All	59	K	uncharacterized protein LOC100259445	1	0.00115383	99.815	K(1)QLEQYLK	2	0.19113	1	1	0.000294471	99.815	K(1)QLEQYLK	2	2.152	3	1	5.82808e-05	111.61	K(1)QLEQYLK	2	2.6052	2	1.154	1.108	1.124	1.255	1.194	1.239	0.535	0.667	0.576	1.21469	1.2403	1.22623	1.15532	1.13588	1.15083	0.534199	0.534729	0.518341	0.950037	0.893335	0.916629	1.08628	1.05117	1.07662	1.0015
CL3183.Contig2_All	156	K	uncharacterized protein LOC100259445	1	2.12469e-144	228.51	EIEK(1)DVVEENQDQK	3	-1.9756	3	1	1.52039e-63	181.51	EIEK(1)DVVEENQDQK	3	-1.8003	4	1	3.33328e-38	148.41	EIEK(1)DVVEENQDQK	3	-1.0032	4	1.275	1.186	1.126	1.232	1.181	1.116	0.4	0.573	0.743	1.21469	1.2403	1.22623	1.15532	1.13588	1.15083	0.534199	0.534729	0.518341	1.04965	0.956223	0.91826	1.06637	1.03973	0.969738	0.748784
CL3183.Contig2_All	187	K	uncharacterized protein LOC100259445	0.92116	0.000506663	50.305	LGDDDIK(0.921)MPDAEECK(0.079)K	3	-0.19118	1															1.177			1.111			0.698			1.21469	1.2403	1.22623	1.15532	1.13588	1.15083	0.534199	0.534729	0.518341	0.968972			0.961635			1.30663
CL3183.Contig2_All	195	K	uncharacterized protein LOC100259445								0.910964	0.00175741	41.695	LGDDDIK(0.089)MPDAEECK(0.911)K	3	-1.6397	1	1	0.000396443	76.943	MPDAEECK(1)K	2	-1.1002	1		1.173	0.861		1.114	1.184		0.686	1.03	1.21469	1.2403	1.22623	1.15532	1.13588	1.15083	0.534199	0.534729	0.518341		0.945741	0.702151		0.980741	1.02883
CL3183.Contig2_All	226	K	uncharacterized protein LOC100259445	1	2.96891e-10	110.92	GK(1)VEDTDVHEK	3	0.18404	1	1	0.0047538	51.726	GK(1)VEDTDVHEK	3	-0.60943	1								1.181			1.244			0.513			1.21469	1.2403	1.22623	1.15532	1.13588	1.15083	0.534199	0.534729	0.518341	0.972265			1.07675			0.960316
CL3183.Contig2_All	245	K	uncharacterized protein LOC100259445								1	4.49992e-10	79.383	VEQTSLEAEK(1)PDTAIVEEK	3	0.62944	1									1.238			1.01			0.742		1.21469	1.2403	1.22623	1.15532	1.13588	1.15083	0.534199	0.534729	0.518341		0.998148			0.889182
CL3183.Contig2_All	276	K	uncharacterized protein LOC100259445	1	9.01051e-33	134.25	K(1)IEEQNTLMDNEVSK	3	-0.075908	1	1	1.1719e-22	140.96	K(1)IEEQNTLMDNEVSK	3	-0.19526	3	1	7.99727e-46	142.91	K(1)IEEQNTLMDNEVSK	3	-0.093536	1	1.178	1.141	1.221	1.128	1.065	1.144	0.673	0.802	0.566	1.21469	1.2403	1.22623	1.15532	1.13588	1.15083	0.534199	0.534729	0.518341	0.969796	0.919941	0.995733	0.976349	0.937603	0.994069	1.25983
CL3183.Contig4_All	135	K	uncharacterized protein LOC100259445	0.998459	0.00974615	50.108	GDK(0.002)TEEIK(0.998)K	3	-2.1394	1															1.125			1.162			0.7			1.19156	1.24135	1.21334	1.16641	1.16033	1.19382	0.564663	0.519029	0.501923	0.94414			0.996223			1.23968
CL3183.Contig4_All	179	K	uncharacterized protein LOC100259445								1	0.00288592	58.172	MPDADESK(1)DR	2	-0.62993	1									1.13			1.062			0.82		1.19156	1.24135	1.21334	1.16641	1.16033	1.19382	0.564663	0.519029	0.501923		0.9103			0.915254
CL3183.Contig4_All	227	K	uncharacterized protein LOC100259445	1	2.22607e-24	134.25	VEQIPVEEK(1)PDTR	2	3.01	3	1	1.03851e-09	125.5	VEQIPVEEK(1)PDTR	2	0.62297	2	1	4.55128e-25	134.25	VEQIPVEEK(1)PDTR	2	2.1599	3	1.189	1.121	1.136	1.127	1.178	1.179	0.659	0.671	0.641	1.19156	1.24135	1.21334	1.16641	1.16033	1.19382	0.564663	0.519029	0.501923	0.997851	0.90305	0.936258	0.966216	1.01522	0.987585	1.16707
CL3195.Contig2_All	164	K	uncharacterized protein LOC100261025	1	0.0015023	58.32	TVDLPNGDEYK(1)R	2	0.57222	1	1	7.58277e-05	105.65	TVDLPNGDEYK(1)R	2	0.46648	1	1	6.43998e-16	123.28	TVDLPNGDEYK(1)R	2	0.51964	1	1.3	1.271	1.289	0.978	0.953	1.005	0.711	0.775	0.661	1.29734	1.20628	1.32465	0.90637	0.907056	0.913401	0.71338	0.820601	0.672263	1.00205	1.05365	0.973087	1.07903	1.05065	1.10028	0.996664
CL3198.Contig4_All	56	K	protein FRIGIDA-like isoform 1	1	0.00468102	66.19	K(1)IEEFEVR	2	0.96588	1								1	0.0113312	56.404	K(1)IEEFEVR	2	0.14296	1	1.085		1.121	1.062		0.975	0.889		0.945			1.12877			1.09285			0.725267			0.993118			0.892165
CL3198.Contig4_All	284	K	protein FRIGIDA-like isoform 1	1	0.000181642	98.048	AIADEWK(1)PK	2	1.099	1															1.097			1.165			0.735					1.12877			1.09285			0.725267
CL3201.Contig3_All	82	K	uncharacterized protein LOC100242198	1	0.0145141	43.419	GSDIK(1)DLQVK	3	0.2208	1																								1.05149		1.01151	0.960721		0.959369	0.972178		1.02793
CL3201.Contig3_All	519	K	uncharacterized protein LOC100242198	1	0.00122296	67.897	FEMK(1)PNYNK	3	-1.0432	1								1	0.000211643	78.113	FEMK(1)PNYNK	3	-1.143	1			1.233			1.046			0.686	1.05149		1.01151	0.960721		0.959369	0.972178		1.02793			1.21897			1.0903
CL3205.Contig2_All	434	K	hypothetical protein PRUPE_ppa001473mg								1	3.88008e-06	102.65	WTIHPEEENLK(1)ELAK	3	1.8966	1	1	1.47468e-05	70.41	WTIHPEEENLK(1)ELAK	3	0.92	1		0.895	0.887		1.147	1.15		1.034	1.039	0.873826	0.854658	0.857281	1.14599	1.08012	1.13522	0.99627	1.04835	1.00052		1.0472	1.03467		1.06192	1.01302
CL3207.Contig1_All	158	K	60S ribosomal protein L6, putative	1	0.00162009	103.8	FDDK(1)YFAR	2	-1.1302	4	1	0.000357481	105.52	FDDK(1)YFAR	2	-1.7427	3	1	0.00109029	106.68	FDDK(1)YFAR	2	-1.1379	4	1.774	1.645	1.677	0.617	0.628	0.625	0.549	0.706	0.628	1.82879	1.77648	1.70756	0.515308	0.556532	0.606666	0.422557	0.403697	0.484753	0.97004	0.925986	0.982102	1.19734	1.12842	1.03022	1.29923
CL3207.Contig1_All	170	K	60S ribosomal protein L6, putative	1	2.59028e-28	130.29	K(1)GEGEFFEAEKEEK	3	-0.93864	3								1	4.66291e-07	79.337	K(1)GEGEFFEAEKEEK	4	0.59272	2	1.861		1.534	0.59		0.824	0.467		0.56	1.82879	1.77648	1.70756	0.515308	0.556532	0.606666	0.422557	0.403697	0.484753	1.01761		0.898357	1.14495		1.35824	1.10518
CL3207.Contig1_All	180	K	60S ribosomal protein L6, putative	1	8.52331e-06	85.554	GEGEFFEAEK(1)EEK	3	-1.0438	3								1	7.72889e-12	104.17	GEGEFFEAEK(1)EEK	3	-0.84229	3	1.749		1.765	0.721		0.674	0.442		0.434	1.82879	1.77648	1.70756	0.515308	0.556532	0.606666	0.422557	0.403697	0.484753	0.95637		1.03364	1.39916		1.11099	1.04601
CL3207.Contig1_All	226	K	60S ribosomal protein L6, putative															1	0.00707335	53.124	AGMK(1)PHELVF	2	0.1563	1			1.504			0.812			0.62	1.82879	1.77648	1.70756	0.515308	0.556532	0.606666	0.422557	0.403697	0.484753			0.880788			1.33846
CL3214.Contig1_All	82	K	eukaryotic translation initiation factor 2 subunit 3-like	1	0.0289277	58.815	K(1)IPIPER	2	0.068028	1															0.969			0.943			1.209
CL3215.Contig1_All	251	K	pyruvate decarboxylase 2	1	0.00166379	73.499	AVK(1)PVMVGGPK	3	-0.35893	1	1	0.000961711	99.343	AVK(1)PVMVGGPK	2	-0.22416	2	1	2.82527e-11	108.7	AVK(1)PVMVGGPK	2	-0.67591	2		1.341	1.267		0.952	0.956		0.679	0.761	1.07625	1.46937	1.44031	0.930973	0.840202	0.848111	0.942993	0.558001	0.586151		0.912638	0.879673		1.13306	1.12721
CL323.Contig1_All	166	K	hypothetical protein PRUPE_ppa009474mg	1	0.00819426	70.912	K(1)QPPICK	2	0.49658	2	1	0.00292074	81.297	K(1)QPPICK	2	0.32443	2	1	0.0169359	64.757	K(1)QPPICK	2	-0.17878	2	0.993	1.006	0.956	1.145	1.092	1.115	0.903	0.954	0.989
CL3234.Contig2_All	37	K	hypothetical protein PRUPE_ppa018145mg	1	0.0207701	62.717	GRPPK(1)PR	3	-0.013039	1	1	0.0503932	47.916	GRPPK(1)PR	3	-0.12552	1	1	0.0421246	52.636	GRPPK(1)PR	3	-0.23465	2	1.372	1.271	1.368	0.782	0.815	0.8	0.875	0.97	0.833	1.40058	1.49368	1.33398	0.673612	0.395227	0.694943	0.806013	0.97987	0.873019	0.979595	0.850917	1.0255	1.1609	2.06211	1.15117	1.08559
CL3239.Contig1_All	85	K	predicted protein	1	5.1123e-07	88.561	QK(1)LDVLAASHPNLK	3	-0.85558	1	1	4.71734e-06	100.43	QK(1)LDVLAASHPNLK	3	0.2184	1	1	2.18339e-14	110.35	QK(1)LDVLAASHPNLK	3	0.99206	1	0.954	0.98	1.035	1.014	1.098	0.93	1.133	0.983	1.13
CL3242.Contig3_All	38	K	NMDA receptor-regulated protein, putative															1	0.00375507	45.213	K(1)FPDHGETLSMK	3	0.97724	1										1.23055	1.22227	1.30229	1.0102	1.00085	0.991581	0.674924	0.699378	0.597906
CL3242.Contig3_All	59	K	NMDA receptor-regulated protein, putative	1	0.00221336	63.624	K(1)AEAYELVR	2	-1.4424	1	1	0.000813227	61.344	K(1)AEAYELVR	2	-1.2734	1	1	0.00830535	54.198	K(1)AEAYELVR	2	-0.38851	1	1.083	1.037		1.109	1.133		0.829	0.852		1.23055	1.22227	1.30229	1.0102	1.00085	0.991581	0.674924	0.699378	0.597906	0.880092	0.848422		1.0978	1.13204		1.22829
CL3242.Contig3_All	141	K	NMDA receptor-regulated protein, putative	1	1.09698e-05	89.9	QQLLTLK(1)PNHR	3	2.524	2	1	0.000825586	67.08	QQLLTLK(1)PNHR	3	-0.91445	2								0.996	0.829		1.056	1		1.018	1.333		1.23055	1.22227	1.30229	1.0102	1.00085	0.991581	0.674924	0.699378	0.597906	0.809392	0.678247		1.04533	0.99915		1.50832
CL3242.Contig3_All	214	K	NMDA receptor-regulated protein, putative	1	0.00834846	52.716	ALEELHK(1)K	3	-1.3528	2	1	0.0031872	71.501	ALEELHK(1)K	3	-0.10609	2								1.098	1.073		1.189	1.21		0.698	0.694		1.23055	1.22227	1.30229	1.0102	1.00085	0.991581	0.674924	0.699378	0.597906	0.892282	0.877875		1.17699	1.20897		1.03419
CL3242.Contig3_All	635	K	NMDA receptor-regulated protein, putative								1	0.000176112	92.906	HVK(1)PVDPDPNGEK	3	-0.45105	1	1	1.21799e-06	90.759	HVK(1)PVDPDPNGEK	3	-1.0332	1		1.027	1.202		1.001	0.982		1.051	0.819	1.23055	1.22227	1.30229	1.0102	1.00085	0.991581	0.674924	0.699378	0.597906		0.840241	0.922992		1.00015	0.990338
CL3250.Contig7_All	22	K	hypothetical protein PRUPE_ppa005115mg	1	6.18194e-06	85.271	K(1)YSGNFLVNLLGK	3	0.35219	1	1	0.000300311	89.613	K(1)YSGNFLVNLLGK	3	0.7579	1								1.096	1.192		1.169	1.187		0.731	0.558
CL3252.Contig2_All	121	K	60S ribosomal protein L10	1	8.65582e-08	95.094	GAFGK(1)PQGTCAR	2	1.1168	1	1	0.000325992	89.189	GAFGK(1)PQGTCAR	2	0.032069	1	1	0.00129797	68.676	GAFGK(1)PQGTCAR	3	-0.81249	2		1.86	1.444		0.602	0.794		0.441	0.731	1.88744	1.74403	1.70716	0.51602	0.578098	0.661368	0.312581	0.445694	0.437449		1.06649	0.845848		1.04135	1.20054
CL3258.Contig2_All	27	K	dnaJ homolog subfamily C member 3 homolog	1	0.000442403	69.327	FLEMK(1)PGNSAAEK	3	-0.33922	1
CL3258.Contig2_All	149	K	dnaJ homolog subfamily C member 3 homolog	1	9.53903e-13	130.98	LDPEHSELK(1)K	3	-2.3043	2	1	8.09079e-21	137.98	LDPEHSELK(1)K	3	-0.98684	3	1	2.17679e-13	130.41	LDPEHSELK(1)K	3	2.3132	2	1.223	1.134	1.331	1.04	1.031	1.037	0.731	0.861	0.557
CL3258.Contig2_All	301	K	dnaJ homolog subfamily C member 3 homolog	1	0.0016153	67.334	TASISEIK(1)R	2	-0.78304	1	1	1.16597e-06	97.472	TASISEIK(1)R	2	-1.1414	1	1	0.00933422	52.6	TASISEIK(1)R	2	-1.6453	1	0.974	1.049	0.928	1.103	1.066	1.102	0.987	0.928	1.048
CL3260.Contig2_All	28	K	uncharacterized protein LOC100249094 isoform 1								1	1.81587e-08	64.983	K(1)NEIVFIAPTGEEINNR	3	0.16303	1																	1.14042	1.13221	1.14072	1.04436	1.08006	1.05986	0.721898	0.752707	0.744399
CL3260.Contig2_All	119	K	uncharacterized protein LOC100249094 isoform 1															1	0.000116215	70.54	GTETTAEETEGK(1)K	3	0.10529	1			0.837			1.145			1.12	1.14042	1.13221	1.14072	1.04436	1.08006	1.05986	0.721898	0.752707	0.744399			0.733749			1.08033
CL3260.Contig2_All	242	K	uncharacterized protein LOC100249094 isoform 1	1	0.000103785	99.283	K(1)YNLQVEEK	2	1.7962	1	1	0.000452176	68.536	K(1)YNLQVEEK	2	3.4277	1								1.1	0.924		1.097	1.095		0.822	1.065		1.14042	1.13221	1.14072	1.04436	1.08006	1.05986	0.721898	0.752707	0.744399	0.964554	0.816105		1.05041	1.01384		1.13867
CL3284.Contig3_All	378	K	WD40 repeat-containing protein SMU1	1	0.000364252	69.92	TTDCLHTFK(1)PPPPLR	3	-1.7118	1	1	8.37216e-07	59.709	TTDCLHTFK(1)PPPPLR	3	-1.3502	1	1	4.69022e-05	68.044	TTDCLHTFK(1)PPPPLR	3	-1.1274	1	1.002	0.973	0.942	0.932	0.916	0.768	1.178	1.246	1.491		1.17425	1.20567		0.982929	0.97767		0.770377	0.751856		0.828617	0.781309		0.931909	0.785541
CL3284.Contig3_All	475	K	WD40 repeat-containing protein SMU1	1	0.000111685	73.834	VHEK(1)DVIGITHHPHR	4	-2.1726	2	1	1.31701e-05	76.82	VHEK(1)DVIGITHHPHR	4	-1.3342	2	1	0.000217653	60.489	VHEK(1)DVIGITHHPHR	4	-2.3052	2	1.143	1.176	1.162	1.085	0.916	1.013	0.78	0.962	0.834		1.17425	1.20567		0.982929	0.97767		0.770377	0.751856		1.00149	0.963781		0.931909	1.03614
CL3298.Contig3_All	43	K	conserved hypothetical protein	1	0.0018618	85.355	K(1)YEEELNK	2	1.3225	1	1	0.000356014	96.342	K(1)YEEELNK	2	0.31382	1	1	0.00252392	85.355	K(1)YEEELNK	2	0.70008	1	1.17	1.183	1.137	1.081	1.08	1.132	0.747	0.722	0.704
CL3301.Contig1_All	27	K	unnamed protein product								1	0.00243584	82.417	DK(1)FGEEMK	2	0.19256	8									1.451			0.9			0.597
CL3301.Contig1_All	33	K	unnamed protein product								1	0.000119517	85.813	FGEEMK(1)K	2	0.26323	11									1.521			0.898			0.502
CL3301.Contig2_All	90	K	adenosine kinase 2	1	0.00243209	82.417	DK(1)FGEEMK	2	0.76276	5															1.46			0.891			0.608
CL3301.Contig2_All	96	K	adenosine kinase 2	1	0.00171409	75.819	FGEEMK(1)K	2	-2.2123	9															1.57			0.907			0.436
CL3306.Contig2_All	214	K	isocitrate dehydrogenase	1	1.72383e-07	108.56	EVAEK(1)YPEIK	3	-0.54924	3	1	3.38266e-09	119.39	EVAEK(1)YPEIK	2	-0.39819	2	1	7.80342e-07	98.105	EVAEK(1)YPEIK	3	-1.3184	4	0.893	0.943	0.922	1.076	1.074	1.01	1.133	1.066	1.182
CL3314.Contig2_All	16	K	disulfide isomerase	1	8.46971e-11	123.95	TK(1)EDIIDFIK	2	-0.52674	1	1	3.12337e-06	113.24	TK(1)EDIIDFIK	2	-2.4818	1								1.226	1.158		1.099	1.086		0.646	0.749
CL3314.Contig2_All	24	K	disulfide isomerase	1	0.000157887	86.898	EDIIDFIK(1)K	2	4.3805	1								1	0.000259248	94.692	EDIIDFIK(1)K	2	2.5817	1			1.087			1.09			0.834
CL3323.Contig1_All	122	K	Protein grpE, putative	1	3.40665e-12	103.44	LVTEK(1)EELLNVK	3	-1.7505	1	1	1.73307e-08	116.6	LVTEK(1)EELLNVK	3	-0.70903	1	1	5.27267e-14	117.94	LVTEK(1)EELLNVK	3	-0.76211	1	1.021	1.11	1.024	1.034	0.993	0.985	1.015	0.947	1.071		1.08856			0.910173			0.976419			1.0197			1.091
CL3323.Contig1_All	226	K	Protein grpE, putative	1	0.00137878	88.495	QLAEVLK(1)K	2	-0.54473	2	1	0.000615193	87.258	QLAEVLK(1)K	3	0.28359	2	1	0.00229218	77.662	QLAEVLK(1)K	2	0.78882	2	1.334	1.26	1.204	0.974	1.008	1.021	0.668	0.714	0.761		1.08856			0.910173			0.976419			1.1575			1.10748
CL3324.Contig3_All	23	K	transcription initiation factor IIF subunit beta								1	0.000381393	80.738	FDMK(1)PHNENLEEYSK	3	-2.3097	1									1.079			1.074			0.876
CL3327.Contig2_All	105	K	hypothetical protein PRUPE_ppa002742mg	1	0.00388446	83.883	EK(1)IDDEYR	2	-0.87261	1	1	0.00738777	72.2	EK(1)IDDEYR	2	-0.44497	1	1	0.00393363	85.355	EK(1)IDDEYR	2	-0.73031	1	1.114	1.154	1.056	1.014	0.984	1.001	0.913	0.898	1.004
CL3327.Contig2_All	170	K	hypothetical protein PRUPE_ppa002742mg	1	0.00223518	69.554	FHK(1)DPQTETAR	3	0.51918	2	1	0.00285336	55.776	FHK(1)DPQTETAR	3	-0.45807	2	1	0.00065733	78.548	FHK(1)DPQTETAR	3	-0.042278	1	1.138	1.044	1.052	0.992	0.981	0.865	0.912	1.054	1.197
CL3327.Contig2_All	185	K	hypothetical protein PRUPE_ppa002742mg								1	0.000640066	96.059	IVGFEVK(1)PFSAK	2	-0.20091	1									1.564			0.881			0.465
CL3327.Contig2_All	226	K	hypothetical protein PRUPE_ppa002742mg	1	1.27361e-06	84.508	TITNSESPQEVDNK(1)K	3	-0.00010901	1	1	9.05397e-17	133.48	TITNSESPQEVDNK(1)K	3	-0.56102	2	1	1.83159e-38	139.7	TITNSESPQEVDNK(1)K	3	-0.63932	1	1.112	1.199	1.245	1.053	0.96	0.969	0.864	0.867	0.776
CL3339.Contig3_All	32	K	glutamate decarboxylase 1	1	0.00517535	57.175	FK(1)MPENSIPK	2	0.79228	1								1	0.0188896	41.399	FK(1)MPENSIPK	3	-0.45078	1	0.831			1.509			0.634			0.752107	0.774298	0.768412	1.54897	1.62511	1.5029	0.717638	0.686215	0.698351	1.1049			0.974194			0.883454
CL3339.Contig3_All	141	K	glutamate decarboxylase 1	1	0.0189582	65.803	K(1)WQNK(1)MK	2	-0.10614	1	1	0.019331	65.803	K(1)WQNK(1)MK	2	0.72169	1	1	0.00377558	76.847	K(1)WQNK(1)MK	2	0.048021	1	0.859	0.874	0.895	1.069	1.087	1.018	1.189	1.145	1.211	0.752107	0.774298	0.768412	1.54897	1.62511	1.5029	0.717638	0.686215	0.698351	1.14212	1.12876	1.16474	0.690135	0.668877	0.677358	1.65682
CL3339.Contig3_All	145	K	glutamate decarboxylase 1	1	0.0189582	65.803	K(1)WQNK(1)MK	2	-0.10614	1	1	0.019331	65.803	K(1)WQNK(1)MK	2	0.72169	1	1	0.00377558	76.847	K(1)WQNK(1)MK	2	0.048021	1	0.859	0.874	0.895	1.069	1.087	1.018	1.189	1.145	1.211	0.752107	0.774298	0.768412	1.54897	1.62511	1.5029	0.717638	0.686215	0.698351	1.14212	1.12876	1.16474	0.690135	0.668877	0.677358	1.65682
CL3339.Contig3_All	466	K	glutamate decarboxylase 1	1	0.00558769	64.064	K(1)TDLELQR	2	-1.7164	1	1	0.000918512	85.29	K(1)TDLELQR	2	-1.2429	1	1	0.0204932	50.108	K(1)TDLELQR	2	-1.342	1	0.681	0.684	0.656	1.34	1.414	1.461	1.067	0.953	0.941	0.752107	0.774298	0.768412	1.54897	1.62511	1.5029	0.717638	0.686215	0.698351	0.905456	0.883381	0.853709	0.865089	0.870094	0.972122	1.48682
CL3352.Contig2_All	314	K	importin-5								1	0.0318096	43.769	K(1)LPQFIQR	2	-0.91526	1	1	0.0334613	45.68	K(1)LPQFIQR	2	-1.5453	1			1.191			0.957			0.872	1.20468	1.19032	1.15155	0.918072	0.975248	0.979016	0.809807	0.809698	0.820064			1.03426			0.977512
CL3356.Contig1_All	264	K	FACT complex subunit SPT16-like															1	0.0232338	52.482	QK(1)TEETVR	2	-1.0211	1			1.203			1.059			0.71	1.42052	1.34295	1.393	0.857233	0.940029	0.999708	0.580981	0.600553	0.46581			0.863603			1.05931
CL336.Contig3_All	76	K	zinc finger CCCH domain-containing protein ZFN-like isoform 1	1	0.0351368	50.034	MK(1)GEYPER	2	-0.34272	1								1	0.0525252	45.598	MK(1)GEYPER	2	-0.64876	1	0.838		0.873	1.119		1.06	1.152		1.185	0.744426	0.789234	0.706842	1.08919	1.07565	1.06866	1.25205	1.17719	1.36676	1.1257		1.23507	1.02736		0.991898	0.920091
CL3364.Contig3_All	163	K	mitochondrial phosphate carrier protein, putative								1	1.48456e-05	65.753	K(1)YYSDIAGPEYAAK	3	0.91397	1									0.945			1.084			1.051		1.0665	1.07711	1.06685	1.09776	1.05709	1.06739	0.801644	0.830232	0.855802		0.87735			1.02546
CL3365.Contig4_All	291	K	unnamed protein product	1	0.0143462	48.998	K(1)VTITGPQR	2	0.58101	1	1	0.00341147	56.043	K(1)VTITGPQR	2	-0.50269	1								1.154	1.111		0.969	1		0.921	0.932		1.32924	1.32317	1.30388	0.957446	1.02282	0.955023	0.597341	0.538681	0.630433	0.868168	0.839651		1.01207	0.977692		1.54183
CL3366.Contig1_All	6	K	60S ribosomal protein L11, putative								1	0.0479534	47.574	K(1)LSNPMR	2	-1.1167	1																	1.34767	1.21085	1.29185	1.00419	1.021	0.999205	0.57507	0.692467	0.603506
CL3366.Contig1_All	89	K	60S ribosomal protein L11, putative	1	0.00473364	80.688	VK(1)EYELLR	2	0.56574	2	1	0.00394927	77.662	VK(1)EYELLR	2	0.76149	3	1	0.00313329	80.688	VK(1)EYELLR	2	0.31437	2	1.228	1.222	1.178	1.045	1.049	1.122	0.716	0.709	0.66	1.34767	1.21085	1.29185	1.00419	1.021	0.999205	0.57507	0.692467	0.603506	0.911203	1.00921	0.91187	1.04064	1.02742	1.12289	1.24507
CL3366.Contig1_All	158	K	60S ribosomal protein L11, putative	1	0.0186186	57.785	VTK(1)DDAMK	2	-0.37823	1	1	0.0057254	74.841	VTK(1)DDAMK	2	-0.62172	1	1	0.00357245	77.662	VTK(1)DDAMK	2	-0.511	1	1.243	1.221	1.195	1.019	1.001	1.092	0.731	0.778	0.675	1.34767	1.21085	1.29185	1.00419	1.021	0.999205	0.57507	0.692467	0.603506	0.922334	1.00838	0.925029	1.01475	0.980409	1.09287	1.27115
CL3374.Contig6_All	105	K	unnamed protein product	1	0.00141167	51.979	NVTGEAK(1)PGR	2	-0.16559	1	1	0.00186362	60.255	NVTGEAK(1)PGR	2	1.8762	1									0.87			0.913			1.396
CL3380.Contig2_All	72	K	ubiquitin-conjugating enzyme, putative	0.999963	1.6511e-06	83.37	LFCDK(1)DYPEKPPSVR	3	-0.032363	1	0.999995	0.000729151	85.988	LFCDK(1)DYPEKPPSVR	3	-0.29469	1	1	1.41651e-28	126.16	LFCDK(1)DYPEKPPSVR	3	-0.14558	1	1.407	1.393	1.442	1.008	0.938	0.984	0.523	0.625	0.471
CL3380.Contig2_All	103	K	ubiquitin-conjugating enzyme, putative								1	0.00550154	50.452	K(1)FGILANWQR	2	-0.33224	1
CL3380.Contig2_All	134	K	ubiquitin-conjugating enzyme, putative	1	0.00272132	71.03	K(1)LVQPPEGTYF	2	2.1716	1								1	0.00262782	72.096	K(1)LVQPPEGTYF	2	1.0531	1	0.971		1.056	1.205		1.069	0.852		0.91
CL3384.Contig1_All	10	K	probable methyltransferase PMT8-like	1	0.0397421	65.465	NLSK(1)PFK	2	2.3299	1	1	0.0357236	63.419	NLSK(1)PFK	2	2.0783	1	1	0.030578	62.969	NLSK(1)PFK	2	2.2018	1										0.913825			1.0181			1.09789
CL3385.Contig3_All	265	K	cytochrome P450								1	0.000358336	71.896	K(1)SPNEFSAK	2	-0.88022	1									0.738			1.285			1.057		0.740199	0.744939	0.759942	1.37887	1.40405	1.36165	0.959458	0.948821	0.956163		0.990685			0.91521
CL3385.Contig3_All	482	K	cytochrome P450								1	0.00170183	71.153	LSDPTK(1)PVNYR	2	-0.46372	1	1	0.0363817	43.501	LSDPTK(1)PVNYR	2	0.3963	1		0.801	0.764		1.396	1.395		0.815	0.876	0.740199	0.744939	0.759942	1.37887	1.40405	1.36165	0.959458	0.948821	0.956163		1.07526	1.00534		0.994267	1.02449
CL3400.Contig3_All	361	K	protein TOC75-3, chloroplastic-like	1	0.00683616	93.267	LK(1)ELEQK	3	0.27277	2	1	0.00559839	85.676	LK(1)ELEQK	3	0.023649	2	1	0.00595618	77.058	LK(1)ELEQK	3	-0.61936	2	0.795	0.779	0.76	1.191	1.15	1.168	1.112	1.188	1.197	0.844852	0.836156	0.804316	1.14863	1.15679	1.16181	1.03876	1.00344	1.08797	0.940993	0.931645	0.944903	1.03688	0.994129	1.00533	1.07051
CL341.Contig12_All	47	K	uncharacterized protein LOC100259885								1	1.05112e-29	138.91	ASPPTQPQPQQHLK(1)PAK	3	0.0077184	1									1.385			0.819			0.804
CL341.Contig12_All	298	K	uncharacterized protein LOC100259885	1	0.00202878	96.342	ELAEK(1)EEK	2	-0.27478	1	1	0.000636942	96.342	ELAEK(1)EEK	2	0.055973	2								1.239	1.17		1.007	1.006		0.754	0.845
CL341.Contig12_All	313	K	uncharacterized protein LOC100259885	1	4.88324e-27	123.02	SVSINEFLK(1)PAGDR	3	0.41543	2	1	1.45607e-11	125.5	SVSINEFLK(1)PAGDR	3	-0.18408	2								1.466	1.444		0.906	0.904		0.58	0.602
CL341.Contig3_All	62	K	SKP1-like protein 1A-like isoform 1	1	0.00280758	86.833	K(1)HVDTPK	3	0.14284	1	1	0.00210995	86.833	K(1)HVDTPK	3	-0.23991	1	1	0.00182608	98.523	K(1)HVDTPK	3	0.011653	1	1.149	1.091	0.99	0.952	0.988	0.979	0.951	0.98	1.127	1.24883	1.25046	1.23817	0.94349	1.07183	1.00141	0.721914	0.584523	0.674561	0.92006	0.872478	0.799568	1.00902	0.921791	0.977618	1.31733
CL341.Contig3_All	123	K	SKP1-like protein 1A-like isoform 1	1	0.00697746	68.371	GK(1)TPEEIR	2	-0.68206	1	1	0.00237287	82.645	GK(1)TPEEIR	2	0.043093	1	1	0.0183648	55.908	GK(1)TPEEIR	2	-0.60015	1	1.132	1.167	1.101	1.013	0.9	1.018	0.893	0.996	0.915	1.24883	1.25046	1.23817	0.94349	1.07183	1.00141	0.721914	0.584523	0.674561	0.906447	0.933256	0.889216	1.07367	0.839688	1.01656	1.23699
CL341.Contig4_All	282	K	uncharacterized protein LOC100259885															1	0.00758636	55.314	K(1)DNNDIFVK	2	1.0852	1			1.472			0.878			0.575
CL341.Contig4_All	304	K	uncharacterized protein LOC100259885															1	0.00357245	77.662	ELAEK(1)EEK	2	0.42263	2			1.086			1.041			0.903
CL341.Contig4_All	319	K	uncharacterized protein LOC100259885															1	2.51017e-13	108.63	SVSINEFLK(1)PAGDR	2	0.46988	2			1.329			0.982			0.636
CL341.Contig8_All	47	K	uncharacterized protein LOC100265608	1	5.07748e-05	56.817	ASPPTQPQPQQHLK(1)PAK	3	1.5444	1								1	1.60702e-71	160.81	ASPPTQPQPQQHLK(1)PAK	3	1.3319	1	1.049		1.33	0.969		0.905	1.064		0.742
CL341.Contig8_All	276	K	uncharacterized protein LOC100265608	1	0.00109709	71.221	ALQPLK(1)TEER	2	0.13912	1								1	5.91155e-05	84.507	ALQPLK(1)TEER	2	-0.030334	1	1.239		1.277	0.94		0.898	0.845		0.828
CL341.Contig8_All	298	K	uncharacterized protein LOC100265608	1	0.000766751	74.611	K(1)SDEEIFVK	2	0.14651	1	1	0.000509947	67.385	K(1)SDEEIFVK	2	0.036977	1	1	0.000629035	72.34	K(1)SDEEIFVK	2	0.083234	1	1.396	1.526	1.361	0.774	0.78	0.752	0.853	0.66	0.908
CL341.Contig8_All	335	K	uncharacterized protein LOC100265608	1	5.10207e-13	108.58	SVSINEFLK(1)PAER	3	-0.33875	2								1	2.77855e-07	92.265	SVSINEFLK(1)PAER	2	-0.3565	1	1.299		1.435	0.921		0.809	0.789		0.722
CL3429.Contig2_All	79	K	predicted protein	1	2.93493e-12	99.392	K(1)NDVTGQPATATTGGYK	3	1.0343	1								1	1.59018e-33	122.01	K(1)NDVTGQPATATTGGYK	3	1.1469	2	1.151		1.083	1.11		1.059	0.734		0.884	1.24884	1.28716	1.29144	0.947867	1.00684	0.974499	0.549225	0.62057	0.630987	0.921657		0.838601	1.17105		1.08671	1.33643
CL3439.Contig1_All	369	K	transcriptional adapter ADA2b-like	1	0.00100043	67.997	FHSK(1)EEHDDLLK	4	1.0087	1								1	0.000428377	72.705	FHSK(1)EEHDDLLK	4	0.55358	1			1.14			1.043			0.824	1.07484	1.30551	1.58317	0.97347	0.948764	0.87411	0.926631	0.641813	0.341911			0.720076			1.19321
CL3444.Contig1_All	315	K	phenylpropanoid:glucosyltransferase 1, partial	1	4.09816e-08	113.61	GK(1)IEEDGDEK	2	2.468	1								1	0.00386999	58.098	GK(1)IEEDGDEK	2	1.217	1	0.723		0.742	1.07		1.085	1.374		1.339	0.877349	0.907293	0.909877	1.13863	1.12057	1.10909	0.998152	1.02372	0.997239	0.824073		0.815494	0.939727		0.97828	1.37654
CL3450.Contig2_All	45	K	hypothetical protein PRUPE_ppa008371mg															1	3.40804e-105	172.24	K(1)YEPTIGVEVHPLDFFTNCGK	3	-0.46577	1			1.259			0.914			0.832	1.31668	1.3084	1.36858	0.891589	0.874723	0.873466	0.759792	0.720996	0.682651			0.919931			1.04641
CL3450.Contig2_All	149	K	hypothetical protein PRUPE_ppa008371mg								1	4.62523e-14	134.99	K(1)NLQYYEISAK	2	-1.1693	4									1.23			1.005			0.762		1.31668	1.3084	1.36858	0.891589	0.874723	0.873466	0.759792	0.720996	0.682651		0.940079			1.14894
CL3450.Contig2_All	166	K	hypothetical protein PRUPE_ppa008371mg															1	2.547e-18	112.68	SNYNFEK(1)PFLYLAR	2	-1.242	1			1.239			1.037			0.69	1.31668	1.3084	1.36858	0.891589	0.874723	0.873466	0.759792	0.720996	0.682651			0.905317			1.18722
CL3453.Contig2_All	306	K	predicted protein								0.880597	0.00170698	65.295	QEQPPK(0.119)K(0.881)EEPK	3	-1.262	2									1.046			1.083			0.91
CL346.Contig1_All	68	K	photosystem II 22 kDa protein, chloroplastic	0.99967	0.00971293	56.258	K(1)VAEPKPK	3	1.2936	1	0.999897	0.0289098	46.462	K(1)VAEPKPK	3	1.2195	1								0.477	0.424		0.965	0.969		1.853	1.945		0.527964	0.577293	0.519225	1.00001	0.995779	1.00173	1.55859	1.53209	1.60307	0.903471	0.734463		0.964989	0.973107		1.18889
CL346.Contig1_All	73	K	photosystem II 22 kDa protein, chloroplastic	1	0.00500774	66.429	VAEPK(1)PK	2	1.3906	2	1	0.00522453	71.614	VAEPK(1)PK	2	-0.1202	4	1	0.00303215	71.614	VAEPK(1)PK	2	-0.13489	3	0.515	0.687	0.583	0.913	0.903	0.884	1.869	1.666	1.846	0.527964	0.577293	0.519225	1.00001	0.995779	1.00173	1.55859	1.53209	1.60307	0.975445	1.19004	1.12283	0.912989	0.906827	0.882477	1.19916
CL3463.Contig1_All	110	K	amino acid binding protein, putative	1	4.22526e-08	71.879	K(1)VEDPELLEAIR	2	1.2504	1	1	0.000184886	77.894	K(1)VEDPELLEAIR	2	-0.24731	2	1	0.000633959	74.649	K(1)VEDPELLEAIR	2	-1.2798	2		0.952	0.894		1.091	1.079		1.03	1.13
CL3463.Contig2_All	45	K	unknown protein DS12 from 2D-PAGE of leaf, chloroplastic-like	1	2.93698e-08	97.297	K(1)VDDPELLEAIR	3	0.70563	2	1	0.000141561	89.663	K(1)VDDPELLEAIR	3	0.10036	2	1	1.99584e-07	97.866	K(1)VDDPELLEAIR	2	-0.084363	4	0.605	0.508	0.695	0.981	1.009	1.056	1.656	1.768	1.446	0.454685	0.447634	0.36543	0.960505	0.997016	0.948319	1.78544	1.68357	1.64328	1.33059	1.13486	1.90187	1.02134	1.01202	1.11355	0.927504
CL3466.Contig1_All	65	K	ribulose-1,5-bisphosphate carboxylase/oxygenase small subunit	1	0.000257223	107.43	VWPPINK(1)K	3	0.82074	12	1	5.03586e-05	113.89	VWPPINK(1)K	3	-0.57127	14	1	0.00060201	107.32	VWPPINK(1)K	3	-0.070798	13	0.599	0.625	0.645	1.281	1.256	1.223	1.257	1.259	1.286	0.553678	0.568424	0.519611	1.17301	1.19246	1.19593	1.27998	1.28398	1.24991	1.08186	1.09953	1.24131	1.09206	1.05329	1.02263	0.982047
CL3466.Contig1_All	67	K	ribulose-1,5-bisphosphate carboxylase/oxygenase small subunit	1	3.07979e-38	157.35	K(1)YETLSYLPPLSK(1)PQLGK	4	1.156	7	1	1.66289e-49	167.61	K(1)YETLSYLPPLSK(1)PQLGK	3	0.45235	12	1	5.83926e-59	169.94	K(1)YETLSYLPPLSK	3	1.2022	7	0.429	0.453	0.386	1.281	1.268	1.282	1.491	1.484	1.577	0.553678	0.568424	0.519611	1.17301	1.19246	1.19593	1.27998	1.28398	1.24991	0.774818	0.796941	0.742863	1.09206	1.06335	1.07197	1.16486
CL3466.Contig1_All	79	K	ribulose-1,5-bisphosphate carboxylase/oxygenase small subunit	1	3.20004e-05	60.062	K(1)YETLSYLPPLSK(1)PQLGK	4	1.156	1	1	1.88673e-06	83.758	K(1)YETLSYLPPLSK(1)PQLGK	3	0.45235	2								0.705	0.547		1.246	1.249		1.162	1.376		0.553678	0.568424	0.519611	1.17301	1.19246	1.19593	1.27998	1.28398	1.24991	1.2733	0.962311		1.06223	1.04742		0.907827
CL3466.Contig1_All	148	K	ribulose-1,5-bisphosphate carboxylase/oxygenase small subunit	1	2.73651e-17	134.99	ELDECTK(1)EYPK	2	0.23113	4	1	9.56985e-13	127.17	ELDECTK(1)EYPK	2	0.66101	4	1	4.54127e-07	98.407	ELDECTK(1)EYPK	3	0.63426	4	0.396	0.428	0.457	1.556	1.517	1.541	1.163	1.169	1.117	0.553678	0.568424	0.519611	1.17301	1.19246	1.19593	1.27998	1.28398	1.24991	0.715217	0.75296	0.879503	1.3265	1.27216	1.28853	0.908608
CL3466.Contig1_All	175	K	ribulose-1,5-bisphosphate carboxylase/oxygenase small subunit	1	2.90912e-29	130.2	QVQCISFIAHK(1)PPGY	2	0.43983	3	1	1.89526e-05	91.812	QVQCISFIAHK(1)PPGY	2	1.6796	3	1	9.52621e-13	97.631	QVQCISFIAHK(1)PPGY	2	0.81499	2	0.72	0.657	0.737	1.143	1.151	0.993	1.279	1.36	1.473	0.553678	0.568424	0.519611	1.17301	1.19246	1.19593	1.27998	1.28398	1.24991	1.30039	1.15583	1.41837	0.974417	0.965234	0.830313	0.999235
CL3475.Contig1_All	175	K	1,2-dihydroxy-3-keto-5-methylthiopentene dioxygenase 2-like	1	0.00333665	50.354	K(1)EYVENFVHK	3	0.8857	1															1.044			1.116			0.874			0.98345	0.980692	1.03624	0.95963	0.923377	0.951876	1.05542	1.09059	1.00642	1.06157			1.16295			0.828104
CL3477.Contig2_All	95	K	NEDD8-activating enzyme E1 catalytic subunit	1	0.0294222	43.083	LQDVGK(1)PK	3	2.505	1	1	0.00557571	57.59	LQDVGK(1)PK	3	2.0957	1	1	0.0318735	40.724	LQDVGK(1)PK	3	3.0618	1	0.929	1.011	0.956	1.051	1	1.034	1.118	1.078	1.101	1.01461	0.969462	0.965128	1.02115	1.03183	1.01727	0.934527	0.993098	1.00161	0.915619	1.04285	0.990542	1.02923	0.969153	1.01645	1.19633
CL3479.Contig1_All	285	K	ATP-dependent zinc metalloprotease FTSH, chloroplastic-like	1	0.000153739	84.297	NPDK(1)YTALGAK	2	-0.80378	3	1	0.000581701	94.767	NPDK(1)YTALGAK	3	0.35575	4								0.629	0.58		1.178	1.179		1.358	1.429		0.671973	0.744405	0.614232	1.01782	0.998081	1.03671	1.4667	1.32859	1.4908	0.936049	0.779145		1.15738	1.18127		0.925886
CL3479.Contig1_All	491	K	ATP-dependent zinc metalloprotease FTSH, chloroplastic-like	1	2.20531e-85	193.98	EISK(1)DEISDALER	2	-0.77684	2	1	3.54225e-62	174.24	EISK(1)DEISDALER	2	-1.2988	3								0.588	0.613		1.152	1.161		1.449	1.409		0.671973	0.744405	0.614232	1.01782	0.998081	1.03671	1.4667	1.32859	1.4908	0.875035	0.823476		1.13183	1.16323		0.98793
CL3479.Contig1_All	507	K	ATP-dependent zinc metalloprotease FTSH, chloroplastic-like	1	0.00267614	71.379	IIAGPEK(1)K	2	1.4235	1	1	0.00730681	58.981	IIAGPEK(1)K	2	1.1807	1								0.864	0.819		1.126	1.146		1.105	1.14		0.671973	0.744405	0.614232	1.01782	0.998081	1.03671	1.4667	1.32859	1.4908	1.28577	1.10021		1.10629	1.1482		0.75339
CL3479.Contig1_All	508	K	ATP-dependent zinc metalloprotease FTSH, chloroplastic-like	1	0.00743321	54.259	K(1)NAVVSEEK	2	1.0896	1	1	0.0205336	45.829	K(1)NAVVSEEK	2	1.1071	1								0.675	0.727		1.219	1.222		1.238	1.162		0.671973	0.744405	0.614232	1.01782	0.998081	1.03671	1.4667	1.32859	1.4908	1.0045	0.976618		1.19766	1.22435		0.84407
CL3484.Contig1_All	240	K	uncharacterized protein LOC100258488	1	0.00103959	70.942	K(1)QEGDYVYR	2	0.66554	1	1	0.000661108	64.374	K(1)QEGDYVYR	2	0.7559	1	1	0.00259523	64.82	K(1)QEGDYVYR	2	0.61136	1	1.232	1.223	1.164	1.037	1.055	1.132	0.724	0.699	0.666	1.18612	1.11332	1.16348	1.07442	1.06362	1.04841	0.665389	0.775317	0.728943	1.03868	1.09851	1.00044	0.965171	0.9919	1.07973	1.08809
CL3484.Contig1_All	489	K	uncharacterized protein LOC100258488															1	0.00161871	72.29	HK(1)PLWATYSSK	3	0.48821	1										1.18612	1.11332	1.16348	1.07442	1.06362	1.04841	0.665389	0.775317	0.728943
CL349.Contig1_All	17	K	dnaJ homolog subfamily B member 11-like	1	0.00393445	59.067	GASDEQIK(1)R	2	2.4705	1	1	0.00884045	49.472	GASDEQIK(1)R	2	1.3046	1	1	0.0266578	46.819	GASDEQIK(1)R	2	1.5895	1	0.977	0.938	0.981	1.195	1.184	1.18	0.858	0.921	0.863
CL349.Contig1_All	40	K	dnaJ homolog subfamily B member 11-like								1	6.3866e-31	153.09	YHPDKNQGNEEANK(1)K	4	-0.85761	1									1.031			1.114			0.887
CL349.Contig2_All	43	K	dnaJ homolog subfamily B member 11	1	3.7016e-06	111.17	GAADEQIK(1)R	2	1.168	4	1	6.04279e-10	124.98	GAADEQIK(1)R	3	0.26757	3	1	3.32305e-06	111.95	GAADEQIK(1)R	2	1.8485	4	1.259	1.328	1.207	0.971	0.957	0.988	0.775	0.69	0.803	1.25682	1.32362	1.25246	0.945648	0.930859	0.920181	0.708713	0.694865	0.713228	1.00174	1.00331	0.963704	1.02681	1.02808	1.0737	1.09353
CL349.Contig2_All	66	K	dnaJ homolog subfamily B member 11	1	3.82196e-21	113.4	YHPDKNQGNEDASK(1)K	4	0.25454	2								1	7.43901e-13	93.424	YHPDKNQGNEDASK(1)K	4	1.5327	1	1.317		1.064	0.923		1.109	0.759		0.842	1.25682	1.32362	1.25246	0.945648	0.930859	0.920181	0.708713	0.694865	0.713228	1.04789		0.849529	0.97605		1.2052	1.07096
CL3490.Contig3_All	114	K	auxin-induced protein PCNT115 isoform 1	1	0.000602895	76.815	AACEASLK(1)R	2	1.3311	1	1	0.000224916	76.815	AACEASLK(1)R	2	1.2858	1	1	0.000229849	96.665	AACEASLK(1)R	2	2.059	1	1.2	1.097	1.153	0.947	0.929	0.981	0.888	1.054	0.889		1.17488	1.11897		0.877253	0.901283		0.9211	0.952779		0.933716	1.03041		1.05899	1.08845
CL3490.Contig3_All	143	K	auxin-induced protein PCNT115 isoform 1								1	0.000116891	88.338	VPIEITMGELK(1)K	3	-0.32401	1									1.173			0.902			0.984			1.17488	1.11897		0.877253	0.901283		0.9211	0.952779		0.998404			1.02821
CL3526.Contig1_All	241	K	lipoxygenase								1	0.0127959	53.237	TGRPPLEK(1)DPR	2	0.021621	1	1	0.00345732	57.785	TGRPPLEK(1)DPR	3	-0.4189	1		0.973	0.704		1.015	1.052		1.106	1.44	0.821719	0.8153	0.810535	0.893574	0.876874	0.88448	1.34621	1.39126	1.34323		1.19343	0.868562		1.15752	1.1894
CL3526.Contig1_All	690	K	lipoxygenase															1	0.0114646	56.258	K(1)NEPWWPK	2	0.24277	1			1.014			1.058			0.984	0.821719	0.8153	0.810535	0.893574	0.876874	0.88448	1.34621	1.39126	1.34323			1.25103			1.19618
CL3526.Contig1_All	750	K	lipoxygenase															0.999999	1.16703e-16	104.88	IENK(1)IDYEELEKNPDR	3	0.54103	1			0.908			0.906			1.348	0.821719	0.8153	0.810535	0.893574	0.876874	0.88448	1.34621	1.39126	1.34323			1.12025			1.02433
CL3526.Contig1_All	758	K	lipoxygenase	1	1.0955e-15	127.79	IDYEELEK(1)NPDR	2	0.86963	4	1	3.01402e-19	136.24	IDYEELEK(1)NPDR	2	-1.1767	4	1	9.64722e-29	131.35	IENKIDYEELEK(1)NPDR	3	0.44484	4	0.79	0.844	0.754	0.982	0.95	0.954	1.401	1.378	1.503	0.821719	0.8153	0.810535	0.893574	0.876874	0.88448	1.34621	1.39126	1.34323	0.961399	1.0352	0.93025	1.09896	1.08339	1.0786	1.0407
CL3526.Contig1_All	807	K	lipoxygenase								1	5.14564e-30	141.13	K(1)PLEAFER	2	-1.5623	3	1	0.00813721	59.908	K(1)PLEAFER	2	-0.858	1		0.901	0.888		0.951	0.971		1.298	1.286	0.821719	0.8153	0.810535	0.893574	0.876874	0.88448	1.34621	1.39126	1.34323		1.10511	1.09557		1.08453	1.09782
CL3536.Contig4_All	312	K	cysteine synthase isoform 2	1	0.000721014	73.877	YLSSVLFDSLK(1)R	2	-0.77655	1								1	1.91017e-07	98	YLSSVLFDSLK(1)R	2	-0.031851	2			0.846			0.949			1.378
CL3542.Contig1_All	256	K	Serine/threonine-protein kinase SAPK1, putative	1	0.0149349	60.788	K(1)HPWFLK	3	0.86153	1								1	0.0100022	64.757	K(1)HPWFLK	3	-0.37179	1	0.935		0.953	1.411		1.325	0.624		0.701	1.02869	0.93226	1.02195	1.09362	1.15939	1.03881	0.860026	0.920989	0.928523	0.908919		0.932535	1.29021		1.2755	0.72556
CL3544.Contig1_All	230	K	3-hydroxy-3-methylglutaryl-CoA synthase	1	5.75726e-05	79.474	LCNK(1)YEK	2	-1.1564	2	1	0.00782914	79.474	LCNK(1)YEK	2	-0.70587	2	1	0.0139815	79.474	LCNK(1)YEK	2	-0.9874	1	1.971	1.745	1.98	0.522	0.698	0.485	0.408	0.469	0.387	1.43034	1.41721	1.4202	0.693108	0.764253	0.725152	0.78916	0.695125	0.722368	1.378	1.2313	1.39417	0.753129	0.91331	0.668825	0.517006
CL3548.Contig2_All	61	K	dihydroflavonol-4-reductase	1	0.00468102	66.19	K(1)LLDTGFK	2	0.52611	1	1	0.00271223	76.228	K(1)LLDTGFK	2	0.88634	1	1	0.0143224	53.124	K(1)LLDTGFK	2	0.88967	1	0.641	0.64	0.732	1.241	1.256	1.184	1.257	1.238	1.215
CL3566.Contig2_All	11	K	seryl-tRNA synthetase	1	0.00348607	55.291	EDK(1)GHNPEIIR	3	0.84543	1								1	0.00266471	52.463	EDK(1)GHNPEIIR	3	0.91539	1	1.34		1.245	0.94		0.948	0.706		0.804	1.24203	1.19958	1.20895	0.956648	0.943166	0.935561	0.729458	0.78425	0.852272	1.07888		1.02982	0.982598		1.0133	0.967843
CL3576.Contig3_All	132	K	GDSL esterase/lipase At5g14450-like	1	0.00627382	59.84	LPK(1)PEDFSK	2	-0.84422	1	1	0.00444274	57.174	LPK(1)PEDFSK	2	-0.78594	1	1	0.000858681	73.885	LPK(1)PEDFSK	2	0.19266	1	0.997	1.071	1.035	1.168	1.12	1.201	0.867	0.824	0.756
CL3582.Contig2_All	181	K	unnamed protein product								1	7.10414e-30	128.01	RADAEK(1)DDTHSDNQSFVSSNSR	4	0.9054	1									1.217			1.016			0.762
CL3610.Contig2_All	303	K	DNA replication licensing factor MCM7, putative	1	4.93582e-43	131.54	K(1)YEEYELRGDEEEQIAR	3	-0.76411	4	1	4.59823e-11	113.54	K(1)YEEYELRGDEEEQIAR	3	-0.71996	1	1	1.03813e-08	77.221	K(1)YEEYELRGDEEEQIAR	3	0.92085	1	1.654	1.83	1.748	0.721	0.58	0.521	0.573	0.512	0.67	1.61301	1.65223	1.48139	0.654271	0.636609	0.723995	0.535567	0.505185	0.661758	1.02541	1.10759	1.17997	1.10199	0.911078	0.719618	1.06989
CL3610.Contig2_All	345	K	DNA replication licensing factor MCM7, putative								1	2.17888e-08	105.5	LSQSLAPEIFGHEDIK(1)K	3	-0.71584	1									1.792			0.607			0.529		1.61301	1.65223	1.48139	0.654271	0.636609	0.723995	0.535567	0.505185	0.661758		1.08459			0.95349
CL3610.Contig4_All	64	K	precursor of transferase serine hydroxymethyltransferase 3	1	5.41262e-07	120.77	LK(1)DFVSTMK	2	0.49856	1	1	1.18528e-06	103.91	LK(1)DFVSTMK	2	0.29076	1	1	1.25148e-08	120.77	LK(1)DFVSTMK	2	0.61818	1	1.11	1.088	1.052	1.043	1.058	1.082	0.883	0.885	0.897
CL3617.Contig2_All	52	K	uncharacterized protein LOC101252337	1	0.00092401	61.082	K(1)YEGSSDLINLR	2	-0.40085	1								1	0.00692139	47.774	K(1)YEGSSDLINLR	2	-0.60577	1	1.268		1.128	1.03		1.088	0.682		0.778			1.40716			0.887715			0.566696			0.801615			1.22562
CL3626.Contig2_All	22	K	LOW QUALITY PROTEIN: ribosome-recycling factor, chloroplastic-like								1	0.014536	50.297	K(1)LSEDNVK	2	-0.51726	1	1	0.00663076	61.56	K(1)LSEDNVK	2	0.17382	1		0.713	0.636		0.831	0.913		1.731	1.73
CL3626.Contig2_All	45	K	LOW QUALITY PROTEIN: ribosome-recycling factor, chloroplastic-like	1	0.0312594	56.432	K(1)IDSIYK	2	-1.0063	1	1	0.0131054	66.429	K(1)IDSIYK	3	-0.18732	2								0.846	0.754		1.129	1.078		1.126	1.326
CL3626.Contig2_All	55	K	LOW QUALITY PROTEIN: ribosome-recycling factor, chloroplastic-like	1	0.0257123	72.138	EK(1)ELLTV	2	2.2416	1	1	0.00480558	91.626	EK(1)ELLTV	2	1.6811	1	1	0.0151412	76.035	EK(1)ELLTV	2	1.2697	1	0.705	0.645	0.51	1.123	1.041	1.241	1.327	1.532	1.457
CL3631.Contig4_All	322	K	hypothetical protein PRUPE_ppa001352mg	1	0.00267834	57.434	K(1)LEETGNLSK	2	0.30032	1	1	9.48402e-05	101.53	K(1)LEETGNLSK	2	-0.18905	1								0.951	0.737		1.123	1.199		0.992	1.181		0.728153	0.716361	0.704974	1.20197	1.15704	1.13873	1.17696	1.16842	1.15148	1.30604	1.02881		0.9343	1.03626		0.842851
CL3631.Contig4_All	592	K	hypothetical protein PRUPE_ppa001352mg	1	6.39844e-06	111.61	K(1)QLYNQETR	2	-0.79992	1	1	3.99776e-06	96.171	K(1)QLYNQETR	2	-0.48149	1								0.644	0.562		1.095	1.022		1.448	1.675		0.728153	0.716361	0.704974	1.20197	1.15704	1.13873	1.17696	1.16842	1.15148	0.88443	0.784521		0.911005	0.883288		1.23029
CL3632.Contig1_All	52	K	protein TIC 62, chloroplastic isoform 1								1	8.8948e-05	46.209	DANSK(1)DDNLVFVAGATGK	3	0.07067	1																	0.555192	0.534724	0.42212	1.0673	1.0617	1.08493	1.53482	1.5188	1.64799
CL3632.Contig1_All	113	K	protein TIC 62, chloroplastic isoform 1	1	6.9429e-07	88.561	LGDEVASEGTK(1)PIEK	3	1.7313	1	1	0.00011004	71.354	LGDEVASEGTK(1)PIEK	3	0.060023	1								0.759	0.643		1.028	1.067		1.383	1.498		0.555192	0.534724	0.42212	1.0673	1.0617	1.08493	1.53482	1.5188	1.64799	1.36709	1.20249		0.963182	1.00499		0.901081
CL3632.Contig3_All	8	K	protein TIC 62, chloroplastic isoform 1	1	0.0113628	82.452	VEIK(1)PLK	3	-0.86324	2	1	0.0051962	86.794	VEIK(1)PLK	2	-0.51878	3	1	0.0160768	73.26	VEIK(1)PLK	2	-0.84176	1	0.338	0.593	0.351	1.175	1.122	1.17	1.76	1.491	1.783	0.388204	0.355415	0.35758	0.865398	0.821377	1.04501	2.03321	2.09027	1.82178	0.870676	1.66847	0.981599	1.35776	1.366	1.1196	0.865628
CL3632.Contig3_All	37	K	protein TIC 62, chloroplastic isoform 1	1	1.08444e-09	65.374	SVVSEPPLSAPVEK(1)EPAIEK	3	-0.01541	1															0.761			1.115			1.262			0.388204	0.355415	0.35758	0.865398	0.821377	1.04501	2.03321	2.09027	1.82178	1.96031			1.28842			0.620695
CL3632.Contig3_All	117	K	protein TIC 62, chloroplastic isoform 1								1	0.00582819	50.452	EAVQTEVK(1)K	2	-1.9408	2									0.748			0.985			1.467		0.388204	0.355415	0.35758	0.865398	0.821377	1.04501	2.03321	2.09027	1.82178		2.10458			1.19921
CL3638.Contig1_All	54	K	hypothetical protein CHLNCDRAFT_134811	1	0.000171432	80.755	HFELGGDK(1)K	3	-0.70314	1	1	0.00010534	80.688	HFELGGDK(1)K	3	0.2723	1	1	0.000614834	70.028	HFELGGDK(1)K	3	-1.8756	1	1.898	1.77	2.134	0.541	0.602	0.383	0.483	0.567	0.308		1.85021	1.7717		0.462755	0.490582		0.425605	0.496928		0.95665	1.20449		1.3009	0.780706
CL3639.Contig1_All	35	K	Defective in cullin neddylation protein, putative	1	0.0134339	51.066	AATK(1)ELER	3	-1.2951	1															1.035			0.88			1.204
CL3658.Contig4_All	437	K	GDP-mannose-dependent alpha-mannosyltransferase								1	0.00265233	72.492	LK(1)PLLHNR	3	0.55188	1	1	0.00917889	52.786	LK(1)PLLHNR	3	-0.30444	1		0.873			0.72			1.664			1.01895			0.971385			1.00501			0.856767			0.74121
CL3661.Contig2_All	63	K	glutathione S-transferase PARB	1	0.00264441	68.536	IK(1)QDEGLIK	2	0.65427	1	1	0.00125012	63.624	IK(1)QDEGLIK	2	1.666	1								0.965	0.681		0.864	0.994		1.322	1.547
CL3671.Contig2_All	99	K	dual specificity protein phosphatase 6-like								1	2.59874e-07	52.862	LIVGSQPQK(1)PEDIDHLK	3	0.51712	1									0.927			1.013			1.174		0.668417	0.684129	0.64031	1.31612	1.29134	1.31168	1.11106	1.11521	1.15485		1.35501			0.784454
CL3679.Contig2_All	151	K	ubiquitin-conjugating enzyme E2 7	0.999529	0.0270346	44.863	EMKDEFK(1)K	3	0.71055	1	0.999998	0.00333758	76.064	EMKDEFK(1)K	3	0.61347	1	0.998863	0.0424927	43.442	EMK(0.001)DEFK(0.999)K	3	-0.1334	1	1.33	1.347	1.321	0.996	0.983	0.976	0.644	0.627	0.657	1.11432	1.04784	1.12427	0.991812	1.01109	1.01189	0.853083	0.923455	0.818229	1.19355	1.2855	1.17499	1.00422	0.972216	0.964529	0.754909
CL3680.Contig3_All	91	K	altered inheritance of mitochondria protein 32-like isoform 1	1	0.00930042	77.732	K(1)NDLNVK	2	-0.36953	2	1	0.00269359	89.355	K(1)NDLNVK	2	-0.44048	2	1	0.00934777	77.732	K(1)NDLNVK	2	-0.6957	3	0.891	0.89	0.896	1.101	1.085	1.117	1.102	1.126	1.071
CL3684.Contig1_All	24	K	unknown	1	0.00342283	62.659	AYAAHLK(1)R	3	0.51419	2	1	0.000147121	105.39	AYAAHLK(1)R	3	-0.036779	3	1	0.000416393	106.43	AYAAHLK(1)R	3	-0.12897	3	1.087	1.118	1.124	0.909	0.862	1.026	1.095	1.119	0.869	1.20965	1.19948	1.26475	0.996644	0.97809	0.956992	0.722023	0.809961	0.682213	0.898605	0.932072	0.888714	0.912061	0.881309	1.07211	1.51657
CL3684.Contig1_All	123	K	unknown	1	0.00183434	85.533	K(1)ITSSGQR	2	0.12105	1	1	0.00343537	74.173	K(1)ITSSGQR	2	-0.22537	1	1	1.01571e-08	128.28	K(1)ITSSGQR	2	-0.006218	1	1.054	0.988	0.957	0.795	0.844	0.772	1.294	1.326	1.462	1.20965	1.19948	1.26475	0.996644	0.97809	0.956992	0.722023	0.809961	0.682213	0.871325	0.823692	0.756672	0.797677	0.862906	0.806694	1.79219
CL369.Contig2_All	108	K	UDP-glycosyltransferase 73C3-like	1	0.000218971	80.312	ANVANMK(1)PGEVR	2	0.10166	3	1	3.39968e-08	119.25	ANVANMK(1)PGEVR	3	0.082246	4	1	2.85176e-13	114.72	ANVANMK(1)PGEVR	3	-0.25895	4	0.88	0.92	0.926	1.087	1.064	1.042	1.137	1.113	1.131
CL369.Contig2_All	434	K	UDP-glycosyltransferase 73C3-like	1	6.16451e-11	121.36	LMADEEVHK(1)R	2	-0.43644	6	1	3.49938e-46	164.97	LMADEEVHK(1)R	2	0.013514	8	1	2.63886e-22	143.39	LMADEEVHK(1)R	2	-0.12538	9	1.002	0.984	0.973	1.092	1.11	1.084	0.963	0.96	1.008
CL3698.Contig5_All	55	K	unnamed protein product	1	0.0545558	44.973	YLCPVK(1)R	2	0.27939	1	1	0.0178928	57.463	YLCPVK(1)R	2	0.24245	1	1	0.0433775	53.71	YLCPVK(1)R	2	-0.1066	1
CL3700.Contig1_All	306	K	isoleucyl-tRNA synthetase, cytoplasmic-like								1	8.14075e-05	99.788	LK(1)DQLLENNK	3	-0.21604	1									1.227			0.987			0.791		1.15535	1.14281	1.12244	0.998962	0.993096	1.00009	0.825538	0.802746	0.833058		1.07367			0.993862
CL3700.Contig1_All	385	K	isoleucyl-tRNA synthetase, cytoplasmic-like								1	0.000138524	90.793	HK(1)IDHITIPSSR	4	1.7557	1									1.063			1.047			0.936		1.15535	1.14281	1.12244	0.998962	0.993096	1.00009	0.825538	0.802746	0.833058		0.930162			1.05428
CL3710.Contig1_All	330	K	polyadenylate-binding protein 2-like								1	0.000512092	76.01	NLDDSVDDDK(1)LK	2	-1.4378	1									1.418			0.82			0.758		1.32375	1.28161	1.39357	0.847956	0.837194	0.846657	0.719644	0.768511	0.697105		1.10642			0.979462
CL3710.Contig1_All	383	K	polyadenylate-binding protein 2-like	1	0.000565196	50.897	MFLSK(1)PLYVALAQR	3	-0.32591	2	1	1.5069e-05	66.795	MFLSK(1)PLYVALAQR	3	1.6691	1	1	2.50367e-07	84.352	MFLSK(1)PLYVALAQR	3	0.016434	1	0.949	1.004	1.193	0.986	1.004	0.879	1.177	1.079	0.975	1.32375	1.28161	1.39357	0.847956	0.837194	0.846657	0.719644	0.768511	0.697105	0.716902	0.783392	0.856074	1.1628	1.19924	1.0382	1.63553
CL3710.Contig3_All	217	K	predicted protein	1	3.3727e-58	173.71	NLSESTTEEDLK(1)K	3	0.0049085	3	1	4.33336e-63	181.58	NLSESTTEEDLK(1)K	3	2.6957	4	1	7.1294e-103	200.97	NLSESTTEEDLK(1)K	3	1.0954	3	1.155	1.099	1.123	1.031	1.022	1.02	0.836	0.919	0.881	1.15417	1.15532	1.17649	0.960858	0.958283	0.968358	0.849743	0.791625	0.793639	1.00072	0.951248	0.954535	1.073	1.06649	1.05333	0.983827
CL3710.Contig3_All	268	K	predicted protein								1	0.000159184	101.89	IDNK(1)EWFVGK	2	-0.74392	1									1.199			1.128			0.631		1.15417	1.15532	1.17649	0.960858	0.958283	0.968358	0.849743	0.791625	0.793639		1.0378			1.1771
CL3710.Contig3_All	318	K	predicted protein	1	2.90362e-13	118.52	NLDDSIGDDK(1)LK	2	1.5992	2	1	1.22135e-27	150.11	NLDDSIGDDK(1)LK	2	1.2966	2	1	1.28697e-15	121.24	NLDDSIGDDK(1)LK	2	1.3986	2	1.23	1.214	1.201	1.03	1.024	1.038	0.737	0.755	0.742	1.15417	1.15532	1.17649	0.960858	0.958283	0.968358	0.849743	0.791625	0.793639	1.0657	1.05079	1.02083	1.07196	1.06858	1.07192	0.867321
CL3710.Contig3_All	371	K	predicted protein	1	2.86991e-21	120.53	MIVSK(1)PLYVAHAQR	3	0.17247	2	1	1.46444e-21	137.4	MIVSK(1)PLYVAHAQR	3	0.31944	2	1	1.96346e-32	137.4	MIVSK(1)PLYVAHAQR	3	0.36379	2	1.02	1.129	1.015	1.094	0.983	1.111	0.935	0.934	0.91	1.15417	1.15532	1.17649	0.960858	0.958283	0.968358	0.849743	0.791625	0.793639	0.88375	0.977214	0.862736	1.13857	1.02579	1.1473	1.10033
CL3713.Contig4_All	133	K	serine/threonine-protein phosphatase PP2A catalytic subunit-like	1	3.66071e-06	115.71	K(1)YGNANVWK	2	-0.42414	3	1	2.71723e-09	122.33	K(1)YGNANVWK	3	-0.27384	4	1	7.67488e-06	110.76	K(1)YGNANVWK	2	-0.97731	3	1.276	1.273	1.212	0.999	0.981	1.008	0.714	0.733	0.769	1.24543	1.22189	1.15598	0.98787	0.997152	0.980815	0.653339	0.661316	0.80087	1.02455	1.04183	1.04846	1.01127	0.983802	1.02772	1.09285
CL3713.Contig4_All	300	K	serine/threonine-protein phosphatase PP2A catalytic subunit-like	1	0.0287652	58.981	K(1)TPDYFL	2	0.49525	1	1	0.0469648	46.016	K(1)TPDYFL	2	0.84073	1	1	0.0414494	51.787	K(1)TPDYFL	2	-0.75938	1	1.113	1.155	1.025	1.097	1.119	1.236	0.804	0.706	0.722	1.24543	1.22189	1.15598	0.98787	0.997152	0.980815	0.653339	0.661316	0.80087	0.89367	0.945259	0.886697	1.11047	1.1222	1.26018	1.2306
CL3728.Contig1_All	147	K	unknown	1	0.0063075	55.806	K(1)GDVYVFPK	2	-0.74474	1															0.942			1.299			0.766
CL3728.Contig3_All	122	K	predicted protein	1	0.00237321	62.633	K(1)GDVFVFPR	2	-0.48567	1								1	0.00236223	65.627	K(1)GDVFVFPR	2	0.89274	1	0.677		0.647	1.148		1.173	1.333		1.353	0.735938	0.710415	0.814841	1.03724	1.02375	1.05482	1.3196	1.36607	1.24456	0.919914		0.79402	1.10678		1.11204	1.01016
CL3734.Contig3_All	198	K	predicted protein	1	7.02251e-05	92.538	CEVDPDTK(1)R	2	0.0078917	2	1	0.000638713	67.519	CEVDPDTK(1)R	2	0.014566	2								1	0.951		1.18	1.281		0.847	0.765		0.961991	0.965774	0.981707	1.33851	1.24395	1.19781	0.686997	0.785172	0.812677	1.03951	0.984702		0.881575	1.02978		1.2329
CL3734.Contig4_All	196	K	subtilisin-like protease															1	0.00271951	64.39	CEVDPDTK(1)R	2	-0.74433	1			0.932			1.215			0.884	1.25979		1.2415	1.21497		1.22396	0.414434		0.431301			0.750707			0.992682
CL3747.Contig3_All	125	K	3-oxoacyl-[acyl-carrier-protein] reductase 1, chloroplastic	1	0.000899228	103.55	LGEDIEK(1)K	2	0.87741	1	1	0.00162791	80.688	LGEDIEK(1)K	2	-0.40083	1	1	0.00521337	65.224	LGEDIEK(1)K	2	0.042383	1	1.025	1.072	0.937	1.101	1.024	1.147	0.919	0.956	0.972
CL375.Contig4_All	30	K	Mitogen-activated protein kinase								1	0.0324107	41.399	K(1)YIPPIRPVGR	3	-0.64184	1									1.006			1.132			0.897
CL375.Contig4_All	61	K	Mitogen-activated protein kinase	1	0.0113369	75.213	EEVAIK(1)K	2	1.0138	1	1	0.00322248	85.212	EEVAIK(1)K	2	1.4654	1								0.901	1.029		1.085	0.986		1.111	1.071
CL3772.Contig2_All	50	K	unnamed protein product	1	9.17947e-16	128.35	GK(1)DITELIASGR	3	1.0779	2	1	0.000377218	91.307	GK(1)DITELIASGR	3	1.6529	2	1	2.00529e-07	98.974	GK(1)DITELIASGR	2	1.0897	3	1.198	1.14	1.05	1.019	0.989	0.967	0.792	0.909	1.06	1.1432	1.18948	1.08866	0.925691	0.95117	0.983474	0.884997	0.761677	0.837897	1.04794	0.9584	0.964485	1.1008	1.03977	0.983249	0.894918
CL3774.Contig2_All	61	K	uncharacterized protein LOC100261348															1	4.18024e-06	56.017	EQPNLGFSPPPNFK(1)PPQPK	3	-2.2801	1										0.794329	0.70333	0.697933	0.976445	0.946564	0.938665	1.21403	1.45085	1.52725
CL3774.Contig2_All	112	K	uncharacterized protein LOC100261348	1	1.92555e-13	101.05	NEVPSDK(1)YALEIAGFK	3	-0.93961	1	1	0.000156844	89.358	NEVPSDK(1)YALEIAGFK	3	-0.2519	1	1	2.21114e-11	82.59	NEVPSDK(1)YALEIAGFK	3	-1.1862	1	0.651	0.681		1.145	1.056		1.372	1.46		0.794329	0.70333	0.697933	0.976445	0.946564	0.938665	1.21403	1.45085	1.52725	0.81956	0.968252		1.17262	1.11561		1.13012
CL3776.Contig3_All	62	K	RNA helicase-like protein	1	0.00148433	71.176	SNEDFEAALK(1)K	2	-0.8374	2	1	0.00342271	55.261	SNEDFEAALK(1)K	3	1.3749	1	1	0.00143668	71.879	SNEDFEAALK(1)K	3	0.35229	2	1.355	1.108	1.32	0.95	0.976	0.94	0.673	0.971	0.709	1.01459	1.01032	1.02652	1.00847	1.01289	1.0008	0.970998	0.972263	0.96308	1.33551	1.09669	1.2859	0.942023	0.963583	0.939251	0.693102
CL3781.Contig1_All	46	K	uncharacterized membrane protein At1g16860	1	0.0149349	60.788	HGEPIK(1)K	3	0.27691	1	1	0.0158032	60.788	HGEPIK(1)K	3	0.76203	1	1	0.0212889	53.554	HGEPIK(1)K	3	-0.34846	1	1.347	1.248		0.838	0.992		0.834	0.753
CL3787.Contig2_All	65	K	asparaginyl-tRNA synthetase, chloroplastic/mitochondrial-like isoform 1															1	0.0352355	54.776	K(1)FEFPVK	2	0.96068	1
CL3788.Contig2_All	209	K	hypothetical protein PRUPE_ppa018291mg	1	0.00982621	86.086	FILK(1)PLK	2	-0.11368	1	1	0.00477318	97.071	FILK(1)PLK	2	-1.0718	1	1	0.00989747	86.086	FILK(1)PLK	2	-0.36511	1	0.895	0.882	0.857	1.396	1.377	1.387	0.698	0.727	0.753	0.820216	0.829624	0.796789	1.15311	1.21847	1.20754	1.07993	0.996501	1.04167	1.09118	1.06313	1.07557	1.21064	1.1301	1.14861	0.646338
CL3789.Contig1_All	50	K	40S ribosomal protein S5 isoform 1	1	0.000236831	83.499	K(1)AQCPIVER	2	0.52949	1								1	0.00711718	56.043	K(1)AQCPIVER	2	0.84844	1	1.221		1.265	1.023		1.012	0.757		0.687	1.05776	0.996076	1.14086	0.983745	1.0042	0.956154	0.970089	0.955584	0.81705	1.15432		1.10881	1.0399		1.05841	0.780341
CL3797.Contig2_All	283	K	galactokinase	1	1.75889e-07	92.856	LGMK(1)PQEAISK	2	1.3372	2															0.896			1.044			1.172
CL3797.Contig3_All	283	K	galactokinase	1	1.40321e-30	148.7	LGMK(1)PQEAISEVK	2	-0.19138	2								1	1.05451e-17	118.52	LGMK(1)PQEAISEVK	2	0.14217	3	0.992		1.022	1.134		1.157	0.919		0.834	0.993072	1.01741	1.00385	1.11183	1.11294	1.11242	0.852301	0.862579	0.870543	0.998921		1.01808	1.01994		1.04008	1.07826
CL3797.Contig4_All	393	K	galactokinase															1	1.22168e-13	99.796	DTVSSNLSEEDMLK(1)K	3	0.63455	1			1.001			0.829			1.319	0.904896	0.918166	0.929764	1.05772	1.03899	1.04201	1.08438	1.06527	1.02992			1.07662			0.795577
CL3821.Contig1_All	253	K	predicted protein								1	0.00394927	77.662	TPNK(1)FDNK	2	-0.020505	1									1.025			1.013			1.036		1.11378	1.08969	1.05672	0.974947	1.08819	0.960651	0.872001	0.784364	0.661027		0.940639			0.930904
CL3834.Contig2_All	295	K	paladin	1	0.0107099	42.689	ILHQPDEMK(1)R	3	-0.38463	1																									0.969758	1.1014		1.15329	1.14185		0.876822	0.709927
CL3835.Contig2_All	49	K	hypothetical protein ARALYDRAFT_495320	1	0.00176585	64.224	GPWSASDK(1)DELR	2	-0.62753	1								1	7.61703e-07	93.348	GPWSASDK(1)DELR	2	-1.4234	1	0.876		0.772	1.029		1.19	1.22		1.15
CL3835.Contig2_All	55	K	hypothetical protein ARALYDRAFT_495320	1	0.0022699	62.338	VK(1)EETGATIR	2	-1.9239	1	1	0.004399	56.493	VK(1)EETGATIR	2	-1.7027	1	1	0.00112351	68.676	VK(1)EETGATIR	2	-1.9749	1	0.801	0.81	0.814	1.194	1.177	1.189	1.101	1.109	1.091
CL3838.Contig3_All	116	K	aspartokinase 3, chloroplastic-like	1	8.58209e-22	117.08	FPEEK(1)PVIVLSAMGK	3	-0.26493	1	1	4.9514e-10	115.91	FPEEK(1)PVIVLSAMGK	3	-0.3084	1	1	2.34709e-16	103.79	FPEEK(1)PVIVLSAMGK	3	-0.28098	1	1.493	1.441	1.461	0.844	0.81	0.868	0.626	0.739	0.603	1.09447	1.27769	1.22931	0.98358	0.86276	0.83673	0.858033	0.740132	0.860001	1.36413	1.12782	1.18847	0.85809	0.938847	1.03737	0.729575
CL3839.Contig2_All	21	K	betaine-aldehyde dehydrogenase								1	5.03872e-08	108.58	QLFIDGEWREPVK(1)K	3	0.50925	1									1.133			1.049			0.833		0.950533	0.953852	0.959216	1.0327	1.03429	1.02441	1.0016	1.02569	0.981344		1.18781			1.01423
CL3846.Contig1_All	401	K	isoflavone 2&apos;-hydroxylase-like	1	0.00175025	63.181	VWNDPTSFK(1)PER	2	0.20381	1								1	0.00127904	61.167	VWNDPTSFK(1)PER	2	0.94702	1	0.88		0.685	1.156		1.204	1.044		1.255	0.772948	0.790494	0.79153	1.25817	1.23114	1.25108	0.988873	1.02279	1.00841	1.1385		0.865413	0.918791		0.962372	1.05575
CL3847.Contig2_All	375	K	hypothetical protein PRUPE_ppa005518mg								1	0.00337516	60.157	IK(1)DPSCVYQWR	2	-0.35562	1									0.737			1.228			1.142		0.571353	0.535909	0.543954	0.89595	0.929572	0.901923	1.61556	1.68694	1.73725		1.37523			1.32104
CL3853.Contig1_All	202	K	hypothetical protein PRUPE_ppa005739mg	1	4.84357e-36	116.35	K(1)YGQDATNVGDEGGFAPNIQENK	4	-0.25814	2	1	9.89692e-36	132.36	K(1)YGQDATNVGDEGGFAPNIQENK	4	0.52874	3	1	8.62026e-75	146.6	K(1)YGQDATNVGDEGGFAPNIQENK	3	-0.28017	2	1.07	1.011	1.1	1.08	1.099	1.044	0.886	0.936	0.88	1.08806	1.07738	1.06918	1.05602	1.08058	1.03414	0.803408	0.801493	0.856935	0.983401	0.938389	1.02883	1.02271	1.01705	1.00954	1.1028
CL3853.Contig1_All	267	K	hypothetical protein PRUPE_ppa005739mg	1	7.69074e-131	211.78	TYDLNFK(1)EENNDGSQK	2	0.84791	11	1	1.52334e-65	176.44	TYDLNFK(1)EENNDGSQK	4	-1.0344	8	1	2.70157e-73	178.99	TYDLNFK(1)EENNDGSQK	4	0.9759	12	1.197	1.079	1.088	1.014	0.969	0.982	0.801	1.025	0.983	1.08806	1.07738	1.06918	1.05602	1.08058	1.03414	0.803408	0.801493	0.856935	1.10012	1.00151	1.0176	0.960211	0.896741	0.949583	0.997003
CL3853.Contig1_All	343	K	hypothetical protein PRUPE_ppa005739mg	1	4.82661e-07	98.105	EK(1)DCNALLLK	2	-0.76835	2								1	1.78426e-07	108.56	EK(1)DCNALLLK	2	-0.27223	1	1.092		1.051	1.172		1.208	0.73		0.723	1.08806	1.07738	1.06918	1.05602	1.08058	1.03414	0.803408	0.801493	0.856935	1.00362		0.982998	1.10983		1.16812	0.908629
CL3853.Contig2_All	144	K	RecName: Full=Enolase 1; AltName: Full=2-phospho-D-glycerate hydro-lyase 1; AltName: Full=2-phosphoglycerate dehydratase 1; AltName: Allergen=Hev b 9 >gi|9581744|emb|CAC00532.1| enolase, isoform 1	1	1.21368e-29	153.05	HIANLAGNK(1)K	2	-1.0602	7	1	1.11417e-20	137.95	HIANLAGNK(1)K	3	1.5257	8	1	3.11834e-16	138.08	HIANLAGNK(1)K	3	0.41811	7	1.256	1.316	1.238	0.952	0.919	0.96	0.804	0.761	0.796	1.27256	1.24728	1.23361	0.909931	0.919033	0.91477	0.745117	0.753399	0.755876	0.986987	1.0551	1.00356	1.04623	0.999964	1.04944	1.07903
CL3853.Contig2_All	202	K	RecName: Full=Enolase 1; AltName: Full=2-phospho-D-glycerate hydro-lyase 1; AltName: Full=2-phosphoglycerate dehydratase 1; AltName: Allergen=Hev b 9 >gi|9581744|emb|CAC00532.1| enolase, isoform 1	1	3.0374e-54	140.59	K(1)YGQDAINVGDEGGFAPNIQENK	3	-0.04199	1	1	1.22431e-29	122.18	K(1)YGQDAINVGDEGGFAPNIQENK	3	-0.43427	1	1	8.86588e-47	111.97	K(1)YGQDAINVGDEGGFAPNIQENK	3	-0.027072	1	1.332	1.468	1.325	0.952	0.947	0.978	0.7	0.507	0.645	1.27256	1.24728	1.23361	0.909931	0.919033	0.91477	0.745117	0.753399	0.755876	1.04671	1.17696	1.07409	1.04623	1.03043	1.06912	0.93945
CL3853.Contig2_All	266	K	RecName: Full=Enolase 1; AltName: Full=2-phospho-D-glycerate hydro-lyase 1; AltName: Full=2-phosphoglycerate dehydratase 1; AltName: Allergen=Hev b 9 >gi|9581744|emb|CAC00532.1| enolase, isoform 1	1	2.80345e-45	145.52	TYDLNFK(1)EENNNGSQK	3	-0.58806	4	1	2.243e-42	162.29	TYDLNFK(1)EENNNGSQK	3	-0.1608	4	1	1.70958e-62	166.92	TYDLNFK(1)EENNNGSQK	3	-0.8213	5	1.131	1.147	1.19	0.98	0.923	0.971	0.94	0.993	0.852	1.27256	1.24728	1.23361	0.909931	0.919033	0.91477	0.745117	0.753399	0.755876	0.88876	0.919603	0.964651	1.077	1.00432	1.06147	1.26155
CL3853.Contig2_All	282	K	RecName: Full=Enolase 1; AltName: Full=2-phospho-D-glycerate hydro-lyase 1; AltName: Full=2-phosphoglycerate dehydratase 1; AltName: Allergen=Hev b 9 >gi|9581744|emb|CAC00532.1| enolase, isoform 1	1	2.52531e-24	150.49	ISGEQLK(1)DLYK	2	0.95481	2	1	2.25389e-19	137.84	ISGEQLK(1)DLYK	2	1.3468	2	1	1.11997e-10	101.53	ISGEQLK(1)DLYK	2	0.45708	1	1.212	1.125	1.062	1.202	1.194	1.237	0.527	0.642	0.667	1.27256	1.24728	1.23361	0.909931	0.919033	0.91477	0.745117	0.753399	0.755876	0.952411	0.901965	0.86089	1.32098	1.29919	1.35225	0.707271
CL3857.Contig3_All	124	K	unknown	1	0.0198057	51.787	K(1)SQILHR	3	-1.0412	1	1	0.0155308	61.357	K(1)SQILHR	3	-1.5114	1	1	0.00470864	81.784	K(1)SQILHR	3	-0.67177	1		1.046	0.875		0.925	1.024		1.131	1.232
CL3872.Contig1_All	24	K	dehydrin	1	1.30231e-05	86.772	K(1)TDEFGDPVR	2	-0.48726	3	1	7.48895e-05	81.92	K(1)TDEFGDPVR	2	-0.19181	2	1	5.24346e-05	81.92	K(1)TDEFGDPVR	2	0.15161	3	1.03	1.023	0.991	1.279	1.185	1.259	0.672	0.798	0.739	1.32185	1.38234	1.3033	1.20646	1.13954	1.19596	0.310812	0.23477	0.332673	0.779212	0.740048	0.760377	1.06013	1.03989	1.05271	2.16208
CL3872.Contig1_All	146	K	dehydrin	1	0.00796991	57.859	EK(1)LPGGHK	3	0.26739	1	1	0.0054282	57.859	EK(1)LPGGHK	3	1.0199	1	1	0.0115762	50.805	EK(1)LPGGHK	3	0.24067	1										1.32185	1.38234	1.3033	1.20646	1.13954	1.19596	0.310812	0.23477	0.332673
CL3873.Contig3_All	28	K	uncharacterized protein LOC100194344	1	4.36197e-20	113.24	APGVPHSHTK(1)PYVR	4	-1.5562	2	1	3.79727e-06	101.39	APGVPHSHTK(1)PYVR	4	-1.3296	2	1	6.65221e-10	98.368	APGVPHSHTK(1)PYVR	4	-0.70577	2	1.567	1.306	1.338	0.697	0.684	0.731	0.724	1.106	0.971
CL3880.Contig1_All	114	K	uncharacterized protein LOC100265837	1	0.0521404	46.462	YADVK(1)PVK	2	-2.3232	1															0.763			1.1			1.28			0.661582	0.762538	0.71824	0.988959	0.99123	1.00942	1.47292	1.3354	1.4177	1.1533			1.11228			0.869021
CL3901.Contig3_All	183	K	short-chain dehydrogenase TIC 32, chloroplastic								1	1.25124e-21	138.55	FDK(1)INDQEGYSGVK	3	-0.97596	1	1	2.50996e-09	92.265	FDK(1)INDQEGYSGVK	3	-1.1527	1		1.073	0.925		1.006	1.066		0.979	1.101	0.566299	0.667433	0.63003	1.08327	1.06148	1.02712	1.49494	1.39728	1.48683		1.60765	1.46818		0.94773	1.03785
CL3904.Contig1_All	25	K	eukaryotic translation initiation factor 4G-like	1	0.00189757	95.531	K(1)IEEVHR	3	0.11717	1	1	0.0026411	83.206	K(1)IEEVHR	3	-0.56852	1	1	0.000495163	108.46	K(1)IEEVHR	3	0.1302	1	0.974	0.869	1.109	0.874	0.885	0.791	1.297	1.435	1.217
CL3918.Contig2_All	88	K	Golgi to ER traffic protein 4 homolog	1	6.83202e-06	90.388	GK(1)FPYNENTLDR	2	0.1452	1	1	0.00515366	53.491	GK(1)FPYNENTLDR	2	-0.97434	1	1	5.02437e-05	89.157	GK(1)FPYNENTLDR	2	-1.2895	2	1.213	1.289	1.197	1.092	1.043	1.111	0.674	0.624	0.648	1.21504	1.09592	1.21598	0.984614	1.00464	1.00532	0.723627	0.865367	0.700547	0.998317	1.17618	0.984388	1.10906	1.03819	1.10512	0.931419
CL393.Contig3_All	10	K	60S ribosomal protein L8								1	0.0396167	41.08	K(1)GAGSVFK	2	0.052028	1									1.767			0.684			0.456
CL393.Contig3_All	149	K	60S ribosomal protein L8	1	0.00342003	69.275	IK(1)LPSGAK	3	-3.0422	2	1	0.00333724	79.148	IK(1)LPSGAK	3	0.48736	3	1	0.0044848	71.451	IK(1)LPSGAK	3	-0.36634	3	1.902	1.947	1.82	0.63	0.604	0.657	0.354	0.316	0.379
CL393.Contig3_All	177	K	60S ribosomal protein L8	1	0.00638114	95.531	TEK(1)PMLK	2	-1.8042	2	1	0.0333128	47.743	TEK(1)PMLK	3	1.9334	1	1	0.0192231	65.246	TEK(1)PMLK	2	-1.8828	2	1.875	1.559	1.851	0.664	0.699	0.592	0.349	0.729	0.425
CL3933.Contig1_All	349	K	UDP-glycosyltransferase 75D1-like								1	0.000720789	78.69	NDEGIVEGDEIK(1)R	2	-1.558	1	1	1.08731e-11	104.95	NDEGIVEGDEIK(1)R	2	-0.90645	1		0.661	0.623		1.131	1.185		1.382	1.373	0.678887	0.629041	0.612074	1.07864	1.10808	1.05251	1.34627	1.38583	1.42991		1.05081	1.01785		1.02069	1.12588
CL3936.Contig5_All	63	K	uncharacterized protein LOC100793159	1	2.72432e-17	135.02	TDSSYK(1)DTYQR	2	-0.74356	2	1	1.57795e-08	124.38	TDSSYK(1)DTYQR	2	-0.84104	2	1	1.02655e-10	102.33	TDSSYK(1)DTYQR	2	-0.35854	2	1.21	1.193	1.189	1.108	1.064	1.101	0.657	0.728	0.673
CL3940.Contig2_All	189	K	oxidoreductase, putative	1	2.2652e-07	92.856	K(1)TQLVLDAVK	2	-0.4143	1								1	5.4421e-05	81.565	K(1)TQLVLDAVK	2	-1.0888	1	0.849		0.977	1.044		1.081	1.238		1.006		0.766293	0.795026		1.03334	1.02793		1.29922	1.23053			1.22889			1.05163
CL3969.Contig1_All	32	K	uncharacterized LOC101211493	1	2.889e-08	98.105	LNK(1)YEADHICR	3	0.31609	1	1	0.000531412	73.435	LNK(1)YEADHICR	3	0.14471	1	1	0.00173931	71.176	LNK(1)YEADHICR	3	-0.13332	1	1.181	1.14	1.166	1.052	1.064	1.032	0.772	0.802	0.802
CL3976.Contig2_All	155	K	probable methyltransferase PMT8-like															1	0.0309892	62.717	IPIK(1)WPK	2	0.0078723	1			1.228			1.01			0.743
CL3976.Contig3_All	148	K	hypothetical protein PRUPE_ppa002881mg								1	0.0279511	69.383	IPIK(1)WPK	2	0.74886	1									1.214			1.046			0.726		1.2203	1.21263	1.16338	1.04715	1.02013	1.02112	0.652411	0.703935	0.734426		1.00113			1.02536
CL3976.Contig3_All	609	K	hypothetical protein PRUPE_ppa002881mg	1	0.000681982	69.864	K(1)VWLTSESLR	2	-1.1509	1	1	0.000669845	63.944	K(1)VWLTSESLR	2	0.19575	1								1.112	1.127		1.113	1.047		0.784	0.846		1.2203	1.21263	1.16338	1.04715	1.02013	1.02112	0.652411	0.703935	0.734426	0.911249	0.929386		1.06288	1.02634		1.2017
CL398.Contig2_All	333	K	predicted protein	1	6.32045e-05	80.102	IDVK(1)PLITHR	3	0.47671	4	1	4.13295e-05	98.182	IDVK(1)PLITHR	3	0.90749	3	1	9.25805e-05	79.659	IDVK(1)PLITHR	3	-0.4303	2	0.604	0.615	0.514	1.034	1.023	1.053	1.586	1.599	1.71	0.40583	0.470994	0.364863	1.04203	1.05413	1.04839	1.72044	1.63887	1.71879	1.48831	1.30575	1.40875	0.992295	0.970471	1.0044	0.921859
CL3993.Contig3_All	7	K	alpha-glucosidase 2-like	1	0.0466539	45.972	K(1)GVELSR	2	-0.95076	1	1	0.026299	56.81	K(1)GVELSR	2	-1.5038	1								1.044	0.967		0.912	1.029		1.148	1.097
CL3994.Contig2_All	405	K	long chain acyl-CoA synthetase 2								1	2.0848e-06	111.79	K(1)YILDELNSTGQK	3	2.3988	1									1.065			1.521			0.267		1.24944	1.06705		1.22147	1.32424		0.421526	0.562322			0.998077			1.14859
CL3994.Contig2_All	450	K	long chain acyl-CoA synthetase 2								1	0.0099594	43.808	LK(1)RPQLLK	3	-0.71793	1																	1.24944	1.06705		1.22147	1.32424		0.421526	0.562322
CL3994.Contig3_All	447	K	long chain acyl-CoA synthetase 2	1	3.94532e-21	126.1	K(1)YILDELNSTGQK	3	2.5532	1								1	2.37436e-21	122.39	K(1)YILDELNSTGQK	3	0.90133	1	1.027		1.003	1.463		1.454	0.428		0.451
CL3996.Contig1_All	150	K	phosphoenolpyruvate carboxylase, housekeeping isozyme-like	1	0.0136524	62.715	LVGELK(1)K	2	0.078427	2															1.091			1.129			0.791
CL3996.Contig2_All	150	K	unnamed protein product															1	0.011698	70.525	LVGELK(1)K	3	-0.041543	3			1.063			1.16			0.773		1.13697			1.05256			0.758568
CL3996.Contig3_All	473	K	phosphoenolpyruvate carboxylase 1	1	0.000101752	77.633	HLAIGSYK(1)EWPEER	3	-2.1705	1															0.963			1.075			1.04			0.873308	0.896169	0.874459	1.04291	0.99201	1.04475	1.10631	1.07853	1.09316	1.1027			1.03077			0.940061
CL4010.Contig2_All	231	K	uncharacterized protein LOC100258161 isoform 1	1	0.000349637	108.46	ALQQPQK(1)K	3	-0.37722	2	1	0.000148758	108.46	ALQQPQK(1)K	2	-1.5262	2	1	0.00255555	95.531	ALQQPQK(1)K	3	-0.82397	2	1.906	1.892	1.697	0.463	0.473	0.588	0.575	0.576	0.653	1.83618	1.79962	1.74869	0.442085	0.505259	0.473174	0.464328	0.474839	0.511149	1.03803	1.05133	0.970439	1.04731	0.936154	1.24267	1.23835
CL4010.Contig2_All	320	K	uncharacterized protein LOC100258161 isoform 1	1	0.0226032	41.448	K(1)ALEEPHK	3	0.12916	1								1	0.0099688	51.066	K(1)ALEEPHK	3	-0.094057	1	1.78		1.736	0.54		0.555	0.645		0.643	1.83618	1.79962	1.74869	0.442085	0.505259	0.473174	0.464328	0.474839	0.511149	0.969406		0.992742	1.22149		1.17293	1.3891
CL402.Contig1_All	140	K	unnamed protein product	1	0.000544906	65.627	K(1)DTQHQFNAR	3	-0.34212	1																								1.11573	1.02189	1.09371	1.05362	1.07135	1.01526	0.828509	0.907425	0.760165
CL402.Contig1_All	368	K	unnamed protein product	1	5.84677e-13	100.39	LEGDNK(1)YQAEEHGLQDAK	3	1.3352	1															1.045			1.157			0.815			1.11573	1.02189	1.09371	1.05362	1.07135	1.01526	0.828509	0.907425	0.760165	0.936609			1.09812			0.983695
CL4024.Contig2_All	323	K	uncharacterized protein LOC100255059	1	0.0499976	44.349	K(1)DPDYDR	2	0.13612	1																									1.16338			0.901612			0.884427
CL4025.Contig1_All	13	K	hypothetical protein PRUPE_ppa009821mg	1	2.9937e-10	111.63	GPGLFSDIGK(1)K	2	-1.6796	2															0.743			1.197			1.176
CL4025.Contig1_All	63	K	hypothetical protein PRUPE_ppa009821mg	1	0.000203169	101.39	FK(1)NTLIDVK	2	1.5265	1															0.759			1.114			1.266
CL4026.Contig2_All	15	K	predicted protein	1	2.27152e-05	116.73	K(1)HWQNYVK	3	3.1793	4	1	2.46656e-10	130.27	K(1)HWQNYVK	3	1.656	3	1	0.00113756	103.83	K(1)HWQNYVK	3	0.47771	3	1.947	2.026	1.87	0.464	0.422	0.478	0.519	0.462	0.557	1.4851	1.94357	1.06346	0.688426	0.39543	0.931882	0.674908	0.37144	0.986765	1.31102	1.04241	1.75841	0.674001	1.06719	0.512941	0.768993
CL4026.Contig2_All	88	K	predicted protein	1	0.000507474	62.287	K(1)LAPTIGIAVDHR	3	-0.61105	1	1	0.00030223	57.414	K(1)LAPTIGIAVDHR	3	-0.22899	1	1	1.11541e-07	91.307	K(1)LAPTIGIAVDHR	3	0.6245	1	1.192	1.125	1.247	0.946	1.016	0.843	0.9	0.892	0.948	1.4851	1.94357	1.06346	0.688426	0.39543	0.931882	0.674908	0.37144	0.986765	0.802641	0.578831	1.17259	1.37415	2.56935	0.904621	1.33351
CL4026.Contig2_All	160	K	predicted protein															1	0.00217923	61.78	EK(1)PTVELVK	3	-0.72475	1										1.4851	1.94357	1.06346	0.688426	0.39543	0.931882	0.674908	0.37144	0.986765
CL4027.Contig2_All	32	K	tryptophan--tRNA ligase, cytoplasmic-like, partial	1	0.000548905	77.541	NLSVEESK(1)R	2	-0.33434	1															0.975			0.931			1.218
CL4030.Contig1_All	173	K	unknown															1	4.25097e-30	110.44	WADILK(1)PGCVNTDPIFPNNK	3	0.41296	1			0.664			0.866			1.754	0.570345	0.7227	0.631489	0.73826	0.849105	0.825489	1.86737	1.55983	1.64087			1.05148			1.04908
CL404.Contig1_All	28	K	cystatin								1	8.40024e-07	97.635	FAVDEHNK(1)K	3	-1.1248	3	1	0.000123131	97.431	FAVDEHNK(1)K	3	-2.013	5		0.767	0.785		1.06	1.102		1.334	1.251
CL404.Contig1_All	74	K	cystatin								1	1.46682e-21	144.77	VWVK(1)PWMNFK	2	1.4733	4	1	1.58771e-22	148.69	VWVK(1)PWMNFK	3	0.76336	4		0.924	0.908		1.203	1.167		0.911	0.985
CL404.Contig1_All	86	K	cystatin	1	1.5499e-32	127.88	ELQEFK(1)PIGDTPSHPSA	2	-0.95307	3	1	7.41879e-37	148.44	ELQEFK(1)PIGDTPSHPSA	2	-0.43971	2	1	7.14005e-73	169.67	ELQEFK(1)PIGDTPSHPSA	2	-0.70784	2	0.761	0.644	0.768	1.102	1.082	1.14	1.278	1.474	1.225
CL404.Contig2_All	28	K	cystatin	1	3.63829e-05	105.52	FAVDEHNK(1)K	3	1.2545	4															0.752			1.111			1.28			0.755058	0.748822	0.815949	1.31542	1.23616	1.19475	0.993786	1.08681	1.0414	0.99595			0.844598			1.288
CL404.Contig2_All	74	K	cystatin	1	1.65926e-21	144.77	VWVK(1)PWMNFK	2	1.6094	4															0.918			1.205			0.925			0.755058	0.748822	0.815949	1.31542	1.23616	1.19475	0.993786	1.08681	1.0414	1.2158			0.916058			0.930784
CL404.Contig2_All	86	K	cystatin	1	1.51014e-32	127.97	ELQEFK(1)PIGDAPSHPSA	3	0.35957	2	1	4.03307e-29	136.26	ELQEFK(1)PIGDAPSHPSA	2	-0.11965	2	1	5.12387e-42	137.73	ELQEFK(1)PIGDAPSHPSA	2	-0.52121	2	0.604	0.414	0.521	1.302	1.349	1.338	1.224	1.425	1.307	0.755058	0.748822	0.815949	1.31542	1.23616	1.19475	0.993786	1.08681	1.0414	0.799939	0.552868	0.638521	0.989799	1.09129	1.1199	1.23165
CL4040.Contig1_All	245	K	unnamed protein product	1	6.50491e-12	98.508	EVLLFPAMK(1)PQDEPSAK	3	-1.0849	1	1	6.60918e-07	96.208	EVLLFPAMK(1)PQDEPSAK	3	-0.11718	2	1	8.47123e-27	115.38	EVLLFPAMK(1)PQDEPSAK	3	0.68259	1	1.198	1.122	1.138	0.999	0.988	0.929	0.82	0.936	0.984	1.1444	1.06962	1.12635	0.952318	0.944795	0.996582	0.816348	0.964966	0.831827	1.04684	1.04897	1.01035	1.04902	1.04573	0.932186	1.00447
CL4050.Contig1_All	120	K	Pentatricopeptide repeat-containing protein At4g21190	1	0.00184705	55.314	K(1)LGMLDK(1)YEK	3	-4.3558	1															1.148			1.084			0.772
CL4050.Contig1_All	126	K	Pentatricopeptide repeat-containing protein At4g21190	1	0.00184705	55.314	K(1)LGMLDK(1)YEK	3	-4.3558	1															1.148			1.084			0.772
CL4053.Contig3_All	184	K	G6PD1								1	0.000258723	80.688	IVVEK(1)PFGK	2	-1.5948	3									0.854			1.088			1.171		1.15028	1.10086	1.16043	0.959114	0.980206	0.958238	0.782918	0.878561	0.831252		0.775756			1.10997
CL4053.Contig3_All	481	K	G6PD1								1	1.03987e-18	128.79	IDNGEFK(1)PIPYLPGSR	2	-1.5294	2									1.113			1.086			0.811		1.15028	1.10086	1.16043	0.959114	0.980206	0.958238	0.782918	0.878561	0.831252		1.01103			1.10793
CL4053.Contig4_All	182	K	G6PD1	1	0.00212662	70.056	IVVEK(1)PFGK	2	-0.20213	4								1	0.00249914	61.78	IVVEK(1)PFGK	2	-1.5128	2	0.913		0.831	1.095		1.12	1.081		1.163		0.388815	0.358593		1.21273	1.01817		1.59859	1.85286			2.31739			1.10001
CL4055.Contig2_All	70	K	60S ribosomal protein L13a-4	1	0.0012796	56.414	MNTK(1)PSHGPIHFR	4	0.75886	1	1	7.27238e-05	75.088	MNTK(1)PSHGPIHFR	4	1.2398	2								1.202	1.286		1.086	0.981		0.696	0.715		1.31338	1.26497	1.29832	0.81024	0.980107	0.881168	0.765105	0.663072	0.721742	0.915193	1.01662		1.34034	1.00091		0.909679
CL406.Contig1_All	481	K	cellulose synthase	1	0.0363931	42.718	EK(1)RPGFQHHK	4	-1.8605	1															1.537			0.948			0.425
CL4060.Contig2_All	65	K	dihydrofolate reductase-thymidylate synthase	1	7.12848e-26	145.29	DVTLTTSDPVK(1)K	2	0.23136	1	1	1.22817e-05	110.08	DVTLTTSDPVK(1)K	3	1.793	1	1	2.09965e-11	103.91	DVTLTTSDPVK(1)K	3	1.5101	1	1.237	1.059	1.123	1.071	1.053	1.017	0.671	0.934	0.885	1.19988	1.30829	1.25483	0.996912	0.98348	0.970194	0.75849	0.563844	0.670276	1.03094	0.809451	0.894939	1.07432	1.07069	1.04824	0.884652
CL4068.Contig2_All	147	K	predicted protein	1	3.98713e-10	91.401	KEGEEGDAATEETK(1)K	3	0.57313	1															1.725			0.839			0.316			1.54413	1.46847	1.5167	0.734667	0.754318	0.821098	0.504847	0.553307	0.499009	1.11713			1.14201			0.625932
CL4068.Contig2_All	164	K	predicted protein	1	3.65707e-10	94.017	K(1)LDPHVEEQFGSGR	3	0.38028	1															1.446			0.905			0.61			1.54413	1.46847	1.5167	0.734667	0.754318	0.821098	0.504847	0.553307	0.499009	0.936448			1.23185			1.20829
CL4074.Contig1_All	78	K	eukaryotic translation initiation factor 2 subunit 3-like															1	0.0549158	54.776	FK(1)NELER	2	-1.4601	1			1.411			0.945			0.57
CL4076.Contig2_All	191	K	palmitoyl-protein thioesterase 1-like	1	0.00486762	57.785	LNNELPDK(1)R	2	1.0155	1	1	0.000214683	77.192	LNNELPDK(1)R	2	0.83114	1								0.954	0.94		1.046	1.091		1.092	1.047			0.996111			1.0093			0.99531			0.94367			1.08095
CL408.Contig1_All	161	K	phosphoglucomutase, putative								1	0.0333199	65.465	LK(1)DFTGR	2	1.3203	1									0.581			1.037			1.628
CL408.Contig2_All	75	K	phosphoglucomutase, chloroplastic	1	0.00415735	51.998	SVPTK(1)PIEGQK	3	-0.67564	1								1	0.0115603	45.653	SVPTK(1)PIEGQK	3	-1.4204	1	0.901		0.945	0.929		0.951	1.322		1.232	0.663027	0.699267	0.688523	0.956396	0.959706	0.951814	1.53002	1.49439	1.46133	1.35892		1.3725	0.971355		0.999145	0.864041
CL408.Contig2_All	611	K	phosphoglucomutase, chloroplastic	1	0.0161223	78.516	LK(1)DFTGR	2	0.86998	1								1	0.0393475	59.597	LK(1)DFTGR	2	-0.89769	1	0.603		0.73	1.115		0.951	1.477		1.542	0.663027	0.699267	0.688523	0.956396	0.959706	0.951814	1.53002	1.49439	1.46133	0.909465		1.06024	1.16584		0.999145	0.965347
CL408.Contig2_All	618	K	phosphoglucomutase, chloroplastic															1	0.015408	75.243	EK(1)PTVIT	2	0.74301	1			0.937			1.101			1.035	0.663027	0.699267	0.688523	0.956396	0.959706	0.951814	1.53002	1.49439	1.46133			1.36088			1.15674
CL4080.Contig1_All	55	K	unnamed protein product	0.999988	0.0079857	51.436	K(1)ADVDMNKR	3	0.11419	1	0.999976	0.0263692	48.284	K(1)ADVDMNKR	2	-0.35575	1								2.056	1.767		0.605	0.692		0.18	0.445		1.18664	1.16375	1.24937	0.91822	0.944872	0.950677	0.810283	0.807775	0.612098	1.73263	1.51837		0.658883	0.732374		0.222145
CL4080.Contig1_All	62	K	unnamed protein product	1	0.00125126	68.132	ADVDMNK(1)R	2	-0.69095	4	0.999896	0.0382434	42.338	KADVDMNK(1)R	3	0.44329	1	1	0.00136765	69.346	ADVDMNK(1)R	2	-0.40004	3	1.388	2.101	1.421	0.79	0.59	0.736	0.843	0.12	0.845	1.18664	1.16375	1.24937	0.91822	0.944872	0.950677	0.810283	0.807775	0.612098	1.16969	1.80537	1.13737	0.86036	0.624423	0.774185	1.04038
CL4082.Contig2_All	73	K	uncharacterized protein LOC100249327	1	0.00952864	45.911	VYRDELSELK(1)K	3	-0.57802	1															1.396			0.887			0.7
CL4083.Contig1_All	88	K	protein IN2-1 homolog B-like								1	1.04356e-08	62.813	VYPPNK(1)VPSLEHNNEVK	3	-0.56235	1									0.899			1.149			1.023		0.64993	0.630033	0.639896	1.09409	1.12432	1.09274	1.36229	1.31731	1.33761		1.42691			1.02195
CL4083.Contig1_All	221	K	protein IN2-1 homolog B-like															1	8.53066e-05	65.219	LAAWIEELNK(1)NEAYK	3	-0.028956	1			1.032			1.005			1.032	0.64993	0.630033	0.639896	1.09409	1.12432	1.09274	1.36229	1.31731	1.33761			1.61276			0.919706
CL4083.Contig1_All	233	K	protein IN2-1 homolog B-like	1	7.66539e-10	108.72	GDPK(1)DHVENYK	3	-0.021425	2	1	1.33389e-05	113.24	GDPK(1)DHVENYK	3	0.47007	1	1	3.87784e-11	102.87	GDPK(1)DHVENYK	3	0.09922	1	0.647	0.611	0.596	1.206	1.248	1.248	1.294	1.288	1.324	0.64993	0.630033	0.639896	1.09409	1.12432	1.09274	1.36229	1.31731	1.33761	0.995491	0.96979	0.931401	1.10228	1.11	1.14208	0.949871
CL4083.Contig1_All	240	K	protein IN2-1 homolog B-like	1	2.34042e-15	123.95	GDPKDHVENYK(1)K	4	-0.15099	9	1	3.1503e-05	114.28	GDPKDHVENYK(1)K	4	-0.25313	12	1	4.5311e-05	113.62	DHVENYK(1)K	2	0.6445	9	0.625	0.674	0.6	1.061	1.044	0.986	1.52	1.489	1.68	0.64993	0.630033	0.639896	1.09409	1.12432	1.09274	1.36229	1.31731	1.33761	0.961642	1.06978	0.937652	0.969754	0.92856	0.902318	1.11577
CL4098.Contig1_All	239	K	isopentenyl diphosphate isomerase II(IPI2)	1	5.46963e-08	108.31	K(1)ADAGEGGLK	3	-1.1547	2	1	1.02456e-20	136.02	K(1)ADAGEGGLK	2	-1.2485	2	1	5.13871e-08	109.16	K(1)ADAGEGGLK	2	0.51291	2	0.776	0.794	0.808	0.778	0.791	0.83	1.697	1.673	1.597	0.966273	0.960411	0.97123	0.925652	0.96062	0.951178	1.16496	1.15035	1.13836	0.803085	0.826729	0.831935	0.840488	0.823426	0.872602	1.4567
CL4127.Contig3_All	162	K	cinnamic acid 4-hydroxylase	1	0.00608061	83.206	VVEDVK(1)K	2	-0.79486	1	1	0.0108208	73.248	VVEDVK(1)K	2	-0.11865	1								1.515	1.573		0.766	0.68		0.702	0.736
CL4127.Contig3_All	412	K	cinnamic acid 4-hydroxylase	1	0.0033116	59.067	K(1)PEEFRPER	3	1.2055	2	1	2.15141e-05	90.15	K(1)PEEFRPER	3	2.1022	2								1.375	1.394		0.779	0.763		0.876	0.871
CL413.Contig8_All	51	K	elongation factor 1 alpha	1	0.00105501	90.601	EAAEMNK(1)R	2	-0.97853	2	1	0.00276985	76.064	EAAEMNK(1)R	2	-0.71774	1	1	0.00311559	70.816	EAAEMNK(1)R	2	-0.98694	1	1.495	1.498	1.495	0.831	0.77	0.75	0.64	0.714	0.721
CL413.Contig8_All	179	K	elongation factor 1 alpha	1	0.00207038	83.998	EVSSYLK(1)K	3	2.1921	2	1	0.00343537	74.173	EVSSYLK(1)K	3	2.2769	2	1	0.00108144	104.2	EVSSYLK(1)K	3	3.1843	2	1.499	1.432	1.379	0.862	0.881	0.902	0.593	0.65	0.675
CL413.Contig8_All	220	K	elongation factor 1 alpha	1	0.0106805	55.112	RPSDK(1)PLR	2	-0.64476	2	1	0.0295866	50.703	RPSDK(1)PLR	2	-1.2475	1	1	0.00299854	87.476	RPSDK(1)PLR	3	-0.90655	1	0.818	1.053	1.169	0.848	1	1.141	1.546	1.018	0.645
CL413.Contig8_All	306	K	elongation factor 1 alpha	1	3.73879e-58	176.89	GFVASNSK(1)DDPAK	3	-0.37381	4	1	7.92322e-05	101.2	GFVASNSK(1)DDPAK	2	0.64171	1	1	1.92129e-31	148.41	GFVASNSK(1)DDPAK	3	0.52622	4	1.408	1.446	1.302	0.946	0.908	0.953	0.604	0.593	0.717
CL413.Contig8_All	384	K	elongation factor 1 alpha	1	2.50928e-45	135.38	MIPTK(1)PMVVETFSEYPPLGR	3	0.50995	2	1	3.58e-19	119.38	MIPTK(1)PMVVETFSEYPPLGR	3	0.69702	2	1	5.19707e-29	103.41	MIPTK(1)PMVVETFSEYPPLGR	4	0.16553	5	0.957	0.937	0.913	0.998	0.947	0.934	1.152	1.253	1.3
CL4133.Contig3_All	213	K	bcr-associated protein, bap, putative	1	4.49072e-33	127.97	NQLQSIDQSLSHSDTK(1)K	3	0.5827	1	1	3.24005e-16	123.14	NQLQSIDQSLSHSDTK(1)K	3	1.1238	1								1.084	1.137		1.087	1.08		0.858	0.785		1.1786	1.14976	1.08682	1.06053	1.01899	1.02137	0.713341	0.733871	0.859003	0.919737	0.988904		1.02496	1.05987		1.20279
CL4146.Contig8_All	245	K	uncharacterized protein LOC100257842 isoform 2	1	0.00321776	47.575	QGISEFK(1)PTPSENR	3	0.30702	1	1	4.35894e-05	67.415	QGISEFK(1)PTPSENR	2	-0.33801	2	1	8.07434e-13	103.79	QGISEFK(1)PTPSENR	2	-1.3499	1	1.019	0.88	0.831	1.062	1.043	1.157	0.98	1.199	1.111	0.749561	0.814452	0.840204	1.15233	1.07875	1.14501	1.16794	1.16656	1.15437	1.35946	1.08048	0.989045	0.921613	0.966857	1.01047	0.839082
CL4147.Contig1_All	43	K	unnamed protein product	1	1.2844e-07	107.12	K(1)GEFETGYER	2	-0.1645	2								1	5.1628e-07	97.594	K(1)GEFETGYER	2	0.021317	1	1.156		1.172	1.003		1.021	0.872		0.808
CL415.Contig2_All	156	K	uncharacterized protein At2g37660, chloroplastic-like	1	0.00228904	69.721	MK(1)PGFDPSK	2	2.2507	9	1	3.59751e-05	89.171	MK(1)PGFDPSK	3	-1.136	6								0.58	0.572		1.348	1.353		1.195	1.195		0.49939	0.546629	0.509737	1.23321	1.22087	1.22443	1.37574	1.32984	1.31544	1.16142	1.04641		1.09308	1.10822		0.868624
CL415.Contig2_All	263	K	uncharacterized protein At2g37660, chloroplastic-like	1	6.78764e-113	204.05	ELLVGK(1)DDELLQTETR	2	-0.93055	2	1	5.27298e-149	225.11	ELLVGK(1)DDELLQTETR	2	-0.041288	3	1	3.11379e-152	220.64	ELLVGK(1)DDELLQTETR	2	-0.96566	3	0.418	0.552	0.705	1.302	1.299	1.101	1.478	1.299	1.37	0.49939	0.546629	0.509737	1.23321	1.22087	1.22443	1.37574	1.32984	1.31544	0.837022	1.00983	1.38307	1.05578	1.06399	0.899191	1.07433
CL415.Contig2_All	303	K	uncharacterized protein At2g37660, chloroplastic-like	1	4.75262e-07	89.358	ALDLASK(1)PEGTGTPTK	2	-0.13968	1	1	0.000124919	76.341	ALDLASK(1)PEGTGTPTK	3	-0.83824	1	1	0.000358072	54.811	ALDLASK(1)PEGTGTPTK	3	0.24928	1	0.645	0.763	0.839	1.213	1.099	1.181	1.288	1.285	1.064	0.49939	0.546629	0.509737	1.23321	1.22087	1.22443	1.37574	1.32984	1.31544	1.29158	1.39583	1.64595	0.983611	0.900177	0.964527	0.936224
CL415.Contig3_All	156	K	uncharacterized protein At2g37660, chloroplastic-like															1	0.00200967	59.067	MK(1)PGFDPSK	3	0.037111	3			0.748			1.259			1.091
CL415.Contig4_All	86	K	uncharacterized protein At2g37660, chloroplastic-like	1	8.54696e-06	110.76	MK(1)PGFDLGK	3	0.10871	16	1	1.8123e-09	122.28	MK(1)PGFDLGK	3	-0.091542	18	1	8.55989e-14	130.66	MK(1)PGFDLGK	2	-2.8772	18	1.023	1.002	0.984	1.239	1.214	1.216	0.735	0.787	0.808	1.06067	1.00912	1.01918	1.08315	1.07457	1.07234	0.803259	0.913627	0.87395	0.964486	0.99294	0.965478	1.14389	1.12976	1.13397	0.915022
CL415.Contig4_All	193	K	uncharacterized protein At2g37660, chloroplastic-like	1	4.0064e-52	154.69	ELLVGK(1)DDELLNTETK	3	-0.074261	1	1	7.02773e-94	198.96	ELLVGK(1)DDELLNTETK	2	-0.50432	3	1	2.78379e-85	188.41	ELLVGK(1)DDELLNTETK	2	0.52456	2	1.07	1.009	1.024	1.167	1.208	1.218	0.77	0.787	0.748	1.06067	1.00912	1.01918	1.08315	1.07457	1.07234	0.803259	0.913627	0.87395	1.0088	0.999877	1.00473	1.07742	1.12417	1.13583	0.958595
CL415.Contig4_All	233	K	uncharacterized protein At2g37660, chloroplastic-like	1	6.0799e-06	85.813	AFDLASK(1)PER	2	-0.31903	4	1	0.000219034	73.632	AFDLASK(1)PER	2	-0.58422	5	1	2.72746e-07	107.03	AFDLASK(1)PER	2	0.47625	3	0.976	0.88	0.954	1.202	1.284	1.259	0.85	0.861	0.792	1.06067	1.00912	1.01918	1.08315	1.07457	1.07234	0.803259	0.913627	0.87395	0.920174	0.872043	0.936043	1.10973	1.1949	1.17407	1.05819
CL4162.Contig6_All	311	K	probable receptor-like protein kinase At5g47070								1	0.0267299	41.427	K(1)FSMIMDPR	4	-4.1651	1									0.242			0.367			3.045
CL4166.Contig2_All	35	K	V-type proton ATPase subunit D isoform 1								1	0.0163517	59.641	GHALLK(1)K	3	-1.0809	1									0.952			0.921			1.269		1.00763	1.01356	1.00945	1.06641	1.08157	1.07448	0.918033	0.894367	0.868415		0.939268			0.851537
CL4166.Contig2_All	179	K	V-type proton ATPase subunit D isoform 1	1	0.00541141	62.732	VNALENVVK(1)PR	3	-0.85035	2	1	8.06002e-05	109.16	VNALENVVK(1)PR	3	0.51652	2	1	0.00401423	63.181	VNALENVVK(1)PR	2	1.134	1	1.075	1.05	1.045	1.098	1.136	1.165	0.855	0.83	0.791	1.00763	1.01356	1.00945	1.06641	1.08157	1.07448	0.918033	0.894367	0.868415	1.06685	1.03596	1.03522	1.02962	1.05032	1.08424	0.931339
CL4205.Contig2_All	295	K	JHL25H03.11								1	0.0105789	47.053	K(1)YDPNGDYIR	2	1.9867	1									1.102			1.114			0.787		0.951682	1.20251		1.22789	0.984965		0.820244	0.742312			0.916415			1.131
CL4208.Contig2_All	164	K	uncharacterized protein LOC100243227								1	0.00105953	90.614	QINLK(1)PQDCER	2	-2.447	1									1.021			1.198			0.784		1.03797	1.13571	0.997034	1.49205	1.36057	1.46373	0.41804	0.430612	0.506567		0.898998			0.88051
CL423.Contig3_All	776	K	hypothetical protein PRUPE_ppa000755mg															1	0.00126183	66.387	DDSK(1)EFSILVDR	2	-4.1031	1			0.85			0.941			1.383	0.858235	0.754646	0.851656	1.27052	1.10953	1.16542	0.874523	1.21447	1.0243			0.998056			0.807433
CL423.Contig3_All	932	K	hypothetical protein PRUPE_ppa000755mg								0.996366	0.0576861	45.68	K(0.996)LFPDK(0.004)K	3	0.60436	1	0.999994	0.0249611	60.436	K(1)LFPDKK	3	0.30305	1		0.858	0.742		1.146	1.216		1.086	1.156	0.858235	0.754646	0.851656	1.27052	1.10953	1.16542	0.874523	1.21447	1.0243		1.13696	0.871244		1.03287	1.0434
CL423.Contig3_All	937	K	hypothetical protein PRUPE_ppa000755mg	0.999992	0.0209437	62.546	KLFPDK(1)K	3	-0.51709	2	1	0.0156545	71.501	KLFPDK(1)K	3	-0.53389	2	1	0.00952603	79.474	KLFPDK(1)K	3	-0.93136	1	0.766	0.75	0.727	1.238	1.219	1.236	1.088	1.135	1.151	0.858235	0.754646	0.851656	1.27052	1.10953	1.16542	0.874523	1.21447	1.0243	0.892529	0.993843	0.853631	0.974402	1.09866	1.06056	1.24411
CL423.Contig3_All	959	K	hypothetical protein PRUPE_ppa000755mg	1	0.0315083	56.177	EEMINK(1)R	2	-0.28028	2	1	0.00946335	64.567	EEMINK(1)R	2	-0.062897	2	1	0.00556814	82.716	EEMINK(1)R	2	-0.090312	2	0.748	0.775	0.791	1.067	1.047	1.052	1.345	1.343	1.315	0.858235	0.754646	0.851656	1.27052	1.10953	1.16542	0.874523	1.21447	1.0243	0.871556	1.02697	0.928779	0.839812	0.943641	0.902678	1.53798
CL4249.Contig2_All	445	K	putative alcohol acyl transferase	1	0.000638475	107.43	FEQELK(1)K	2	-0.045805	5	1	0.00225935	99.442	FEQELK(1)K	2	0.17206	5	1	0.00470864	87.476	FEQELK(1)K	2	1.1179	4	0.717	0.701	0.655	1.085	1.062	1.089	1.363	1.425	1.459	0.832665	0.82992	0.740416	1.03856	1.04523	0.914967	1.18641	1.18153	1.31056	0.861091	0.84466	0.884638	1.04472	1.01605	1.19021	1.14884
CL425.Contig1_All	57	K	long-chain-fatty-acid--CoA ligase FadD15-like	1	0.0344061	47.334	VIGVK(1)PGEK	2	-2.1958	1	1	0.0144588	50.353	VIGVK(1)PGEK	2	-1.7239	1	1	0.00721449	59.908	VIGVK(1)PGEK	2	-0.43043	1												0.731148			1.04343			1.31906
CL4260.Contig1_All	121	K	EF-hand calcium-binding protein	1	7.22559e-06	70.944	IADQDGSGLIDDK(1)ELQR	3	-1.6281	1								1	5.27249e-09	77.795	IADQDGSGLIDDK(1)ELQR	3	-1.8656	1			0.954			0.988			1.167	1.06944	1.12728	1.17602	0.963885	0.980105	0.94568	0.897524	0.888144	0.782693			0.811213			1.04475
CL4286.Contig2_All	125	K	oxygen-evolving enhancer protein	1	0.00607149	97.071	FAFK(1)PGK	2	-0.34136	28	1	0.00545067	86.086	FAFK(1)PGK	2	1.9459	22								0.513	0.512		0.802	0.818		2.026	2.032
CL4286.Contig2_All	133	K	oxygen-evolving enhancer protein								1	4.13991e-28	151.99	K(1)FCLEPTSFTVK	2	-0.24945	7									0.406			0.835			2.157
CL4286.Contig2_All	270	K	oxygen-evolving enhancer protein								1	7.60267e-49	141.73	GGSTGYDSAVALPAGGRGDEEELVK(1)ENIK	4	-0.63216	10									0.587			0.816			1.929
CL4286.Contig4_All	125	K	oxygen-evolving enhancer protein															1	0.00482627	99.919	FAFK(1)PGK	2	-2.221	29			0.503			0.831			2.035
CL4286.Contig4_All	133	K	oxygen-evolving enhancer protein															1	2.61328e-17	130.2	K(1)FCLEPTSFTVK	2	0.20051	2			0.343			0.82			2.28
CL4286.Contig4_All	270	K	oxygen-evolving enhancer protein															1	2.69192e-11	107.65	GDEEELVK(1)ENIK	3	-0.67296	8			0.576			0.836			1.923
CL4286.Contig6_All	128	K	oxygen-evolving enhancer protein	1	2.70031e-43	122.18	FTFK(1)PGK	2	-2.1937	6	1	0.01429	64.567	FTFK(1)PGK	2	-2.0279	3	1	0.0176975	65.252	FTFK(1)PGK	3	-1.5675	3	0.662	0.622	0.749	0.979	0.974	0.985	1.581	1.658	1.468
CL4286.Contig6_All	136	K	oxygen-evolving enhancer protein	1	8.67008e-26	143.98	K(1)FCLEPTSFTVK	3	2.7306	4															0.46			0.849			2.033
CL4286.Contig6_All	273	K	oxygen-evolving enhancer protein	1	1.5858e-19	133.16	GGSTGYDSAVALPAGGRGDEEELVK(1)ENIK	4	0.93014	8															0.512			0.774			2.064
CL4288.Contig1_All	128	K	RNA and export factor binding protein, putative	1	0.00386698	57.175	ELFSEVGDLK(1)R	2	-1.489	1	1	1.80065e-05	113.61	ELFSEVGDLK(1)R	2	-0.35986	1								1.275	1.347		0.968	0.978		0.757	0.634		1.41865	1.30522	1.41382	0.798035	0.818357	0.853378	0.770795	0.732328	0.649899	0.898743	1.03201		1.21298	1.19508		0.982104
CL4288.Contig1_All	169	K	RNA and export factor binding protein, putative	1	0.00332125	57.106	YNNVQLDGK(1)PMK	2	-1.809	1															1.436			0.983			0.517			1.41865	1.30522	1.41382	0.798035	0.818357	0.853378	0.770795	0.732328	0.649899	1.01223			1.23178			0.670736
CL431.Contig3_All	324	K	uncharacterized protein LOC100259596								1	8.98721e-09	123.67	HNNVDQSALK(1)K	3	1.364	1									1.112			1.063			0.844		1.31576	1.32622	1.3897	0.904802	0.916766	0.906007	0.676801	0.653706	0.570814		0.838474			1.15951
CL4314.Contig1_All	152	K	lysosomal beta glucosidase-like isoform 1	1	0.0236702	47.849	DPILLK(1)K	3	0.16212	1																								1.41086	1.30447	1.38005	1.06528	1.03432	1.03604	0.421629	0.579973	0.438534
CL4314.Contig1_All	375	K	lysosomal beta glucosidase-like isoform 1	1	0.0369076	50.703	IDDAVK(1)R	2	0.95826	1															1.325			1.07			0.551			1.41086	1.30447	1.38005	1.06528	1.03432	1.03604	0.421629	0.579973	0.438534	0.939146			1.00443			1.30684
CL4314.Contig1_All	428	K	lysosomal beta glucosidase-like isoform 1	1	0.00325919	56.404	AGYK(1)PMLPLPK	3	2.9153	1	1	8.56197e-05	108.7	AGYK(1)PMLPLPK	3	1.1455	2	1	8.494e-12	110.39	AGYK(1)PMLPLPK	2	3.6595	3	1.25	1.304	1.204	0.906	1.035	1.007	0.876	0.615	0.781	1.41086	1.30447	1.38005	1.06528	1.03432	1.03604	0.421629	0.579973	0.438534	0.885987	0.999637	0.872434	0.85048	1.00065	0.97197	2.07765
CL4315.Contig1_All	86	K	putative vesicle-associated membrane protein 726-like	1	0.0109291	83.948	VK(1)EDFTK	2	-0.24344	1	1	0.020071	72.928	VK(1)EDFTK	2	1.1137	1	1	0.0161887	72.928	VK(1)EDFTK	2	1.7398	1	1.181	1.161	1.153	1.078	1.03	1.029	0.737	0.822	0.824	1.1618	1.15421	1.18849	1.01332	0.948786	0.961205	0.824319	0.845173	0.797133	1.01653	1.00588	0.970135	1.06383	1.0856	1.07053	0.894071
CL4315.Contig1_All	91	K	putative vesicle-associated membrane protein 726-like															0.999804	0.0187797	51.066	VKEDFTK(1)R	3	0.7277	1			1.054			1.097			0.873	1.1618	1.15421	1.18849	1.01332	0.948786	0.961205	0.824319	0.845173	0.797133			0.886836			1.14128
CL4315.Contig2_All	86	K	hypothetical protein PRUPE_ppa011167mg	1	0.0118177	62.271	VK(1)DDFVSR	2	2.1614	1	1	0.00521476	75.652	VK(1)DDFVSR	2	1.8867	1	1	0.0181736	56.043	VK(1)DDFVSR	2	0.96118	1	0.835	0.908	0.883	0.838	0.882	0.756	1.535	1.386	1.591	1.15096	1.11995	1.18459	0.959002	0.971333	1.07779	0.860576	0.868524	0.665496	0.725482	0.810753	0.745403	0.873825	0.90803	0.701437	1.78369
CL4317.Contig3_All	58	K	ruBisCO large subunit-binding protein subunit beta, chloroplastic	1	0.0321408	55.531	DGSAIK(1)K	2	-0.17799	1	1	0.0036257	83.206	DGSAIK(1)K	2	0.23383	1	1	0.0200628	62.546	DGSAIK(1)K	2	-0.5229	1	0.777	0.916	0.934	0.813	0.702	0.659	1.648	1.625	1.653			0.960108			1.05875			0.991234			0.972807			0.622434
CL4317.Contig3_All	59	K	ruBisCO large subunit-binding protein subunit beta, chloroplastic	1	0.000634525	99.815	K(1)LQSGVNK	3	1.4481	2	1	0.000515281	88.495	K(1)LQSGVNK	3	1.4464	2	1	0.00296789	88.495	K(1)LQSGVNK	2	0.78015	1	0.739	0.64	0.728	0.964	0.979	0.97	1.496	1.625	1.517			0.960108			1.05875			0.991234			0.758248			0.916177
CL4317.Contig3_All	215	K	ruBisCO large subunit-binding protein subunit beta, chloroplastic	1	2.83558e-05	81.709	K(1)GVVTLEEGK	2	-0.59915	3	1	8.69713e-05	84.169	K(1)GVVTLEEGK	2	0.88354	2	1	0.00100098	62.088	K(1)GVVTLEEGK	2	-1.0499	2	0.814	0.775	0.762	1.229	1.167	1.214	1.034	1.173	1.131			0.960108			1.05875			0.991234			0.793661			1.14664
CL4317.Contig3_All	268	K	ruBisCO large subunit-binding protein subunit beta, chloroplastic	1	0.00385211	91.626	LLLVDK(1)K	3	-0.40012	8	1	0.00215692	97.798	LLLVDK(1)K	3	0.017597	10	1	0.00331379	97.798	LLLVDK(1)K	3	-0.33161	10	0.859	0.764	0.833	1.187	1.273	1.22	1.03	1.039	1.021			0.960108			1.05875			0.991234			0.867611			1.1523
CL4317.Contig3_All	328	K	ruBisCO large subunit-binding protein subunit beta, chloroplastic															1	2.60502e-19	98.077	K(1)SQYLDDIAILTGGTVIR	3	-0.040832	1			1.045			0.938			1.107			0.960108			1.05875			0.991234			1.08842			0.885952
CL4317.Contig3_All	357	K	ruBisCO large subunit-binding protein subunit beta, chloroplastic	1	9.94332e-18	135.99	ADK(1)EVLGHAAK	3	1.3857	2	1	0.000270469	96.059	ADK(1)EVLGHAAK	3	0.46742	3	1	9.79855e-11	102.73	ADK(1)EVLGHAAK	3	0.86415	2	0.798	0.793	0.757	1.149	1.12	1.173	1.165	1.213	1.195			0.960108			1.05875			0.991234			0.788453			1.10791
CL4317.Contig3_All	387	K	ruBisCO large subunit-binding protein subunit beta, chloroplastic	1	9.70711e-180	238.45	DATTIVGDGSTQEAVNK(1)R	3	-0.80983	3	1	6.95872e-174	232.01	DATTIVGDGSTQEAVNK(1)R	3	0.10912	5	1	9.08284e-284	268.6	DATTIVGDGSTQEAVNK(1)R	3	-1.166	4	0.701	0.758	0.73	1.203	1.091	1.152	1.224	1.303	1.262			0.960108			1.05875			0.991234			0.760331			1.08808
CL4317.Contig3_All	405	K	ruBisCO large subunit-binding protein subunit beta, chloroplastic								1	4.01413e-108	207.79	NLIEVAEQDYEK(1)EK	2	0.18151	2									0.692			1.328			1.062				0.960108			1.05875			0.991234
CL4317.Contig3_All	473	K	ruBisCO large subunit-binding protein subunit beta, chloroplastic	1	3.52044e-31	137.61	VDSIK(1)ESLDNDEEK	2	-0.25168	1	1	2.32438e-29	148.41	VDSIK(1)ESLDNDEEK	3	-0.25841	2	1	1.19143e-32	138.55	VDSIK(1)ESLDNDEEK	3	-0.57913	1	0.718	0.971	0.767	1.339	1.124	1.301	1.017	0.956	1.004			0.960108			1.05875			0.991234			0.798869			1.22881
CL4317.Contig3_All	482	K	ruBisCO large subunit-binding protein subunit beta, chloroplastic								1	1.45584e-29	140.46	ESLDNDEEK(1)VGADIVKR	3	2.8315	1	1	9.39279e-08	72.797	ESLDNDEEK(1)VGADIVK	3	0.010078	1		0.866	0.91		1.192	1.139		1.009	1.022			0.960108			1.05875			0.991234			0.94781			1.0758
CL4317.Contig3_All	489	K	ruBisCO large subunit-binding protein subunit beta, chloroplastic	0.999995	5.23521e-08	85.203	ESLDNDEEKVGADIVK(1)R	3	0.2017	1	1	3.06514e-08	65.105	VGADIVK(1)R	2	0.53917	2	1	0.00562987	63.565	VGADIVK(1)R	3	0.36055	2	0.775	0.775	0.62	1.215	1.173	1.347	1.107	1.164	1.151			0.960108			1.05875			0.991234			0.645761			1.27226
CL4324.Contig1_All	276	K	hypothetical protein PRUPE_ppa006524mg	1	1.15929e-43	155.57	LDSIYGSFEK(1)PSEK	3	2.2533	3	1	6.1416e-11	118.73	LDSIYGSFEK(1)PSEK	2	0.21044	2	1	2.60279e-13	105.19	LDSIYGSFEK(1)PSEK	3	1.811	2	1.656	1.631	1.421	0.729	0.739	0.735	0.559	0.571	0.847	1.72782	1.78814	1.89116	0.612335	0.591481	0.524318	0.472258	0.401988	0.298269	0.958432	0.912123	0.751392	1.19052	1.24941	1.40182	1.18368
CL4332.Contig1_All	15	K	progesterone 5beta reductase-A	1	2.09072e-05	84.169	K(1)FEEDDAPPK	2	0.83188	3	1	7.37577e-05	81.709	K(1)FEEDDAPPK	2	0.97181	4	1	1.12435e-06	91.62	K(1)FEEDDAPPK	2	1.8145	5	1.19	1.129	1.129	0.897	0.897	0.911	0.969	1.053	1.022
CL4334.Contig4_All	67	K	Protease-like protein	1	0.00682498	73.975	HMLDFK(1)K	3	0.26897	1															0.941			1.197			0.904
CL4378.Contig1_All	382	K	fructose-bisphosphate aldolase								1	1.41638e-05	111.12	YTAEGENEDAK(1)K	2	-0.81868	2	1	0.000855231	70.889	YTAEGENEDAK(1)K	2	-0.5576	1		1.342	1.278		0.934	0.983		0.703	0.708	1.29026	1.23395	1.29423	0.938723	0.929801	0.952221	0.701306	0.751786	0.702853		1.08757	0.987462		1.00452	1.03232
CL4382.Contig1_All	57	K	40S ribosomal protein S11, putative	1	1.02551e-23	144.57	DAIEGTYIDK(1)K	2	0.10109	4	1	5.71802e-28	140.24	DAIEGTYIDK(1)K	2	0.93092	5	1	1.51272e-33	156.14	DAIEGTYIDK(1)K	3	-0.12843	5	1.599	1.657	1.525	0.836	0.83	0.859	0.493	0.406	0.525	1.55537	1.5095	1.41759	0.836941	0.782832	0.844717	0.419139	0.518841	0.598633	1.02805	1.09771	1.07577	0.998875	1.06025	1.01691	1.17622
CL4382.Contig2_All	57	K	40S ribosomal protein S11	1	1.40627e-10	116.71	EAIDGTYIDK(1)K	2	-0.052085	1	1	2.90418e-05	111.79	EAIDGTYIDK(1)K	3	0.65834	3	1	5.92856e-21	140.14	EAIDGTYIDK(1)K	2	0.36342	1	1.693	1.612	1.728	0.802	0.815	0.785	0.41	0.49	0.332	1.6306	1.15153	1.51951	0.781975	0.772811	0.834012	0.375883	1.03831	0.471508	1.03827	1.39988	1.13721	1.02561	1.05459	0.941233	1.09076
CL4384.Contig1_All	141	K	eukaryotic translation initiation factor 2 subunit alpha	1	0.000645923	63.073	K(1)YGHAFEAFK	3	0.40072	2	1	4.57059e-05	79.659	K(1)YGHAFEAFK	3	1.1358	2	1	8.31798e-05	79.659	K(1)YGHAFEAFK	3	0.6473	2	1.598	1.608	1.619	0.771	0.747	0.711	0.582	0.592	0.593	1.54374	1.62552	1.59656	0.689592	0.702393	0.709371	0.527288	0.460925	0.483154	1.03515	0.98922	1.01406	1.11805	1.06351	1.0023	1.10376
CL4394.Contig2_All	94	K	serine hydroxymethyltransferase, mitochondrial								1	0.0583218	52.716	TIIDK(1)EK	2	-1.8614	1									1.005			1.095			0.95
CL4394.Contig2_All	164	K	serine hydroxymethyltransferase, mitochondrial								1	0.000320768	83.862	ALAAFHLDGK(1)K	3	0.89505	1									1.138			1.138			0.702
CL4394.Contig3_All	120	K	serine hydroxymethyltransferase, mitochondrial-like															1	0.00152595	68.525	ALAAFHLDGK(1)K	3	2.2342	1			1.017			1.216			0.763
CL4395.Contig3_All	233	K	farnesyl-diphosphate synthase	1	8.82369e-32	156.14	ALELCNEEQK(1)K	2	-1.5737	2	1	7.05068e-20	141.13	ALELCNEEQK(1)K	2	-1.3984	2	1	1.24645e-54	177.1	ALELCNEEQK(1)K	2	-2.3178	2	1.04	1.062	1.115	1.211	1.184	1.093	0.752	0.745	0.79
CL4395.Contig3_All	242	K	farnesyl-diphosphate synthase															1	2.77618e-05	66.022	LLYENYGK(1)DDPTCVAK	3	3.7066	1			0.917			1.104			1.06
CL4397.Contig1_All	63	K	predicted protein	1	0.000187209	75.316	AACHGVK(1)PYTATVEK	3	0.95141	2	1	0.0004036	87.519	AACHGVK(1)PYTATVEK	3	0.53504	1	1	1.08803e-07	77.42	AACHGVK(1)PYTATVEK	3	0.58212	1	1.051	1.053	1.009	1.069	1.085	1.126	0.927	0.898	0.897	1.24965	1.22933	1.35277	1.07077	0.990499	1.01493	0.58364	0.700136	0.504188	0.841034	0.856565	0.745875	0.998347	1.09541	1.10943	1.58831
CL4410.Contig2_All	348	K	eukaryotic translation initiation factor 3 subunit A	1	9.71791e-39	160.18	GASHLELEHEK(1)ER	3	-1.2291	2	1	2.77648e-11	126.1	GASHLELEHEK(1)ER	4	-1.9791	1	1	1.21164e-17	113.76	GASHLELEHEK(1)ER	3	-1.5839	3	1.145	1.002	1.132	1.032	0.858	0.974	0.85	1.287	0.931		1.2979	1.34151		0.980139	0.983744		0.628429	0.581662		0.772016	0.843826		0.875386	0.990095
CL4410.Contig2_All	420	K	eukaryotic translation initiation factor 3 subunit A								1	0.0139925	41.399	VQPLLTK(1)ISK	3	0.6122	1																		1.2979	1.34151		0.980139	0.983744		0.628429	0.581662
CL4410.Contig2_All	592	K	eukaryotic translation initiation factor 3 subunit A								1	0.00105922	54.393	QLLEMEREEESK(1)R	3	1.1496	1									1.067			1.169			0.761			1.2979	1.34151		0.980139	0.983744		0.628429	0.581662		0.822096			1.19269
CL4410.Contig2_All	606	K	eukaryotic translation initiation factor 3 subunit A	1	0.000171432	80.755	ITEEAEQK(1)R	3	0.43623	2	1	0.000246981	72.607	ITEEAEQK(1)R	3	0.19347	2	1	0.0068845	56.404	ITEEAEQK(1)R	2	0.4319	1	0.954	0.931	0.973	0.893	0.903	1.002	1.297	1.324	1.12		1.2979	1.34151		0.980139	0.983744		0.628429	0.581662		0.717312	0.725303		0.921298	1.01856
CL4410.Contig2_All	806	K	eukaryotic translation initiation factor 3 subunit A	1	4.68422e-05	90.05	K(1)VHEEEEAR	3	0.94655	2	1	4.66974e-09	117.14	K(1)VHEEEEAR	3	0.48752	1	1	2.07552e-20	143.4	K(1)VHEEEEAR	3	1.1134	2	1.322	1.373	1.248	1.018	1.011	1.079	0.625	0.553	0.618		1.2979	1.34151		0.980139	0.983744		0.628429	0.581662		1.05786	0.930296		1.03149	1.09683
CL4422.Contig2_All	117	K	alpha-glucosidase	1	0.00416047	57.347	DHSDK(1)FTIR	3	-1.1529	1	1	0.00618583	49.3	DHSDK(1)FTIR	3	0.13702	1	1	0.00218194	61.765	DHSDK(1)FTIR	3	-2.1421	1	0.772	0.716	0.774	0.959	0.944	0.982	1.457	1.567	1.435
CL4436.Contig4_All	75	K	14-3-3 protein								1	8.05006e-09	124.51	IISSIEQK(1)EESR	2	0.063048	1									1.142			1.136			0.699		1.52451	1.25644	1.45792	0.855591	0.930161	0.903915	0.457397	0.711635	0.451694		0.908915			1.22129
CL4436.Contig4_All	131	K	14-3-3 protein								1	0.00256247	90.37	MK(1)GDYHR	3	0.51084	15									1.149			1.052			0.809		1.52451	1.25644	1.45792	0.855591	0.930161	0.903915	0.457397	0.711635	0.451694		0.914487			1.13099
CL4436.Contig4_All	148	K	14-3-3 protein								1	0.000337461	95.264	K(1)EAAESTLTAYK	2	0.14713	1									1.16			1.124			0.689		1.52451	1.25644	1.45792	0.855591	0.930161	0.903915	0.457397	0.711635	0.451694		0.923242			1.20839
CL4436.Contig4_All	254	K	14-3-3 protein	1	0.000273699	75.819	EAPK(1)HDDEKQ	3	0.86598	1	0.999995	0.00194369	58.172	EAPK(1)HDDEKQ	3	-0.27116	1								1.279	1.314		0.899	0.854		0.845	0.854		1.52451	1.25644	1.45792	0.855591	0.930161	0.903915	0.457397	0.711635	0.451694	0.838961	1.04581		1.05074	0.91812		1.84741
CL4441.Contig3_All	104	K	uncharacterized protein LOC100249849	1	0.000611722	68.168	FGMPVQLSEEEK(1)R	2	0.39128	1															1.05			1.015			1.001
CL4472.Contig3_All	285	K	preprotein translocase subunit secY, chloroplastic-like	1	0.00228432	63.184	K(1)IPINYASR	2	-1.453	1															0.857			1.152			1.081			0.676673	0.684405	0.630976	1.1787	1.13555	1.14959	1.2479	1.27604	1.36438	1.26649			0.97735			0.866255
CL4472.Contig3_All	342	K	preprotein translocase subunit secY, chloroplastic-like								1	0.000385134	70.908	FTGLAALK(1)K	2	-0.41915	1																	0.676673	0.684405	0.630976	1.1787	1.13555	1.14959	1.2479	1.27604	1.36438
CL4476.Contig7_All	57	K	uncharacterized protein LOC100256775								1	0.000251909	75.819	K(1)VVSEEVER	2	1.5808	1	1	0.000573702	73.435	K(1)VVSEEVER	2	2.4337	1		0.937	0.927		1.058	1.096		1.099	1.057	0.950115	1.1068	1.11368	0.913593	0.849941	0.854978	1.16107	1.01622	1.00732		0.846583	0.832375		1.24479	1.2819
CL448.Contig3_All	139	K	unnamed protein product	1	0.00200391	95.608	VK(1)DFVVGR	2	-0.21293	1	1	0.0123184	48.698	VK(1)DFVVGR	2	0.16302	1	1	0.0116335	59.052	VK(1)DFVVGR	2	-1.1189	1	1.221			1.052			0.718
CL4495.Contig2_All	148	K	uncharacterized protein At5g49945-like	1	0.047598	61.962	LDQK(1)PVK	2	0.75691	1	1	0.0335704	65.252	LDQK(1)PVK	2	0.21817	1								1.216	1.188		1.067	1.026		0.704	0.789		0.914435			0.985534			1.13215			1.32978			1.08266			0.621824
CL4496.Contig2_All	48	K	glutamine synthetase	1	0.00781521	48.822	TLSGPVSDPK(1)K	2	0.88317	1								1	0.0017356	75.739	TLSGPVSDPK(1)K	2	1.5234	1	0.593		0.867	1		1.016	1.647		1.254	0.659778	0.662082	0.665286	0.890539	0.897269	0.886749	1.58495	1.51364	1.60864	0.898787		1.3032	1.12292		1.14576	1.03915
CL4496.Contig2_All	267	K	glutamine synthetase	1	1.29963e-07	107.06	SDGGFEVIK(1)K	2	-1.3704	19	1	8.95012e-07	114.86	SDGGFEVIK(1)K	3	-1.4078	26								0.855	0.866		0.93	0.935		1.383	1.37		0.659778	0.662082	0.665286	0.890539	0.897269	0.886749	1.58495	1.51364	1.60864	1.29589	1.308		1.04431	1.04205		0.872584
CL4496.Contig2_All	278	K	glutamine synthetase	1	2.83699e-36	141.86	HK(1)EHIAAYGEGNER	3	0.23403	16	1	1.54951e-16	135.14	HK(1)EHIAAYGEGNER	2	0.3164	18								0.822	0.815		0.877	0.863		1.5	1.541		0.659778	0.662082	0.665286	0.890539	0.897269	0.886749	1.58495	1.51364	1.60864	1.24587	1.23097		0.984797	0.961807		0.946403
CL4506.Contig1_All	90	K	metal-nicotianamine transporter YSL2-like	1	2.56997e-10	95.822	YYIGEIDTSTVPLK(1)R	3	1.1435	2	1	4.72051e-109	205.27	YYIGEIDTSTVPLK(1)R	3	-0.39899	2	1	2.46934e-61	160.65	YYIGEIDTSTVPLK(1)R	2	1.0239	2	1.13	1.191	1.032	1.063	0.991	1.094	0.827	0.833	0.908	1.3834	1.38982	1.39783	0.956817	0.933038	0.970867	0.524232	0.544661	0.490189	0.816828	0.856943	0.73829	1.11097	1.06212	1.12683	1.57755
CL4506.Contig5_All	88	K	cytochrome b5	1	3.2538e-45	154.65	YYIGGIDSSTVPLK(1)R	3	0.061397	2	1	8.30132e-06	98.592	YYIGGIDSSTVPLK(1)R	3	0.25795	1								1.2	0.975		0.974	0.948		0.851	1.199				1.33614			0.916274			0.632651
CL4515.Contig2_All	103	K	ras-related protein RHN1-like	1	0.000256894	109.29	K(1)WVQELQK	2	-1.4813	1	1	0.000323854	98.044	K(1)WVQELQK	2	-0.58397	1	1	0.00210416	98.044	K(1)WVQELQK	2	0.12372	1	1.058	0.986	1.026	1.155	1.201	1.221	0.8	0.828	0.742	0.903911		0.898672	1.14067		1.16823	0.979316		0.957341	1.17047		1.14168	1.01256		1.04517	0.816897
CL4516.Contig2_All	192	K	42 kDa peptidyl-prolyl isomerase isoform 2	1	0.0280622	42.785	MDGNALFK(1)EEK	2	-4.2558	1	1	0.00964493	46.88	MDGNALFK(1)EEK	3	-3.1099	1								0.984			1.107			0.969			1.09063	1.11319	1.22947	0.948411	1.02579	0.981357	0.811942	0.789207	0.730338	0.902231			1.16722			1.19344
CL4516.Contig2_All	293	K	42 kDa peptidyl-prolyl isomerase isoform 2	1	0.00661001	81.296	K(1)FAPEDK	2	2.4441	2	1	0.0150748	69.825	K(1)FAPEDK	2	-0.97164	1	1	0.0225244	60.91	K(1)FAPEDK	2	-1.55	2	1.254	1.188	1.268	0.999	1.006	0.942	0.742	0.818	0.778	1.09063	1.11319	1.22947	0.948411	1.02579	0.981357	0.811942	0.789207	0.730338	1.14979	1.0672	1.03134	1.05334	0.980711	0.959895	0.913859
CL4518.Contig1_All	140	K	transcription initiation factor iib, putative	0.999991	0.000690701	73.887	KVEDQK(1)PLR	3	0.93118	1	1	0.000141991	82.261	KVEDQK(1)PLR	3	0.41928	1	0.999776	0.00771946	55.806	KVEDQK(1)PLR	3	0.0079891	1	1.126	1.053	1.057	0.809	0.787	0.849	1.176	1.316	1.212	1.10341			1.02395			0.833315			1.02047			0.790075			1.41123
CL4536.Contig1_All	140	K	unnamed protein product	0.999965	0.00922946	50.354	K(1)YETNEGKK	3	-1.0321	1	1	0.00402393	67.897	K(1)YETNEGK	3	0.079555	3	1	0.00637203	56.434	K(1)YETNEGK	3	-0.81878	2	2.342	2.22		0.258	0.308		0.257	0.348		2.0228	1.90717		0.303616	0.353003		0.357068	0.466057		1.1578	1.16403		0.849756	0.872513		0.719751
CL454.Contig3_All	55	K	AP-2 complex subunit alpha-2	1	0.000175837	62.203	K(1)AEDTEADTAEQSATK	3	-1.3475	1	1	1.45903e-14	117.2	K(1)AEDTEADTAEQSATK	3	-0.93589	1	1	2.33957e-53	151.44	K(1)AEDTEADTAEQSATK	3	-0.94345	1	1	1.129	1.252	0.978	0.966	0.896	1.121	0.958	0.864
CL4540.Contig3_All	51	K	proteasome subunit alpha type-2-B	1	2.00406e-10	97.203	K(1)LPSILVDEASVQK	3	-0.79435	1								1	3.09002e-06	71.279	K(1)LPSILVDEASVQK	3	-0.64814	1	1.084			1.089			0.856				1.00696	1.11461		1.0169	0.996285		0.972505	0.84811
CL4540.Contig3_All	102	K	proteasome subunit alpha type-2-B	1	3.17594e-38	159.18	LYK(1)EPIPVTQLVR	3	2.087	5	1	4.21296e-49	164.93	LYK(1)EPIPVTQLVR	3	0.36854	5	1	5.99412e-21	123.1	LYK(1)EPIPVTQLVR	3	1.0697	4	1.119	1.158	1.113	1.148	1.135	1.079	0.726	0.68	0.813		1.00696	1.11461		1.0169	0.996285		0.972505	0.84811		1.15	0.998556		1.11614	1.08302
CL4540.Contig3_All	217	K	proteasome subunit alpha type-2-B															1	0.000907316	54.871	NIEIGIIGTDK(1)K	3	0.80481	1			0.943			1.166			0.936		1.00696	1.11461		1.0169	0.996285		0.972505	0.84811			0.846036			1.17035
CL4554.Contig2_All	180	K	proteasome subunit alpha type-4-like	1	0.00807183	58.511	QDYK(1)DDITR	2	1.7729	2	1	8.28033e-05	86.463	QDYK(1)DDITR	2	0.37861	4	1	0.00995677	57.175	QDYK(1)DDITR	2	2.6957	3	1.153	1.245	1.168	1.021	1.029	1.069	0.852	0.706	0.748	1.23784	1.19739	1.20297	1.00727	0.993422	1.04181	0.692168	0.74317	0.660284	0.931462	1.03976	0.970927	1.01363	1.03581	1.0261	1.23091
CL4558.Contig1_All	122	K	structural maintenance of chromosomes protein 4-like															1	0.00482103	66.27	SDYEELK(1)K	2	-1.3229	1			1.728			0.651			0.521
CL4560.Contig2_All	54	K	predicted protein	1	0.00591224	51.135	GGGLLEK(1)PTIER	2	-0.5143	1	1	0.0154361	47.062	GGGLLEK(1)PTIER	2	1.4796	1								0.772	0.844		0.936	0.938		1.49	1.395
CL4560.Contig2_All	91	K	predicted protein	1	0.00290493	51.727	VLLHNDNYNK(1)R	3	0.83516	1															0.877			0.948			1.328
CL4565.Contig2_All	159	K	hypothetical protein VITISV_021576	1	2.47031e-54	168.05	IVDNETISVDGK(1)PIK	2	0.51191	3	1	3.18463e-06	63.29	IVDNETISVDGK(1)PIK	3	1.5898	1	1	4.96008e-05	67.846	IVDNETISVDGK(1)PIK	3	1.2687	1	0.385	0.711	0.782	0.878	0.961	0.97	2.095	1.552	1.442	0.413815	0.428255	0.375942	0.786239	0.805648	0.795114	2.00429	1.99904	2.03027	0.930367	1.66023	2.08011	1.11671	1.19283	1.21995	1.04526
CL4565.Contig2_All	205	K	hypothetical protein VITISV_021576	1	2.33867e-06	117.7	K(1)VIITAPAK	2	0.59789	3	1	5.00963e-07	105.98	K(1)VIITAPAK	2	-0.34272	5	1	3.91928e-09	125.75	K(1)VIITAPAK	2	0.64759	3	0.574	0.564	0.686	0.872	0.894	0.85	1.845	1.85	1.745	0.413815	0.428255	0.375942	0.786239	0.805648	0.795114	2.00429	1.99904	2.03027	1.38709	1.31697	1.82475	1.10908	1.10967	1.06903	0.920526
CL4565.Contig2_All	341	K	hypothetical protein VITISV_021576	1	9.13077e-13	102.64	K(1)GISAEDVNAAFR	2	-1.1789	2	1	1.41777e-06	114.21	K(1)GISAEDVNAAFR	2	-0.76017	2	1	3.29142e-21	124.16	K(1)GISAEDVNAAFR	2	0.35053	3	0.658	0.532	0.616	0.968	0.983	0.975	1.603	1.772	1.672	0.413815	0.428255	0.375942	0.786239	0.805648	0.795114	2.00429	1.99904	2.03027	1.59008	1.24225	1.63855	1.23118	1.22014	1.22624	0.799785
CL4565.Contig2_All	354	K	hypothetical protein VITISV_021576	1	0.00300706	64.42	K(1)AADGPLK	3	0.74775	1	1	0.00335258	70.856	K(1)AADGPLK	2	-0.24021	2	1	0.0126819	49.423	K(1)AADGPLK	3	0.3832	1	0.425	0.351		0.787	0.776		2.163	2.317		0.413815	0.428255	0.375942	0.786239	0.805648	0.795114	2.00429	1.99904	2.03027	1.02703	0.819605		1.00097	0.9632		1.07919
CL4572.Contig2_All	162	K	histidyl-tRNA synthetase-like	1	0.00261709	73.233	IPIDEIK(1)K	2	-0.095689	2	1	0.000556392	87.639	IPIDEIK(1)K	2	1.2013	2	1	0.00273759	72.879	IPIDEIK(1)K	2	0.056888	2	0.824	0.763	0.748	1.137	1.146	1.211	1.145	1.218	1.155
CL4577.Contig2_All	265	K	cytochrome P450	1	0.000170747	86.344	K(1)SPNEFSAK	2	1.1566	1															0.73			1.274			1.09
CL4577.Contig5_All	218	K	predicted protein	1	0.00675025	68.657	NEMK(1)PEER	2	-2.2643	1	1	0.0106373	65.719	NEMK(1)PEER	2	-0.65727	1	1	0.00611824	68.657	NEMK(1)PEER	2	-3.8303	1	1.157	1.147	1.095	1.087	1.114	1.076	0.759	0.724	0.843	1.12957			1.09709			0.718858			1.02428			0.990803			1.05584
CL4583.Contig1_All	9	K	NADH-ubiquinone oxidoreductase flavoprotein, putative	1	7.09473e-10	109.44	THFGGLK(1)DEDR	2	0.060706	4	1	2.6937e-13	133.32	THFGGLK(1)DEDR	2	-0.428	3	1	1.28704e-12	111.79	THFGGLK(1)DEDR	2	-0.24465	4	1.009	1.06	1.04	1.073	1.039	1.052	0.979	0.952	0.955	1.06897	1.0299	0.989797	1.00086	1.00611	1.04414	0.91318	0.949474	0.967429	0.943901	1.02922	1.05072	1.07208	1.03269	1.00753	1.07208
CL4586.Contig1_All	24	K	chaperone protein dnaJ 6								1	0.00739408	42.317	LHPDK(1)NPGDEEAK	3	0.81096	1									1.226			0.866			0.961
CL4590.Contig2_All	13	K	ascorbate peroxidase	1	2.87068e-66	188.96	CYPTVSEEYK(1)K	2	-0.37551	10	1	4.07971e-28	150.06	CYPTVSEEYK(1)K	2	-0.58926	12	1	6.88279e-71	164.9	CYPTVSEEYK(1)K	2	-0.55345	12	1.34	1.277	1.296	0.944	0.967	0.976	0.701	0.749	0.691	1.05912	1.03117	1.02482	0.877134	0.890662	0.919763	1.03606	1.02996	1.04441	1.2652	1.23839	1.26461	1.07623	1.08571	1.06114	0.676601
CL4590.Contig2_All	63	K	ascorbate peroxidase	1	3.7632e-55	147.49	HK(1)LEQGHAANNGLEIAVR	4	-0.36784	3	1	2.58442e-11	108.47	HK(1)LEQGHAANNGLEIAVR	3	1.0303	2	1	2.22226e-34	125.73	HK(1)LEQGHAANNGLEIAVR	3	0.91282	3	0.965	1.003	0.958	0.949	0.953	0.949	1.208	1.152	1.216	1.05912	1.03117	1.02482	0.877134	0.890662	0.919763	1.03606	1.02996	1.04441	0.91113	0.972678	0.934799	1.08193	1.06999	1.03179	1.16595
CL4590.Contig2_All	122	K	ascorbate peroxidase	1	0.00424569	72.705	EDK(1)PEPPVEGR	2	-0.15442	1	1	0.00728736	56.139	EDK(1)PEPPVEGR	2	0.060493	1	1	0.00371909	73.082	EDK(1)PEPPVEGR	2	0.37737	1	0.976	0.918	0.907	0.883	0.912	0.901	1.281	1.329	1.356	1.05912	1.03117	1.02482	0.877134	0.890662	0.919763	1.03606	1.02996	1.04441	0.921516	0.890247	0.885034	1.00669	1.02396	0.979601	1.23641
CL4590.Contig2_All	154	K	ascorbate peroxidase	1	4.97348e-12	89.353	HMGLTDK(1)DIVALSGGHTLGR	3	-0.84429	3	1	5.03931e-13	94.188	HMGLTDK(1)DIVALSGGHTLGR	3	0.87085	3	1	7.22246e-34	112.74	HMGLTDK(1)DIVALSGGHTLGR	4	0.030743	1	1.1	1.055	0.684	0.97	0.926	0.753	0.993	1.117	1.882	1.05912	1.03117	1.02482	0.877134	0.890662	0.919763	1.03606	1.02996	1.04441	1.03859	1.02311	0.667435	1.10587	1.03968	0.81869	0.958438
CL4590.Contig3_All	122	K	ascorbate peroxidase	1	0.0363786	40.377	EDK(1)PEPPIEGR	2	0.41829	1	1	0.00998429	54.023	EDK(1)PEPPIEGR	2	-0.079844	1	1	0.0414318	42.083	EDK(1)PEPPIEGR	2	1.1335	1	1.254	1.214	1.171	0.939	0.939	0.983	0.824	0.874	0.862	1.33259	1.2981	1.38568	0.962028	0.941883	0.912722	0.637758	0.620217	0.565359	0.941022	0.935211	0.845073	0.976063	0.99694	1.077	1.29203
CL4609.Contig2_All	77	K	conserved hypothetical protein	1	0.0149262	53.448	SK(1)DDIITEK	2	-0.38746	1	1	0.000742093	69.815	SK(1)DDIITEK	2	-1.436	1																	1.21423	1.20995	1.19654	1.0697	1.08063	1.07119	0.650501	0.614767	0.688465
CL4609.Contig2_All	119	K	conserved hypothetical protein								1	0.00111011	64.121	K(1)AYALVGELEK	3	-0.537	1																	1.21423	1.20995	1.19654	1.0697	1.08063	1.07119	0.650501	0.614767	0.688465
CL4609.Contig2_All	333	K	conserved hypothetical protein	1	0.00947417	65.224	VAIK(1)PYTK	3	-1.4742	2	1	0.0082481	66.27	VAIK(1)PYTK	3	-0.31251	2	1	0.00366131	63.565	VAIK(1)PYTK	3	0.29456	2	1.254	1.183	1.156	1.046	1.082	1.102	0.678	0.719	0.718	1.21423	1.20995	1.19654	1.0697	1.08063	1.07119	0.650501	0.614767	0.688465	1.03275	0.977727	0.966119	0.977845	1.00127	1.02876	1.04227
CL4617.Contig2_All	455	K	glycine dehydrogenase	1	2.45917e-07	89.301	VHGLAGTFAAGLK(1)K	4	-0.29503	2															0.802			1.023			1.328			0.516592	0.612986	0.609363	0.992729	0.944384	0.993025	1.66638	1.61849	1.53877	1.55248			1.03049			0.796939
CL4617.Contig3_All	155	K	glycine dehydrogenase	1	5.11935e-07	85.493	FDEGLTENQMVEQMK(1)K	3	-0.23952	1															0.805			0.893			1.501			0.692597	0.505931	0.537834	0.887983	0.802787	0.891147	1.55253	1.90917	1.77605	1.16229			1.00565			0.966808
CL4617.Contig3_All	286	K	glycine dehydrogenase	1	0.00412183	55.261	IVVADLK(1)DFDYK	2	-0.39148	1	1	0.000967464	65.179	IVVADLK(1)DFDYK	2	-0.74023	1	1	5.9065e-20	131.66	IVVADLK(1)DFDYK	2	1.1203	1	0.263	0.242	0.378	0.99	1.009	0.997	2.112	2.144	1.986	0.692597	0.505931	0.537834	0.887983	0.802787	0.891147	1.55253	1.90917	1.77605	0.37973	0.478326	0.702818	1.11489	1.25687	1.11878	1.36036
CL4617.Contig3_All	377	K	glycine dehydrogenase	1	2.57665e-22	83.723	FGVPMGYGGPHAAFLATSQEYK(1)R	3	0.27022	1	1	1.4421e-29	121.47	FGVPMGYGGPHAAFLATSQEYK(1)R	3	0.78312	1								0.799	0.7		1.087	1.027		1.247	1.474		0.692597	0.505931	0.537834	0.887983	0.802787	0.891147	1.55253	1.90917	1.77605	1.15363	1.38359		1.22412	1.27929		0.803205
CL4617.Contig3_All	922	K	glycine dehydrogenase	1	3.47234e-06	89.232	NTAGIEAEDVAK(1)R	3	0.65996	4	1	0.000412487	77.191	NTAGIEAEDVAK(1)R	3	0.72439	3	1	2.82796e-06	90.561	NTAGIEAEDVAK(1)R	2	0.052344	2	0.677	0.571	0.51	0.9	0.961	0.924	1.669	1.749	1.896	0.692597	0.505931	0.537834	0.887983	0.802787	0.891147	1.55253	1.90917	1.77605	0.97748	1.12861	0.948247	1.01353	1.19708	1.03687	1.07502
CL4617.Contig3_All	976	K	glycine dehydrogenase	1	4.64102e-13	127.56	GK(1)ADINNNVLK	2	0.69518	4	1	6.84327e-88	194.39	GK(1)ADINNNVLK	3	0.83299	4	1	1.62734e-42	160.86	GK(1)ADINNNVLK	2	0.66892	4	0.55	0.461	0.525	0.979	0.918	0.947	1.736	1.962	1.842	0.692597	0.505931	0.537834	0.887983	0.802787	0.891147	1.55253	1.90917	1.77605	0.794112	0.911191	0.976137	1.1025	1.14352	1.06268	1.11817
CL4639.Contig6_All	33	K	TPA: histone H4.3	1	1.09745e-12	111.12	DNIQGITK(1)PAIR	2	-0.60287	4	1	2.96621e-13	132.31	DNIQGITK(1)PAIR	2	-0.23072	4	1	3.40003e-26	142.38	DNIQGITK(1)PAIR	2	-0.58248	2	1.445	1.497	1.671	0.718	0.741	0.673	0.862	0.755	0.572	1.42853	1.50763	1.52516	0.721573	0.707842	0.707053	0.714571	0.61927	0.634104	1.01153	0.992952	1.09562	0.995048	1.04684	0.951838	1.20632
CL4673.Contig1_All	9	K	protein FRIGIDA-like isoform 2								1	5.47398e-07	109.66	AIADEWK(1)PK	2	1.5073	1									1.138			1.1			0.755		1.01972	0.955547	1.05108	1.0027	0.994304	1.01651	0.970229	1.06619	0.912817		1.19094			1.1063
CL4675.Contig3_All	152	K	6-phosphofructokinase 3-like	1	0.00173486	69.812	VVNDIHK(1)R	2	1.5163	2	1	0.0041939	66.692	VVNDIHK(1)R	3	0.69232	1	1	0.00262834	66.692	VVNDIHK(1)R	3	0.75825	1	0.918	1.004	0.891	0.942	0.951	1.084	1.28	1.152	1.126	1.18368	1.24073	1.24862	0.931596	0.892444	0.921178	0.862875	0.78564	0.756363	0.775545	0.809202	0.71359	1.01117	1.06561	1.17675	1.48341
CL4675.Contig3_All	354	K	6-phosphofructokinase 3-like	1	0.00313859	91.069	IK(1)EHFAK	3	-0.17289	1	1	0.00448442	76.478	IK(1)EHFAK	3	0.36991	1	1	0.00665932	71.877	IK(1)EHFAK	3	0.32647	1	1.371	1.354	1.384	1.014	1.019	0.97	0.563	0.567	0.574	1.18368	1.24073	1.24862	0.931596	0.892444	0.921178	0.862875	0.78564	0.756363	1.15825	1.09129	1.10843	1.08845	1.14181	1.053	0.65247
CL4678.Contig2_All	47	K	unknown	1	0.000888766	77.185	TCDIQAHK(1)GDR	3	1.3587	2	1	0.000391731	101.89	TCDIQAHK(1)GDR	3	1.0901	2	1	0.000139296	85.274	TCDIQAHK(1)GDR	3	1.0555	2	1.053	1.109	1.075	1.109	1.073	1.058	0.87	0.836	0.897
CL4697.Contig2_All	112	K	probable pre-mRNA-splicing factor ATP-dependent RNA helicase	1	0.000968907	64.224	K(1)YMVGCTQPR	2	-1.0939	3	1	0.000353765	67.08	K(1)YMVGCTQPR	2	-0.10405	2	1	0.000624528	70.942	K(1)YMVGCTQPR	2	-1.3098	2	1.165	1.152	1.149	1.02	1.058	1.018	0.837	0.796	0.846	1.24	1.22648	1.25101	0.966773	0.972496	1.0129	0.694534	0.717655	0.701245	0.939517	0.93927	0.918458	1.05506	1.08792	1.00504	1.20512
CL4702.Contig2_All	5	K	ribosomal protein L35															1	0.00779968	69.825	IK(1)VHELR	3	-0.80051	1			2.039			0.364			0.471	2.00385	2.10765	2.1653	0.336597	0.294872	0.266248	0.347347	0.25725	0.202261			0.94167			1.36715
CL4702.Contig2_All	77	K	ribosomal protein L35															1	0.0302976	41.704	K(1)YLPLDLRPK	3	-2.7817	1			1.749			0.56			0.617	2.00385	2.10765	2.1653	0.336597	0.294872	0.266248	0.347347	0.25725	0.202261			0.807739			2.1033
CL471.Contig5_All	73	K	uncharacterized protein LOC101266557	1	0.0460367	62.659	ELGWK(1)PK	2	-0.67112	1								1	0.0520098	55.676	ELGWK(1)PK	2	-1.6414	1	0.85		0.804	1.205		1.211	1.016		1.077	0.943789	1.06654		1.19284	1.05612		0.868772	0.849968		0.900625			1.0102			1.16947
CL4713.Contig1_All	312	K	cysteine desulfurase 1, mitochondrial-like isoform 1	1	0.00262612	74.92	EMEYDEK(1)R	2	0.22259	1	1	0.00902584	56.916	EMEYDEK(1)R	2	-1.8575	1	1	0.00403304	68.371	EMEYDEK(1)R	2	-1.0924	1	0.981	0.998	0.892	1.094	1.088	1.132	0.988	0.969	1.058	0.974898	0.979328	1.01611	0.991386	0.988913	0.998171	1.0767	1.04756	1.03255	1.00626	1.01907	0.877854	1.10351	1.1002	1.13407	0.917618
CL4715.Contig4_All	611	K	protein transport protein Sec24-like At3g07100-like	1	5.70071e-06	90.434	VYGTDK(1)EHALR	3	0.28318	1	1	2.03163e-05	111.5	VYGTDK(1)EHALR	3	-0.22496	1	1	0.00173173	70.685	VYGTDK(1)EHALR	3	0.45548	1	1.074	1.102	1.022	0.973	1.016	1.051	1.025	0.924	0.984	1.12957	1.04579	1.10019	1.01802	0.99973	0.977214	0.813971	0.915354	0.89643	0.950808	1.05375	0.928927	0.955775	1.01627	1.07551	1.25926
CL4728.Contig2_All	139	K	argininosuccinate synthase, putative	1	7.08498e-05	80.24	K(1)YLLGTSMAR	2	-1.3559	2	1	7.7669e-05	71.221	K(1)YLLGTSMAR	2	-0.44208	3	1	0.00193794	59.418	K(1)YLLGTSMAR	2	-0.72023	1	1.182	1.147	1.061	1.121	1.12	1.137	0.678	0.716	0.807
CL4728.Contig2_All	215	K	argininosuccinate synthase, putative	1	0.000295077	72.2	K(1)HNVPVPVTK	3	0.52052	1	1	0.000596433	62.466	K(1)HNVPVPVTK	3	0.41532	2	1	0.000555166	62.466	K(1)HNVPVPVTK	3	0.49139	2	1.288	1.156	1.203	0.982	0.987	0.998	0.721	0.889	0.795
CL4728.Contig2_All	408	K	argininosuccinate synthase, putative	1	0.00533639	64.654	K(1)SPYSLYR	2	-0.30764	1	1	0.0116604	53.751	K(1)SPYSLYR	2	-0.37792	1	1	0.015232	52.126	K(1)SPYSLYR	2	-0.70669	1	1.097	1.191	1.065	1.123	1.092	1.159	0.79	0.693	0.77
CL4735.Contig1_All	138	K	seed maturation protein PM36-like	1	0.0102091	49.298	LLDK(1)APADVVSK	2	0.11135	1															0.948			1.037			1.111
CL474.Contig8_All	457	K	clathrin heavy chain, putative	1	5.04761e-08	121.99	LVVNQNK(1)K	2	-0.97222	3	1	1.42922e-10	132.57	LVVNQNK(1)K	3	0.077448	3	1	5.27641e-13	135.84	LVVNQNK(1)K	3	-0.44794	2	0.996	1.038	1.047	1.035	1.022	1.035	1.048	1.008	0.968	1.03083	1.01555	0.991234	1.02692	1.03149	0.962017	0.889934	0.879044	0.883997	0.966212	1.02211	1.05626	1.00786	0.9908	1.07586	1.17761
CL474.Contig8_All	865	K	clathrin heavy chain, putative								1	1.17825e-11	119	SLLPVEPLVEECEK(1)R	2	0.036035	2									1.059			1.103			0.863		1.03083	1.01555	0.991234	1.02692	1.03149	0.962017	0.889934	0.879044	0.883997		1.04279			1.06933
CL474.Contig8_All	1515	K	clathrin heavy chain, putative	1	2.09784e-05	82.437	IEK(1)HELLEMR	3	-0.35108	1	1	6.34964e-05	85.924	IEK(1)HELLEMR	3	1.1092	1	1	0.000573759	64.121	IEK(1)HELLEMR	3	1.0778	1	0.999	0.954	0.94	1.064	1.111	1.118	1.003	0.999	1.008	1.03083	1.01555	0.991234	1.02692	1.03149	0.962017	0.889934	0.879044	0.883997	0.969122	0.939394	0.948313	1.0361	1.07708	1.16214	1.12705
CL4745.Contig3_All	297	K	fk506 binding protein, putative								1	3.43351e-10	90.464	APSTNSDYVHALK(1)DDPEAIR	3	0.72878	1									1.057			1.026			0.975		1.28269	1.27382	1.26357	0.858371	0.79237	0.806581	0.821443	0.868585	0.849024		0.829788			1.29485
CL4745.Contig3_All	490	K	fk506 binding protein, putative								1	0.00137791	62.201	NQMK(1)DPAMR	2	-4.2952	2									1.247			0.979			0.772		1.28269	1.27382	1.26357	0.858371	0.79237	0.806581	0.821443	0.868585	0.849024		0.978945			1.23553
CL4768.Contig4_All	378	K	histone-lysine N-methyltransferase, H3 lysine-9 specific SUVH1	1	5.13336e-05	85.813	GMK(1)DDANPTGK	3	-1.4561	2	1	0.000516098	93.345	GMK(1)DDANPTGK	2	-0.36094	2								1.124	1.187		0.973	1.034		0.958	0.78		1.33803	1.27952	1.22914	1.01571	0.999481	0.987434	0.555346	0.606302	0.706181	0.840038	0.927694		0.957955	1.03454		1.72505
CL477.Contig1_All	56	K	Pre-mRNA-splicing factor cwc15, putative	1	0.0006439	65.219	KEGQDTHDELQK(1)R	3	2.5275	1								1	9.81432e-08	96.464	KEGQDTHDELQK(1)R	3	1.0667	1	1.836		1.714	0.674		0.689	0.389		0.487		1.66959	1.86481		0.76922	0.592108		0.341771	0.261379			0.919128			1.16364
CL4780.Contig2_All	194	K	chlorophyllase-1	1	1.1403e-06	85.554	HVFVSGEGDK(1)DLFK	3	-0.17941	2	1	7.75225e-06	64.104	HVFVSGEGDK(1)DLFK	3	0.36819	3	1	7.62145e-10	98.337	HVFVSGEGDK(1)DLFK	3	-1.3792	2	0.709	0.675	0.54	0.767	0.858	0.714	1.802	1.747	2.144	0.379747	0.286428	0.330506	0.494887	0.473328	0.473797	2.40187	2.4437	2.50615	1.86703	2.35661	1.63386	1.54985	1.8127	1.50697	0.75025
CL4787.Contig3_All	51	K	NADH:cytochrome b5 reductase	1	1.20883e-08	113.67	K(1)TQISHNVAR	3	0.56533	1	1	9.92719e-05	92.866	K(1)TQISHNVAR	3	0.64027	1	1	2.51179e-11	121.36	K(1)TQISHNVAR	3	1.2612	1	1.019	0.927	0.931	0.957	0.835	0.865	1.123	1.424	1.371	1.2563			0.950149			0.70171			0.811113			1.00721			1.60038
CL4795.Contig1_All	11	K	uncharacterized protein At5g39570	1	2.27557e-116	196.3	K(1)TETEYEEPSPGFGSGYGR	2	0.60228	4								1	1.75899e-134	206.74	K(1)TETEYEEPSPGFGSGYGR	2	1.0105	4	1.373		1.348	1.137		1.159	0.395		0.364
CL4795.Contig1_All	47	K	uncharacterized protein At5g39570	1	4.48473e-202	244.32	K(1)SEYQEPSSEYGSGFGR	2	-0.4589	1															1.458			1.166			0.24
CL4795.Contig1_All	81	K	uncharacterized protein At5g39570	1	5.15485e-55	147.1	K(1)PSYGEEEEGGGGGYGGRPQR	3	0.7578	4								1	1.42265e-55	132.14	K(1)PSYGEEEEGGGGGYGGRPQR	3	0.9603	5	1.471		1.231	1.063		1.071	0.361		0.653
CL4795.Contig1_All	157	K	uncharacterized protein At5g39570															1	1.17909e-07	99.941	K(1)YGADDDEEEKK	3	0.51474	2			1.488			1.081			0.27
CL4795.Contig2_All	8	K	uncharacterized protein At5g39570								1	4.95968e-53	162.32	K(1)TETEYEEPSPGFGSGYGR	3	1.1209	4									1.35			1.104			0.452
CL4795.Contig2_All	44	K	uncharacterized protein At5g39570								1	7.82039e-38	153.68	K(1)SEYQEPSSEYGSGFGR	2	-0.64812	1									1.413			1.166			0.278
CL4795.Contig2_All	78	K	uncharacterized protein At5g39570								1	2.12739e-70	180.03	K(1)PSYGEEEEGGGGGYGGRPQR	3	0.47424	5									1.387			1.048			0.478
CL4795.Contig2_All	154	K	uncharacterized protein At5g39570								1	0.00044018	83.877	K(1)YGADDDEEEK	2	-0.19301	3									1.447			1.018			0.437
CL4795.Contig2_All	165	K	uncharacterized protein At5g39570								1	0.00446947	49.715	K(1)HHHHHHHR	4	1.0827	1									1.259			0.931			0.824
CL4798.Contig2_All	160	K	protein TIC 40, chloroplastic	1	6.46269e-26	113.54	VEVPPPTDVK(1)YDQDEEGPK	3	1.5483	3	1	1.50742e-11	104.88	VEVPPPTDVK(1)YDQDEEGPK	3	0.59144	2	1	1.78738e-28	106.93	VEVPPPTDVK(1)YDQDEEGPK	3	1.5522	1	0.896	0.969	0.935	1.055	1.011	1.021	1.158	1.119	1.15
CL4798.Contig2_All	169	K	protein TIC 40, chloroplastic	1	4.33989e-12	130.56	YDQDEEGPK(1)K	2	-0.15312	2	1	2.27829e-19	128.85	YDQDEEGPK(1)K	2	-0.57756	4	1	1.14483e-07	108.56	YDQDEEGPK(1)K	2	0.18146	4	0.691	0.816	0.786	0.918	0.972	0.98	1.624	1.387	1.422
CL4798.Contig2_All	170	K	protein TIC 40, chloroplastic								1	1.587e-09	114.64	K(1)YAFVDVSPEETIQK	3	0.81863	2									0.831			1.152			1.116
CL4799.Contig3_All	328	K	protein argonaute 4								1	0.000279226	96.229	ITGLSEK(1)PCK	2	-1.6408	1	1	2.70955e-07	107.06	ITGLSEK(1)PCK	2	-3.2118	1		1.476	1.499		0.929	0.923		0.521	0.472	1.14518			1.02487			0.793793
CL4799.Contig3_All	486	K	protein argonaute 4								1	0.015798	60.972	WNFNNK(1)K	3	-0.21434	2	1	0.0093459	77.741	WNFNNK(1)K	3	0.364	2		1.246	1.192		0.975	1.038		0.78	0.755	1.14518			1.02487			0.793793
CL4799.Contig3_All	574	K	protein argonaute 4								1	0.00508123	51.286	K(1)NSDLYGPWK	2	-0.139	1									1.39			1.015			0.523		1.14518			1.02487			0.793793
CL4799.Contig3_All	721	K	protein argonaute 4	1	1.82509e-07	91.313	RK(1)PDQIILFR	3	0.54195	5	1	5.21631e-06	108.31	RK(1)PDQIILFR	3	-1.0383	3	1	7.51814e-07	91.313	RK(1)PDQIILFR	3	0.62926	4	1.253	1.342	1.251	1.014	0.935	1.037	0.725	0.702	0.671	1.14518			1.02487			0.793793			1.09415			0.989398			0.913336
CL4799.Contig4_All	117	K	protein argonaute 4	1	5.49824e-15	97.271	VHETYDTELAGK(1)DFAYDGEK	3	3.9324	1															1.167			0.981			0.886			1.35538	1.24731	1.27399	0.904967	0.914702	0.936174	0.582865	0.762856	0.612811	0.861011			1.08402			1.52008
CL4799.Contig4_All	328	K	protein argonaute 4	1	4.60766e-07	96.229	ITGLSEK(1)PCK	3	-1.0094	2															1.428			0.963			0.555			1.35538	1.24731	1.27399	0.904967	0.914702	0.936174	0.582865	0.762856	0.612811	1.05358			1.06413			0.952194
CL4799.Contig4_All	380	K	protein argonaute 4	1	0.00184142	49.216	YSGDLPCINVGK(1)PK	3	-0.86605	1																								1.35538	1.24731	1.27399	0.904967	0.914702	0.936174	0.582865	0.762856	0.612811
CL4799.Contig4_All	435	K	protein argonaute 4	1	1.90781e-10	117.93	LNK(1)YEAEPMLK	3	1.0092	7	1	2.81016e-05	113.99	LNK(1)YEAEPMLK	3	-0.83065	7	1	2.64268e-19	135.02	LNK(1)YEAEPMLK	2	0.27373	5	1.464	1.489	1.394	0.972	0.981	0.962	0.493	0.43	0.57	1.35538	1.24731	1.27399	0.904967	0.914702	0.936174	0.582865	0.762856	0.612811	1.08014	1.19377	1.0942	1.07407	1.07248	1.02759	0.845822
CL4799.Contig4_All	486	K	protein argonaute 4	1	0.0270251	60.76	WNFNNK(1)K	2	-0.35711	1															1.094			1.074			0.862			1.35538	1.24731	1.27399	0.904967	0.914702	0.936174	0.582865	0.762856	0.612811	0.807152			1.18678			1.4789
CL4804.Contig1_All	56	K	30S ribosomal protein S1, chloroplastic	1	2.95879e-09	106.32	LK(1)DMFEEAYER	2	0.27364	3	1	0.0017318	70.889	LK(1)DMFEEAYER	2	-2.121	2	1	0.0151472	60.47	LK(1)DMFEEAYER	2	-0.93968	1	0.611	0.607	0.693	1.322	1.246	1.311	1.187	1.299	1.096
CL4804.Contig1_All	199	K	30S ribosomal protein S1, chloroplastic								1	8.17839e-05	56.29	STAEDLLDK(1)DLPLK	3	1.0957	1									0.823			1.171			1.1
CL4804.Contig1_All	302	K	30S ribosomal protein S1, chloroplastic	1	0.00239095	72.29	K(1)LEPTPGDMIR	2	0.11752	2	1	0.000475636	80.69	K(1)LEPTPGDMIR	2	-0.61008	2	1	0.000300722	83.182	K(1)LEPTPGDMIR	2	-0.78327	2	0.745	0.737	0.659	1.238	1.226	1.304	1.119	1.143	1.155
CL4807.Contig2_All	62	K	inorganic pyrophosphatase 1-like	1	0.0346782	52.937	K(1)DFPLWK	2	2.2343	1															0.96			1.026			1.11
CL4821.Contig1_All	14	K	unnamed protein product	1	0.00926366	51.066	K(1)VEPNAHK	3	2.2229	1	1	0.00490082	61.679	K(1)VEPNAHK	3	1.532	1	1	0.0278453	40.994	K(1)VEPNAHK	3	1.8174	1	1.329	1.7		0.894	0.74		0.784	0.472
CL4839.Contig3_All	293	K	Serine/threonine-protein kinase PBS1, putative	1	5.70353e-05	101.97	K(1)PVDHTMPR	3	-1.3343	1	1	0.000312813	69.275	K(1)PVDHTMPR	3	-0.15439	1	1	0.00123981	66.19	K(1)PVDHTMPR	3	-0.001887	1	1.045	1.075	1.032	0.964	0.872	0.923	1.077	1.165	1.147		1.20672	1.25841		1.0034	0.986928		0.781848	0.700183		0.890844	0.820082		0.869042	0.935225
CL4845.Contig2_All	180	K	hypothetical protein VITISV_027853	1	0.000367281	75.088	K(1)ANIELMEQR	2	0.1283	2								1	0.015903	46.985	K(1)ANIELMEQR	2	0.3903	1	1.019		1.083	1.072		1.05	0.966		0.897	0.974578	1.05797	0.989024	1.01317	0.940222	0.934406	1.00543	0.957391	1.12835	1.04558		1.09502	1.05807		1.12371	0.960784
CL4864.Contig4_All	71	K	branched-chain amino acid aminotransferase	1	7.85137e-06	63.46	K(1)QDGNILLFRPEENALR	3	0.57188	1	1	9.93036e-08	102.89	K(1)QDGNILLFRPEENALR	3	1.0355	1								0.865	0.903		1.186	1.052		1.022	1.155				0.975337			1.02343			0.97377
CL4864.Contig4_All	117	K	branched-chain amino acid aminotransferase	1	0.00660532	61.679	TTVLANK(1)R	2	-0.93113	1	1	0.0150203	49.715	TTVLANK(1)R	2	-1.4939	1	1	0.00481033	66.299	TTVLANK(1)R	2	-0.90452	1	0.835	0.824	0.802	1.095	1.069	1.069	1.187	1.243	1.275			0.975337			1.02343			0.97377			0.82228			1.04453
CL4864.Contig4_All	220	K	branched-chain amino acid aminotransferase								1	0.000238889	93.649	GYTDVLYLDCVNK(1)K	3	1.3158	1									1.054			1.165			0.784				0.975337			1.02343			0.97377
CL4867.Contig3_All	8	K	T-complex protein 1 subunit beta	1	8.03512e-22	148.18	LFK(1)DEATEEKGER	3	-0.14298	4	1	9.70786e-10	124.21	LFK(1)DEATEEKGER	3	-0.57658	3	1	7.84669e-16	136.7	LFK(1)DEATEEK	2	0.94174	2	1.383	1.367	1.316	0.91	0.893	0.857	0.686	0.726	0.828	1.2915	1.28919	1.27526	0.848706	0.844268	0.854858	0.730266	0.766198	0.774079	1.07085	1.06035	1.03194	1.07222	1.05772	1.00251	0.939384
CL4867.Contig3_All	144	K	T-complex protein 1 subunit beta	1	5.15625e-05	81.92	VMDNK(1)DDAEK	2	1.465	1	1	0.000247244	98.902	VMDNK(1)DDAEK	2	1.4168	1								1.184	1.23		0.936	0.861		0.926	0.963		1.2915	1.28919	1.27526	0.848706	0.844268	0.854858	0.730266	0.766198	0.774079	0.916764	0.954084		1.10286	1.01982		1.26803
CL4867.Contig3_All	151	K	T-complex protein 1 subunit beta	1	0.00255502	71.501	FK(1)EDLMK	2	0.14009	6	1	0.0144567	65.88	FK(1)EDLMK	2	0.9562	3	1	0.00572372	78.77	FK(1)EDLMK	2	0.82829	5	1.415	1.318	1.33	0.924	0.916	0.968	0.625	0.761	0.654	1.2915	1.28919	1.27526	0.848706	0.844268	0.854858	0.730266	0.766198	0.774079	1.09563	1.02234	1.04292	1.08872	1.08496	1.13235	0.855852
CL4867.Contig3_All	171	K	T-complex protein 1 subunit beta								1	0.000940071	65.179	ILSQDK(1)EHFAK	3	-0.83371	1									1.198			0.931			0.91		1.2915	1.28919	1.27526	0.848706	0.844268	0.854858	0.730266	0.766198	0.774079		0.929262			1.10273
CL4876.Contig2_All	319	K	PI-phospholipase C PLC5								1	0.000915581	64.654	HLIAIHAGK(1)PK	4	-1.737	1																	1.41416	1.28575	1.34994	0.823193	0.874249	0.883842	0.644569	0.73971	0.622205
CL4877.Contig2_All	46	K	anthocyanidin reductase	1	1.16406e-51	153.09	GYAVNTTVRDPDNQK(1)K	3	0.41226	3	1	1.33805e-32	145.52	GYAVNTTVRDPDNQK(1)K	3	0.27623	3	1	2.53361e-30	130.27	GYAVNTTVRDPDNQK(1)K	3	0.071951	4	1.548	1.489	1.492	0.737	0.744	0.723	0.696	0.763	0.759	1.5103	1.51678	1.43304	0.629507	0.564235	0.722271	0.718609	0.710341	0.731458	1.02496	0.981685	1.04114	1.17076	1.3186	1.00101	0.968538
CL4877.Contig3_All	55	K	anthocyanidin reductase 1															1	0.000407063	60.55	GYSVNTTVRDPDNK(1)K	3	0.53858	1			0.975			0.892			1.271
CL4877.Contig4_All	55	K	anthocyanidin reductase 1								1	7.68674e-06	64.842	GYSVNTTVRDPDNK(1)K	3	0.7666	1									1.133			0.863			1.096		1.12003	1.15604	1.1394	0.861854	0.882673	0.871113	0.976171	0.942079	0.965752		0.98007			0.977713
CL488.Contig4_All	48	K	hypothetical protein PRUPE_ppa000531mg															1	0.0311562	40.724	ALK(1)FFQEGR	3	-1.9091	1			1.132			0.938			0.981	1.00177		0.949356	1.11571		1.06257	0.872895		1.00176			1.19239			0.882766
CL4883.Contig2_All	9	K	uncharacterized protein LOC101245178															0.922791	0.000558274	55.437	VEK(0.923)PK(0.077)PETPINENEIR	3	-0.43463	1			1.105			0.952			1
CL4883.Contig2_All	11	K	uncharacterized protein LOC101245178								0.764299	0.00138264	43.37	VEK(0.236)PK(0.764)PETPINENEIR	3	-4.3144	1									1.206			0.872			0.98
CL4897.Contig2_All	595	K	predicted protein	1	2.11668e-06	90.697	NTGVK(1)PEILK	3	1.7069	2	1	0.000113443	103.44	NTGVK(1)PEILK	3	0.87881	2	1	0.000408381	77.597	NTGVK(1)PEILK	2	1.7975	2	0.84	0.849	0.828	1.073	1.029	1.053	1.21	1.261	1.259	0.867515	0.875136	0.878864	1.02597	1.03672	1.03151	1.12945	1.13956	1.12265	0.968283	0.970135	0.942125	1.04584	0.992553	1.02083	1.07132
CL4897.Contig2_All	614	K	predicted protein	1	0.000659463	64.121	AITTLPDGFK(1)PHR	3	-0.066509	2	1	7.12487e-05	66.023	AITTLPDGFK(1)PHR	3	0.090787	1	1	0.000111722	72.846	AITTLPDGFK(1)PHR	3	-0.68761	2	1.102	1.129	1.066	0.986	1.039	0.926	0.969	0.856	1.092	0.867515	0.875136	0.878864	1.02597	1.03672	1.03151	1.12945	1.13956	1.12265	1.2703	1.29009	1.21293	0.961042	1.0022	0.897712	0.857942
CL4897.Contig2_All	880	K	predicted protein								1	1.0856e-32	149.19	LIK(1)DQNDHSDLEEGIR	3	0.39729	1	1	0.00564618	44.391	LIK(1)DQNDHSDLEEGIR	3	-0.76387	1		1.002	0.818		0.967	1.008		1.134	1.335	0.867515	0.875136	0.878864	1.02597	1.03672	1.03151	1.12945	1.13956	1.12265		1.14497	0.930746		0.932749	0.977207
CL4919.Contig1_All	354	K	chorismate synthase, chloroplastic	1	1.25332e-17	138.42	IAFK(1)PTSTIGK	2	-0.13308	4	1	3.62303e-05	113.24	IAFK(1)PTSTIGK	3	-1.5381	4	1	6.38777e-11	105.65	IAFK(1)PTSTIGK	3	0.36113	4	1.305	1.284	1.195	0.936	0.891	0.912	0.758	0.845	0.925	1.13374	1.12374	1.11569	0.979193	0.930904	0.945433	0.744983	0.893978	0.844313	1.15106	1.14261	1.07108	0.955889	0.957134	0.964637	1.01747
CL4924.Contig1_All	68	K	ATPase family AAA domain-containing protein 3-B								1	0.0170274	67.897	K(1)VFEVMK	2	2.5309	1									1.128			1.115			0.749		1.15497	1.14805	1.15171	1.11359	1.04287	1.02571	0.666482	0.753963	0.766092		0.982534			1.06916
CL4924.Contig4_All	140	K	ATPase family AAA domain-containing protein 3-B	1	0.00104209	85.212	VIYEEQK(1)K	3	0.37057	2	1	0.000292268	94.114	VIYEEQK(1)K	3	0.12334	2	1	0.00126002	83.313	VIYEEQK(1)K	3	0.86185	2	1.119	1.159	1.128	1.173	1.121	1.122	0.693	0.697	0.731	1.07492	1.0685	1.00993	0.961158	0.970423	1.00616	0.938029	0.872024	0.942467	1.04101	1.0847	1.11691	1.2204	1.15517	1.11513	0.738783
CL4940.Contig2_All	132	K	uncharacterized protein LOC100248626	1	9.74459e-05	77.776	HIDGAIVALK(1)EPSK	3	-0.15822	1	1	1.88188e-08	111.12	HIDGAIVALK(1)EPSK	3	0.40185	1	1	6.91656e-10	98.582	HIDGAIVALK(1)EPSK	3	-0.094398	1	0.977	1.009	0.914	0.983	0.977	0.944	1.144	1.11	1.285	1.15691	1.13145	1.19211	1.00054	0.993142	0.9843	0.784971	0.793212	0.746265	0.844493	0.891777	0.766709	0.982474	0.983747	0.959057	1.45738
CL4941.Contig3_All	221	K	altered inheritance of mitochondria protein 32	1	0.00302188	86.898	FK(1)EEIEQR	2	0.031431	5	1	0.00030686	107.21	FK(1)EEIEQR	2	1.4505	4	1	0.000965106	107.21	FK(1)EEIEQR	3	0.48433	4	0.962	0.964	0.954	1.256	1.239	1.262	0.796	0.805	0.786
CL4948.Contig2_All	38	K	mitogen-activated protein kinase homolog MMK2-like															1	0.00792095	50.452	K(1)YVPPIRPVGR	3	0.6658	1			1.218			0.924			0.877	0.915352	0.838461	0.828669	1.12369	1.01978	1.40493	0.982024	1.1374	0.798624			1.46983			0.657682
CL4948.Contig2_All	69	K	mitogen-activated protein kinase homolog MMK2-like															1	0.00675769	85.212	EEVAIK(1)K	2	0.73391	1			0.809			1.143			1.16	0.915352	0.838461	0.828669	1.12369	1.01978	1.40493	0.982024	1.1374	0.798624			0.976264			0.813561
CL4958.Contig10_All	98	K	galactokinase								1	9.35035e-20	139.58	LGMK(1)PQEAISEVK	2	-0.42278	2									0.973			1.092			1.001
CL4958.Contig10_All	208	K	galactokinase								0.902879	0.00423168	40.724	DAVSSNISEEDK(0.097)LK(0.903)K	3	0.12992	1									0.949			1.121			0.992
CL4965.Contig1_All	183	K	probable mitochondrial-processing peptidase subunit beta-like															1	0.00421527	73.233	VMDK(1)DVPR	2	1.2232	1			1.135			0.951			0.958	1.16379	1.23335	1.20659	0.921856	0.921064	0.887882	0.861076	0.769012	0.839297			0.940665			1.07109
CL4965.Contig1_All	292	K	probable mitochondrial-processing peptidase subunit beta-like															1	2.3599e-08	111.63	HEDLVEQVK(1)K	2	1.1705	3			1.162			0.935			0.941	1.16379	1.23335	1.20659	0.921856	0.921064	0.887882	0.861076	0.769012	0.839297			0.963042			1.05307
CL4965.Contig1_All	488	K	probable mitochondrial-processing peptidase subunit beta-like															1	0.00262633	65.241	IDAVDASTVK(1)R	2	1.1391	1			1.076			0.963			1.026	1.16379	1.23335	1.20659	0.921856	0.921064	0.887882	0.861076	0.769012	0.839297			0.891767			1.0846
CL4965.Contig2_All	185	K	probable mitochondrial-processing peptidase subunit beta-like	1	0.00992709	64.654	VMDK(1)DVPR	2	0.14963	1	1	0.0104466	66.27	VMDK(1)DVPR	2	-1.3921	1								1.131	1.215		0.949	0.887		0.98	0.949				1.15022			0.853616			0.95273
CL4965.Contig2_All	294	K	probable mitochondrial-processing peptidase subunit beta-like	1	1.4762e-05	82.261	HEDLVEQVK(1)K	3	-2.294	2	1	7.40337e-05	86.898	HEDLVEQVK(1)K	3	-1.1029	3								1.245	1.225		0.952	0.87		0.82	0.957				1.15022			0.853616			0.95273
CL4982.Contig1_All	275	K	hypothetical protein PRUPE_ppa006419mg	1	0.0245386	54.611	ILFGK(1)PIK	2	-1.3953	1	1	0.00792787	71.342	ILFGK(1)PIK	2	-1.4378	1	1	0.00973904	62.464	ILFGK(1)PIK	2	-1.3981	1		1.323	1.268		1.016	1.001		0.614	0.699	1.14194	1.09744	1.08023	0.943858	0.918008	0.947546	0.841588	0.813587	0.842304		1.20553	1.17382		1.10674	1.05641
CL4983.Contig2_All	44	K	eukaryotic translation initiation factor 3 subunit G-B								1	6.58807e-14	133.04	RQEIGPDENGVK(1)K	3	-0.010367	1									1.422			0.9			0.638		1.35852	1.32697	1.42236	0.851099	0.897391	0.812374	0.633716	0.677132	0.58472		1.07161			1.00291
CL4987.Contig1_All	292	K	uncharacterized protein LOC100787224	1	0.014855	41.684	K(1)YSADAEMNR	2	0.77934	1	1	0.00946366	42.475	K(1)YSADAEMNR	2	-0.11477	1	1	0.0018077	57.885	K(1)YSADAEMNR	2	1.0555	1	1.59	1.441	1.615	0.788	0.827	0.724	0.571	0.715	0.581	1.56629	1.43402	1.61592	0.718428	0.670083	0.682549	0.531872	0.716608	0.510463	1.01514	1.00487	0.99943	1.09684	1.23418	1.06073	1.07357
CL4992.Contig1_All	74	K	predicted protein								1	0.00248134	74.255	K(1)FLVHNVK	3	-0.11768	1									1.531			0.806			0.619		1.76731	1.81537	1.65934	0.625464	0.617309	0.63147	0.358306	0.354012	0.466042		0.843352			1.30567
CL4996.Contig1_All	55	K	peroxidase 12-like	0.994996	2.7312e-15	102.64	K(0.005)VFK(0.995)DDIGQAAGLLR	3	-0.10244	1								0.999915	9.03945e-30	130.21	KVFK(1)DDIGQAAGLLR	3	-0.99775	1	1.226		1.034	1.094		0.948	0.654		1.108	1.13831	1.13686	1.15276	1.01574	1.05315	1.02574	0.784927	0.76873	0.7432	1.07703		0.89698	1.07705		0.924209	0.833199
CL4996.Contig1_All	250	K	peroxidase 12-like	1	0.00361715	84.817	SPNK(1)FDNK	3	1.4638	2	1	0.00457049	68.525	SPNK(1)FDNK	3	1.2942	2	1	0.00178688	74.533	SPNK(1)FDNK	3	0.71025	2	1.076	1.128	1.089	1.066	1.068	1.101	0.897	0.815	0.815	1.13831	1.13686	1.15276	1.01574	1.05315	1.02574	0.784927	0.76873	0.7432	0.945258	0.992207	0.944692	1.04948	1.0141	1.07337	1.14278
CL4996.Contig1_All	276	K	peroxidase 12-like	1	3.93771e-22	119.68	QGLFTSDQDLYTDK(1)R	2	0.9231	1	1	3.16577e-16	130.01	QGLFTSDQDLYTDK(1)R	3	-0.36301	2								1.319	1.287		1.045	1.056		0.593	0.608		1.13831	1.13686	1.15276	1.01574	1.05315	1.02574	0.784927	0.76873	0.7432	1.15873	1.13207		1.02881	1.00271		0.755484
CL500.Contig2_All	273	K	RecName: Full=Phytochrome B >gi|2326872|emb|CAA74908.1| phytochrome B															1	0.00508388	53.089	TFGSEQHK(1)K	3	-0.31502	1										0.919513	0.884483	0.903452	0.993163	0.747261	0.86294	1.11701	1.42667	1.27834
CL5039.Contig4_All	71	K	ATP synthase gamma chain 2, chloroplast, putative	1	0.0101517	76.679	K(1)ITEAMK	2	-2.2176	1	1	0.0187821	65.224	K(1)ITEAMK	2	-2.0981	1	1	0.00562749	87.639	K(1)ITEAMK	2	-2.1399	1	0.426	0.447	0.339	1.032	1.056	1.075	1.831	1.789	1.932	0.348609	0.341323	0.381985	1.06615	0.990753	1.02792	1.77366	1.91243	1.81058	1.222	1.30961	0.88747	0.967972	1.06586	1.0458	1.03233
CL504.Contig3_All	130	K	chalcone synthase	1	0.0146819	79.474	LGLK(1)EEK	2	-0.39546	1	1	0.0184723	68.224	LGLK(1)EEK	3	-0.1182	2	1	0.0092532	60.799	LGLK(1)EEK	3	-1.0214	2	1.92	1.866	1.766	0.472	0.502	0.524	0.545	0.572	0.641	1.64454	1.67984	1.72345	0.546358	0.470399	0.468308	0.610802	0.64775	0.591	1.1675	1.11082	1.02469	0.863903	1.06718	1.11892	0.892269
CL504.Contig3_All	162	K	chalcone synthase	1	0.0178178	50.452	K(1)SAEEGLK	2	1.3457	1	1	0.0112887	54.198	K(1)SAEEGLK	2	0.83278	1	1	0.0106525	57.149	K(1)SAEEGLK	2	1.7884	1	1.25	1.223	1.245	0.775	0.792	0.791	1.053	1.069	1.021	1.64454	1.67984	1.72345	0.546358	0.470399	0.468308	0.610802	0.64775	0.591	0.760093	0.728047	0.722387	1.41849	1.68368	1.68906	1.72396
CL504.Contig4_All	320	K	RecName: Full=Chalcone synthase 2; AltName: Full=Naringenin-chalcone synthase 2 >gi|567937|dbj|BAA05641.1| chalcone synthase	1	0.0258542	55.441	LALK(1)PEK	3	-2.4356	1	1	0.0193595	73.248	LALK(1)PEK	2	-1.0556	1	1	0.0220929	54.787	LALK(1)PEK	3	-1.6064	1		1.556	2.102		0.653	0.341		0.797	0.411
CL5055.Contig4_All	201	K	elongation factor 1-gamma-like	1	0.0277498	60.019	K(1)VMGEVK	2	0.97879	1	1	0.0271485	56.258	K(1)VMGEVK	2	-0.31631	1	1	0.0525328	48.423	K(1)VMGEVK	2	-0.37143	1										1.30606	1.3058	1.27426	0.935914	0.959851	0.953836	0.595674	0.619988	0.646282
CL5055.Contig4_All	246	K	elongation factor 1-gamma-like	0.999938	0.0269328	55.676	KEPAK(1)PK	3	-0.12006	1	0.999867	0.0366083	54.157	KEPAK(1)PK	3	-0.2212	1								1.161	1.147		0.786	0.789		1.158	1.181		1.30606	1.3058	1.27426	0.935914	0.959851	0.953836	0.595674	0.619988	0.646282	0.88893	0.87839		0.839821	0.822003		1.94402
CL5055.Contig4_All	259	K	elongation factor 1-gamma-like	1	2.00429e-19	120.87	AEDVEEEEAPK(1)PK	2	0.21194	1	1	2.61901e-09	124.51	AEDVEEEEAPK(1)PK	2	-0.12617	2	1	0.00111152	53.448	AEDVEEEEAPK(1)PK	3	-2.5333	1	1.383	1.242	0.942	1.038	0.978	1.227	0.514	0.781	0.855	1.30606	1.3058	1.27426	0.935914	0.959851	0.953836	0.595674	0.619988	0.646282	1.05891	0.951143	0.739251	1.10908	1.01891	1.28639	0.862888
CL5055.Contig4_All	263	K	elongation factor 1-gamma-like	1	4.15009e-14	120.84	AK(1)NPLDLLPPSK	2	0.45678	2	1	3.05827e-09	125.53	AK(1)NPLDLLPPSK	3	0.40365	3	1	4.11287e-13	112.08	AK(1)NPLDLLPPSK	2	0.10358	1	1.295	1.274	1.344	1.045	1.06	1.001	0.625	0.62	0.588	1.30606	1.3058	1.27426	0.935914	0.959851	0.953836	0.595674	0.619988	0.646282	0.991528	0.975649	1.05473	1.11656	1.10434	1.04945	1.04923
CL5055.Contig4_All	280	K	elongation factor 1-gamma-like								1	0.0163428	49.097	MILDDWK(1)R	2	2.3803	2									1.271			1.05			0.64		1.30606	1.3058	1.27426	0.935914	0.959851	0.953836	0.595674	0.619988	0.646282		0.973352			1.09392
CL5055.Contig4_All	388	K	elongation factor 1-gamma-like	1	2.50657e-16	140.14	K(1)VDLTDEAQK	2	1.1111	7	1	1.30421e-20	136.7	K(1)VDLTDEAQK	2	1.5654	6	1	2.41559e-11	125.54	K(1)VDLTDEAQK	2	-0.6217	6	1.297	1.3	1.282	0.986	0.973	0.998	0.704	0.707	0.68	1.30606	1.3058	1.27426	0.935914	0.959851	0.953836	0.595674	0.619988	0.646282	0.99306	0.99556	1.00607	1.05352	1.0137	1.0463	1.18185
CL5055.Contig4_All	397	K	elongation factor 1-gamma-like	1	5.13374e-08	93.237	KVDLTDEAQK(1)ER	3	1.9284	2	1	0.000374389	74.587	VDLTDEAQK(1)ER	2	0.38023	3	1	0.000868845	70.26	KVDLTDEAQK(1)ER	3	1.683	2	1.244	1.244	1.18	1	1.001	0.97	0.756	0.746	0.868	1.30606	1.3058	1.27426	0.935914	0.959851	0.953836	0.595674	0.619988	0.646282	0.95248	0.952675	0.926026	1.06847	1.04287	1.01695	1.26915
CL5061.Contig3_All	389	K	unnamed protein product								1	0.00394927	77.662	GELK(1)EDLK	2	-1.0143	1									1.511			0.75			0.724		1.37226	1.26972	1.32671	0.71539	0.808644	0.776629	0.75438	0.877044	0.802909		1.19002			0.927479
CL5066.Contig1_All	50	K	hypothetical protein PRUPE_ppa012246mg	1	0.00450206	47.57	K(1)GHAVGDIPGVR	3	0.71424	1
CL5080.Contig1_All	32	K	70 kDa peptidyl-prolyl isomerase	1	0.000220349	88.596	VGEEK(1)EIGK	2	0.36899	1															1.242			1.1			0.624			1.49244	1.49936	1.43753	0.738448	0.706067	0.746158	0.611002	0.639496	0.677251	0.832194			1.48961			1.02127
CL5080.Contig1_All	157	K	70 kDa peptidyl-prolyl isomerase	1	0.0304284	57.281	DGGIFK(1)K	2	2.4335	2															1.303			1.061			0.593			1.49244	1.49936	1.43753	0.738448	0.706067	0.746158	0.611002	0.639496	0.677251	0.873067			1.4368			0.970537
CL5080.Contig1_All	165	K	70 kDa peptidyl-prolyl isomerase	1	1.00105e-25	146.79	ILAEGEK(1)WENPK	3	0.96486	2	1	3.33444e-08	119.39	ILAEGEK(1)WENPK	2	0.59917	2	1	6.68432e-05	84.479	ILAEGEK(1)WENPK	3	0.12137	1	1.401	1.317	1.192	0.99	0.959	1.021	0.556	0.703	0.779	1.49244	1.49936	1.43753	0.738448	0.706067	0.746158	0.611002	0.639496	0.677251	0.938731	0.878372	0.829202	1.34065	1.35823	1.36834	0.909981
CL5080.Contig1_All	226	K	70 kDa peptidyl-prolyl isomerase	1	1.46574e-27	125.53	VLLTVK(1)PQYGFGEK	3	-1.3702	4															1.174			1.02			0.824			1.49244	1.49936	1.43753	0.738448	0.706067	0.746158	0.611002	0.639496	0.677251	0.786631			1.38127			1.3486
CL5080.Contig1_All	385	K	70 kDa peptidyl-prolyl isomerase	1	1.55779e-20	139.46	EK(1)ESWDMNTQEK	3	-1.3341	1															1.179			1.028			0.808			1.49244	1.49936	1.43753	0.738448	0.706067	0.746158	0.611002	0.639496	0.677251	0.789981			1.39211			1.32242
CL5080.Contig1_All	440	K	70 kDa peptidyl-prolyl isomerase	1	2.76735e-20	111.88	YIEHDTSFSDGEK(1)K	3	-2.0362	1	1	0.000595706	87.863	YIEHDTSFSDGEK(1)K	3	-0.68934	2	1	3.44845e-13	102.52	YIEHDTSFSDGEK(1)K	4	-1.9449	2	1.291	1.141	1.161	1.02	0.892	1.055	0.665	1.045	0.777	1.49244	1.49936	1.43753	0.738448	0.706067	0.746158	0.611002	0.639496	0.677251	0.865026	0.760989	0.807638	1.38127	1.26334	1.41391	1.08838
CL5080.Contig1_All	549	K	70 kDa peptidyl-prolyl isomerase															1	0.00171906	73.435	LNK(1)LEPVEPNK	2	0.96345	2			1.31			0.947			0.712	1.49244	1.49936	1.43753	0.738448	0.706067	0.746158	0.611002	0.639496	0.677251			0.911288			1.26917
CL5080.Contig2_All	32	K	70 kDa peptidyl-prolyl isomerase								1	0.000330218	78.342	VGEEK(1)EIGK	3	1.6902	2	1	0.000297438	99.283	VGEEK(1)EIGK	2	-0.81788	1		1.223	1.231		1.111	1.118		0.62	0.588	1.3174	1.30865	1.31718	1.0053	0.999429	1.01036	0.55879	0.608027	0.59123		0.934549	0.934575		1.11163	1.10654
CL5080.Contig2_All	157	K	70 kDa peptidyl-prolyl isomerase								1	0.0303811	54.157	DGGIFK(1)K	2	1.0904	2	1	0.0333709	55.676	DGGIFK(1)K	2	0.72531	1		1.236	1.334		1.021	1.041		0.728	0.547	1.3174	1.30865	1.31718	1.0053	0.999429	1.01036	0.55879	0.608027	0.59123		0.944483	1.01277		1.02158	1.03033
CL5080.Contig2_All	170	K	70 kDa peptidyl-prolyl isomerase								1	6.67608e-09	121.99	WENPK(1)DPDEVLVK	3	-0.77992	2	1	4.19072e-17	112.17	WENPK(1)DPDEVLVK	3	-0.50996	2		1.219	1.339		1.087	1.143		0.66	0.399	1.3174	1.30865	1.31718	1.0053	0.999429	1.01036	0.55879	0.608027	0.59123		0.931492	1.01657		1.08762	1.13128
CL5080.Contig2_All	226	K	70 kDa peptidyl-prolyl isomerase								1	2.0686e-63	180.74	VLLTVK(1)PQYGFGEK	3	-0.35433	4	1	3.48564e-26	125.53	VLLTVK(1)PQYGFGEK	3	0.97502	2		1.344	1.259		0.999	1.007		0.61	0.701	1.3174	1.30865	1.31718	1.0053	0.999429	1.01036	0.55879	0.608027	0.59123		1.02701	0.955832		0.999571	0.996674
CL5080.Contig2_All	267	K	70 kDa peptidyl-prolyl isomerase								1	6.91312e-06	96.229	TVTEVK(1)DDK	2	0.069151	1									1.15			1.1			0.739		1.3174	1.30865	1.31718	1.0053	0.999429	1.01036	0.55879	0.608027	0.59123		0.878766			1.10063
CL5080.Contig2_All	384	K	70 kDa peptidyl-prolyl isomerase								1	7.15648e-20	139.46	EK(1)ESWDMNTQEK	3	-1.3456	2	1	1.66585e-12	110.38	EK(1)ESWDMNTQEK	3	-1.2643	2		1.279	1.297		0.96	1.017		0.755	0.635	1.3174	1.30865	1.31718	1.0053	0.999429	1.01036	0.55879	0.608027	0.59123		0.977341	0.984682		0.960548	1.00657
CL5080.Contig2_All	402	K	70 kDa peptidyl-prolyl isomerase	1	0.000244189	83.182	K(1)EEGNTLFK	2	-0.52815	1	1	6.62502e-07	103.91	K(1)EEGNTLFK	2	-0.4985	1	1	0.000286459	92.866	K(1)EEGNTLFK	2	-0.31351	1	1.321	1.358	1.284	1.108	1.115	1.121	0.504	0.426	0.508	1.3174	1.30865	1.31718	1.0053	0.999429	1.01036	0.55879	0.608027	0.59123	1.00273	1.03771	0.974812	1.10215	1.11564	1.1095	0.901948
CL5080.Contig2_All	439	K	70 kDa peptidyl-prolyl isomerase															1	2.6379e-38	148.62	YIEYDSSYSEEEK(1)K	3	-1.0912	1			1.198			1			0.8	1.3174	1.30865	1.31718	1.0053	0.999429	1.01036	0.55879	0.608027	0.59123			0.909521			0.989746
CL5080.Contig2_All	533	K	70 kDa peptidyl-prolyl isomerase	0.999716	0.0430213	43.808	LKEYNK(1)K	3	-2.3802	1	0.999963	0.0392802	52.716	LKEYNK(1)K	3	-0.61682	1	0.999963	0.0419494	52.716	LKEYNK(1)K	3	-1.2496	1	1.166	1.321	1.287	1.082	1.062	1.062	0.752	0.553	0.587	1.3174	1.30865	1.31718	1.0053	0.999429	1.01036	0.55879	0.608027	0.59123	0.885075	1.00943	0.97709	1.07629	1.06261	1.05111	1.34576
CL5080.Contig4_All	275	K	hypothetical protein PRUPE_ppa003399mg	1	6.57313e-06	87.149	VVSEITNDK(1)K	2	0.86412	2															1.176			0.906			0.977			1.2336	1.20243	1.2731	0.756445	0.827289	0.755796	0.962783	0.910221	0.883624	0.953306			1.19771			1.01477
CL5080.Contig4_All	552	K	hypothetical protein PRUPE_ppa003399mg	1	0.0194353	57.347	TNK(1)LEQIK	2	-2.9548	1	1	0.015801	57.149	TNK(1)LEQIK	2	-1.2108	1	1	0.00923858	63.32	TNK(1)LEQIK	2	-1.8774	1	1.28	1.202	1.217	0.794	0.83	0.837	0.987	1.044	0.998	1.2336	1.20243	1.2731	0.756445	0.827289	0.755796	0.962783	0.910221	0.883624	1.03761	0.999644	0.955932	1.04965	1.00328	1.10744	1.02515
CL509.Contig2_All	310	K	fructose-1,6-bisphosphatase, chloroplastic-like								0.998617	7.47887e-08	50.916	K(0.999)YIDDLK(0.001)DPGPSGKPYSAR	4	-0.75164	2	0.998161	0.000328418	46.461	K(0.998)YIDDLK(0.002)DPGPSGKPYSAR	4	-0.3343	1		0.552	0.437		1.072	1.094		1.619	1.766	0.542994	0.382729	0.415577	0.920825	0.887741	0.909891	1.75405	1.91801	1.90779		1.44227	1.05155		1.20756	1.20234
CL509.Contig2_All	316	K	fructose-1,6-bisphosphatase, chloroplastic-like	0.999502	2.61679e-08	82.449	YIDDLK(1)DPGPSGKPYSAR	3	0.013108	1	0.999536	4.65687e-10	72.21	YIDDLK(1)DPGPSGKPYSAR	3	-0.09556	3	0.997963	6.62597e-07	67.645	YIDDLK(0.998)DPGPSGK(0.002)PYSAR	3	1.0771	2	0.435	0.516	0.378	0.919	0.929	0.958	1.973	1.871	2.037	0.542994	0.382729	0.415577	0.920825	0.887741	0.909891	1.75405	1.91801	1.90779	0.801114	1.34821	0.909578	0.998018	1.04648	1.05287	1.12483
CL509.Contig2_All	353	K	fructose-1,6-bisphosphatase, chloroplastic-like	1	0.00013701	74.966	TMLYGGIYGYPSDK(1)K	3	-0.11719	1	1	0.000186999	72.898	TMLYGGIYGYPSDK(1)K	3	-0.38792	1	1	5.07506e-06	71.08	TMLYGGIYGYPSDK(1)K	3	-0.19464	1	0.725	0.874	0.606	1.069	1.011	1.022	1.373	1.253	1.621	0.542994	0.382729	0.415577	0.920825	0.887741	0.909891	1.75405	1.91801	1.90779	1.33519	2.2836	1.45821	1.16091	1.13885	1.12321	0.78276
CL5097.Contig3_All	230	K	alanyl-tRNA synthetase-like	1	8.18712e-08	95.417	EGDGVLK(1)PLPAK	2	-0.10347	2	1	4.36782e-05	107.17	EGDGVLK(1)PLPAK	2	-0.52713	2								1.044	1.027		1.027	1.025		0.994	1.017
CL5097.Contig3_All	633	K	alanyl-tRNA synthetase-like	0.993479	0.00120304	65.421	FDFSHGK(0.007)PVK(0.993)PDELR	4	-1.3519	1	0.999976	7.79016e-12	116.58	FDFSHGKPVK(1)PDELR	4	-1.4051	1								1.013	0.984		1.014	0.975		1.054	1.149
CL5097.Contig4_All	230	K	alanyl-tRNA synthetase-like															1	3.09183e-11	107.17	EGDGVLK(1)PLPAK	2	-0.85675	2			1.004			1.04			1.024	1.02808	1.03974	1.02798	0.994432	0.987406	0.985628	0.973849	0.946819	0.963525			0.976676			1.05517
CL5097.Contig4_All	633	K	alanyl-tRNA synthetase-like															0.997354	6.48845e-05	65.949	FDFSHGK(0.003)PVK(0.997)PDELR	4	-1.1034	1			0.95			1.02			1.13	1.02808	1.03974	1.02798	0.994432	0.987406	0.985628	0.973849	0.946819	0.963525			0.924145			1.03487
CL5097.Contig4_All	891	K	alanyl-tRNA synthetase-like															1	0.000105881	73.435	ALVCAGVPEK(1)GDK	3	0.040071	1										1.02808	1.03974	1.02798	0.994432	0.987406	0.985628	0.973849	0.946819	0.963525
CL51.Contig4_All	10	K	putative glycosyltransferase 3								1	0.0192687	42.446	GQDTATPLK(1)R	2	0.67841	1	1	0.000734486	68.355	GQDTATPLK(1)R	2	1.0221	1		1.195			0.928			0.918		1.47162	1.45973	1.45217	0.875795	0.919215	0.908275	0.491354	0.464948	0.483424		0.818645			1.00956
CL5101.Contig1_All	382	K	lipoxygenase	1	0.00173486	69.812	TVGHGDK(1)K	3	-1.1318	1	1	0.00159013	77.732	TVGHGDK(1)K	3	-1.3136	1	1	0.00221954	68.625	TVGHGDK(1)K	3	-0.18741	1		0.782	0.73		0.361	0.394		2.296	2.314	0.951815	0.926729	0.942167	0.701228	0.775581	0.835012	1.3251	1.35159	1.32031		0.843828	0.77481		0.465458	0.47185
CL5101.Contig1_All	383	K	lipoxygenase	1	0.00913725	48.568	K(1)DEPWWPVLK	2	-0.92751	1															1.11			0.676			1.378			0.951815	0.926729	0.942167	0.701228	0.775581	0.835012	1.3251	1.35159	1.32031	1.16619			0.964023			1.03992
CL5101.Contig1_All	514	K	lipoxygenase								1	0.0020328	62.338	LK(1)ELEGVIDRR	3	0.90104	2	1	0.0178553	46.358	LK(1)ELEGVIDRR	3	-0.80887	1		0.752			1.124			1.265		0.951815	0.926729	0.942167	0.701228	0.775581	0.835012	1.3251	1.35159	1.32031		0.811457			1.44924
CL5108.Contig3_All	1179	K	carbamoyl-phosphate synthase large chain-like	1	5.37282e-16	125.54	MVALQDFFDNK(1)K	3	1.9083	1								1	2.36771e-44	167.2	MVALQDFFDNK(1)K	3	0.61645	1	0.931		0.981	1.082		1.022	1.073		1.079	0.878681	0.881225	0.942438	1.05439	1.05233	1.04338	1.09256	1.10456	1.04928	1.05954		1.04092	1.02619		0.979512	0.982101
CL511.Contig3_All	86	K	eukaryotic initiation factor 4A-15-like								1	5.5902e-06	102.39	GIYAYGFEK(1)PSAIQQR	2	-1.8659	1									1.105			1.028			0.904
CL511.Contig3_All	257	K	eukaryotic initiation factor 4A-15-like								0.99895	0.021566	48.561	K(0.999)FMNK(0.001)PVR	3	-0.0079721	1									1.114			1.088			0.806
CL511.Contig3_All	261	K	eukaryotic initiation factor 4A-15-like								1	0.00492315	62.714	FMNK(1)PVR	2	0.024149	3	1	0.00992361	73.039	FMNK(1)PVR	2	0.45754	3		1.116	1.024		0.974	0.994		0.965	1.06
CL511.Contig3_All	286	K	eukaryotic initiation factor 4A-15-like								1	0.000551507	94.122	QFYVNVDK(1)EEWK	2	-0.81074	1									1.079			1.068			0.884
CL511.Contig3_All	315	K	eukaryotic initiation factor 4A-15-like								1	1.60537e-05	115.78	K(1)VDWLTDK	2	-0.40124	5	1	1.08377e-12	131.12	K(1)VDWLTDK	3	-0.88079	5		1.169	1.21		1.039	1.045		0.798	0.719
CL511.Contig3_All	400	K	eukaryotic initiation factor 4A-15-like															1	6.88224e-07	91.961	K(1)GVAINFVTK	2	-1.8333	1			0.758			1.071			1.335
CL5110.Contig1_All	233	K	threonine synthase, putative	1	1.39518e-05	88.596	SGWGEFK(1)PVK	2	1.8988	1	1	0.000158585	84.479	SGWGEFK(1)PVK	2	0.99285	1								0.737	0.76		0.923	0.95		1.553	1.497
CL5122.Contig2_All	145	K	unknown															1	6.88224e-07	91.961	K(1)YPMVQAIEK	2	0.27493	1			1.053			1.018			0.984	1.04426	1.21354	1.19288	0.916433	0.974505	0.984959	1.02975	0.738601	0.753812			0.88274			1.03355
CL513.Contig1_All	98	K	probable voltage-gated potassium channel subunit beta	1	0.00114962	83.948	K(1)HIIEGTK	2	1.0949	3	1	0.000294471	99.815	K(1)HIIEGTK	2	1.4362	2	1	0.00136372	99.815	K(1)HIIEGTK	3	1.2669	2	1.436	1.361	1.329	0.951	0.917	0.968	0.561	0.701	0.657	1.42259	1.38231	1.41934	0.874205	0.907369	0.877485	0.549755	0.568235	0.578214	1.00943	0.984586	0.936352	1.08785	1.01061	1.10315	1.02046
CL513.Contig1_All	249	K	probable voltage-gated potassium channel subunit beta	1	7.94446e-05	104.22	SLVEDVLK(1)K	2	-0.10205	1	1	4.07628e-08	115.78	SLVEDVLK(1)K	2	-1.6713	2	1	3.30317e-06	115.78	SLVEDVLK(1)K	3	0.4418	2	1.432	1.405	1.425	0.881	0.942	0.945	0.66	0.603	0.549	1.42259	1.38231	1.41934	0.874205	0.907369	0.877485	0.549755	0.568235	0.578214	1.00662	1.01642	1.00399	1.00777	1.03817	1.07694	1.20054
CL513.Contig1_All	320	K	probable voltage-gated potassium channel subunit beta	1	0.000936697	63.073	IEAVVQSK(1)PK	3	0.45125	1	1	0.000224182	73.435	IEAVVQSK(1)PK	2	1.6386	2	1	0.0218201	40.496	IEAVVQSK(1)PK	3	1.8834	1	1.295	1.178	1.307	1.018	0.896	0.996	0.662	0.987	0.648	1.42259	1.38231	1.41934	0.874205	0.907369	0.877485	0.549755	0.568235	0.578214	0.910312	0.852199	0.920852	1.16449	0.98747	1.13506	1.20417
CL5134.Contig2_All	152	K	uncharacterized protein LOC101260128	1	4.13173e-40	136.63	ELSGTQESELDSNIK(1)K	3	-2.471	1															1.101			1.138			0.763
CL5142.Contig1_All	117	K	uncharacterized protein LOC100261309	1	0.0191405	48.091	ENPHYK(1)PK	3	-0.41532	1															1.178			0.871			1.021
CL5143.Contig5_All	103	K	peptidyl-prolyl cis-trans isomerase, putative								1	1.4916e-09	125.22	VK(1)DNPNVDECVFR	2	-1.2515	1	1	9.1281e-31	141.82	VK(1)DNPNVDECVFR	2	-0.47862	1		0.601			1.183			1.395
CL5166.Contig1_All	165	K	unnamed protein product								1	0.000155592	53.3	GLSAAMNLLEEAK(1)K	3	-0.064867	1																	0.606892	0.585632	0.571557	1.00579	1.01187	0.99203	1.54955	1.54361	1.55363
CL5166.Contig1_All	258	K	unnamed protein product	1	9.16879e-13	123.95	DK(1)FSAIGFGPR	2	0.23224	2	1	0.000807186	71.558	DK(1)FSAIGFGPR	3	-1.2718	2	1	4.79911e-19	130.69	DK(1)FSAIGFGPR	3	-1.1479	3	0.667	0.637	0.642	1.175	1.11	1.176	1.309	1.448	1.357	0.606892	0.585632	0.571557	1.00579	1.01187	0.99203	1.54955	1.54361	1.55363	1.09904	1.08771	1.12325	1.16823	1.09698	1.18545	0.844762
CL5173.Contig2_All	310	K	elongation factor 2-like	1	2.11394e-05	108.7	SDEK(1)DLMGK	2	0.55602	17	1	2.04934e-06	97.734	SDEK(1)DLMGK	2	0.11708	22	1	6.37975e-05	108.7	SDEK(1)DLMGK	3	-1.0573	19	1.215	1.184	1.179	1.07	1.045	1.049	0.701	0.771	0.759	1.01635	1.06483	1.05056	1.0397	0.986763	0.967387	0.934942	0.862495	0.863585	1.19545	1.11191	1.12226	1.02914	1.05902	1.08436	0.749779
CL5173.Contig3_All	255	K	eukaryotic translation elongation factor, putative	1	4.11781e-71	187.16	LWGENFFDPATK(1)K	2	0.41604	2	1	1.68165e-62	175.66	LWGENFFDPATK(1)K	2	-0.40688	2	1	5.33004e-59	170.79	LWGENFFDPATK(1)K	2	-0.44898	2	1.372	1.381	1.347	1.044	1.038	1.076	0.522	0.501	0.48	1.33917	1.33585	1.28733	0.867588	0.874835	0.874261	0.672366	0.725558	0.721574	1.02451	1.0338	1.04635	1.20334	1.18651	1.23075	0.776363
CL5173.Contig3_All	310	K	eukaryotic translation elongation factor, putative	1	0.000252574	80.688	AEEK(1)DLMGK	3	-0.89148	6	1	6.08217e-05	87.184	AEEK(1)DLMGK	3	-2.6564	6	1	0.000129991	97.734	AEEK(1)DLMGK	3	-1.1829	4	1.32	1.347	1.46	0.875	0.852	0.868	0.82	0.81	0.606	1.33917	1.33585	1.28733	0.867588	0.874835	0.874261	0.672366	0.725558	0.721574	0.985682	1.00834	1.13413	1.00854	0.973898	0.992839	1.21957
CL5173.Contig3_All	471	K	eukaryotic translation elongation factor, putative	1	3.18106e-45	144.73	NATLTNEK(1)ETDAHPIR	3	-0.38325	4	1	1.16265e-53	172.57	NATLTNEK(1)ETDAHPIR	3	0.56885	5	1	1.4227e-152	219.53	NATLTNEK(1)ETDAHPIR	3	-0.17689	6	1.21	1.127	1.155	0.903	1	0.99	0.936	0.911	0.875	1.33917	1.33585	1.28733	0.867588	0.874835	0.874261	0.672366	0.725558	0.721574	0.903542	0.843655	0.897203	1.04082	1.14307	1.13239	1.3921
CL5173.Contig3_All	628	K	eukaryotic translation elongation factor, putative								1	1.43763e-21	142.45	ILSEEFGWDK(1)DLAK	2	-1.2342	2									1.151			1.018			0.853		1.33917	1.33585	1.28733	0.867588	0.874835	0.874261	0.672366	0.725558	0.721574		0.861621			1.16365
CL5173.Contig3_All	722	K	eukaryotic translation elongation factor, putative	1	2.71021e-26	150.14	VIYASQLTAK(1)PR	2	-1.2043	5	1	5.72175e-06	115.34	VIYASQLTAK(1)PR	3	-0.73587	3	1	6.13939e-20	131.32	VIYASQLTAK(1)PR	2	-1.1627	5	1.156	1.125	1.11	1.014	1.004	1.026	0.86	0.909	0.89	1.33917	1.33585	1.28733	0.867588	0.874835	0.874261	0.672366	0.725558	0.721574	0.863218	0.842158	0.862247	1.16876	1.14765	1.17356	1.27907
CL5173.Contig3_All	842	K	eukaryotic translation elongation factor, putative								1	0.000548674	85.536	EQMTPLSEFEDK(1)L	2	0.79782	1									1.122			1.098			0.783		1.33917	1.33585	1.28733	0.867588	0.874835	0.874261	0.672366	0.725558	0.721574		0.839912			1.25509
CL5187.Contig1_All	21	K	probable pyridoxal biosynthesis protein PDX1-like	1	0.0106487	76.064	K(1)SPFSVK	2	-0.91404	1								1	0.0161586	66.27	K(1)SPFSVK	2	-0.14426	1	0.789		0.808	1.212		1.227	1.092		1.048	0.765392	0.760243	0.380884	1.17006	1.15764	0.626485	1.13933	1.16799	2.24272	1.03084		2.12138	1.03585		1.95855	0.95846
CL5187.Contig1_All	166	K	probable pyridoxal biosynthesis protein PDX1-like	1	1.60758e-06	88.565	TK(1)GEAGTGNIIEAVR	2	-0.5472	1								1	6.57099e-13	95.236	TK(1)GEAGTGNIIEAVR	3	-0.98152	2	0.798		0.829	1.217		1.169	1.071		1.096	0.765392	0.760243	0.380884	1.17006	1.15764	0.626485	1.13933	1.16799	2.24272	1.0426		2.17651	1.04012		1.86597	0.940028
CL5187.Contig1_All	205	K	probable pyridoxal biosynthesis protein PDX1-like	1	0.0030029	47.774	K(1)IAAPYDLVMQTK	3	-0.73305	1															0.902			1.063			1.138			0.765392	0.760243	0.380884	1.17006	1.15764	0.626485	1.13933	1.16799	2.24272	1.17848			0.908504			0.998835
CL5187.Contig2_All	165	K	pyridoxal biosynthesis protein								1	1.43985e-11	121.26	TK(1)GEAGTGNIIEAVR	2	-1.3115	1									0.812			1.18			1.104
CL5192.Contig1_All	30	K	gibberellin 20 oxidase 1-like	1	6.42478e-05	114.39	EK(1)FESAAR	2	0.42529	1	1	1.78927e-05	116.12	EK(1)FESAAR	2	0.8182	1	1	0.00325203	82.261	EK(1)FESAAR	2	-0.33515	1	0.784	0.771	0.808	0.705	0.679	0.748	1.786	1.863	1.71	0.866017	0.826512	0.839189	0.676164	0.689736	0.712141	1.53505	1.54743	1.60507	0.905294	0.932835	0.962834	1.04265	0.984435	1.05035	1.16348
CL520.Contig2_All	104	K	elongation factor tu, putative	1	1.11584e-27	129.38	AVAFDEIDK(1)APEEK	2	0.51627	2	1	7.01972e-08	109.07	AVAFDEIDK(1)APEEK	3	0.40743	3	1	0.0072589	42.317	AVAFDEIDK(1)APEEK	3	-1.0205	1	1.103	1.004	1.25	1.064	1.053	0.878	0.862	1.012	0.894	1.04737	1.07579	1.05631	1.02504	1.01341	1.03492	0.881523	0.874333	0.880311	1.05312	0.933269	1.18337	1.038	1.03906	0.848373	0.977853
CL520.Contig2_All	240	K	elongation factor tu, putative	1	1.59927e-80	176.04	GSALSALQGTNEEIGK(1)K	3	0.87131	1	1	1.05604e-29	139.49	GSALSALQGTNEEIGK(1)K	3	-0.76755	3	1	4.66209e-72	166.92	GSALSALQGTNEEIGK(1)K	3	0.34468	1	0.978	0.971	1.066	1.185	1.097	1.067	0.871	0.996	0.899	1.04737	1.07579	1.05631	1.02504	1.01341	1.03492	0.881523	0.874333	0.880311	0.933771	0.902593	1.00918	1.15605	1.08248	1.03099	0.988063
CL520.Contig2_All	319	K	elongation factor tu, putative	1	2.17205e-08	97.813	TTVTGVEMFK(1)K	3	-0.6046	1	1	3.01596e-09	125.54	TTVTGVEMFK(1)K	2	-0.13257	1	1	1.33557e-12	114.72	TTVTGVEMFK(1)K	2	-0.42325	1	1.151	1.158	1.151	1.104	1.117	1.123	0.743	0.705	0.696	1.04737	1.07579	1.05631	1.02504	1.01341	1.03492	0.881523	0.874333	0.880311	1.09895	1.07642	1.08965	1.07703	1.10222	1.08511	0.84286
CL5202.Contig1_All	125	K	pentatricopeptide repeat-containing protein At2g32230, mitochondrial-like	1	0.0260521	40.352	IALDMCSK(1)K	2	-1.6521	1															0.624			1.218			1.309
CL521.Contig5_All	14	K	proteasome-activating nucleotidase-like	1	4.75168e-07	97.463	EFNK(1)TEDDLK	2	2.1515	1	1	0.00145193	43.897	EFNK(1)TEDDLK	3	0.39885	1	1	7.05061e-05	83.204	EFNK(1)TEDDLK	2	2.4406	1	1.003		1.015	0.976		1.012	1.119		1.047
CL5211.Contig1_All	59	K	STY-L protein	1	0.000725768	64.244	DLYGTLK(1)PGLTEHK	3	-3.1811	1								1	0.000778819	56.29	DLYGTLK(1)PGLTEHK	3	-1.5371	1	1.071		0.96	1.117		1.069	0.833		1.047
CL5211.Contig1_All	106	K	STY-L protein															1	0.0115472	44.945	LLASAGHDK(1)K	3	0.21306	1			1.125			1.083			0.789
CL5231.Contig3_All	143	K	unnamed protein product								1	0.0504023	45.022	DNQIK(1)PFR	2	1.5049	1																	1.16557	1.29519	1.43323	0.942367	0.93764	0.888597	0.836548	0.643236	0.530297
CL5232.Contig1_All	609	K	protein TIC110, chloroplastic-like	1	0.0074781	54.198	K(1)IFMTYVQR	2	-0.59279	1																								0.797905	0.798152	0.786759	1.11578	1.10122	1.10374	1.14312	1.13877	1.14641
CL5232.Contig1_All	663	K	protein TIC110, chloroplastic-like	1	0.00149641	104.39	EAIK(1)EDDR	2	0.15426	1															0.878			0.84			1.473			0.797905	0.798152	0.786759	1.11578	1.10122	1.10374	1.14312	1.13877	1.14641	1.10038			0.75284			1.28858
CL5232.Contig1_All	703	K	protein TIC110, chloroplastic-like	1	9.11828e-05	78.244	ASQTEITLK(1)DDLPER	3	-2.3294	1															1.207			0.916			0.919			0.797905	0.798152	0.786759	1.11578	1.10122	1.10374	1.14312	1.13877	1.14641	1.51271			0.820954			0.80394
CL5232.Contig2_All	86	K	protein TIC110, chloroplastic-like															1	0.0149499	58.981	K(1)AAHGLR	3	-1.2189	1			0.767			0.926			1.522
CL5232.Contig2_All	108	K	protein TIC110, chloroplastic-like								1	0.00245945	57.203	K(1)IFMTYVQR	2	-0.18654	1	1	0.00259523	64.82	K(1)IFMTYVQR	2	-2.3214	1			0.891			1.247			0.898
CL5232.Contig2_All	162	K	protein TIC110, chloroplastic-like								1	0.00119991	86.898	EAIK(1)EDDR	2	-0.32051	2	1	0.00435895	92.538	EAIK(1)EDDR	2	0.65174	2		0.851	0.883		0.842	0.905		1.521	1.386
CL5232.Contig2_All	202	K	protein TIC110, chloroplastic-like								1	3.96466e-06	88.385	ASQTEITLK(1)DDLPERDR	3	0.031521	2	1	1.70107e-13	89.913	ASQTEITLK(1)DDLPERDR	3	0.96854	2		1.03	0.991		1.052	1.116		0.975	0.938
CL5240.Contig1_All	94	K	vacuolar proton translocating ATPase 100 kDa subunit	1	0.00184062	69.229	AGWSPATK(1)PVGR	2	-1.0683	1	1	0.00084816	66.989	AGWSPATK(1)PVGR	2	-0.27247	1	1	0.00637714	50.088	AGWSPATK(1)PVGR	2	1.5525	1	0.969	0.898	1.091	1.103	1.161	1	0.992	1.009	0.954	0.920795	0.920545	0.928344	1.09833	1.12884	1.11672	0.976533	0.964739	0.970617	1.05235	0.975509	1.17521	1.00426	1.02849	0.895479	1.01584
CL5244.Contig3_All	233	K	uncharacterized protein LOC100259497								1	0.00121568	59.367	WAIDHDK(1)WHSR	4	0.87006	1									1.296			1.074			0.571		1.03441	1.04571	1.04748	1.14786	1.11327	1.18836	0.78927	0.820727	0.733361		1.23935			0.964729
CL5248.Contig1_All	103	K	uncharacterized protein At2g39795, mitochondrial	1	5.55538e-28	130.32	IK(1)DNPGEQTISLTR	3	-0.45315	2	1	3.72024e-21	137.91	IK(1)DNPGEQTISLTR	3	-0.45789	2	1	2.56058e-37	144.73	IK(1)DNPGEQTISLTR	2	-1.2612	2	1.058	1.044	1.047	1.167	1.131	1.115	0.785	0.845	0.858	1.14625	1.21852	1.17472	1.09435	1.08071	1.13371	0.6991	0.686317	0.630431	0.923013	0.85678	0.89128	1.06639	1.04653	0.9835	1.12287
CL5252.Contig5_All	439	K	ATP synthase subunit beta vacuolar, putative								1	4.30302e-13	128.85	K(1)FVAQGAYDTR	2	2.0449	3									1.083			1.08			0.862
CL5261.Contig2_All	306	K	hypothetical protein PRUPE_ppa005720mg	1	0.00307676	54.539	AHLLMK(1)PYTK	3	2.3921	1	1	0.000106885	70.908	AHLLMK(1)PYTK	3	-0.5248	1	1	0.000961784	60.398	AHLLMK(1)PYTK	3	0.48873	1	1.197	1.235	1.282	0.989	1.005	0.95	0.836	0.752	0.748
CL5289.Contig2_All	401	K	probable rhamnose biosynthetic enzyme 1	1	0.0100086	57.785	K(1)YIDPEFK	2	1.4568	1								1	0.00624925	62.463	K(1)YIDPEFK	2	1.7151	1			1.359			1.057			0.487	1.40924	1.36809	1.24681	0.93261	0.945932	0.995786	0.564832	0.583169	0.662467			1.08998			1.06147
CL5289.Contig3_All	256	K	hypothetical protein PRUPE_ppa002417mg	1	4.51586e-05	104.01	TTWEEGLK(1)K	2	0.27558	3	1	6.38094e-07	104.22	TTWEEGLK(1)K	2	0.22394	4	1	3.32908e-05	107.57	TTWEEGLK(1)K	2	-0.042455	3	1.376	1.358	1.454	0.954	0.959	0.95	0.639	0.645	0.501	1.41516	1.36087	1.45573	0.900199	0.856256	0.923563	0.474732	0.632246	0.4878	0.972327	0.997893	0.998811	1.05977	1.11999	1.02863	1.34602
CL5289.Contig3_All	590	K	hypothetical protein PRUPE_ppa002417mg	1	0.000772973	66.004	LK(1)NEFPELLSIK	3	-0.15066	1															1.427			0.86			0.695			1.41516	1.36087	1.45573	0.900199	0.856256	0.923563	0.474732	0.632246	0.4878	1.00837			0.955345			1.46398
CL5289.Contig3_All	612	K	hypothetical protein PRUPE_ppa002417mg	1	0.0021669	76.221	YVFEPNK(1)K	2	-2.9137	3	1	0.00603724	65.246	YVFEPNK(1)K	2	-0.79021	2	1	0.00164491	87.476	YVFEPNK(1)K	2	-3.4396	2	1.239	1.223	1.214	1.033	1.037	1.075	0.718	0.724	0.673	1.41516	1.36087	1.45573	0.900199	0.856256	0.923563	0.474732	0.632246	0.4878	0.875518	0.898691	0.833945	1.14752	1.21109	1.16397	1.51243
CL531.Contig4_All	32	K	RecName: Full=Phenylalanine ammonia-lyase >gi|662271|dbj|BAA05643.1| phenylalanine ammonia-lyase	1	8.22966e-10	129.42	GSHLDEVK(1)R	3	-0.23151	7	1	9.67368e-08	113.66	GSHLDEVK(1)R	2	-0.92439	7	1	1.02929e-09	128.28	GSHLDEVK(1)R	3	-0.10118	7	1.7	1.588	1.425	0.583	0.602	0.679	0.696	0.823	0.916	1.59615	1.52223	1.48108	0.540222	0.611598	0.624816	0.70305	0.709696	0.748191	1.06507	1.04321	0.962138	1.07919	0.984307	1.08672	0.989972
CL531.Contig4_All	332	K	RecName: Full=Phenylalanine ammonia-lyase >gi|662271|dbj|BAA05643.1| phenylalanine ammonia-lyase	1	0.00143092	72.2	LHEMDPLQK(1)PK	3	-1.7673	4	1	0.000300644	82.417	LHEMDPLQK(1)PK	3	-2.0687	7	1	3.46741e-07	93.096	LHEMDPLQK(1)PK	4	-0.48747	3	1.521	1.397	1.771	0.716	0.777	0.576	0.762	0.846	0.563	1.59615	1.52223	1.48108	0.540222	0.611598	0.624816	0.70305	0.709696	0.748191	0.952921	0.917733	1.19575	1.32538	1.27044	0.921872	1.08385
CL5347.Contig2_All	215	K	heat shock protein STI-like	1	8.93334e-06	87.568	K(1)RPAEAEPPK	3	0.90438	2															1.157			0.883			1.034			1.2683	1.24583	1.23729	0.841192	0.848628	0.838472	0.792045	0.833373	0.84632	0.912244			1.0497			1.30548
CL5347.Contig2_All	224	K	heat shock protein STI-like	0.999994	0.00225811	56.087	KRPAEAEPPK(1)GK	4	-0.2401	1															1.213			0.875			0.968			1.2683	1.24583	1.23729	0.841192	0.848628	0.838472	0.792045	0.833373	0.84632	0.956398			1.04019			1.22215
CL5347.Contig2_All	362	K	heat shock protein STI-like								1	0.0310036	53.753	NPDTLK(1)R	2	2.3716	1									1.035			0.879			1.212		1.2683	1.24583	1.23729	0.841192	0.848628	0.838472	0.792045	0.833373	0.84632		0.830771			1.03579
CL5347.Contig2_All	391	K	heat shock protein STI-like	1	0.00790117	67.207	EK(1)GNEYFK	2	-1.9587	1	1	0.00965437	68.557	EK(1)GNEYFK	2	-1.5336	1	1	0.00421759	94.692	EK(1)GNEYFK	2	-0.64218	1	1.281	1.318	1.2	0.921	0.862	0.869	0.813	0.839	0.979	1.2683	1.24583	1.23729	0.841192	0.848628	0.838472	0.792045	0.833373	0.84632	1.01001	1.05793	0.969862	1.09488	1.01576	1.03641	1.02646
CL5347.Contig2_All	400	K	heat shock protein STI-like	1	0.000340605	85.813	EQK(1)YPEAIK	2	1.5325	2	1	3.8343e-05	88.596	EQK(1)YPEAIK	2	0.54439	2	1	0.000371119	85.813	EQK(1)YPEAIK	3	2.1172	4	1.277	1.289	1.276	0.913	0.882	0.9	0.829	0.849	0.826	1.2683	1.24583	1.23729	0.841192	0.848628	0.838472	0.792045	0.833373	0.84632	1.00686	1.03465	1.03129	1.08536	1.03932	1.07338	1.04666
CL5347.Contig2_All	413	K	heat shock protein STI-like	1	0.00110282	84.498	HYTEALK(1)R	2	0.21329	3	1	1.0411e-10	132.57	HYTEALK(1)R	2	0.22369	3	1	5.40142e-06	119.17	HYTEALK(1)R	2	0.48171	4	1.24	1.085	1.021	0.925	0.937	0.923	0.862	1.061	1.161	1.2683	1.24583	1.23729	0.841192	0.848628	0.838472	0.792045	0.833373	0.84632	0.977686	0.870905	0.825191	1.09963	1.10414	1.10081	1.08832
CL5347.Contig2_All	494	K	heat shock protein STI-like	1	2.24578e-76	186.05	LEPQNPELLDGIK(1)R	2	1.3162	1	1	3.77859e-15	126.77	LEPQNPELLDGIK(1)R	2	1.0091	2								0.99	0.97		0.964	0.99		1.153	1.145		1.2683	1.24583	1.23729	0.841192	0.848628	0.838472	0.792045	0.833373	0.84632	0.780572	0.778597		1.14599	1.16659		1.45573
CL5349.Contig5_All	52	K	hypothetical protein 29								1	0.00373798	50.108	MQK(1)PLPELLK	3	-0.19981	1																		1.18792	1.04365		0.940946	0.877386		0.809148	1.07217
CL5350.Contig2_All	96	K	L-ascorbate peroxidase T, chloroplastic-like isoform 1	1	4.29711e-08	113.24	EDIK(1)ELLNTK	2	-0.83526	1															0.781			1.167			1.165			0.814903	0.821256	0.795183	1.0188	1.0534	1.05849	1.21208	1.16667	1.21656	0.958396			1.14546			0.961154
CL5350.Contig2_All	161	K	L-ascorbate peroxidase T, chloroplastic-like isoform 1	1	0.00780025	67.334	LLETIK(1)DK	2	2.7454	1	1	0.00852207	70.399	LLETIK(1)DK	2	1.0571	1								1.024			1.016			1.035			0.814903	0.821256	0.795183	1.0188	1.0534	1.05849	1.21208	1.16667	1.21656	1.25659			0.997249			0.853901
CL5350.Contig2_All	257	K	L-ascorbate peroxidase T, chloroplastic-like isoform 1	1	0.00228904	69.721	SGWGK(1)PETK	2	-0.92805	1	1	6.08217e-05	87.184	SGWGK(1)PETK	2	0.14826	1								0.785	0.84		1.116	1.121		1.228	1.145		0.814903	0.821256	0.795183	1.0188	1.0534	1.05849	1.21208	1.16667	1.21656	0.963305	1.02282		1.0954	1.06417		1.01313
CL5350.Contig2_All	329	K	L-ascorbate peroxidase T, chloroplastic-like isoform 1								1	6.69829e-31	144.25	YAADQDEFFK(1)DYAEAHAK	3	0.12701	4	1	9.00723e-10	78.95	YAADQDEFFK(1)DYAEAHAK	3	0.43761	2		0.831	0.865		1.116	1.132		1.165	1.095	0.814903	0.821256	0.795183	1.0188	1.0534	1.05849	1.21208	1.16667	1.21656		1.01187	1.0878		1.05942	1.06945
CL537.Contig6_All	136	K	S1 RNA-binding domain-containing protein	1	0.0402966	49.058	K(1)AMEYVE	2	-3.5992	1															1.065			0.773			1.307
CL5370.Contig1_All	137	K	ketoacyl-ACP synthase I	1	0.00093425	62.357	K(1)ALEAADLGGDR	2	0.92779	1								1	0.00053316	56.527	K(1)ALEAADLGGDR	2	1.2806	1	1.019			1.073			0.966			1.05966	1.05726	1.09589	1.10435	1.06501	1.07039	0.815058	0.812145	0.812418	0.961627			0.97161			1.18519
CL5370.Contig1_All	281	K	ketoacyl-ACP synthase I	1	0.000307961	72.075	NDDPQTASRPWDK(1)ER	3	1.0878	1	1	0.000609731	77.191	NDDPQTASRPWDK(1)ER	3	0.98603	1	1	2.44464e-07	76.145	NDDPQTASRPWDK(1)ER	3	0.86379	1	1.092	1.049	1.004	1.121	1.171	1.192	0.801	0.781	0.813	1.05966	1.05726	1.09589	1.10435	1.06501	1.07039	0.815058	0.812145	0.812418	1.03052	0.99219	0.916149	1.01507	1.09952	1.11362	0.982752
CL5378.Contig5_All	10	K	dehydrogenase/reductase SDR family member 12-like	1	2.68672e-07	101.45	K(1)FNPEDTQTR	2	1.1299	1	1	0.000123468	90.689	K(1)FNPEDTQTR	2	1.6208	1	1	0.000341538	76.165	K(1)FNPEDTQTR	2	2.4483	1	0.63	0.578	0.641	1.235	1.27	1.252	1.279	1.304	1.253
CL5382.Contig3_All	65	K	uncharacterized protein At5g22580-like								1	6.13514e-05	96.866	TK(1)EDFTAFLGHPK	3	-0.54124	2	1	0.00453866	46.318	TK(1)EDFTAFLGHPK	3	0.54571	1		1.31			0.879			0.823		1.72688	1.7964	1.7408	0.676435	0.620619	0.641785	0.369262	0.333696	0.369147		0.729237			1.41633
CL5395.Contig1_All	452	K	mitochondrial-processing peptidase subunit alpha	1	0.00145699	74.376	K(1)PVEHFLR	3	-0.23159	1	1	0.000574171	86.136	K(1)PVEHFLR	3	-1.8906	1	1	0.00126652	88.177	K(1)PVEHFLR	3	-0.43942	3	0.919	1.051	1.003	1.148	0.942	1.01	1.001	1.1	1.066	1.08285	1.09602	1.07736	0.94888	0.940331	0.942369	0.891804	0.880296	0.924538	0.848688	0.958921	0.93098	1.20985	1.00177	1.07177	1.12244
CL5418.Contig1_All	97	K	uncharacterized protein LOC101263750 isoform 1	1	0.00628951	82.452	EVGEYK(1)K	2	1.2244	1	1	0.0131428	71.379	EVGEYK(1)K	2	1.7259	1								1.159	1.145		1.033	1.039		0.828	0.832		1.0122		1.01245	1.0025		1.08221	0.980678		0.894881	1.14503			1.03042			0.844314
CL5418.Contig2_All	174	K	hypothetical protein VITISV_012016															1	0.00961918	76.478	EVGEYK(1)K	2	0.67688	1			1.101			1.053			0.865
CL5432.Contig3_All	155	K	unnamed protein product	1	0.00267349	106.36	GK(1)FDESR	2	-0.14577	2	1	0.00717367	81.296	GK(1)FDESR	2	-0.41466	5	1	0.0237144	67.169	GK(1)FDESR	2	-1.174	5	0.718	0.78	0.749	1.261	1.191	1.207	1.124	1.131	1.16	0.870803	0.859176	0.868638	1.14385	1.19409	1.1291	0.989539	0.974963	0.979221	0.824526	0.907846	0.862269	1.10242	0.99741	1.06899	1.13588
CL5453.Contig1_All	237	K	3-ketoacyl-CoA thiolase 2, peroxisomal-like	1	2.39516e-09	107.46	FK(1)EEIIPVATK	3	1.6923	2	1	5.42885e-14	103.76	FK(1)EEIIPVATK	2	2.6301	3	1	5.63548e-11	106.29	FK(1)EEIIPVATK	2	0.64829	2	0.883	0.919	0.862	1.019	0.993	1.038	1.224	1.213	1.23	0.912256	0.927561	0.91305	0.995221	1.01451	1.0552	1.08026	1.05121	1.04685	0.96793	0.99077	0.944088	1.02389	0.978798	0.9837	1.13306
CL5453.Contig1_All	376	K	3-ketoacyl-CoA thiolase 2, peroxisomal-like	1	0.00257057	66.27	K(1)LELDPEK	3	1.628	3	1	0.00113768	83.869	K(1)LELDPEK	3	1.6714	3	1	0.00271751	67.334	K(1)LELDPEK	3	0.7963	3	0.811	0.82	0.846	1.128	1.124	1.094	1.175	1.169	1.176	0.912256	0.927561	0.91305	0.995221	1.01451	1.0552	1.08026	1.05121	1.04685	0.889005	0.884038	0.926564	1.13342	1.10792	1.03677	1.0877
CL5456.Contig4_All	79	K	V-type proton ATPase subunit d2-like isoform 2	1	9.76432e-05	98.048	AFYEEEVK(1)R	2	0.59802	1	1	5.00963e-07	105.98	AFYEEEVK(1)R	2	0.89055	2	1	0.000209237	98.048	AFYEEEVK(1)R	2	0.93356	1	1.13	1.137	1.127	1.149	1.056	1.18	0.711	0.819	0.653
CL5456.Contig4_All	101	K	V-type proton ATPase subunit d2-like isoform 2	1	0.0369915	66.692	LK(1)EQEIR	2	0.38799	1	1	0.0467607	56.916	LK(1)EQEIR	2	0.81173	1	1	0.0495627	56.434	LK(1)EQEIR	2	0.79127	1	0.987	0.971	0.948	1.147	1.095	1.148	0.909	0.999	0.954
CL5460.Contig1_All	112	K	uncharacterized protein LOC101250056	1	2.76537e-06	113.71	EAHEEAFK(1)K	3	-0.99749	2	1	5.55954e-07	102.62	EAHEEAFK(1)K	3	0.73329	2	1	8.49792e-05	101.9	EAHEEAFK(1)K	3	-1.1502	2	1.125	1.064	1.098	1.056	1.112	0.994	0.843	0.841	0.952	1.13516	1.16784	1.14392	0.97221	1.03336	1.06224	0.845823	0.717688	0.737495	0.991052	0.911087	0.959858	1.08619	1.0761	0.93576	0.996662
CL5460.Contig1_All	148	K	uncharacterized protein LOC101250056	1	0.0348259	52.786	AFEDFK(1)R	2	0.051706	1	1	0.0296822	54.611	AFEDFK(1)R	2	-0.75191	1	1	0.0355772	54.611	AFEDFK(1)R	2	-1.3858	1	1.141	1.175	1.155	1.121	1.13	1.113	0.734	0.66	0.705	1.13516	1.16784	1.14392	0.97221	1.03336	1.06224	0.845823	0.717688	0.737495	1.00515	1.00613	1.00969	1.15304	1.09352	1.04779	0.867793
CL5460.Contig1_All	263	K	uncharacterized protein LOC101250056	1	0.0340219	68.016	YK(1)SEYLK	2	1.265	1	1	0.0117328	76.679	YK(1)SEYLK	2	0.94123	1	1	0.014924	76.679	YK(1)SEYLK	2	0.56806	1	1.2	1.283	1.184	1.14	1.128	1.176	0.627	0.512	0.576	1.13516	1.16784	1.14392	0.97221	1.03336	1.06224	0.845823	0.717688	0.737495	1.05712	1.09861	1.03504	1.17259	1.09158	1.1071	0.741289
CL5460.Contig1_All	277	K	uncharacterized protein LOC101250056	1	0.00210253	57.885	RYEDAINDK(1)K	3	0.85234	1	1	0.00057662	65.842	RYEDAINDK(1)K	3	-0.063912	1								1.102	1.064		1.049	1.056		0.884	0.922		1.13516	1.16784	1.14392	0.97221	1.03336	1.06224	0.845823	0.717688	0.737495	0.970791	0.911087		1.07899	1.02191		1.04514
CL5460.Contig1_All	322	K	uncharacterized protein LOC101250056	1	0.00231361	82.417	K(1)YEQALSK	3	1.4436	2	1	0.00169707	80.24	K(1)YEQALSK	2	2.2359	3	1	0.00225531	93.096	K(1)YEQALSK	2	2.7663	4	1.175	1.179	1.121	1.201	1.136	1.192	0.578	0.649	0.645	1.13516	1.16784	1.14392	0.97221	1.03336	1.06224	0.845823	0.717688	0.737495	1.0351	1.00956	0.979964	1.23533	1.09932	1.12216	0.683358
CL5460.Contig1_All	375	K	uncharacterized protein LOC101250056	1	0.0511128	43.808	K(1)YDIAVR	2	0.76013	1								1	0.0390476	52.937	K(1)YDIAVR	2	-0.060085	1	0.853		0.862	1.046		1.025	1.228		1.247	1.13516	1.16784	1.14392	0.97221	1.03336	1.06224	0.845823	0.717688	0.737495	0.751438		0.753549	1.0759		0.964943	1.45184
CL5460.Contig1_All	757	K	uncharacterized protein LOC101250056	1	0.0222147	74.464	LK(1)QELTK	2	-1.5066	1	1	0.033603	65.224	LK(1)QELTK	2	-1.5174	1	1	0.0217516	68.371	LK(1)QELTK	2	-2.2892	1	1.14	1.125	1.115	1.078	1.011	1.053	0.794	0.9	0.846	1.13516	1.16784	1.14392	0.97221	1.03336	1.06224	0.845823	0.717688	0.737495	1.00427	0.96332	0.974719	1.10881	0.97836	0.991303	0.93873
CL5460.Contig3_All	148	K	uncharacterized protein LOC101250056								1	0.036583	50.127	AFEDYK(1)R	2	-0.48478	1	1	0.00704108	61.56	AFEDYK(1)R	2	-0.56945	2		1.192	1.204		1.094	1.148		0.689	0.584	1.22728	1.12851	1.16675	1.00754	0.991501	1.02941	0.682248	0.833354	0.758656		1.05626	1.03193		1.10338	1.1152
CL5460.Contig3_All	322	K	uncharacterized protein LOC101250056	1	0.00103148	93.096	K(1)YEQVLSK	2	0.18249	1	1	7.81231e-05	112.36	K(1)YEQVLSK	2	0.45908	1	1	0.00210864	82.417	K(1)YEQVLSK	2	-0.44862	1	1.173	1.17	1.151	1.13	1.119	1.135	0.678	0.686	0.68	1.22728	1.12851	1.16675	1.00754	0.991501	1.02941	0.682248	0.833354	0.758656	0.955771	1.03677	0.986504	1.12154	1.12859	1.10257	0.993774
CL5460.Contig3_All	375	K	uncharacterized protein LOC101250056	1	0.0426505	47.916	K(1)YAIAVR	2	-1.8779	1	1	0.0316209	53.351	K(1)YAIAVR	2	-1.5482	1								1.317	1.368		1.059	0.974		0.577	0.611		1.22728	1.12851	1.16675	1.00754	0.991501	1.02941	0.682248	0.833354	0.758656	1.0731	1.21222		1.05107	0.982349		0.845734
CL5462.Contig2_All	49	K	uncharacterized protein LOC100245204	1	3.69986e-05	91.867	EWWEETDK(1)K	2	-0.020028	3	1	4.70889e-09	119.53	TVSNKEWWEETDK(1)K	3	-1.0631	3	1	0.000140626	102.52	EWWEETDK(1)K	2	-0.0037281	2	0.946	0.936	0.885	0.985	1.052	0.99	1.184	1.106	1.264	0.95417	0.977898	0.929914	0.9717	0.908552	0.985447	1.09301	1.10216	1.11575	0.991437	0.957155	0.951701	1.01369	1.15789	1.00462	1.08325
CL5467.Contig2_All	64	K	ATP binding protein, putative	1	0.0223473	74.376	LEK(1)LPEK	2	1.1444	1															0.92			1.096			1.069			0.835533	0.901685	0.873777	0.996051	0.962767	0.854142	1.22831	1.17276	1.32814	1.10109			1.10035			0.870303
CL5486.Contig1_All	1424	K	uncharacterized protein LOC100250760	1	0.0314243	47.977	FK(1)VPVEAER	2	1.6668	1	1	0.0512772	43.297	FK(1)VPVEAER	2	1.9785	1	1	0.0463346	45.908	FK(1)VPVEAER	2	1.8977	1	1.089	1.122	1.098	1.041	0.972	0.991	0.914	0.96	0.955		1.18811	1.14506		0.917346	0.948712		0.834158	0.862799		0.944358	0.958903		1.05958	1.04457
CL5493.Contig3_All	118	K	putative late blight resistance protein homolog R1B-12-like								1	0.00119991	86.898	QK(1)VDDIYK	2	-2.9131	1	1	0.0176601	56.404	QK(1)VDDIYK	2	-1.8256	1		1.072	1.091		1.197	1.163		0.714	0.729	0.904999	0.978956	0.909554	1.45959	1.32002	1.487	0.634168	0.685938	0.600586		1.09504	1.19949		0.906807	0.782114
CL5493.Contig3_All	586	K	putative late blight resistance protein homolog R1B-12-like	1	0.000360008	107.57	IK(1)DLFHLR	3	0.46789	2	1	8.58355e-05	109.48	IK(1)DLFHLR	3	-0.014983	2	1	0.00183376	88.177	IK(1)DLFHLR	3	-0.51226	1	0.903	0.931	0.798	1.408	1.435	1.476	0.671	0.576	0.717	0.904999	0.978956	0.909554	1.45959	1.32002	1.487	0.634168	0.685938	0.600586	0.997791	0.951013	0.877353	0.964657	1.08711	0.992606	1.05808
CL5494.Contig3_All	162	K	protochlorophyllide reductase, chloroplastic-like	1	0.0059496	63.216	QFVDNFK(1)R	2	-1.1254	2	1	0.00387328	72.928	QFVDNFK(1)R	2	-0.75665	2	1	0.010865	56.916	QFVDNFK(1)R	2	-0.61184	2	1.258	1.284	1.356	0.874	0.836	0.801	0.908	0.922	0.847	1.4632	1.55569	1.33623	0.802505	0.812672	0.788469	0.581812	0.449256	0.688515	0.859761	0.825359	1.0148	1.08909	1.02871	1.01589	1.56064
CL5494.Contig3_All	222	K	protochlorophyllide reductase, chloroplastic-like	1	0.0160012	53.597	QSDYPSK(1)R	2	1.3165	1	1	0.0296156	52.549	QSDYPSK(1)R	2	-0.19907	1	1	0.00813166	69.915	QSDYPSK(1)R	2	0.73062	1										1.4632	1.55569	1.33623	0.802505	0.812672	0.788469	0.581812	0.449256	0.688515
CL5494.Contig3_All	347	K	protochlorophyllide reductase, chloroplastic-like	1	2.14812e-05	89.266	GFVSEEEAGK(1)R	2	-1.3313	2	1	2.70677e-05	110.46	GFVSEEEAGK(1)R	2	-0.83293	3	1	4.81861e-26	145.99	GFVSEEEAGK(1)R	3	-0.31284	3	1.312	1.321	1.229	0.824	0.812	0.828	0.9	0.905	0.995	1.4632	1.55569	1.33623	0.802505	0.812672	0.788469	0.581812	0.449256	0.688515	0.896667	0.849143	0.919754	1.02678	0.999173	1.05014	1.54689
CL5494.Contig3_All	390	K	protochlorophyllide reductase, chloroplastic-like	1	0.00106055	94.692	K(1)VWELSEK	2	1.9145	4	1	1.63886e-06	117.7	K(1)VWELSEK	3	0.36152	5	1	0.00175619	94.692	K(1)VWELSEK	2	-0.68778	4	1.604	1.646	1.538	0.759	0.71	0.774	0.588	0.59	0.624	1.4632	1.55569	1.33623	0.802505	0.812672	0.788469	0.581812	0.449256	0.688515	1.09623	1.05805	1.151	0.945788	0.873661	0.981649	1.01064
CL5504.Contig3_All	123	K	glutathione synthetase, chloroplastic-like	1	0.00101519	92.201	K(1)ADTFTSR	2	1.0436	1	1	0.000395245	94.409	K(1)ADTFTSR	2	0.35539	1	1	0.00953451	65.933	K(1)ADTFTSR	2	1.0586	1	0.989	1.026		0.861	0.86		1.293	1.251		1.03515	1.11355	1.09436	0.903305	0.81401	0.835024	0.998472	1.01275	1.02867	0.955415	0.921378		0.953166	1.0565		1.29498
CL5504.Contig3_All	388	K	glutathione synthetase, chloroplastic-like	1	2.0336e-33	140.27	DAIERPEFYVMK(1)PQR	3	-0.48186	1	1	0.000102793	96.247	DAIERPEFYVMK(1)PQR	3	-0.30565	1	1	4.62522e-16	102.64	DAIERPEFYVMK(1)PQR	3	-1.3079	1	1.032	0.979	1.005	1.035	1.014	1.036	0.998	1.1	1.028	1.03515	1.11355	1.09436	0.903305	0.81401	0.835024	0.998472	1.01275	1.02867	0.996954	0.879171	0.918349	1.14579	1.24568	1.24068	0.999528
CL551.Contig7_All	37	K	predicted protein	1	0.00656877	61.765	K(1)LDVELAR	2	0.65797	1	1	0.00596361	65.627	K(1)LDVELAR	2	0.64779	1	1	0.00597875	63.184	K(1)LDVELAR	2	-0.82554	1	1.067	1.097	1.057	1.092	1.089	1.136	0.875	0.831	0.816	1.12056	1.25929	1.10667	0.98331	0.912987	0.823063	0.845848	0.736916	1.04473	0.952206	0.871127	0.955118	1.11053	1.19279	1.38021	1.03446
CL5510.Contig3_All	427	K	staphylococcal nuclease domain-containing protein 1								1	2.23863e-06	113.03	RDEK(1)PAPYAR	3	-3.143	5									1.166			0.99			0.871		1.06694	1.34881	1.08739	1.02298	1.11677	0.999753	0.833791	0.40347	0.882514		0.864468			0.886488
CL5510.Contig3_All	576	K	staphylococcal nuclease domain-containing protein 1								1	2.9173e-09	120.32	TK(1)DFLPFLQR	2	-0.53572	1									1.317			1.12			0.477		1.06694	1.34881	1.08739	1.02298	1.11677	0.999753	0.833791	0.40347	0.882514		0.976419			1.0029
CL5510.Contig3_All	728	K	staphylococcal nuclease domain-containing protein 1								0.986055	0.00165512	84.568	K(0.986)HK(0.014)EELK	4	-0.12557	1																	1.06694	1.34881	1.08739	1.02298	1.11677	0.999753	0.833791	0.40347	0.882514
CL5528.Contig2_All	75	K	mitochondrial inner membrane protease subunit 1-like															1	0.0015249	68.525	K(1)LPSTDPTR	2	-3.1873	1			1.007			1.081			0.963		0.745085			0.973707			1.37276
CL5540.Contig3_All	18	K	DNA-directed RNA polymerase II subunit, putative	1	0.00209375	76.064	ELK(1)DDYCK	2	-0.40951	2	1	0.00454	63.216	ELK(1)DDYCK	3	0.49095	2	1	0.00313329	80.688	ELK(1)DDYCK	2	-0.62343	2	1.264	1.087	1.271	1.061	0.995	1.023	0.648	0.975	0.663
CL5562.Contig2_All	110	K	hypothetical protein PRUPE_ppa009639mg	1	1.25394e-21	142.08	LQEQPPFDK(1)K	3	-0.45846	9	1	4.19734e-06	108.56	LQEQPPFDK(1)K	3	-0.057172	15	1	2.76636e-22	146.16	LQEQPPFDK(1)K	2	-0.18771	10	1.343	1.331	1.264	0.975	0.962	0.988	0.654	0.679	0.722	1.35063	1.34509	1.27798	0.877425	0.886659	0.905323	0.648367	0.699817	0.722226	0.994351	0.989523	0.98906	1.11121	1.08497	1.09132	1.00869
CL5562.Contig2_All	132	K	hypothetical protein PRUPE_ppa009639mg	0.999994	6.88596e-05	84.365	LEGEK(1)QEEFKK	3	-2.3536	1	1	0.000192807	88.021	LEGEK(1)QEEFK	2	1.2109	3								1.494	1.231		0.936	1.024		0.502	0.732		1.35063	1.34509	1.27798	0.877425	0.886659	0.905323	0.648367	0.699817	0.722226	1.10615	0.915178		1.06676	1.1549		0.774253
CL5562.Contig2_All	137	K	hypothetical protein PRUPE_ppa009639mg	1	7.95826e-08	92.856	LEGEKQEEFK(1)K	3	0.31877	3	0.999999	0.000491178	100.93	LEGEKQEEFK(1)K	3	-0.19358	3	0.999999	9.17232e-07	93.345	LEGEKQEEFK(1)K	3	-0.12816	2	1.449	1.475	1.324	0.951	0.952	0.978	0.542	0.489	0.648	1.35063	1.34509	1.27798	0.877425	0.886659	0.905323	0.648367	0.699817	0.722226	1.07283	1.09658	1.03601	1.08385	1.07369	1.08028	0.835947
CL5569.Contig1_All	364	K	hypothetical protein PRUPE_ppa003754mg								1	0.0192626	48.091	FSDNIIK(1)K	2	-0.14662	1																	0.833954	0.915084		1.08159	1.04171		1.13828	1.07016
CL5570.Contig4_All	417	K	serine/threonine-protein phosphatase 5															1	1.12911e-29	128.59	SHEVK(1)DEGYEIEHDGK	4	-0.13388	1			1.152			1.072			0.766			1.15783			1.04694			0.734991			0.994968			1.02394
CL5578.Contig2_All	359	K	ribulose bisphosphate carboxylase/oxygenase activase 2, chloroplastic isoform 2	1	7.62921e-25	136.81	K(1)WVSGVGVDTIGK	2	1.0997	4	1	1.70044e-09	124.25	K(1)WVSGVGVDTIGK	2	0.9027	3	1	1.91091e-17	114.63	K(1)WVSGVGVDTIGK	2	0.60578	2	0.422	0.443	0.807	1.228	1.214	1.17	1.573	1.572	1.127	0.45495	0.518103	0.428914	1.11345	1.10841	1.12684	1.59831	1.53663	1.63348	0.927575	0.855043	1.8815	1.10288	1.09526	1.0383	0.984166
CL5578.Contig2_All	371	K	ribulose bisphosphate carboxylase/oxygenase activase 2, chloroplastic isoform 2	1	0.000389437	66.393	WVSGVGVDTIGK(1)K	3	0.75098	1															0.941			1.003			1.166			0.45495	0.518103	0.428914	1.11345	1.10841	1.12684	1.59831	1.53663	1.63348	2.06836			0.900805			0.729522
CL5578.Contig3_All	279	K	Ribulose bisphosphate carboxylase/oxygenase activase 1, chloroplast precursor, putative	1	9.7817e-48	169.4	K(1)WISSIGVESIGK	2	0.43115	2															0.518			1.099			1.615			0.452595	0.539564	0.525778	1.01734	1.01635	1.02502	1.70461	1.50613	1.59534	1.14451			1.08027			0.947429
CL5578.Contig3_All	328	K	Ribulose bisphosphate carboxylase/oxygenase activase 1, chloroplast precursor, putative															1	6.42108e-64	159.18	LLEYGSMLVQEQENVK(1)R	3	0.85841	1			0.98			0.925			1.217	0.452595	0.539564	0.525778	1.01734	1.01635	1.02502	1.70461	1.50613	1.59534			1.8639			0.902425
CL558.Contig2_All	139	K	chaperone protein DnaJ-like															1	3.10291e-06	71.241	DISNAYEVLSDDEK(1)R	3	-1.5299	1			0.978			1.089			0.993	0.727405	0.701338	0.762093	1.30103	1.30792	1.31431	1.01973	1.00063	1.05408			1.28331			0.828574
CL558.Contig2_All	436	K	chaperone protein DnaJ-like															1	0.000438501	67.334	LIEELADLK(1)K	3	-0.14101	1										0.727405	0.701338	0.762093	1.30103	1.30792	1.31431	1.01973	1.00063	1.05408
CL5582.Contig2_All	286	K	T-complex protein 1 subunit gamma	1	1.72383e-07	108.56	FK(1)PDLVITEK	2	-0.78349	4	1	2.62601e-14	130.56	FK(1)PDLVITEK	3	-0.13441	3	1	0.000140782	80.69	FK(1)PDLVITEK	2	0.18314	3	1.469	1.505	1.41	0.906	0.855	0.857	0.575	0.585	0.693	1.32157	1.32785	1.30233	0.869933	0.859344	0.859196	0.727649	0.675622	0.753157	1.11156	1.13341	1.08267	1.04146	0.994944	0.997444	0.790217
CL5589.Contig1_All	116	K	hypothetical protein PRUPE_ppa004063mg								1	0.00363855	101.43	YK(1)PLWDK	2	1.9602	1	1	0.0139815	79.474	YK(1)PLWDK	2	2.2629	1		1.24	1.161		1.162	1.229		0.525	0.534
CL560.Contig1_All	439	K	alpha-glucan phosphorylase, H isozyme	1	1.07874e-07	93.623	VMDNNPQK(1)PVVR	2	-1.2677	7	1	3.30229e-38	163.45	VMDNNPQK(1)PVVR	3	-0.82416	6	1	8.89053e-27	148.13	VMDNNPQK(1)PVVR	3	-0.8684	6	0.796	0.741	0.725	1.172	1.141	1.159	1.137	1.256	1.26	0.778705	0.811554	0.774808	1.18893	1.16008	1.19676	1.11647	1.10042	1.07217	1.02221	0.913063	0.935716	0.98576	0.983551	0.968452	1.01839
CL560.Contig1_All	595	K	alpha-glucan phosphorylase, H isozyme	1	0.000728088	79.659	LK(1)EMSPEER	2	-1.8785	1	1	2.04934e-06	97.734	LK(1)EMSPEER	2	-0.43708	1								0.713	0.761		1.199	1.189		1.213	1.161		0.778705	0.811554	0.774808	1.18893	1.16008	1.19676	1.11647	1.10042	1.07217	0.915622	0.937707		1.00847	1.02493		1.08646
CL560.Contig1_All	738	K	alpha-glucan phosphorylase, H isozyme	1	0.0109474	57.281	GLFK(1)PDPR	2	0.42861	4	1	0.00334612	79.116	GLFK(1)PDPR	2	0.89943	5	1	0.00281299	67.169	GLFK(1)PDPR	2	0.53046	4	0.986	1.011	0.94	1.106	1.13	1.17	0.968	0.893	0.936	0.778705	0.811554	0.774808	1.18893	1.16008	1.19676	1.11647	1.10042	1.07217	1.2662	1.24576	1.2132	0.930248	0.974068	0.977643	0.867018
CL5604.Contig2_All	281	K	sucrose nonfermenting 4-like protein								1	2.05232e-06	76.586	QLVHAGPDENLK(1)DVALK	3	-0.78196	1									1.26			0.948			0.797		1.14376	1.12107	1.15875	0.996975	1.0019	0.986559	0.807419	0.834285	0.798507		1.12393			0.946198
CL5630.Contig3_All	444	K	uncharacterized protein LOC101267439								1	0.0586098	43.442	IYGK(1)DEGK	2	-1.3043	1									1.097			0.827			1.197
CL564.Contig14_All	35	K	unnamed protein product	1	0.0160962	43.083	GYSLPNHK(1)K	3	-0.035734	1								1	0.0291131	40.352	GYSLPNHK(1)K	3	1.0991	1	0.709		0.732	1.277		1.217	1.115		1.172
CL5641.Contig4_All	180	K	proteasome subunit alpha type-4 isoform 2	1	0.0015618	73.632	QDYK(1)DDISR	2	-0.56255	1	1	0.000628673	72.152	QDYK(1)DDISR	2	-1.6362	2	1	0.000401087	94.82	QDYK(1)DDISR	2	-0.64926	1	1.074	1.021	1.054	0.97	1.038	0.974	1.029	1.009	1.044	0.993082	0.961861	0.993199	0.994496	1.01336	1.01129	1.01038	1.01192	0.975013	1.08148	1.06148	1.06122	0.975369	1.02432	0.96313	1.01843
CL5644.Contig2_All	24	K	malate dehydrogenase, cytoplasmic-like	1	2.50935e-49	171.46	K(1)LDLTAEELSEEK	2	-1.9496	2	1	4.02515e-38	160.81	K(1)LDLTAEELSEEK	3	-0.39231	4	1	1.88327e-21	124.07	K(1)LDLTAEELSEEK	3	-0.3865	2	1.377	1.302	1.31	0.913	0.968	0.927	0.692	0.713	0.739	1.32626	1.28903	1.336	0.915973	0.930944	0.924261	0.621323	0.683166	0.636304	1.03826	1.01006	0.980541	0.996755	1.0398	1.00296	1.11375
CL5649.Contig4_All	135	K	predicted protein	1	0.00548367	85.359	K(1)VNVLAR	2	0.15224	2								1	0.0281537	58.194	K(1)VNVLAR	2	0.1859	1	1.182		1.227	0.97		0.932	0.881		0.852
CL5649.Contig4_All	148	K	predicted protein	1	0.0170082	50.805	EYCDDIK(1)R	2	-0.21528	1	1	0.033802	43.083	EYCDDIK(1)R	2	-1.1324	1	1	0.0116877	56.013	EYCDDIK(1)R	2	0.196	2	1.198	1.128	1.214	0.943	0.999	1.021	0.897	0.913	0.748
CL5651.Contig2_All	266	K	putative pyruvate dehydrogenase E3 subunit	1	2.38598e-13	113.76	K(1)IDYHTGVFASK	3	0.58561	1	1	0.000176187	98.337	K(1)IDYHTGVFASK	3	0.34498	2	1	1.33893e-07	97.273	K(1)IDYHTGVFASK	3	-0.19046	2	1.048	1.1	1.033	1.307	1.15	1.231	0.61	0.74	0.716	1.13101	1.10009	1.11261	1.19067	1.16219	1.16149	0.659171	0.66275	0.584192	0.926602	0.999919	0.928445	1.0977	0.989509	1.05985	0.925405
CL5655.Contig2_All	236	K	3-hydroxyisobutyryl-CoA hydrolase-like protein 3, mitochondrial-like isoform 2								1	0.000492417	89.189	SVTETIEELK(1)K	2	-1.6909	1									0.865			1.094			1.148		0.804236	0.800996	0.810464	1.03345	1.03935	1.06436	1.19178	1.21958	1.19613		1.07991			1.05258
CL5665.Contig1_All	53	K	40S ribosomal protein S4-1-like	1	3.17288e-08	115.33	GTK(1)PWVSLPK	3	-0.47191	2								1	0.000613464	74.392	GTK(1)PWVSLPK	3	-0.8301	2	1.678		1.467	0.804		0.853	0.428		0.617
CL5668.Contig1_All	120	K	DNA-directed RNA polymerase II subunit RPB1-like	1	0.00226648	67.385	ILADEEEHK(1)FK	3	1.2054	1	1	0.000368646	90.149	ILADEEEHK(1)FK	3	0.18545	2	1	0.00152168	72.922	ILADEEEHK(1)FK	3	0.68549	1	1.128	1.102	1.034	1.145	1.137	1.147	0.719	0.754	0.832	1.12228	1.15337	1.07241	1.0699	1.07944	1.07299	0.77355	0.639012	0.868907	1.00509	0.955462	0.964187	1.0702	1.05332	1.06898	0.929482
CL568.Contig2_All	21	K	dymeclin-like								1	0.0332983	40.724	K(1)YSK(1)LAELK	3	-1.1733	1									0.297			0.747			2.434
CL568.Contig2_All	24	K	dymeclin-like								1	0.0332983	40.724	K(1)YSK(1)LAELK	3	-1.1733	1									0.297			0.747			2.434
CL5686.Contig1_All	270	K	24-methylenesterol C-methyltransferase 2	1	0.00137878	88.495	K(1)VGFEVVK	2	1.6372	1	1	0.000515281	88.495	K(1)VGFEVVK	2	1.6099	1	1	0.00225164	78.098	K(1)VGFEVVK	2	2.1027	1	1.501	1.557	1.55	0.867	0.832	0.87	0.584	0.543	0.473	1.48052	1.33471	1.41661	0.78147	0.876862	0.834805	0.562859	0.673781	0.627078	1.01383	1.16654	1.09416	1.10945	0.948838	1.04216	1.03756
CL5686.Contig1_All	287	K	24-methylenesterol C-methyltransferase 2	0.991819	0.00303007	49.188	DLAK(0.008)PPAK(0.992)PWWTR	3	1.6873	1	0.993885	0.015744	40.941	DLAK(0.006)PPAK(0.994)PWWTR	3	-4.3379	1								1.473	1.387		0.751	0.776		0.78	0.862		1.48052	1.33471	1.41661	0.78147	0.876862	0.834805	0.562859	0.673781	0.627078	0.994918	1.03918		0.96101	0.884974		1.38578
CL5728.Contig3_All	256	K	29 kDa ribonucleoprotein B, chloroplastic															1	3.18893e-27	112.82	EEADAAISALDEK(1)ELMGR	3	-1.5198	1			1.114			0.869			1.101	0.633067	0.747806	0.733934	1.44398	1.44601	1.38935	0.929385	0.892018	0.970376			1.51785			0.625471
CL5728.Contig3_All	279	K	29 kDa ribonucleoprotein B, chloroplastic															1	0.00069536	69.276	SIEESADEK(1)R	2	-1.152	1			0.495			1.174			1.571	0.633067	0.747806	0.733934	1.44398	1.44601	1.38935	0.929385	0.892018	0.970376			0.674448			0.844998
CL5732.Contig1_All	107	K	UDP-glycosyltransferase 75D1								1	1.35686e-15	132.51	ANEEGIVESEEVK(1)R	2	0.28839	1									0.626			1.31			1.182				0.511299			1.37854			1.25858
CL5741.Contig2_All	56	K	hypothetical protein PRUPE_ppa013476mg	1	0.000965626	52.49	K(1)MTDVIFVK	3	-2.2041	1	1	0.000512515	67.334	K(1)MTDVIFVK	2	-0.59925	1	1	4.09341e-05	108.7	K(1)MTDVIFVK	2	2.3333	1			1.016			1.035			1.014	1.01454	1.04352	1.00313	1.01436	1.00739	1.02321	0.994292	0.942672	0.973536			1.01283			1.01152
CL5741.Contig2_All	102	K	hypothetical protein PRUPE_ppa013476mg	1	6.78223e-22	146.36	K(1)DELQSTIAK	2	0.86412	1	1	3.56087e-46	164.81	K(1)DELQSTIAK	2	0.10674	3	1	7.40502e-16	134.99	K(1)DELQSTIAK	2	1.2289	1	1.083	1.026	1.022	1.038	1.035	1.065	0.927	1.005	0.963	1.01454	1.04352	1.00313	1.01436	1.00739	1.02321	0.994292	0.942672	0.973536	1.06747	0.983214	1.01881	1.02331	1.0274	1.04084	0.932321
CL5743.Contig1_All	341	K	caffeine synthase								1	1.49707e-05	49.425	LYDK(1)FTHIVVSDLEAK	3	2.67	1									1.016			0.957			1.129		1.3415	1.28341	1.54033	0.89353	0.883027	0.886146	0.699437	0.680283	0.462179		0.791642			1.08377
CL5744.Contig1_All	77	K	40S ribosomal protein S3-3	1	1.98987e-10	98.421	FK(1)FPDGGVELYAER	3	0.71183	1	1	1.40453e-15	133.87	FK(1)FPDGGVELYAER	2	0.45322	2								1.022	1.081		1.026	1.13		1.025	0.794		1.14782	1.14439	1.10694	1.03541	1.04011	1.06243	0.77393	0.711897	0.776007	0.890384	0.94461		0.990913	1.08643		1.32441
CL5744.Contig1_All	213	K	40S ribosomal protein S3-3								1	3.79318e-30	118.54	QGPMTPLPDLVTIHTPK(1)EEEEQPFR	3	-0.37268	1									1.039			1.067			0.941		1.14782	1.14439	1.10694	1.03541	1.04011	1.06243	0.77393	0.711897	0.776007		0.907909			1.02586
CL5750.Contig2_All	15	K	predicted protein															1	0.00746946	48.794	MVFPIDLK(1)K	3	-1.1659	1			1.498			0.833			0.598
CL5758.Contig3_All	125	K	ras-related protein RABH1e-like	1	0.037055	50.632	TDLVDK(1)R	2	0.18084	1	1	0.0341071	51.736	TDLVDK(1)R	2	0.81637	1	1	0.0312055	56.721	TDLVDK(1)R	2	-0.13341	1		1.217	1.159		0.952	1.062		0.852	0.77	1.11106	1.09967	1.07146	1.034	1.04277	1.03174	0.821178	0.819479	0.868769		1.10669	1.08171		0.912955	1.02933
CL5758.Contig3_All	156	K	ras-related protein RABH1e-like	1	0.000842713	64.711	AGFNIK(1)PLFR	3	-2.3952	1								1	0.000559557	64.654	AGFNIK(1)PLFR	2	-1.8798	2	1.166		1.083	0.999		1.1	0.866		0.829	1.11106	1.09967	1.07146	1.034	1.04277	1.03174	0.821178	0.819479	0.868769	1.04945		1.01077	0.966155		1.06616	1.05458
CL5762.Contig2_All	48	K	uncharacterized protein LOC101267639 isoform 2								1	0.000343048	74.611	AKEEEIEK(1)K	3	0.46088	1	0.999994	0.00067545	72.2	AKEEEIEK(1)K	3	0.27691	1		0.828	0.83		0.959	0.997		1.389	1.333	0.915854	0.926925	1.00443	1.02827	1.02903	0.969489	1.03394	1.04394	1.02671		0.893276	0.826343		0.931942	1.02838
CL5762.Contig2_All	104	K	uncharacterized protein LOC101267639 isoform 2															1	0.00408513	65.03	ELK(1)PLGVTCQK	2	-0.60436	1			0.829			1.171			1.094	0.915854	0.926925	1.00443	1.02827	1.02903	0.969489	1.03394	1.04394	1.02671			0.825348			1.20785
CL5768.Contig1_All	70	K	WD-repeat protein, putative	0.999103	0.00103126	67.646	K(0.001)PQSSNIDDK(0.999)YTHWK	4	-1.222	1	0.999972	1.14783e-06	105.28	KPQSSNIDDK(1)YTHWK	4	-2.4971	1								1.334	1.083		1.059	1.258		0.552	0.611		1.11667	1.10313	0.937583	1.04712	0.93842	0.925638	0.802812	0.926492	1.16466	1.19462	0.981756		1.01135	1.34055		0.687583
CL5779.Contig2_All	419	K	Phosphatidylcholine: Diacylglycerol Acyltransferase	1	1.24189e-15	123.95	DIAEAPSSEIK(1)R	2	0.069029	1	1	2.20922e-13	131.17	DIAEAPSSEIK(1)R	2	0.0432	1	1	4.58083e-16	125.36	DIAEAPSSEIK(1)R	2	0.88833	1	0.972	0.985	0.974	1.24	1.194	1.16	0.804	0.84	0.901	1.04441	0.963279	0.93095	1.09673	1.0328	1.10937	0.862833	1.01454	0.929818	0.930673	1.02255	1.04624	1.13063	1.15608	1.04564	0.931814
CL5805.Contig2_All	362	K	dihydroxy-acid dehydratase-like	1	0.0128197	54.982	K(1)WTPPAYK	2	0.406	1	1	0.00846487	57.59	K(1)WTPPAYK	2	0.044391	1								1.025	1.065		1.076	1.029		0.954	0.957
CL5809.Contig2_All	146	K	stromal 70 kDa heat shock-related protein, chloroplastic-like	1	6.54926e-16	138.24	K(1)MSEVGEEAK	2	-1.3235	4	1	2.43041e-14	127.17	K(1)MSEVGEEAK	3	1.5786	4	1	3.19319e-11	123.95	K(1)MSEVGEEAK	3	1.5993	4	0.647	0.602	0.645	1.363	1.37	1.359	1.082	1.131	1.097	0.692762	0.682774	0.682371	1.30482	1.31142	1.32621	1.04606	1.02472	1.05	0.933942	0.881698	0.945234	1.04459	1.04467	1.02472	1.03436
CL5809.Contig2_All	192	K	stromal 70 kDa heat shock-related protein, chloroplastic-like	1	0.000576175	93.649	K(1)LVDDASK	2	1.5964	4								1	0.00144827	86.898	K(1)LVDDASK	3	0.20195	3	0.79		0.662	1.122		1.182	1.213		1.32	0.692762	0.682774	0.682371	1.30482	1.31142	1.32621	1.04606	1.02472	1.05	1.14036		0.970147	0.859889		0.89126	1.15959
CL5809.Contig2_All	319	K	stromal 70 kDa heat shock-related protein, chloroplastic-like	1	0.000897921	73.082	RDEGIDLLK(1)DK	3	0.85689	2								1	0.00112351	68.676	DEGIDLLK(1)DK	2	-1.1689	1	0.762			1.277			1.04			0.692762	0.682774	0.682371	1.30482	1.31142	1.32621	1.04606	1.02472	1.05	1.09994			0.978679			0.99421
CL5809.Contig2_All	369	K	stromal 70 kDa heat shock-related protein, chloroplastic-like	1	3.48226e-09	100.43	AK(1)FEELCSDLLDR	2	0.1923	1																								0.692762	0.682774	0.682371	1.30482	1.31142	1.32621	1.04606	1.02472	1.05
CL5809.Contig2_All	382	K	stromal 70 kDa heat shock-related protein, chloroplastic-like	1	3.33412e-05	80.782	LK(1)RPVENALR	3	0.35339	5	1	0.000119366	75.229	LK(1)RPVENALR	3	-0.49788	5	1	0.000935686	64.906	LK(1)RPVENALR	2	-0.23857	3	0.921	1.056	0.814	1.226	1.14	1.2	0.893	0.817	1.074	0.692762	0.682774	0.682371	1.30482	1.31142	1.32621	1.04606	1.02472	1.05	1.32946	1.54663	1.1929	0.939593	0.869288	0.904832	0.853682
CL5809.Contig2_All	561	K	stromal 70 kDa heat shock-related protein, chloroplastic-like	1	4.05636e-117	200.74	K(1)QDITITGASTLPGDEVER	2	0.082325	1								1	1.50157e-151	210.43	K(1)QDITITGASTLPGDEVER	2	-0.14427	3	0.598		0.83	1.308		1.161	1.224		1.107	0.692762	0.682774	0.682371	1.30482	1.31142	1.32621	1.04606	1.02472	1.05	0.863211		1.21635	1.00244		0.875425	1.17011
CL5809.Contig2_All	589	K	stromal 70 kDa heat shock-related protein, chloroplastic-like	1	4.14267e-07	92.247	EAETYAK(1)EDK	2	2.8386	1															0.694			1.329			1.063			0.692762	0.682774	0.682371	1.30482	1.31142	1.32621	1.04606	1.02472	1.05	1.00179			1.01853			1.0162
CL5809.Contig2_All	621	K	stromal 70 kDa heat shock-related protein, chloroplastic-like	1	1.94564e-21	99.5	ELGDK(1)VPAPVK	2	-1.2062	1								1	3.16045e-12	111.63	ELGDK(1)VPAPVK	3	-0.3254	2			0.703			1.286			1.116	0.692762	0.682774	0.682371	1.30482	1.31142	1.32621	1.04606	1.02472	1.05			1.03023			0.969678
CL5809.Contig4_All	146	K	stromal 70 kDa heat shock-related protein, chloroplastic-like	1	4.55296e-11	123.95	K(1)MSEVDEEAK	2	0.96425	4	1	5.40166e-36	158.04	K(1)MSEVDEEAK	3	-0.57127	5	1	3.35413e-51	170.04	K(1)MSEVDEEAK	2	0.21299	5	0.58	0.571	0.603	1.191	1.198	1.252	1.406	1.416	1.307	0.683255	0.679197	0.725715	1.14958	1.17955	1.16544	1.18155	1.21389	1.13704	0.848877	0.840698	0.830905	1.03603	1.01564	1.07427	1.18996
CL5809.Contig4_All	192	K	stromal 70 kDa heat shock-related protein, chloroplastic-like								1	0.00113873	83.862	K(1)LVDDASK	2	0.10381	5									0.804			1.126			1.188		0.683255	0.679197	0.725715	1.14958	1.17955	1.16544	1.18155	1.21389	1.13704		1.18375			0.954604
CL5809.Contig4_All	369	K	stromal 70 kDa heat shock-related protein, chloroplastic-like								1	2.00533e-13	130.21	AK(1)FEELCSDLLDR	2	-0.25592	2									0.617			1.391			1.079		0.683255	0.679197	0.725715	1.14958	1.17955	1.16544	1.18155	1.21389	1.13704		0.908425			1.17927
CL5809.Contig4_All	382	K	stromal 70 kDa heat shock-related protein, chloroplastic-like	1	8.68003e-06	87.667	LK(1)RPVETALR	3	0.25452	5	1	6.70786e-05	78.342	LK(1)RPVETALR	2	0.10971	6	1	7.54999e-07	91.215	LK(1)RPVETALR	3	-0.79556	4	0.902	0.921	0.905	1.211	1.188	1.208	0.94	0.937	0.933	0.683255	0.679197	0.725715	1.14958	1.17955	1.16544	1.18155	1.21389	1.13704	1.32015	1.35601	1.24705	1.05343	1.00717	1.03652	0.795565
[truncated: 2,112 more rows]
[truncated: 11 more columns]
