# Supplementary material for: Quantitative Succinyl-Proteome Profiling of Camellia sinensis cv. ‘Anji Baicha’ During Periodic Albinism
Source: Sci Rep. 2017 May 12;7:1873. doi: 10.1038/s41598-017-02128-x (PMC5431936; doi:10.1038/s41598-017-02128-x)
Supplement: Supplementary file 3 — Table S3 [file 41598_2017_2128_MOESM3_ESM.xls]

## Sheet: Quant
Protein identification			Exp.1					Exp.2					Exp.3					S1			S2	S2	S2	S3	S3	S3	Relative quantitation
Protein accession	Protein description	MW [kDa]	Score	Coverage [%]	#Peptides	#PSMs	#Unique peptides	Score	Coverage [%]	#Peptides	#PSMs	#Unique peptides	Score	Coverage [%]	#Peptides	#PSMs	#Unique peptides	Rep.1	Rep.2	Rep.3	Rep.1	Rep.2	Rep.3	Rep.1	Rep.2	Rep.3	S2/S1 Ratio	S2/S1 P value	S3/S1 Ratio	S3/S1 P value	S3/S2 Ratio	S3/S2 P value
CL1.Contig2_All	predicted protein	11.972	4.2042	13.1	1	1	1	1.7996	13.1	1	1	1	3.4385	13.1	1	1	1	1.03328			0.853399			1.11265			0.825916		1.07682		1.30378
CL10.Contig2_All	Ovarian cancer-associated gene 2 protein-like protein	24.167											1.8081	5.1	1	1	1			1.2202			1.0571			0.639257	0.866333		0.523895		0.604726
CL100.Contig1_All	uncharacterized protein LOC100246193	33.113	2.8643	9.1	3	3	2	3.2684	6.1	2	2	2	2.3372	5.1	2	2	2
CL100.Contig8_All	ubiquitin	8.5647											18.118	40.8	4	60	1			1.43307			0.730135			0.700503	0.509491		0.488813		0.959415
CL1000.Contig1_All	Protein SEY1, putative	69.369	45.837	20	11	14	6	18.691	13.1	8	9	4	16.347	11.5	7	9	4	1.43176	1.28673	1.43055	0.829376	0.895275	0.818342	0.630043	0.678309	0.618626	0.612912	0.000412939	0.46444	7.13891e-05	0.75776	0.00220617
CL1000.Contig3_All	Protein SEY1, putative	59.997						3.1408	10.7	7	7	1							1.31708			0.922249			0.654551		0.700222		0.496971		0.709734
CL1000.Contig4_All	Protein SEY1, putative	84.335	11.335	11.5	10	12	4	32.743	17.7	13	13	6	18.682	13.3	10	10	5	1.1944	1.14598	1.1324	1.02073	1.00017	0.993268	0.712839	0.758212	0.776726	0.867944	0.00144955	0.647257	0.000135109	0.745736	0.000394493
CL1001.Contig1_All	ketoacyl-ACP reductase	27.893	22.935	31.7	7	10	2	20.332	38.1	9	11	2	7.5077	25	6	8	1	1.11059	1.06754	1.07534	1.18124	1.11301	1.2103	0.65404	0.787737	0.671936	1.07717	0.0559832	0.64968	0.00184355	0.603134	0.00129141
CL1001.Contig3_All	ketoacyl-ACP reductase	34.204	15.479	11.3	3	5	1	-2	18.9	6	7	1	4.3051	13.4	4	4	1	1.03381	0.979711		1.07452	1.11594		0.873628	0.903336		1.08788	0.124	0.882514	0.058753	0.811226	0.0142528
CL1001.Contig6_All	ketoacyl-ACP reductase	30.212	1.8112	12.5	3	5	0	3.7519	20.8	6	8	0	1.5073	14.5	4	7	0
CL1002.Contig1_All	SNF1-related protein kinase	20.358	5.2329	18.8	3	4	2	5.9656	22.7	4	5	2						1.02513	1.01077		0.983113	0.957637		0.983963	1.03077		0.953261	0.0845853	0.989602	0.702623	1.03812	0.297771
CL1004.Contig5_All	protein KIAA0664 homolog	210.41	56.692	12.6	23	26	0	11.682	10.3	20	24	0	64.443	10.3	19	23	0
CL1004.Contig7_All	uncharacterized protein LOC100257033	206.63	17.648	11.2	20	21	0						15.665	9.3	17	19	0
CL1004.Contig9_All	uncharacterized protein LOC100257033	209.55						19.62	8.8	16	17	0
CL101.Contig3_All	MADS-box protein	7.0362	1.753	12.9	1	1	1	1.3525	12.9	1	1	1
CL1011.Contig2_All	sucrose synthase	92.452	323.31	53.8	45	158	41	323.31	52.8	46	169	42	323.31	51.9	44	167	40	1.59004	1.54752	1.5546	0.776171	0.799202	0.790417	0.451378	0.457122	0.472285	0.504201	5.55827e-07	0.294275	1.70108e-07	0.583647	4.59549e-06
CL1017.Contig2_All	hypothetical protein PRUPE_ppa001088mg	43.24	5.9595	4.2	1	1	1											1.23745			0.849761			0.838429			0.686706		0.677548		0.986665
CL1017.Contig3_All	hypothetical protein PRUPE_ppa001088mg	41.838						8.8974	5.9	1	1	1							0.969728			0.992207			1.04927		1.02318		1.08202		1.05751
CL102.Contig3_All	hypothetical protein VITISV_013674	34.148	1.4838	13.3	4	6	1						1.8793	11	3	3	1	0.886424			1.14179			1.00193			1.28809		1.1303		0.877504
CL1022.Contig1_All	phytochrome B	9.6033						2.1537	11.2	1	1	1	7.7981	44.9	3	3	3			0.968842			0.978037			1.06594	1.00949		1.10022		1.08987
CL1023.Contig3_All	hypothetical protein PRUPE_ppa001398mg	55.294	9.5328	11.6	6	6	6	39.918	11.8	6	8	6	14.529	6.1	3	3	3	1.12145	1.15268	1.20039	0.999743	0.941251	0.968578	0.830536	0.793742	0.761171	0.837402	0.00253212	0.686554	0.000299445	0.819863	0.00289289
CL1024.Contig3_All	1-aminocyclopropane-1-carboxylate oxidase homolog 1-like	14.63	3.957	15	2	2	2	3.999	15	2	2	2	4.5154	15	2	2	2		0.603559			0.80136			1.74856		1.32773		2.89708		2.18199
CL1027.Contig3_All	plastid-dividing ring protein	41.325	81.342	31.9	8	11	8	112.26	29.6	7	10	7	86.758	29.1	8	11	8	0.939234	1.07329	1.0673	0.969178	1.00157	1.06099	1.08954	0.874423	0.834213	0.984385	0.789182	0.908552	0.339251	0.922964	0.374163
CL1028.Contig2_All	two-component response regulator ARR2-like	22.859	5.1995	6.1	1	1	1						6.8735	6.1	1	1	1	1.44337		1.40333	0.911818		1.00473	0.491026		0.44638	0.673252	0.0158296	0.329296	0.00199189	0.489112	0.00892417
CL1029.Contig1_All	predicted protein	30.125	9.5565	17.6	4	7	4	45.919	19	5	7	5	10.764	17.6	4	6	4	0.926029	0.91173	0.892725	0.962903	1.05041	1.11192	1.09415	1.05275	1.02583	1.14457	0.0365555	1.16197	0.00223774	1.0152	0.737492
CL1031.Contig1_All	protochlorophyllide reductase, chloroplastic-like	43.601	155.08	57.7	21	45	7	121.23	50.5	19	45	7	143.67	56	20	46	6	1.23962	1.20616	1.31932	0.802996	0.820221	0.769471	0.869243	0.89332	0.795559	0.635491	0.000153805	0.67943	0.000914105	1.06914	0.171803
CL1031.Contig2_All	protochlorophyllide reductase, chloroplastic isoform 1	18.192	113.7	80	11	30	7	62.585	74.5	10	26	7	62.736	80	11	29	7	0.993477	0.931031	0.998042	0.934786	0.978606	0.955851	1.06056	1.10531	1.05194	0.98176	0.525777	1.10103	0.0237607	1.12148	0.00479628
CL1033.Contig3_All	hypothetical protein PRUPE_ppa005852mg	48.266	15.563	18.1	6	6	1						18.338	18.1	6	6	1	0.844448		0.923502	1.13738		1.08335	1.06386		1.01463	1.25611	0.0461833	1.17565	0.084859	0.935947	0.190686
CL1033.Contig5_All	uncharacterized protein LOC100249280 isoform 2	71.255	29.591	7.4	6	6	6	35.92	8.4	5	5	5	13.103	9.4	6	7	6	1.27554		1.2872	0.652192		0.612572	0.999429		1.025	0.493519	0.00200167	0.789947	0.00322574	1.60064	0.0051104
CL1034.Contig3_All	conserved hypothetical protein	41.736	4.3178	5.6	2	2	2	5.4141	5.6	2	2	2	5.8254	5.6	2	2	2	1.38538	1.39225	1.46553	1.03829	0.996373	0.95777	0.433734	0.473594	0.412159	0.705237	0.000288259	0.310968	1.23307e-05	0.440941	6.22825e-05
CL1034.Contig6_All	calcium-dependent protein kinase, putative	41.551	9.6553	10.1	3	3	0						2.1788	5.8	2	2	1
CL1035.Contig2_All	nucleotide-sensitive chloride conductance regulator	25.126	19.37	7.8	1	1	1	12.601	7.8	1	3	1						1.43375	1.39492		0.826214	0.844576		0.596384	0.632451		0.590664	0.00111369	0.434422	0.00150636	0.735481	0.0102268
CL1038.Contig2_All	unnamed protein product	35.156	3.0822	41.3	12	19	0	4.1719	35.8	12	17	0
CL1038.Contig3_All	unnamed protein product	44.004	98.644	48.1	18	32	0	86.91	47.9	17	34	0	72.416	32.8	13	28	0
CL1038.Contig4_All	unnamed protein product	43.673	24.693	26.6	9	11	0	6.5811	20.1	9	10	1	17.43	23.9	10	10	1		1.42321			0.868357			0.568756		0.61014		0.39963		0.65498
CL1039.Contig1_All	protein SEC13 homolog	31.893						89.274	48.5	10	16	1
CL1039.Contig2_All	protein SEC13 homolog	32.28	169.34	54.4	11	19	11	4.9284	48	10	17	1	106.79	54.4	11	21	11	1.19435	1.28135	1.20663	1.01036	1.08283	1.00226	0.713023	0.530994	0.762892	0.840623	0.00617577	0.545011	0.00549217	0.648341	0.0174918
CL104.Contig1_All	uncharacterized protein LOC101255784	8.1315	1.3654	16.7	1	1	1	12.5	16.7	1	2	1	15.929	16.7	1	2	1		0.821586	0.843605		1.0323	1.03356		1.20663	1.1767	1.24061	0.00374538	1.43127	0.00257667	1.15368	0.00765554
CL104.Contig3_All	uncharacterized protein LOC101255784	7.76	5.2388	17.6	1	2	1	8.81	17.6	1	2	1	5.3713	17.6	1	2	1	0.968528	1.03988	0.997971	1.0563	1.01124	1.04789	0.982208	0.934058	0.951389	1.03627	0.218178	0.953857	0.136572	0.920471	0.0140232
CL1040.Contig1_All	asparaginyl-tRNA synthetase, chloroplastic/mitochondrial-like isoform 1	28.255						43.849	42.2	9	13	8							0.702593			1.12103			1.27253		1.59557		1.81119		1.13514
CL1040.Contig2_All	asparaginyl-tRNA synthetase, chloroplastic/mitochondrial-like	19.163	28.923	50.6	8	12	7						45.103	50.6	8	13	7	0.747259		0.785089	1.03805		0.987241	1.32015		1.30598	1.32169	0.0155629	1.71379	0.00219178	1.29666	0.00959941
CL1042.Contig2_All	vesicle-associated protein 2-2	26.974	4.5625	4.2	1	1	1	6.1699	8.4	2	2	2	3.3225	4.2	1	1	1	0.870281	0.951368	0.885112	1.11027	0.975419	1.03064	1.05789	1.09206	1.12339	1.15131	0.0390976	1.20932	0.00416339	1.05038	0.290864
CL1042.Contig4_All	vesicle-associated protein 2-2	42.087	3.708	5.7	2	2	2	6.8671	8.9	3	3	3	3.7836	8.9	3	3	3		0.937356	0.956003		1.13988	1.13202		0.934976	0.918211	1.19993	0.00326269	0.978782	0.250107	0.815698	0.00225214
CL1043.Contig11_All	probable ADP-ribosylation factor GTPase-activating protein AGD5-like isoform 2	52.143	4.1356	10.1	4	4	1	7.9576	8.3	3	4	1	8.3877	13.2	6	7	1	1.11113	1.13069	1.10011	0.950218	0.996821	1.01533	0.902251	0.826715	0.847399	0.886425	0.00477115	0.77092	0.000664045	0.869696	0.0128257
CL1043.Contig6_All	probable ADP-ribosylation factor GTPase-activating protein AGD5-like isoform 2	13.611						1.6906	10.7	1	1	1
CL1043.Contig9_All	probable ADP-ribosylation factor GTPase-activating protein AGD5-like isoform 2	54.541	19.03	12.1	5	5	2	18.364	10.5	5	6	3	23.157	15	7	8	2	1.13694	1.17903	1.08717	0.91328	0.936848	1.00772	0.906897	0.825551	0.873155	0.839767	0.00971114	0.765645	0.00175649	0.911735	0.083275
CL1046.Contig1_All	arginine/serine-rich-splicing factor RSP31-like	28.809	10.616	22.9	5	5	5	17.386	25.7	6	6	6	10.053	22.9	6	6	6	1.45776	1.28658	1.41503	0.799975	0.781254	0.825636	0.600154	0.846695	0.622582	0.57866	0.000182753	0.497534	0.003564	0.859804	0.213308
CL1047.Contig5_All	ATP-dependent helicase BRM-like	247.82	1.5812	0.8	2	2	2											1.06542			1.02194			0.887237			0.959193		0.832759		0.868188
CL1049.Contig1_All	hypothetical protein PRUPE_ppa003768mg	49.373	33.04	22	8	10	8	40.625	23.6	9	9	9	54.015	18.9	7	9	7	1.17154	1.2161	1.18331	1.09376	1.0807	1.05728	0.659887	0.659916	0.661736	0.905008	0.00260985	0.554906	7.81876e-07	0.61315	1.03544e-06
CL105.Contig3_All	polypyrimidine tract-binding protein homolog 2-like	47.799	19.022	15.4	6	9	5	14.408	15.6	5	5	5	14.934	13.8	6	8	5	1.17383	1.12714	1.14809	0.970206	0.975989	0.926697	0.795297	0.853821	0.877222	0.832949	0.000815723	0.732472	0.000583166	0.879372	0.0182477
CL1050.Contig3_All	vesicle-associated protein 1-2-like	26.726	79.158	32.1	8	14	7	74.28	28.4	8	13	7	121.69	36.2	9	15	8	1.28403	1.20894	1.33817	0.840149	0.837754	0.804401	0.809148	0.813322	0.708754	0.647928	0.000186554	0.608493	0.000759819	0.939137	0.242788
CL1051.Contig6_All	uncharacterized protein LOC101248544	48.52	3.4129	4.9	2	2	2	6.1393	6.7	3	3	3						1.01979			1.01378			0.958195			0.994108		0.939602		0.945171
CL1052.Contig2_All	hypothetical protein VITISV_039795	20.156	3.4428	7.4	1	1	1	2.3396	12.2	2	2	1	1.3624	7.4	1	1	1	1.34912	1.47493	1.47696	0.904673	0.802264	0.879681	0.627116	0.569566	0.480384	0.601397	0.000414501	0.389923	0.000344492	0.648363	0.00700634
CL1055.Contig1_All	CBL-interacting serine/threonine-protein kinase, putative	36.48	2.48	4	1	1	1	2.3045	4	1	1	1						0.905098	0.838503		1.04677	1.06971		1.07888	1.14372		1.21386	0.0392727	1.27472	0.0369813	1.05013	0.259182
CL1056.Contig4_All	aminopeptidase N-like	84.281	140.59	56.1	37	76	0	207.17	54.2	35	76	0	170.47	55.1	35	62	0
CL1057.Contig3_All	hypothetical protein PRUPE_ppa000383mg	53.166	34.854	11.5	5	7	5	65.262	11.9	5	6	5	31.377	12.3	5	6	5	0.569775	0.556984	0.626631	1.05363	1.13882	1.02638	1.43956	1.45035	1.50962	1.83578	0.000218822	2.50915	1.90386e-05	1.36681	0.000818012
CL1059.Contig1_All	66 kDa stress protein	66.021	92.39	29.4	16	22	16	146.83	33.3	17	23	17	152.84	36.3	19	24	19	1.17338	1.18943	1.1905	0.936903	0.932347	0.925047	0.800714	0.800888	0.833864	0.786392	2.28486e-06	0.685407	1.21054e-05	0.871584	0.000598534
CL106.Contig3_All	hypothetical protein PRUPE_ppa002348mg	39.14	12.637	12.7	4	4	4	6.8032	13	4	4	4	14.454	12.7	4	4	4	1.20562	1.21316	1.05522	1.04091	1.06706	1.00817	0.675807	0.640054	0.916133	0.896992	0.0915154	0.642487	0.0197585	0.716268	0.037293
CL1063.Contig2_All	uncharacterized protein LOC101211159	4.0715	1.9028	19.4	1	1	1	2.0547	19.4	1	1	1
CL1064.Contig1_All	alpha-soluble NSF attachment protein	32.784	104.07	41.9	10	17	0	63.172	41.9	9	14	3	22.24	30.6	8	14	2		1.12398			1.05429			0.774289		0.937999		0.688883		0.734418
CL1064.Contig2_All	alpha-soluble NSF attachment protein-like isoform 2	32.755	3.0127	33	9	16	1	3.0003	28.2	7	11	1	156.52	36.8	9	15	3	1.34678	1.36403	1.32883	0.894546	0.926756	0.918638	0.641223	0.58626	0.640054	0.678264	7.57412e-06	0.462303	1.44787e-05	0.681598	0.000257336
CL1064.Contig4_All	uncharacterized protein LOC101256070	30.298	8.0751	20.2	5	7	0	6.6509	20.2	5	7	0
CL1067.Contig1_All	nuclear transcription factor Y subunit B-3	18.192	3.507	21	2	3	1	11.105	9.1	1	2	1	7.9824	9.1	1	2	1	0.505656	0.463175	0.480159	0.775759	0.77624	0.800069	1.91508	1.96523	1.92149	1.62325	6.00954e-05	4.00403	8.23452e-07	2.46668	2.59308e-07
CL1069.Contig2_All	unnamed protein product	44.28											2.1024	2.8	1	1	1
CL107.Contig1_All	hypothetical protein PRUPE_ppa012509mg	18.954	7.0596	17.9	4	6	4	13.396	22.6	5	6	5	9.6205	27.4	6	8	6	1.07946	1.15733	1.1137	1.09434	1.0956	0.995839	0.725554	0.684986	0.84983	0.950841	0.24552	0.674639	0.00417071	0.709519	0.00849954
CL1070.Contig5_All	uncharacterized protein LOC101250783	79.286	2.8958	6.3	4	4	1	3.5591	3.1	2	2	1						1.03668	1.00983		1.2203	1.12564		0.712642	0.852243		1.14631	0.085366	0.764662	0.0948509	0.667062	0.0532612
CL1070.Contig6_All	uncharacterized protein LOC101250783	80.45	15.8	9.7	6	6	3
CL1077.Contig3_All	protein CASP	75.302	19.161	16	11	14	11	23.177	14	10	13	10	36.761	17.1	12	14	9	1.12356	1.06106	1.09847	0.951839	1.00453	0.944774	0.915228	0.916986	0.918102	0.883661	0.00831536	0.837722	0.000447255	0.948012	0.0518616
CL1077.Contig4_All	unnamed protein product	17.477	1.7566	15.7	2	2	2	2.7334	11.1	1	1	1	1.6217	15.7	2	3	2			1.06163			0.992677			0.924035	0.935049		0.870392		0.930852
CL1077.Contig8_All	unnamed protein product	17.491						4.5131	11.1	1	1	1
CL1078.Contig1_All	unnamed protein product	48.745	8.488	4.9	1	1	1	6.354	8.1	2	7	2						1.10743	0.272107		1.14465	0.947266		0.697772	2.04049		1.51639	0.461379	1.98492	0.472151	1.30897	0.825924
CL1079.Contig3_All	hypothetical protein PRUPE_ppa010370mg	26.84	33.595	29.7	5	6	5	29.572	16.9	3	5	3	48.373	22.9	3	5	3	0.963725	0.777336	0.926114	0.858198	0.855267	0.903444	1.20222	1.39641	1.20407	0.981154	0.836295	1.42574	0.0124965	1.45313	0.00213851
CL108.Contig1_All	uncharacterized protein LOC100232878	15.365											1.3083	14.5	2	7	1			0.621111			0.790707			1.73983	1.27305		2.80116		2.20034
CL108.Contig2_All	glutathione S-transferase	25.759	53.724	45.7	15	35	0	56.837	45.7	15	34	0	84.881	45.2	15	35	0
CL108.Contig3_All	glutathione S-transferase	26.009	18.354	46.9	13	29	1	40.556	46.9	13	30	1	27.767	47.3	14	30	1
CL1081.Contig3_All	uncharacterized protein LOC101215898	23.25	41.214	39.1	9	16	9	52.942	37.7	8	16	8	51.895	34.4	8	15	8	1.3061	1.31712	1.3665	0.993361	1.04527	1.03059	0.418622	0.463693	0.388727	0.769282	0.000217837	0.318579	2.6979e-05	0.414125	7.75867e-05
CL1082.Contig2_All	hypothetical protein VITISV_028015	44.385	3.0589	3	1	1	1	4.302	3	1	1	1	3.8382	3	1	1	1	0.914577	0.912806	0.926793	0.878476	1.05719	0.92102	1.24733	1.05667	1.18429	1.03722	0.580955	1.26655	0.00895484	1.2211	0.0537028
CL1086.Contig3_All	anamorsin homolog	29.671	22.304	10.9	2	3	2	18.863	16.4	3	4	3	30.946	16.4	3	4	3	1.06831	1.147	1.07948	1.00764	0.992205	1.10483	0.898702	0.855694	0.927203	0.942302	0.209574	0.813892	0.00306585	0.863727	0.0234174
CL1088.Contig2_All	uncharacterized RNA-binding protein C660.15-like isoform 1	39.567	3.8941	35.8	10	16	1	6.4809	32.7	9	14	1	2.9869	32.7	9	12	1		1.06518			1.00679			0.90461		0.945187		0.849255		0.898505
CL1089.Contig2_All	hypothetical protein VITISV_043115	36.396	55.53	29.7	8	14	8	63.493	25.8	7	12	7	81.731	25.8	7	16	7	0.944599	0.933214	0.981651	1.26451	1.23409	1.18837	0.757413	0.839747	0.544076	1.28939	0.000425052	0.748824	0.0813033	0.580759	0.0133211
CL109.Contig1_All	probable sugar phosphate/phosphate translocator At5g25400-like	16.504	7.0184	7.4	2	2	2	10.96	7.4	2	2	2	6.7573	7.4	2	2	2	1.62045	1.59378	1.63052	0.754268	0.768672	0.722954	0.419566	0.444851	0.439665	0.463573	2.40079e-06	0.269174	2.70044e-07	0.580651	2.84517e-05
CL1090.Contig1_All	CYP72A57	53.477	12.385	9.5	5	5	0						17.052	12.3	6	7	0
CL1090.Contig3_All	hypothetical protein VITISV_019598	28.434	1.3191	6.1	2	3	2	2.3451	6.1	2	3	2	2.3173	6.1	2	2	2	1.18139	1.20674	1.24087	0.952385	0.969812	0.930506	0.804209	0.75282	0.746957	0.786088	0.000205608	0.634884	7.72975e-05	0.80765	0.00124139
CL1091.Contig2_All	adenylyl-sulfate kinase, chloroplastic-like isoform 1	33.282	9.724	10.7	2	2	2											0.906813			0.999412			1.12758			1.10211		1.24345		1.12824
CL1091.Contig3_All	unnamed protein product	11.4	3.9785	19.2	2	2	2	7.402	19.2	2	2	2	5.1088	19.2	2	2	2	0.527877	0.545281		1.00849	1.03411		1.63402	1.57823		1.90335	0.00101308	2.99327	0.000469471	1.57263	0.00223228
CL1093.Contig2_All	uncharacterized protein LOC100253495	41.741											2.5857	6.2	2	2	2			0.348807			0.100826			2.85025	0.289058		8.1714		28.2691
CL1095.Contig1_All	pentatricopeptide repeat-containing protein At3g49240-like	71.792	84.497	27.4	15	25	15	105.83	26	15	24	15	109.16	30.1	16	24	16	0.921201	0.928194	0.967386	1.07855	1.07423	1.08782	0.981239	0.988461	0.910685	1.15046	0.000854447	1.02258	0.509815	0.888843	0.0109768
CL1095.Contig19_All	tubulin beta-1 chain isoform 1	17.221	24.833	48	6	15	1	22.121	48	6	20	1	29.548	48	6	20	1	1.58988	1.68102	1.64753	0.618265	0.546437	0.542562	0.607772	0.564769	0.610043	0.347116	2.00177e-05	0.36243	4.50587e-06	1.04412	0.418816
CL1095.Contig6_All	hypothetical protein OsI_04129	53.134	35.556	62.1	21	58	2	31.634	66.3	22	64	2	15.395	55.9	19	68	1	1.85482	1.55135	1.67089	0.495549	0.634455	0.630523	0.379081	0.645861	0.483909	0.346761	0.000385531	0.297189	0.00161032	0.857045	0.380303
CL1095.Contig7_All	tubulin beta-2	48.421	17.514	65.6	21	66	0	19.135	65.6	21	68	0	15.06	62.3	20	71	0
CL1095.Contig9_All	beta-tubulin	15.752	11.659	38.2	4	13	0	3.5923	38.2	4	13	0
CL1098.Contig2_All	LRX2, putative	74.713	8.565	5.2	3	3	3	3.8047	2	1	2	1	32.768	7.6	4	5	4	1.82962	1.61644	1.57109	0.617573	0.745524	0.751982	0.281916	0.438987	0.489355	0.42157	0.000403286	0.241224	0.00116891	0.572205	0.0322843
CL1099.Contig2_All	uncharacterized protein LOC100243295 isoform 3	30.133	17.259	27.7	5	7	5	30.48	27.7	5	6	5	35.216	30.4	6	6	6	1.14362	1.04995	1.09264	0.958962	1.03088	0.987965	0.850166	0.87581	0.833758	0.906153	0.0385381	0.778932	0.00094356	0.859603	0.00400934
CL110.Contig1_All	probable ubiquitin-conjugating enzyme E2 26-like	12.176	1.1129	8.4	1	1	1	6.5819	18.7	2	2	2	1.7625	10.3	1	1	1	1.0887	1.09243	1.16209	0.897696	0.890718	0.910511	0.989411	0.992003	0.875545	0.807283	0.000646331	0.854552	0.0268105	1.05855	0.255622
CL1100.Contig4_All	U-box domain-containing protein 4-like	80.134	6.2911	3.9	3	3	3	2.0869	2.4	2	2	2	6.7674	3.9	3	3	3	1.12902	1.13514	1.04602	0.989495	0.95727	1.03623	0.835563	0.863039	0.898547	0.901159	0.0411949	0.784596	0.00199155	0.870652	0.0112954
CL1101.Contig2_All	coatomer subunit beta-1	105.77	1.3223	46	34	53	2	6.704	44.3	31	51	1	1.3422	40.4	32	52	1		0.892325			0.966564			1.18135		1.0832		1.3239		1.22222
CL1101.Contig3_All	coatomer subunit beta-1	105.71	323.31	48.8	38	65	6	323.31	49.4	36	65	6	323.31	45.8	38	67	7	1.11419	1.10236	1.1734	1.00725	1.02303	1.02893	0.816143	0.829586	0.746258	0.902433	0.00729018	0.70561	0.000788192	0.781897	0.00180388
CL1101.Contig4_All	coatomer subunit beta-1-like	29.502	12.177	35.2	9	13	4	12.738	35.2	9	13	4	11.685	28.8	8	12	4	1.5242	1.19284	1.37091	0.817534	1.01667	0.940348	0.482512	0.721451	0.559537	0.678715	0.0154584	0.43139	0.00345918	0.635598	0.0256937
CL1104.Contig2_All	hydroxymethylbutenyl diphosphate synthase	81.274	213.73	38.9	26	40	0	221.35	40.1	27	42	0	146.26	38.7	27	41	0
CL1104.Contig3_All	hydroxymethylbutenyl diphosphate synthase	82.488						11.779	39.4	27	41	0
CL1104.Contig4_All	hydroxymethylbutenyl diphosphate synthase	82.257	12.536	33.9	24	36	0	11.518	37.2	26	37	0
CL1105.Contig3_All	probable receptor protein kinase TMK1-like	56.797	5.8975	7.7	4	4	3						5.0806	6.2	3	4	2	1.1754			0.970926			0.792385			0.826039		0.67414		0.816112
CL1107.Contig4_All	Cop11 protein	49.424	1.213	11.2	4	6	1						3.8536	12.2	4	6	1			1.0643			1.05984			0.848363	0.995809		0.797111		0.800466
CL1107.Contig5_All	COP9 signalosome complex subunit 1	49.087	26.863	10.2	4	6	1	52.393	17.9	7	9	7	43.154	12.3	5	7	2		1.14245			1.01527			0.794981		0.888682		0.695858		0.783023
CL1109.Contig2_All	unnamed protein product	20.846	74.34	40.3	9	17	2	96.32	39.8	8	14	2	56.354	50	10	17	2	1.79771	1.76174	2.06577	0.556388	0.642054	0.458902	0.393192	0.374607	0.130957	0.294627	0.000357891	0.159772	0.00583502	0.542287	0.127366
CL1109.Contig3_All	ribosomal petrp-like protein	19.947	1.7526	42.6	9	17	0	2.4955	42.6	9	19	0	2.1982	52.8	10	17	0
CL1112.Contig1_All	ferulate 5-hydroxylase	25.708						3.9875	5.2	1	1	1							0.845033			1.13567			1.06429		1.34394		1.25946		0.937143
CL1112.Contig2_All	hypothetical protein VITISV_026695	6.6726											3.1966	22	1	1	1			0.927255			1.04356			1.0522	1.12543		1.13475		1.00828
CL1113.Contig5_All	transcription initiation factor IIA large subunit-like	45.353	3.1098	7.7	2	2	2	4.0926	7.7	2	2	2	8.7519	7.7	2	3	2	0.801753		1.00745	0.988697		1.01909	1.28225		0.969382	1.10976	0.438503	1.24454	0.354985	1.12145	0.533281
CL1115.Contig1_All	hypothetical protein VITISV_035626	18.292	3.0264	22.6	3	4	1	3.6888	31	4	5	1	2.5742	31	4	5	1
CL1117.Contig4_All	uncharacterized protein LOC100246114	121.15											1.3539	0.8	1	1	1
CL1117.Contig5_All	uncharacterized protein LOC100854837	76.664						1.7384	16	10	20	0
CL1117.Contig6_All	uncharacterized protein LOC100854837	76.13	26.305	14.5	9	15	2						4.1603	11.9	7	12	1	1.35602		1.43392	0.870982		0.898559	0.654021		0.518663	0.634256	0.00490389	0.420324	0.0181534	0.662705	0.0701782
CL1118.Contig3_All	GDSL esterase/lipase CPRD49-like	29.006	20.457	30.2	6	7	6	2.4828	25.9	6	7	1	22.564	27.8	7	7	7		1.22154	1.26386		1.23525	1.269		0.448712	0.352569	1.00758	0.759514	0.322395	0.0112347	0.319969	0.0110089
CL112.Contig1_All	chaperone protein dnaJ 13	59.993	2.6661	3.5	2	2	2	1.9674	3.5	2	2	2						1.0064			1.06359			0.922757			1.05683		0.916889		0.867588
CL1120.Contig1_All	conserved hypothetical protein	23.242	16.117	22	4	4	4	21.025	22	4	4	4	12.731	15.8	3	3	3	0.836563	0.868995	0.878879	1.26585	1.20555	1.29694	0.936167	0.957111	0.846188	1.45809	0.000134957	1.05999	0.234021	0.726969	0.0018351
CL1125.Contig2_All	GPN-loop GTPase 2-like	33.369						1.5645	2.7	1	1	1
CL1126.Contig1_All	uncharacterized protein LOC100251363	56.013						1.3683	1.8	1	1	1
CL1135.Contig5_All	granule-bound starch synthase	67.703	3.1969	10.5	5	7	2	4.7339	8.4	5	6	3	5.4723	9.7	6	7	4		0.626394			1.39751			1.07963		2.23104		1.72356		0.772536
CL1138.Contig2_All	predicted protein	40.968	8.1318	11.4	4	5	4	5.0974	6.4	3	4	3	6.2662	6.4	3	4	3	0.628001	0.632238	0.658652	1.43923	1.46666	1.4046	1.09159	0.997716	1.04828	2.24635	1.99381e-06	1.6351	8.1022e-05	0.727895	0.000384865
CL1139.Contig2_All	conserved hypothetical protein	17.031	2.7367	8.4	1	1	1	12.11	14.2	2	2	2	6.98	14.2	2	2	2		0.87165	0.906605		0.861409	0.959852		1.32185	1.17009	1.02418	0.732209	1.40134	0.0345329	1.36825	0.0615782
CL114.Contig2_All	uncharacterized protein LOC100268141 isoform 1	38.387	17.767	8.9	2	5	2	12.017	8.9	2	6	2	18.582	3.3	1	3	1	1.468	1.47446	1.84626	0.804572	0.842672	0.705455	0.524971	0.526955	0.165011	0.4913	0.00157169	0.254125	0.0193368	0.517251	0.115111
CL1146.Contig2_All	unnamed protein product	71.127	78.16	29.1	15	19	13	86.155	30.5	16	19	15	149.17	28.1	16	20	14	1.05153	1.02829	1.03695	1.04753	1.04882	1.06457	0.8381	0.953539	0.88109	1.01416	0.166334	0.857529	0.0152538	0.845557	0.0111542
CL1148.Contig7_All	uncharacterized protein LOC100251079	62.577	8.9876	8.3	5	6	2	13.511	9.7	6	6	3	3.4217	7.8	4	4	2	1.13792	1.09264	1.41373	0.897288	0.934397	0.720942	0.922799	0.944972	0.73667	0.700447	0.0350233	0.714665	0.0408057	1.0203	0.866303
CL1149.Contig1_All	unnamed protein product	27.018						4.8374	8.8	1	1	1	1.7759	3.8	1	1	1			0.885879			1.05235			1.09906	1.18791		1.24064		1.04439
CL1150.Contig2_All	alcohol dehydrogenase	38.682	37.754	49.9	15	27	8	41.325	51.3	17	26	9	30.847	52.2	18	29	9	1.22117	1.25782	1.20338	0.980471	0.976534	0.984482	0.699613	0.695389	0.752077	0.798802	7.05776e-05	0.58307	4.47102e-05	0.72993	0.000237342
CL1151.Contig2_All	zinc finger CCCH domain-containing protein 41-like	27.426						2.7859	4.3	1	1	1	1.63	4.3	1	1	1
CL1152.Contig1_All	hypothetical protein PRUPE_ppa005534mg	41.301						2.3345	11.6	4	5	2
CL1152.Contig5_All	oxysterol binding protein, putative	51.397	60.434	12.4	6	9	6	68.323	14.9	6	9	4	58.78	10.7	5	9	3	1.41373	1.38306	1.40784	0.874804	0.882094	0.907502	0.59894	0.608331	0.544537	0.633682	3.91653e-06	0.416637	1.55585e-05	0.657487	0.000319868
CL1153.Contig1_All	hypothetical protein PRUPE_ppa010412mg	23.129	48.336	47.6	7	14	6	59.075	47.6	7	15	6	56.699	47.6	7	14	6	1.26814	1.19882	1.22859	0.959434	1.00933	0.991595	0.697484	0.745804	0.698127	0.80106	0.000547739	0.579458	3.80189e-05	0.723364	0.000263877
CL1155.Contig2_All	uncharacterized protein LOC100253609	22.753	11.469	10.6	2	2	2	11.32	15.3	3	3	3	12.911	15.3	3	3	3	2.12578	1.97117	2.2396	0.23394	0.341669	0.205686	0.291876	0.391675	0.166177	0.1233	0.000174392	0.1341	0.00124411	1.08759	0.877782
CL1158.Contig1_All	sucrose nonfermenting 4-like protein-like isoform 2	27.321											15.466	15.6	2	2	2			1.2193			0.926182			0.780925	0.7596		0.640468		0.843165
CL1158.Contig5_All	unnamed protein product	213.13	84.003	15.9	31	36	31	120.99	16.8	31	34	31	175.01	17.1	32	38	32	1.01558	1.01577	1.01375	1.19005	1.20614	1.21631	0.773703	0.779081	0.792375	1.18633	1.16238e-05	0.770143	3.27808e-06	0.64918	1.40759e-06
CL1158.Contig8_All	sucrose nonfermenting 4-like protein-like isoform 2	24.257	1.8192	8.3	1	1	1											0.99195			0.949169			1.06574			0.956873		1.07439		1.12282
CL1160.Contig1_All	hypothetical protein VITISV_014603	15.735	2.0799	9.4	1	1	1	5.6861	9.4	1	1	1	3.1645	15.9	2	2	1
CL1160.Contig2_All	uncharacterized protein LOC100260014	29.909	9.923	17.5	4	4	4
CL1161.Contig2_All	uncharacterized protein LOC100249836	72.019	1.9324	1.5	1	1	1	3.015	1.5	1	1	1	2.3421	1.5	1	1	1	1.03451	1.07625	1.00668	0.868513	0.857993	0.876041	1.09467	1.0489	1.12389	0.834832	0.000892934	1.04812	0.168128	1.25549	0.000414848
CL1162.Contig1_All	dihydropyrimidinase-like	10.38	1.4458	18.1	2	2	1	2.7827	18.1	2	2	1						0.678141	0.78655		0.975882	0.998066		1.46446	1.29064		1.34769	0.0568143	1.88101	0.0229039	1.39573	0.0354875
CL1162.Contig2_All	dihydropyrimidinase-like	57.798	43.297	22.3	9	9	8	35.784	18.8	10	10	9	37.867	19.6	8	8	7	0.703988	0.753411	0.741459	0.951359	0.907557	1.00424	1.41215	1.29946	1.34708	1.30211	0.0017956	1.84582	4.17551e-05	1.41756	0.000769764
CL1163.Contig1_All	uncharacterized protein LOC100242361	35.574						4.9593	8	2	2	2	4.4007	7.3	2	2	2
CL1163.Contig5_All	glutathione S-transferase L3-like	27.31	294.04	61	14	33	2	287.24	66.1	16	37	2	301.48	58.1	13	35	2	0.710861	0.781692	0.763698	1.07217	1.04477	1.05826	1.31612	1.19609	1.26183	1.40729	0.000316578	1.6727	0.000206197	1.1886	0.00387533
CL1165.Contig3_All	predicted protein	37.685	4.6153	7.3	2	3	2	5.0165	7.3	2	3	1	3.3485	2.6	1	2	1	0.4246	0.493102	0.413619	0.628322	0.70295	0.642627	2.18438	2.00321	2.18088	1.48266	0.0035978	4.78358	1.43204e-05	3.22634	1.25213e-05
CL1166.Contig2_All	profilin-1 isoform 1	14.145	39.427	29	3	6	2	10.679	25.2	4	7	3	26.365	22.9	2	6	1	1.52356	1.54862	1.53355	0.811407	0.775756	0.803475	0.489994	0.498318	0.485162	0.519057	1.4044e-06	0.319922	2.47651e-08	0.616352	6.63311e-06
CL1166.Contig4_All	unknown	14.038	-2	16.2	2	6	1	-2	16.2	2	7	1	16.207	29.2	2	7	1	1.21116		0.810647	1.06464		0.94951	0.642687		1.31169	0.996211	0.950658	0.96665	0.869459	0.970326	0.825017
CL1166.Contig6_All	profilin 2	14.17	40.35	38.2	4	9	2	55.334	38.2	4	10	2	67.246	38.9	5	10	2	0.924961	0.931923	0.946561	1.1002	1.09833	1.02713	0.994245	0.986793	1.04358	1.15061	0.00408494	1.07889	0.015807	0.937674	0.0885207
CL1169.Contig1_All	serine/threonine protein phosphatase 2A 57 kDa regulatory subunit B&apos; theta isoform	34.555											14.99	12.5	4	5	3			0.992595			1.08377			0.917885	1.09186		0.924733		0.846937
CL1171.Contig2_All	hypothetical protein VITISV_020113	45.381	59.21	18.6	6	11	6						45.744	16.7	5	10	5	1.28011		1.21968	0.947025		0.878789	0.667759		0.691403	0.730387	0.0194501	0.54371	0.00238199	0.744414	0.0190369
CL1173.Contig4_All	conserved hypothetical protein	26.833	9.7319	17.8	4	4	4											0.84156			1.13971			1.06529			1.35429		1.26585		0.934696
CL1174.Contig1_All	AP-1 complex subunit gamma-2	47.567	34.097	19.3	8	13	6	47.52	23.7	10	15	6	3.1223	20.5	9	14	0	1.11469	1.16066		1.01562	0.978704		0.830129	0.745713		0.876489	0.0406181	0.69257	0.0233271	0.790164	0.0528824
CL1174.Contig2_All	AP-1 complex subunit gamma-2	47.051											55.41	20.4	9	13	1
CL1175.Contig1_All	unnamed protein product	8.9617											1.952	12.7	1	1	1
CL1176.Contig3_All	40S ribosomal protein S20-2 isoform 1	13.693	32.13	48.4	9	20	9						45.775	48.4	8	18	8	1.28861		1.32025	0.935952		0.943271	0.585303		0.644349	0.720324	0.00150533	0.471337	0.00430131	0.65434	0.0126098
CL1177.Contig5_All	probable NOT transcription complex subunit VIP2-like	70.898	9.7356	9	4	4	4	5.3741	5.6	3	3	3	2.4845	3.8	2	2	2	1.20531	1.12931		0.893886	0.938549		0.834655	0.890952		0.784895	0.0271176	0.739137	0.0224815	0.941702	0.276932
CL118.Contig1_All	uncharacterized protein LOC100259885	38.619	61.47	37.8	10	17	0	15.272	28.9	9	17	0	-2	22.8	8	15	0
CL118.Contig2_All	uncharacterized protein LOC100259885	39.348						200.51	45.5	13	27	0	224.47	42.3	13	21	0
CL118.Contig3_All	uncharacterized protein LOC100259885	39.295	3.2429	33.3	9	14	2	9.2107	28.1	9	14	3	12.412	19	7	11	2	1.19344	1.07207	1.13749	0.880803	0.948148	1.01705	0.864926	0.958057	0.794715	0.836319	0.0257335	0.769231	0.0132387	0.919782	0.281205
CL1182.Contig1_All	uncharacterized protein LOC100248755	56.319	0.96782	1.6	1	1	1						2.2297	3.8	2	2	2
CL1182.Contig3_All	pyruvate kinase	46.026	113.72	43.4	14	24	1	170.22	45.5	15	27	1	166.21	44.1	14	23	1		1.10978			1.02171			0.828348		0.92064		0.746405		0.810747
CL1183.Contig2_All	4-coumarate--CoA ligase-like 9-like	39.374	48.024	23.2	5	5	5	29.24	11.8	3	4	2	24.851	23.2	5	6	5	0.898676	0.993361	0.923015	1.08236	1.07668	1.11347	1.04928	0.926906	0.982983	1.1625	0.00881984	1.0512	0.348381	0.904253	0.0524712
CL1183.Contig3_All	4-coumarate--CoA ligase-like 9-like	4.5173											2.1087	31.7	1	1	1
CL1189.Contig7_All	unnamed protein product	91.624						1.9872	2.2	2	2	2							1.16176			1.01381			0.766534		0.872644		0.659802		0.756095
CL1191.Contig4_All	predicted protein	40.925						2.9267	3.9	1	1	1
CL1192.Contig4_All	autophagy-related protein 8C-like isoform 1	12.899	1.6826	12.5	2	2	1						1.264	6.2	1	1	1
CL1194.Contig3_All	U-box domain-containing protein 72	56.784	4.2535	17	12	14	1	5.7206	20.2	11	18	1	1.5946	18.9	10	14	1	1.20465	1.24802	1.21921	0.986328	0.995025	1.0216	0.735937	0.670024	0.678695	0.817823	0.0001701	0.567735	5.36326e-05	0.694203	0.000303215
CL1195.Contig3_All	uncharacterized protein LOC100264321 isoform 1	58.758	13.582	10.7	6	9	6	13.205	10.7	6	8	6	13.165	10.7	6	10	6	1.14636	1.2531	1.11073	0.913181	0.86177	0.92226	0.894165	0.854391	0.959142	0.768394	0.00329411	0.771381	0.00627039	1.00389	0.93988
CL1196.Contig9_All	Homomeric Acetyl-CoA Carboxylase (Hom-ACCase)	110.42	186.43	29.4	22	36	16	199.09	32	25	31	18	214.51	30.2	24	35	17	1.14738	1.22173	1.20104	0.922341	0.896347	0.902431	0.857914	0.803691	0.84721	0.762184	0.000193212	0.702718	0.000210004	0.921979	0.020049
CL1198.Contig3_All	unnamed protein product	15.912	1.8453	11.5	1	1	1	2.8321	11.5	1	1	1						1.32033	1.3816		0.888209	0.851294		0.684081	0.643273		0.6438	0.00493901	0.491261	0.00287594	0.763065	0.0185321
CL12.Contig21_All	protein kinase and PP2C-like domain-containing protein isoform 2	4.6672						2.4964	23.8	1	2	1	2.4011	23.8	1	2	1		1.12995	1.08397		0.939392	1.05073		0.889192	0.831369	0.898915	0.212547	0.777157	0.0236355	0.86455	0.157383
CL12.Contig49_All	protein kinase, putative	46.322						9.352	4.8	2	2	2	8.1942	8.9	4	4	4		0.929887	0.895833		1.27923	1.2956		0.79593	0.824568	1.41031	0.00326698	0.887594	0.0434518	0.629362	0.00164038
CL12.Contig51_All	protein kinase and PP2C-like domain-containing protein isoform 1	4.5812	3.7427	27.9	1	1	1											1.05265			1.15881			0.757134			1.10085		0.719262		0.653371
CL1202.Contig2_All	transmembrane protein 85	18.425	1.4493	8.4	2	3	2	2.6645	8.4	2	3	2						1.19877	1.22877		1.01428	0.918535		0.71382	0.777918		0.796205	0.0463323	0.614506	0.00830627	0.771793	0.0587236
CL1203.Contig3_All	cyclophilin	15.77	59.132	56	8	33	5	36.465	56	8	27	5	42.427	56	8	32	5	1.12278	1.15079	1.17516	0.896752	0.874721	0.917268	0.93336	0.899743	0.88313	0.779633	0.000196672	0.787605	0.000335734	1.01022	0.659691
CL1203.Contig5_All	hypothetical protein PRUPE_ppa010709mg	26.012	13.3	23.3	6	8	6	13.688	23.3	6	7	6						1.14498	1.15426		0.949144	0.951677		0.853472	0.843176		0.826717	0.000498043	0.737917	0.000574288	0.892587	0.00297537
CL1204.Contig1_All	serine/threonine-protein phosphatase BSL3-like	103.48	100.85	29.7	23	35	9	95.534	26.6	21	29	9	122.64	30.7	23	35	11	1.1007	1.05	1.04541	0.973099	1.00218	0.990988	0.897139	1.00908	0.947808	0.928088	0.0161021	0.892969	0.0391181	0.962159	0.320907
CL1205.Contig3_All	predicted protein	66.458	10.309	7.7	5	5	2
CL1205.Contig8_All	predicted protein	64.338											7.1114	7.8	5	7	3			1.34612			0.870998			0.701377	0.647042		0.521035		0.805257
CL1206.Contig2_All	GTP-binding protein TypA/BipA homolog isoform 1	62.825	4.6755	7.7	3	5	1	6.5601	13.7	6	8	1	5.7403	11.5	4	5	1	1.20604	1.14611	1.132	0.977845	1.05459	1.03362	0.743186	0.744038	0.784403	0.880002	0.0126665	0.651988	8.39654e-05	0.740894	0.000479444
CL1207.Contig3_All	guanine nucleotide-binding protein subunit beta-like protein 1 homolog	33.302	2.1257	2.6	1	1	1											0.998644			0.980838			1.0225			0.98217		1.02388		1.04247
CL121.Contig1_All	arginine--tRNA ligase, cytoplasmic-like	68.814	154.72	41.8	24	41	24	172.37	45.4	23	41	23	291.45	46.2	26	43	26	1.03166	1.03374	1.02935	0.988315	0.965502	0.978039	0.982596	0.982851	0.979373	0.947364	0.00140004	0.951553	7.73972e-06	1.00442	0.550807
CL1210.Contig3_All	E3 ubiquitin-protein ligase UPL6-like isoform 1	102.74	22.444	3	2	2	2	13.394	4	3	3	3	21.786	3	2	2	2	1.10218	1.07471	1.07521	0.99847	0.963185	1.02143	0.86245	0.988103	0.874723	0.917277	0.0103986	0.838004	0.0153416	0.913577	0.118674
CL1211.Contig1_All	protein TIC 22, chloroplastic-like isoform 1	33.124	40.391	24.7	6	13	6	45.726	22.4	5	11	5	38.522	24.7	6	12	6	0.804471	0.769333	0.817799	1.04061	0.972876	1.0108	1.20646	1.28091	1.20909	1.26454	0.000924615	1.5456	8.38732e-05	1.22226	0.00191187
CL1213.Contig1_All	calcium-dependent protein kinase 3	53.661	124.59	37.1	15	18	10	120.42	36.2	16	21	12	22.4	24.6	11	14	7	0.916752	0.933615	0.854721	1.0402	1.07482	1.04976	1.07322	1.02043	1.16791	1.16994	0.00531103	1.20572	0.0174761	1.03058	0.518887
CL1215.Contig1_All	probable exocyst complex component 4-like isoform 1	119.19	93.481	16.7	17	24	17	77.039	17.1	17	25	17	111.06	14.7	12	17	12	1.04645	1.13123	1.12338	1.05285	1.13638	1.07084	0.873184	0.684163	0.760628	0.98758	0.733258	0.70219	0.00877456	0.71102	0.00966846
CL1215.Contig3_All	Peptidyl-prolyl cis-trans isomerase FKBP62	45.027	4.007	54.8	21	44	1	26.13	52	20	44	1	43.53	57	20	40	2	0.889196	1.12859	1.16536	0.890239	0.928472	0.933427	1.26923	0.902718	0.846518	0.864598	0.184724	0.948265	0.70239	1.09677	0.579258
CL1217.Contig2_All	UMP/CMP kinase-like	23.149	18.447	31.7	7	10	3	21.198	31.7	7	12	3	19.482	31.2	7	12	3	1.07946	1.31831	1.16075	1.15095	0.902195	1.03646	0.729082	0.674358	0.742267	0.868227	0.193913	0.602978	0.00153583	0.694493	0.00919302
CL1218.Contig1_All	pentatricopeptide repeat-containing protein At2g15690	40.767	1.3007	14.7	6	8	0	1.8535	14.7	6	7	0
CL1218.Contig2_All	pentatricopeptide repeat-containing protein At2g15690-like	50.163	6.6871	10.1	4	4	3	8.7345	12.8	5	5	4	8.7698	14.1	5	6	5	0.929871	0.877136	0.929596	1.18363	1.17316	1.09057	0.897652	0.980772	0.998592	1.25972	0.00205974	1.05131	0.266396	0.834556	0.012411
CL1219.Contig1_All	unnamed protein product	34.732						2.1261	3.9	1	1	1
CL122.Contig1_All	chlorophyll A/B binding protein, putative	28.629	306.59	56.6	10	72	0	78.352	56.6	10	82	0	251.39	56.6	10	78	0
CL122.Contig2_All	chlorophyll A/B binding protein, putative	28.662	34.541	56.6	10	64	1	38.249	56.6	10	76	1	26.529	56.6	10	72	1	0.559834	0.577115	0.616931	0.788413	0.719678	0.726248	1.82764	1.87173	1.83173	1.27394	0.00404208	3.15364	2.65348e-06	2.4755	7.11221e-06
CL122.Contig3_All	chlorophyll a-b binding protein 40, chloroplastic	27.686	91.432	61.7	9	71	1	150.53	61.7	9	76	1	115.14	61.7	9	69	1	0.603599	0.477386	0.352504	0.683591	0.71518	0.638512	1.8221	2.01137	2.26842	1.42121	0.0783657	4.25667	0.000946123	2.99511	0.000105874
CL122.Contig4_All	chlorophyll a-b binding protein 40, chloroplastic	27.734	54.36	61.7	10	78	0	267.64	61.7	10	87	0	51.965	61.7	10	78	0
CL122.Contig5_All	putative clathrin assembly protein At5g35200 isoform 1	59.928	3.3533	3.9	2	2	2											1.0756			0.82823			1.08211			0.770018		1.00605		1.30653
CL1220.Contig1_All	DNA binding protein, putative	41.463	4.0148	7.3	2	2	1											0.860331			1.02237			1.16617			1.18834		1.35549		1.14065
CL1220.Contig3_All	DNA binding protein, putative	50.571	6.8814	8.8	3	3	2	6.1014	2.9	1	1	1	2.6763	5.5	2	2	2	0.745702	0.809411	0.76154	1.16382	1.2113	1.13904	1.16989	1.0315	1.17516	1.51691	0.000165426	1.45751	0.00159439	0.960842	0.422286
CL1221.Contig2_All	dymeclin-like	16.382	1.2102	4.8	1	1	1
CL1222.Contig2_All	predicted protein	9.9002											3.0655	19.8	2	3	2
CL1224.Contig1_All	translocase of chloroplast 34, chloroplastic	27.885	58.4	34	8	12	8	83.605	30.4	7	12	7	46.964	30.4	7	12	7	0.926272	1.00158	0.929246	1.11679	1.07975	1.06036	0.974343	0.893256	0.976127	1.13993	0.0114946	0.995319	0.90604	0.873139	0.0144689
CL1227.Contig6_All	uncharacterized protein LOC100258751	86.3	6.4779	4.7	3	3	2	13.779	4.7	3	3	1	2.5675	4.7	3	3	1	1.1021	1.16792	1.14314	1.01041	0.945822	0.928272	0.849684	0.830966	0.882274	0.845113	0.00540705	0.750894	0.000298039	0.888513	0.0192755
CL1228.Contig1_All	phytochrome E	79.847	9.8565	9	5	5	5	10.968	8.5	5	5	5	4.1689	2.8	2	2	2	1.02984	0.94808	1.01175	1.00576	1.06536	1.03385	0.953139	1.00024	0.94771	1.03856	0.273931	0.97037	0.383481	0.934338	0.046504
CL123.Contig4_All	bifunctional 3-dehydroquinate dehydratase/shikimate dehydrogenase, chloroplastic-like	39.359	29.065	16.1	4	6	4	14.349	8.4	2	2	2	23.38	12	3	4	3	1.35789	1.22131	1.35524	0.911824	0.8792	0.881831	0.607474	0.830105	0.643622	0.67935	0.000474718	0.528971	0.00321123	0.778644	0.0548982
CL1230.Contig5_All	5&apos;-adenylylsulfate reductase 3, chloroplastic-like isoform 1	49.831	3.3789	15.5	8	9	3	6.6919	13.9	7	8	3	23.727	29.7	12	15	7	0.922501	0.799382	0.920095	1.00403	0.842119	0.873881	1.10123	1.4402	1.24397	1.02954	0.711159	1.43279	0.0173145	1.39167	0.0255029
CL1232.Contig2_All	uncharacterized protein LOC100243613	39.835	47.205	28.7	9	11	9	59.285	26.7	8	10	8	52.067	26.7	8	10	8	1.56363	1.57806	1.56433	0.69016	0.706969	0.720437	0.623056	0.563115	0.545951	0.449969	3.92529e-07	0.368065	1.51347e-05	0.817978	0.00837737
CL1232.Contig3_All	uncharacterized protein LOC100260107	52.29	18.452	6.9	3	3	3	3.2644	3.7	2	2	2	12.413	5.4	2	2	2	0.853945	0.940813	0.843953	1.04968	1.02242	1.05903	1.14544	1.05602	1.14891	1.18661	0.00876162	1.2697	0.00561366	1.07002	0.0859843
CL1236.Contig2_All	structural maintenance of chromosomes protein 2-1	132.3	19.87	6.3	7	8	7	25.239	10.5	12	13	12	23.386	7.7	9	9	9	1.66943	1.61366	1.6319	0.540768	0.616826	0.61947	0.53159	0.580495	0.548796	0.36156	2.3936e-05	0.337921	2.49684e-06	0.934621	0.267153
CL124.Contig1_All	uncharacterized protein LOC100260107	45.23	4.547	2.5	1	1	1											1.11296			1.01528			0.829646			0.91223		0.745439		0.817161
CL1241.Contig1_All	phosphoenolpyruvate carboxykinase	64.665	169.84	30.4	14	24	13	171.1	29.7	15	27	14	121.95	27.1	14	22	13	1.3515	1.39594	1.29174	0.893309	0.89726	0.986459	0.5409	0.550309	0.605104	0.687523	0.000679207	0.419965	3.08342e-05	0.610838	0.000488895
CL1244.Contig2_All	ferredoxin-1	14.704	8.0878	16.8	2	4	2	14.621	16.8	2	6	2	6.9924	16.8	2	5	2	0.754801	0.820733	0.875922	1.14706	1.15756	1.12682	1.09187	1.04931	1.02704	1.39976	0.00151553	1.29238	0.00522485	0.92329	0.0150255
CL1246.Contig6_All	Os04g0663300	12.414	30.933	28.2	3	5	3	22.162	28.2	3	5	3	33.538	28.2	3	4	3	1.13449	1.27163	1.27188	1.07452	1.03568	1.05295	0.736479	0.594591	0.573427	0.860015	0.0194118	0.517807	0.00158308	0.60209	0.00286403
CL1247.Contig3_All	gibberellin 3-beta-dioxygenase 4-like	20.716	17.314	32.2	6	11	1	10.603	44.8	8	12	1	24.566	39.9	7	10	1	1.94453	1.98533	1.8029	0.444825	0.438782	0.456807	0.311533	0.268582	0.490721	0.233816	1.33703e-06	0.186792	0.000738927	0.798885	0.227947
CL1249.Contig1_All	DEAD-box ATP-dependent RNA helicase 46-like isoform 1	70.466	2.7858	5.6	3	4	0	9.6813	10	6	8	2	53.883	8.2	5	7	0
CL1249.Contig3_All	DEAD-box ATP-dependent RNA helicase 46-like isoform 1	73.987	41.603	11	5	7	2	57.161	14.5	8	10	3	3.0023	7.9	5	7	0	1.51629	1.36673		0.767771	0.822382		0.546911	0.69431		0.551557	0.010799	0.430527	0.0227201	0.780568	0.17717
CL125.Contig2_All	uncharacterized sodium-dependent transporter yocS-like	33.634	1.3498	3.1	1	1	1
CL1255.Contig7_All	26S proteasome regulatory particle non-ATPase subunit 12	30.981	176.73	59.6	13	22	13	188.16	68.9	13	20	13	158.2	59.6	11	19	11	1.12257	1.12967	1.16511	1.04274	1.06271	1.04521	0.752334	0.770458	0.750845	0.921959	0.00330691	0.665322	8.69991e-06	0.721639	5.71791e-06
CL1256.Contig1_All	probable protein phosphatase 2C 59-like	31.398	12.657	24	6	9	1
CL1256.Contig2_All	probable protein phosphatase 2C 59-like	31.417						18.187	25	6	9	2	39.016	34.6	8	12	3		0.983467	0.942588		1.18543	1.08236		0.823887	0.989726	1.17743	0.0835783	0.941621	0.565987	0.799726	0.157216
CL1260.Contig1_All	MND1-interacting protein 1	37.974											1.2412	3	1	1	1
CL1260.Contig2_All	MND1-interacting protein 1	73.911						6.15	2	1	1	1
CL1261.Contig2_All	lipoxygenase	26.703											2.8641	49.6	9	20	1
CL1261.Contig3_All	lipoxygenase	102.27	323.31	55.7	51	115	4	323.31	54.1	49	114	4	323.31	55	50	107	4	0.647702	0.683652	0.596844	1.03511	1.03244	0.990404	1.5088	1.44514	1.50677	1.58591	0.000385968	2.31341	3.66356e-05	1.45872	4.75055e-05
CL1262.Contig4_All	prohibitin-1, mitochondrial	9.7501	1.3615	18.3	2	3	1											0.654254			0.805456			1.68065			1.23111		2.5688		2.08658
CL1267.Contig3_All	probable pectinesterase/pectinesterase inhibitor 34-like	65.753						1.6119	14.1	9	16	1	1.6297	12.6	8	13	1			0.890471			1.30087			0.826203	1.46088		0.927827		0.635114
CL1269.Contig4_All	uncharacterized protein LOC100252015	94.814	-2	17.8	16	20	0						1.924	15.4	13	15	0
CL1269.Contig5_All	uncharacterized protein LOC100252015	94.822	46.54	21.1	18	24	2	70.788	16.9	14	18	2	71.104	15.6	13	14	0	1.13058	1.15237		0.894724	0.89424		0.935552	0.907199		0.783617	0.00153049	0.807177	0.00706487	1.03007	0.195259
CL1271.Contig4_All	callose synthase 3-like	225.22	26.86	5.6	9	9	9	45.168	7.3	13	13	13	40.313	5	8	9	7	1.27859	1.38682	1.49246	0.877888	0.943998	0.824669	0.766291	0.499534	0.518317	0.636518	0.0016033	0.4291	0.00388962	0.674137	0.0442909
CL1272.Contig2_All	eukaryotic initiation factor 4A-3-like	46.357	105.42	46.8	22	34	17	109.35	53.7	23	40	19	99.463	46.1	22	40	18	1.10638	1.10566	1.12305	0.96463	0.996229	1.00649	0.856665	0.857138	0.814128	0.889735	0.00105502	0.75798	9.93634e-05	0.851916	0.00167555
CL1274.Contig5_All	probable protein phosphatase 2C 60-like	38.358	20.278	11.2	4	8	2	2.1548	11.2	4	7	1	19.049	15.5	6	7	3	0.905186	0.923585	1.00345	1.03304	0.937676	1.02285	1.06818	1.14275	0.970794	1.05697	0.276502	1.1234	0.112852	1.06286	0.349991
CL1276.Contig1_All	probable methionyl-tRNA synthetase	75.557	182.42	35.3	18	27	16	159.24	40.1	22	36	20	187.85	41.4	23	33	20	1.1173	1.09685	1.13002	0.923765	0.939878	0.945352	0.910722	0.932238	0.905574	0.839967	9.63995e-05	0.821888	9.3901e-05	0.978476	0.125288
CL1278.Contig2_All	uncharacterized protein LOC101300076	20.775	9.0056	14.3	2	2	2	4.3886	6.6	1	1	1	7.0016	16.3	3	3	3	1.38157			0.938519			0.546441			0.679313		0.395522		0.582238
CL1280.Contig2_All	polyribonucleotide nucleotidyltransferase	40.895	5.1397	6.5	2	2	2	2.5226	5.7	2	2	2	8.4395	10.6	3	3	3	0.924273	0.97955	0.916873	1.15094	1.14174	1.13527	0.94051	0.875946	0.967944	1.21528	0.000770994	0.987132	0.730666	0.812264	0.00222547
CL1281.Contig2_All	Prolyl 4-hydroxylase alpha subunit-like protein	7.7495	2.3458	15.5	1	1	1	1.8549	15.5	1	1	1
CL1281.Contig4_All	prolyl 4-hydroxylase alpha subunit, putative	31.31	15.629	16.4	4	4	4	52.171	22.4	5	5	5	45.713	29.7	7	8	7	1.20836	1.25463	1.20467	1.09234	1.11739	1.06295	0.616647	0.483358	0.630275	0.892305	0.00425004	0.471766	0.000915974	0.528705	0.00172002
CL1282.Contig3_All	aldo-keto reductase family 4 member C9-like	35.1	78.534	54.7	17	30	17	90.174	60.1	18	32	18	108.5	60.1	18	29	18	1.30684	1.28181	1.25986	0.917357	0.909314	0.912576	0.672046	0.707889	0.740357	0.711767	6.25456e-06	0.550938	3.71915e-05	0.774042	0.000792992
CL1284.Contig2_All	pre-mRNA-processing factor 39-like	94.785	139.54	21.5	19	29	19	144.39	23.5	18	25	18	111.29	21.4	17	23	17	1.08518	1.1545	1.12891	1.02924	1.04743	1.03093	0.792521	0.779889	0.77687	0.922527	0.0132463	0.697408	4.66258e-05	0.755976	4.56832e-06
CL1286.Contig12_All	threonyl-tRNA synthetase-like	40.113	16.007	18.3	5	5	2	14.886	15.8	4	4	2	1.1994	7.2	3	3	1	0.870042	0.962992	0.719414	1.14937	1.14132	1.08069	1.01608	0.898775	1.29505	1.32084	0.0313077	1.25758	0.176843	0.952102	0.609193
CL1286.Contig7_All	threonyl-tRNA synthetase-like	58.671	25.537	13.9	6	7	3	18.177	15.7	7	8	5	21.527	11.7	6	8	4	0.713445	0.660414	0.760724	1.19724	1.26521	1.15246	1.17783	1.12319	1.21598	1.6935	0.000422878	1.64763	0.000438065	0.972915	0.486418
CL1288.Contig3_All	hypothetical protein VITISV_027510	44.169	5.1072	7.5	3	3	3	11.454	7.5	3	3	3	12.594	12.8	5	5	4	1.06101	1.09973	1.04843	1.15396	1.08853	1.14466	0.750972	0.770427	0.778949	1.05546	0.0812661	0.716805	5.01525e-05	0.67914	5.34473e-05
CL1289.Contig4_All	hypothetical protein VITISV_002699	37.623						2.4054	3.5	1	1	1
CL1290.Contig1_All	uncharacterized protein LOC100243825	25.322	7.4756	19.6	4	6	4											0.912249			0.851076			1.38755			0.932943		1.52102		1.63035
CL1291.Contig1_All	ketoacyl-ACP synthase III	10.763	11.343	43.6	3	4	3	14.424	43.6	3	4	3	23.508	43.6	3	4	3	1.12912	1.07539	1.1226	1.04129	1.08157	1.09024	0.779604	0.810772	0.734646	0.965732	0.171106	0.69881	0.000383257	0.723606	0.000533058
CL1291.Contig3_All	ketoacyl-ACP synthase III	42.655	39.192	23.5	6	7	6	42.69	20.8	5	6	5	49.059	14.6	4	6	4	1.01497	0.987924	1.04192	1.01553	1.02146	1.04766	0.950633	0.948748	0.891865	1.01308	0.507862	0.916724	0.0284399	0.904885	0.0121073
CL1293.Contig4_All	rop guanine nucleotide exchange factor 1	61.992											1.6877	5	3	3	3			1.05956			1.05315			0.861971	0.993951		0.813516		0.818467
CL1294.Contig1_All	vesicle-fusing ATPase-like	81.099	284.43	35.8	23	29	23	323.31	38.1	22	26	22	323.31	37.2	23	28	23	1.13665	1.1011	1.10618	1.00224	1.03613	0.995466	0.817519	0.825888	0.836907	0.907266	0.00356416	0.741737	1.55429e-05	0.817552	0.000140132
CL1294.Contig2_All	vesicle-fusing ATPase-like	7.5145	2.5291	12.9	1	1	1	2.8416	12.9	1	1	1	3.2912	12.9	1	1	1		1.14821			0.979243			0.821845		0.852841		0.71576		0.839266
CL1294.Contig6_All	hypothetical protein PRUPE_ppa008306mg	15.405	2.6059	8.8	1	1	1	2.6216	8.8	1	1	1
CL1295.Contig6_All	stress-related protein-like	25.464	25.546	26.5	5	6	4	24.429	26.5	5	6	4	18.446	30	6	7	5	0.460534	0.458267	0.491636	0.994665	0.956215	1.00243	1.74066	1.77276	1.75057	2.0939	1.05075e-05	3.73217	5.84381e-07	1.7824	3.1461e-06
CL1296.Contig2_All	UDP-glucose:glucosyltransferase	27.443	7.7835	15	4	5	4	8.4267	15	4	6	4	9.3624	15	4	6	4	0.672811	0.714435	0.673653	0.863038	0.857797	0.745387	1.59332	1.53826	1.71699	1.19667	0.0265357	2.35264	2.30732e-05	1.96599	0.000303706
CL1298.Contig2_All	thymidylate kinase	18.453						4.5802	16.6	2	2	1	4.3637	15.3	2	2	1		1.10409	1.1107		0.950554	0.956839		0.912204	0.89574	0.861207	0.000884666	0.816305	0.00222147	0.947862	0.0311498
CL1299.Contig10_All	ABC transporter C family member 4-like	24.247	8.0125	15.8	3	3	1						4.6029	23.5	4	4	1	0.800249		0.809455	1.16475		1.16732	1.09458		1.07966	1.44876	0.00024669	1.35071	0.000881918	0.932319	0.00968844
CL1299.Contig11_All	ABC transporter C family member 4-like	109.93						1.2343	11.2	9	10	1							0.964789			1.03332			1.01195		1.07103		1.04888		0.979319
CL130.Contig2_All	probably inactive leucine-rich repeat receptor-like protein kinase At3g28040-like	31.479	1.682	5.1	1	1	1											1.12003			1.03041			0.803714			0.919983		0.717582		0.779996
CL1300.Contig1_All	uncharacterized protein LOC100264164	57.976	108.42	15	8	14	5	79.031	11.5	7	13	5	62.611	16.4	9	13	5	0.786553	0.759785	0.703231	1.46576	1.45048	1.50745	0.81106	0.853731	0.789357	1.96646	4.22543e-05	1.09094	0.095406	0.554776	2.13984e-05
CL1300.Contig2_All	uncharacterized protein LOC100264164	55.418	51.816	15.3	7	13	4	38.78	13.7	6	11	4	53.491	16.7	8	13	4	0.931523	0.919709	0.946058	1.16403	1.20291	1.25413	0.83757	0.895126	0.800747	1.29449	0.000365352	0.905678	0.0400328	0.699641	0.000775897
CL1302.Contig5_All	aquaporin TIP2;2	26.244	32.214	4.4	1	9	1	20.964	4.4	1	9	1	36.351	4.4	1	7	1	0.833662	0.802449	0.839374	0.984552	1.0331	1.05361	1.0747	1.01083	0.972458	1.24067	0.000925758	1.2353	0.00285163	0.995678	0.89913
CL1303.Contig5_All	hexose transporter	10.013	3.2124	14.3	1	1	1	1.6974	8.3	1	1	1	4.9469	14.3	1	1	1	0.737113	0.679776	0.808902	0.86865	0.86822	0.899315	1.49967	1.57396	1.36791	1.18438	0.0291781	1.99549	0.000440007	1.68484	0.000262314
CL1304.Contig3_All	protein transport protein SEC23-like	70.129	240.63	28.1	13	20	5	213.68	24.2	12	19	7	89.455	21.4	11	15	5	1.1023	1.18697	1.21489	1.05887	0.989828	1.03381	0.825352	0.736351	0.671464	0.879667	0.0224673	0.637288	0.00242117	0.724465	0.0066132
CL1304.Contig4_All	protein transport protein SEC23-like	69.988											4.5597	10.2	7	9	0
CL1307.Contig13_All	predicted protein	116.52											1.4319	6.9	6	7	0
CL1307.Contig14_All	hypothetical protein PRUPE_ppa000593mg	121.07	56.251	17.7	16	21	1	52.448	19	17	21	1	20.858	17.1	15	20	1
CL1307.Contig16_All	predicted protein	124.07						9.6017	12	10	11	2	13.919	9.7	8	9	0		1.38367			0.717102			0.784098		0.518262		0.566681		1.09343
CL1307.Contig4_All	LOW QUALITY PROTEIN: cellulose synthase A catalytic subunit 1	99.718	23.222	17.2	13	14	3	21.255	18.2	14	16	3	40.843	17	13	15	3	1.42941	1.41571	1.44303	0.919505	0.934155	0.962447	0.501767	0.508476	0.434176	0.656721	8.34713e-06	0.336841	2.80306e-05	0.512913	0.000214475
CL1307.Contig7_All	LOW QUALITY PROTEIN: cellulose synthase A catalytic subunit 1	121.99	4.045	14	13	15	1	9.7119	17.1	16	17	2	3.7263	12.9	12	16	1		1.36356	1.15557		0.897797	0.897788		0.617879	0.898059	0.712778	0.0558976	0.601768	0.125308	0.844258	0.423261
CL1307.Contig9_All	hypothetical protein PRUPE_ppa000593mg	121.03	23.8	15	14	19	1	32.297	18	16	20	1	78.776	16.3	15	20	1			0.779184			1.20978			1.07528	1.55263		1.38		0.888817
CL1309.Contig2_All	protein TIME FOR COFFEE-like	177.68	24.756	2.7	4	7	4	10.308	2.6	4	6	4	59.174	6.5	9	12	9	1.29037	1.34116	1.36712	0.864276	0.898335	0.872871	0.688588	0.662303	0.599923	0.659093	3.50372e-05	0.487868	8.50955e-05	0.740211	0.00208776
CL1310.Contig1_All	hypothetical protein PRUPE_ppa000858mg	41.52	246.72	56	18	29	18	131.78	45.6	15	26	15	243.06	54.4	19	32	19	1.09381	1.11887	1.13123	1.12162	1.04733	1.09049	0.740425	0.772439	0.711615	0.974743	0.308847	0.665234	9.14894e-05	0.682471	0.000246289
CL1310.Contig2_All	unnamed protein product	10.282	25.736	35.9	3	5	3	25.282	35.9	3	4	3	18.948	35.9	3	4	3	1.14925	1.17709	1.21248	1.11802	1.12082	1.09175	0.669707	0.706466	0.612587	0.941157	0.0264327	0.561984	0.00020092	0.597121	0.00025967
CL1314.Contig5_All	50S ribosomal protein L1, chloroplastic	37.952	15.078	22.3	9	14	9	24.755	21.4	9	16	9	14.981	19.4	8	14	8	0.615132	0.669748	0.655017	1.27924	1.08788	1.11961	1.23027	1.34014	1.05348	1.79738	0.000477445	1.86809	0.00115786	1.03934	0.696429
CL1315.Contig2_All	putative 60S ribosomal protein L18a	21.41						149.7	51.1	9	16	9	118.74	42.7	8	16	8		1.51297	1.62195		0.799159	0.751464		0.558192	0.477458	0.49463	0.00432437	0.33036	0.00588134	0.667893	0.0401615
CL1315.Contig3_All	60S ribosomal protein L18a-2-like	16.897	137.34	48.6	7	14	7											1.52949			0.771756			0.514731			0.504583		0.336537		0.666961
CL1319.Contig1_All	ubiquitin-activating enzyme E1 1	28.961	40.57	21.4	4	8	1
CL1319.Contig3_All	ubiquitin activating enzyme E1	115.65	295.26	47.6	39	62	1	132.35	48.5	38	61	1	299.72	47.1	38	57	1
CL1319.Contig6_All	ubiquitin activating enzyme E1	115.91	92.197	33.7	31	48	9	120.51	37.4	30	47	10	136.9	37.6	31	46	10	1.15363	1.15886	1.18265	0.92447	0.888456	0.922384	0.870645	0.89282	0.824005	0.782603	8.14897e-05	0.740304	0.00026736	0.945951	0.106581
CL1319.Contig7_All	ubiquitin-activating enzyme E1 1	31.281	42.477	33.3	8	13	4	37.442	32.6	7	11	3	41.031	39.4	10	16	5	1.26312	1.07879	1.27141	0.905683	0.933511	0.928588	0.743188	0.964643	0.716323	0.765993	0.00839874	0.670893	0.0198826	0.875847	0.207276
CL1320.Contig2_All	hypothetical protein PRUPE_ppa001149mg	100.58	19.533	10.7	9	12	9	20.067	11.4	10	12	10	25.966	12	10	12	10	0.631924	0.547228	0.627746	1.14225	1.12693	1.12253	1.42349	1.47625	1.39163	1.87709	0.000180031	2.37499	6.47233e-05	1.26525	0.000198048
CL1321.Contig1_All	unnamed protein product	28.452	17.92	19.9	5	6	2	17.889	23.5	5	7	5	42.166	17.1	4	5	4	1.01153	1.10063	1.18811	0.915912	1.03625	1.01335	1.0749	0.825157	0.729839	0.898564	0.151408	0.796872	0.125588	0.886828	0.334511
CL1321.Contig3_All	LOW QUALITY PROTEIN: probable mannitol dehydrogenase-like	15.132	4.1847	7.6	1	2	1	4.8419	7.6	1	2	1	2.5286	7.6	1	2	1	1.51026			0.637446			0.695572			0.422078		0.460565		1.09119
CL1321.Contig5_All	probable mannitol dehydrogenase-like isoform 2	27.179						1.965	7.9	3	3	3	3.8763	7.9	3	3	3
CL1322.Contig2_All	hypothetical protein VITISV_015346	28.174	15.077	27.2	7	8	7	22.101	27.2	7	10	7	13.584	26	7	9	7	1.03156	1.1377	1.10487	0.956912	0.942278	0.995002	1.00344	0.875615	0.862732	0.883957	0.0209581	0.837411	0.0333396	0.947343	0.330323
CL1323.Contig2_All	LOW QUALITY PROTEIN: tRNA uridine 5-carboxymethylaminomethyl modification enzyme MnmG-like	34.821						5.1209	7.6	2	2	1	4.0494	7.6	2	2	2			0.707482			1.28475			1.09237	1.81595		1.54403		0.850257
CL1324.Contig2_All	phospholipase d beta, putative	96.322	29.566	14.8	11	13	10	18.828	9.5	7	9	7	21.688	11.2	9	11	8	0.97778	0.974334	0.987239	0.999985	1.01563	1.05482	1.01818	1.00947	0.902549	1.0446	0.0565841	0.996884	0.911976	0.954325	0.316375
CL1324.Contig3_All	phospholipase d beta, putative	43.947						3.2714	4.1	2	2	2	3.6798	6.2	3	3	2
CL1326.Contig3_All	small nuclear ribonucleoprotein sm d1, putative	11.104	34.341	31	2	2	2	78.819	31	2	5	2	54.305	31	2	3	2	1.2319	1.26643	1.25599	1.10553	0.983997	0.964219	0.570362	0.557101	0.690231	0.813395	0.00864162	0.484161	0.000435161	0.595234	0.00287146
CL1329.Contig3_All	acyltransferase-like protein At1g54570, chloroplastic-like	34.927	5.1273	8.8	3	3	3											0.861598			1.25445			0.914348			1.45596		1.06122		0.728883
CL1333.Contig2_All	hypothetical protein PRUPE_ppa008818mg	18.551											1.6421	11.7	2	3	1
CL1333.Contig3_All	calcium-binding protein 39-like isoform 1	39.541	6.0989	5.8	2	3	2	20.493	7.3	3	3	1	5.1337	5.8	2	3	1	1.15686	1.09822		0.957925	1.01065		0.831652	0.855813		0.872953	0.0678993	0.748295	0.0103393	0.8572	0.0368555
CL1334.Contig3_All	NADPH--cytochrome P450 reductase-like, partial	13.309	5.0719	13.4	1	1	1	3.5344	13.4	1	1	1	2.2617	13.4	1	1	1
CL1334.Contig5_All	NADPH--cytochrome P450 reductase-like	78.184	37.638	21.2	12	14	7	24.23	15.2	9	11	4	32.237	14.1	8	10	5	1.22494	1.22073	1.1698	1.02016	0.974242	1.05199	0.687285	0.729164	0.727274	0.842598	0.00305091	0.592931	2.77264e-05	0.703694	0.00028483
CL1334.Contig6_All	NADPH--cytochrome P450 reductase-like	54.567											5.0941	8.3	5	7	2
CL1335.Contig3_All	uncharacterized protein LOC100247266	51.308	5.2832	2.4	1	1	1	10.304	6.5	3	3	3	10.481	2.4	1	1	1	1.81885	1.74917	1.77406	0.54276	0.58831	0.557236	0.377215	0.427815	0.42222	0.31604	1.6299e-06	0.229733	3.78408e-06	0.726912	0.00233003
CL1338.Contig1_All	dnaJ protein homolog	10.492	1.1034	37.1	3	4	1	1.6828	37.1	3	7	1	2.059	47.4	4	6	1	1.26661	1.21762	1.21866	0.835185	0.878978	0.876888	0.8144	0.835322	0.834686	0.699738	7.18512e-05	0.670937	1.33533e-05	0.958842	0.0880286
CL1338.Contig2_All	DnaJ-like protein	42.626	113.75	57.1	16	28	11	62.612	46.6	14	25	9	74.414	46.3	13	25	8	1.19121	1.17369	1.15786	0.978193	0.957574	0.955261	0.819779	0.842023	0.811529	0.820671	5.92662e-05	0.7021	1.34575e-05	0.85552	0.000304746
CL1338.Contig4_All	dnaJ protein homolog isoform 1	46.514	312.77	59.4	18	36	10	200.38	52.5	17	37	9	323.31	59.2	19	43	10	1.32969	1.28657	1.30032	0.899126	0.910431	0.904075	0.664813	0.712744	0.661481	0.692858	3.8047e-06	0.520617	1.48369e-05	0.751405	0.000299342
CL1340.Contig1_All	C2 domain-containing protein C31G5.15-like	21.26											1.2037	8.5	2	2	1
CL1340.Contig2_All	Phosphatidylserine decarboxylase	36.943	7.4533	14	5	9	3	7.5689	15.9	6	9	4	6.9248	11.3	4	6	1	0.359711	0.388844	0.387344	1.32867	1.34479	1.31561	1.47248	1.4572	1.49467	3.51182	1.11666e-06	3.89503	8.47673e-07	1.10912	0.00043983
CL1340.Contig3_All	phosphatidylserine decarboxylase proenzyme 3-like	44.624	22.266	13.2	5	11	3	48.947	16.4	6	10	4	31.103	13.2	5	6	3	0.44481	0.489554	0.50595	1.30045	1.3069	1.24695	1.43256	1.29621	1.30846	2.67602	1.84644e-05	2.80302	3.28907e-05	1.04746	0.265171
CL1341.Contig3_All	uncharacterized protein At2g37660, chloroplastic-like	35.291	323.31	42.5	15	35	0	63.351	40.3	14	35	0	100.33	40.3	14	33	0
CL1342.Contig10_All	50S ribosomal protein L2-B	43.4	36.574	13.9	5	7	5	26.023	11.6	4	7	4	45.744	16	6	9	6	0.703756	1.03406	0.946672	1.18194	1.02118	1.06829	1.10099	0.931287	0.999268	1.21863	0.167679	1.12928	0.353261	0.926679	0.303682
CL1342.Contig11_All	cytochrome b6	24.18	20.005	15.3	3	8	3	29.879	15.3	3	9	3	59.543	15.3	3	6	3	0.396123	0.532774	0.411919	0.708851	0.740648	0.718508	2.11397	1.84082	2.10179	1.61693	0.00646169	4.51709	0.000126149	2.79362	2.6132e-05
CL1344.Contig3_All	hypothetical protein PRUPE_ppa009899mg	28.517	27.228	24.3	5	9	5	29.14	24.3	5	7	2	7.9598	24.3	5	7	2	1.16734	1.19434	0.953939	0.952243	0.840095	0.862161	0.823501	0.908412	1.21051	0.800604	0.0539306	0.887444	0.399059	1.10847	0.497328
CL1346.Contig4_All	cyclophilin	18.296	15.692	25.6	5	15	3	24.699	29.7	6	17	4	25.619	29.7	6	16	4	1.18199	1.2278	1.18875	0.938904	0.927771	0.910373	0.859997	0.751627	0.845414	0.771715	6.35516e-05	0.682787	0.000953795	0.884766	0.0455617
CL1353.Contig1_All	uncharacterized protein LOC100249870 isoform 1	10.794	5.8158	24.2	2	2	2	4.5411	24.2	2	2	2	3.3524	24.2	2	2	2	0.982519	1.13414	1.08911	0.988568	0.984842	0.988255	1.03613	0.834872	0.891403	0.923853	0.144363	0.861698	0.120698	0.932722	0.312801
CL1354.Contig1_All	protein TOPLESS-like	63.832	16.654	18.4	8	11	3	7.5501	16	7	10	2	3.8419	10.3	6	9	2	1.1867	1.22122	1.15503	1.0205	0.994421	0.886897	0.723574	0.706907	0.910486	0.814445	0.0108668	0.657033	0.00661165	0.806724	0.0744314
CL1354.Contig2_All	KH domain-containing protein At4g18375-like	47.326	1.284	5.3	2	4	2	1.5189	1.6	1	4	1	1.4929	1.6	1	5	1
CL1355.Contig2_All	transmembrane protein 87B-like	56.932	9.4357	5.8	3	3	2	15.581	12.4	5	5	4	19.535	15.2	6	8	5	0.98217	1.00412	0.99709	1.14919	1.14899	1.10309	0.86352	0.872576	0.893677	1.14007	0.000972552	0.881473	0.00047297	0.773172	0.000111052
CL1356.Contig1_All	hypothetical protein VITISV_005080	63.362	48.02	9.9	5	6	4	23.6	11.6	6	6	5	19.676	15.1	7	7	6	1.37426	1.02785	1.11813	0.999243	1.12597	1.05746	0.490959	0.827527	0.777693	0.904106	0.366964	0.595464	0.0447636	0.658622	0.0583582
CL1356.Contig2_All	DEAD-box ATP-dependent RNA helicase 31-like	24.388	9.0234	17.1	3	4	2	8.5126	21.8	4	5	3	9.4568	22.7	4	5	3	0.897494	0.933589	0.894464	1.20652	1.11108	1.08782	0.947893	0.970891	1.04933	1.24945	0.00299003	1.089	0.0658199	0.871584	0.0355389
CL1357.Contig2_All	RecName: Full=Probable bifunctional methylthioribulose-1-phosphate dehydratase/enolase-phosphatase E1 1; Includes: RecName: Full=Methylthioribulose-1-phosphate dehydratase; Short=MTRu-1-P dehydratase; Includes: RecName: Full=Enolase-phosphatase E1; AltName: Full=2,3-diketo-5-methylthio-1-phosphopentane phosphatase	33.702	21.772	15.5	5	6	5	19.793	22.7	6	6	5	11.264	18.1	5	5	4	0.350886	0.657104	0.747535	0.866704	0.882013	1.20971	2.03642	1.58985	1.1184	1.68521	0.0953112	2.7027	0.0252278	1.60378	0.090524
CL1357.Contig3_All	RecName: Full=Probable bifunctional methylthioribulose-1-phosphate dehydratase/enolase-phosphatase E1 1; Includes: RecName: Full=Methylthioribulose-1-phosphate dehydratase; Short=MTRu-1-P dehydratase; Includes: RecName: Full=Enolase-phosphatase E1; AltName: Full=2,3-diketo-5-methylthio-1-phosphopentane phosphatase	49.356	77.634	28	10	12	2	86.245	32.9	12	14	3	78.158	31.1	11	16	3		0.56904	0.540796		0.862041	0.846619		1.73821	1.78908	1.53956	0.00388951	3.17821	0.000639304	2.06436	0.000550633
CL1358.Contig2_All	hypothetical protein PRUPE_ppa004836mg	18.828											3.7478	5.6	1	1	1			0.55821			1.0199			1.5795	1.8271		2.82959		1.54868
CL1359.Contig3_All	WUSCHEL-related homeobox 8-like	31.097	1.5191	6.6	2	2	2											1.15416			0.823024			0.980706			0.713097		0.849717		1.19159
CL1360.Contig1_All	ABC transporter C family member 9-like	47.215	8.385	2.6	1	1	1	8.4556	2.6	1	1	1	7.6675	2.6	1	1	1	1.08319		1.01244	1.02155		1.05542	0.863445		0.923638	0.991093	0.841607	0.852767	0.0792211	0.86043	0.0564836
CL1363.Contig1_All	uncharacterized protein LOC101253812	67.921	1.5239	9	6	6	1	3.3683	5.2	3	3	1	2.4352	9.8	6	6	1	1.01902	1.10233	1.16552	1.3383	1.17503	1.16652	0.609536	0.674323	0.596251	1.11956	0.130582	0.572006	0.00050527	0.510921	0.000330645
CL1363.Contig2_All	uncharacterized protein LOC101253812	111.2	8.0689	5.9	7	7	2	11.131	4.9	6	7	4	22.137	6.3	7	7	2		1.12531	1.11959		1.21024	1.16646		0.605578	0.658785	1.05871	0.0923417	0.563217	0.00533963	0.531984	0.00524958
CL1367.Contig1_All	CUGBP Elav-like family member 1-like	23.205											20.002	40.7	8	8	8			1.08072			1.04809			0.910122	0.969813		0.842146		0.868359
CL1367.Contig3_All	CUGBP Elav-like family member 1-like	23.168	7.7841	22.6	5	6	5	11.679	22.6	5	5	5						1.12743	1.08241		1.04038	0.993347		0.782895	0.895707		0.920305	0.114417	0.759604	0.0588173	0.825383	0.112447
CL137.Contig1_All	hypothetical protein VITISV_002704	21.469	14.837	24.6	5	5	5	16	19.8	4	6	4	19.742	24.6	5	7	5	1.23413	1.2664	1.38761	0.984935	0.921715	0.877976	0.697278	0.723632	0.611007	0.716182	0.00238079	0.522592	0.000480464	0.729691	0.00663621
CL1370.Contig1_All	deoxyuridine 5&apos;-triphosphate nucleotidohydrolase-like	25.643	102.47	35.7	5	7	5	117.34	25.2	4	7	4	83.072	25.2	4	7	4	1.35785	1.88492	1.57992	0.65094	0.408486	0.63479	0.833561	0.43676	0.603059	0.351301	0.00405261	0.388451	0.00973036	1.10575	0.733691
CL1375.Contig2_All	hypothetical protein VITISV_016805	18.691	1.2983	7.4	1	1	1
CL1377.Contig2_All	hypothetical protein PRUPE_ppa000005m2g, partial	35.917						3.4234	4.3	1	1	1
CL1379.Contig2_All	hypothetical protein PRUPE_ppa000112mg	57.935	4.2759	4.1	2	2	2	5.7374	4.1	2	3	2	5.4316	4.1	2	2	2	1.03222	1.04136	1.12326	1.05966	1.04802	1.08165	0.891815	0.892685	0.744771	0.997647	0.954671	0.791176	0.0228441	0.793042	0.018109
CL1381.Contig2_All	hypothetical protein PRUPE_ppa008281mg	31.2						17.701	15.5	3	4	2	13.283	10.7	4	4	3		1.01746			1.16976			0.794699		1.14968		0.781059		0.67937
CL1382.Contig3_All	26S proteasome regulatory subunit 4 homolog A-like	49.459	9.6077	54.4	23	37	0	7.0001	56	23	41	0	9.8909	54	22	34	0
CL1384.Contig3_All	rac-like GTP-binding protein RAC1	21.691											1.3611	13.7	3	5	1
CL1384.Contig5_All	hypothetical protein PRUPE_ppa011737mg	18.465	3.5065	11.4	2	3	1	6.5408	11.4	2	3	2							1.47603			0.737142			0.637788		0.49941		0.432098		0.865217
CL1385.Contig1_All	unnamed protein product	69.093											1.176	16.4	9	11	1
CL1385.Contig4_All	unnamed protein product	94.55	43.029	18.7	14	21	5	68.175	23.3	17	24	6	54.144	18.3	13	17	5	1.27162	1.38909	1.42291	0.880978	0.875952	0.824707	0.758236	0.631274	0.612863	0.632194	0.000338024	0.490343	0.000666442	0.775622	0.0208954
CL1390.Contig1_All	calcium-transporting ATPase 4, plasma membrane-type isoform 2	50.264	3.1863	2.6	1	2	1	7.6447	4.3	2	4	2	4.6568	2.6	1	2	1	0.770095	0.805031	0.854813	1.19303	1.18786	1.15166	1.10519	1.06251	1.03477	1.45376	0.000311598	1.31792	0.00150797	0.906561	0.0112837
CL1392.Contig3_All	unknown	13.993	11.326	33.6	6	10	3	10.258	33.6	6	10	3	9.2289	33.6	6	9	3	1.50122	1.51089	1.40944	0.765044	0.792993	0.799307	0.538117	0.53088	0.649167	0.53315	1.72287e-05	0.388589	0.000158208	0.728856	0.0084443
CL1392.Contig4_All	probable histone H2AXa-like	14.775	3.7149	25.4	5	10	2	5.219	25.4	5	9	2	3.0951	25.4	5	10	2	1.65316	1.74364	1.71719	0.683073	0.690292	0.725294	0.451726	0.326137	0.319277	0.410376	3.33275e-06	0.214537	0.000165126	0.522782	0.00436604
CL1393.Contig10_All	heat shock protein, putative	71.129	323.31	61.5	43	191	0	323.31	61.8	44	193	0	244.32	66.3	43	196	0
CL1393.Contig12_All	heat shock cognate 70 kDa protein isoform 1	71.455	90.041	63.7	40	174	0	190.33	68.6	43	181	0	131.81	60.5	40	178	0
CL1393.Contig13_All	heat shock protein 70	58.888	7.9632	65.5	31	155	0	8.4595	71.3	33	154	0	10.234	59.8	31	163	0
CL1393.Contig14_All	heat shock protein, putative	58.955	28.285	58.3	30	156	2	31.532	64.1	32	161	2	43.598	57.5	30	155	2	1.50102	1.08595	1.71219	0.836677	0.947968	0.781396	0.49346	0.929336	0.29118	0.596871	0.0267616	0.398677	0.0487526	0.667945	0.207032
CL1393.Contig15_All	heat shock cognate 70 kDa protein isoform 1	20.426											11.662	11.1	7	13	0
CL1393.Contig17_All	heat shock cognate 70 kDa protein-like	30.427	2.1478	31.8	8	41	1	2.1255	31.8	8	44	1	3.0405	31.8	8	48	1	1.11725	1.27252	1.15393	0.914356	0.921889	1.06162	0.93256	0.715178	0.72454	0.817751	0.031562	0.669435	0.0126793	0.818629	0.106784
CL1393.Contig3_All	heat shock protein, putative	71.353	271.28	60.4	41	178	1	82.15	60.4	41	178	0	323.31	65.1	43	188	0	1.75184			0.752686			0.242279			0.429654		0.1383		0.321886
CL1393.Contig4_All	hypothetical protein PRUPE_ppa002591mg	71.53	73.741	40.6	26	91	12	64.424	40.3	27	89	11	82.407	42	27	97	11	0.507244	0.59506	0.580846	0.599592	0.605521	0.678875	2.01772	2.03183	1.91456	1.11932	0.149237	3.54342	1.83023e-05	3.16568	1.26355e-05
CL1393.Contig9_All	Heat shock cognate 70 kDa protein, putative, expressed	5.2538	22.59	80.4	3	15	1	16.459	80.4	3	14	1	16.658	80.4	3	14	1	1.0873	1.0953	0.986503	0.937296	0.95179	0.97577	0.989925	0.986617	0.997883	0.903996	0.0488179	0.93857	0.139897	1.03825	0.0366479
CL1395.Contig4_All	protein phosphatase 2c, putative	29.958	1.3369	30.8	6	7	0	1.7599	30.8	6	7	0
CL1396.Contig5_All	uncharacterized protein LOC100250389	8.9932	1.3172	12	1	1	1	2.8185	12	1	1	1	1.7273	12	1	1	1		1.00533	0.998104		1.20934	1.18468		0.768747	0.804464	1.19496	0.00373471	0.785259	0.00890599	0.657143	0.0035048
CL1397.Contig3_All	unnamed protein product	124.98	110.21	20.3	18	28	15	133	20.4	21	33	14	148.53	20.6	20	28	15	1.25689	1.28352	1.19462	0.918295	0.932037	0.921344	0.716055	0.704201	0.73434	0.742076	0.000165598	0.576862	2.35182e-05	0.777362	4.15895e-05
CL140.Contig2_All	phytoene synthase	44.457	11.57	12	4	4	4	11.406	11.5	4	4	4	4.628	4.6	2	2	2	0.905465	0.93585		1.02283	0.994445		1.10418	1.09267		1.09556	0.0520565	1.19309	0.00946975	1.08902	0.0295749
CL1402.Contig1_All	unnamed protein product	33.856	16.489	10.3	2	2	0	7.1484	10.3	2	2	1	2.872	9.3	2	3	0
CL1402.Contig2_All	unnamed protein product	50.331	29.419	12.4	4	4	3	20.562	12.4	4	4	3	34.952	12.4	4	5	3	1.423	1.5358	1.54396	0.812439	0.748824	0.789569	0.625873	0.544472	0.485931	0.522087	5.28165e-05	0.367836	0.000207124	0.704549	0.00994468
CL1405.Contig3_All	disease resistance protein RPM1-like	28.257											1.7224	3.7	1	1	1
CL1406.Contig4_All	cytochrome c1-1, heme protein, mitochondrial-like	33.702	100.85	38.2	8	18	3	99.951	38.2	8	18	3	47.046	38.6	9	19	3	1.10229	0.963782	1.00788	0.886507	0.964978	0.936537	0.982946	1.08645	1.05737	0.906982	0.106885	1.01718	0.738627	1.1215	0.0422489
CL1407.Contig1_All	unnamed protein product	9.4326	1.3989	13.4	1	1	1	3.4129	13.4	1	1	1	2.2046	13.4	1	1	1		1.02738	0.986844		1.06441	1.09625		0.894055	0.914637	1.0727	0.106306	0.89796	0.0432839	0.837102	0.010797
CL1407.Contig4_All	glyoxalase II, putative	31.943	30.596	29.6	6	6	6	23.364	19.9	4	4	3	15.437	16.2	3	4	3	0.921794	0.938546	0.961692	1.07934	1.14606	1.08606	0.960934	0.926751	0.959777	1.17343	0.00213523	1.00901	0.626858	0.859879	0.00255867
CL1408.Contig1_All	uncharacterized protein LOC101263365	38.414	2.8795	30.9	9	12	1	3.4884	24.6	9	10	1	8.186	25.5	8	11	1	1.23932	1.26853	1.32657	0.945458	0.991215	0.888704	0.732751	0.64637	0.675246	0.736846	0.0012137	0.53577	0.000116868	0.727113	0.00276057
CL1408.Contig2_All	uncharacterized protein LOC100853981	57.93	121.2	33.8	14	19	6	199.31	29.4	14	18	6	149.85	27.9	12	16	5	1.1212	1.25197	1.19019	0.95787	0.980548	0.964406	0.807206	0.729638	0.805052	0.814631	0.00333495	0.657216	0.000803691	0.806765	0.00314417
CL141.Contig4_All	probable nucleolar protein 5-2-like	52.662	24.815	14.3	5	5	5	91.322	23.7	8	8	8	4.7859	18	6	6	1	1.09011	1.10228	1.05748	1.18305	1.10362	1.21348	0.63734	0.737231	0.692809	1.07701	0.0763333	0.636143	0.000496438	0.590654	0.000486772
CL141.Contig7_All	uncharacterized protein LOC100257708	17.421	12.892	34.8	4	6	4	15.565	34.8	4	4	4	18.255	34.8	4	6	4	0.492332	0.482122	0.457065	0.770819	0.799216	0.763737	1.93856	1.91503	1.99187	1.63028	4.78164e-05	4.08339	5.95859e-07	2.50472	9.0104e-07
CL1410.Contig1_All	60S ribosomal protein L12, putative	17.752	100.63	59.6	9	27	2	144.19	59.6	9	23	2	13.361	52.4	8	23	2	1.16119	1.15156	1.23894	0.882837	0.893002	0.883359	0.899203	0.952734	0.821309	0.748713	0.000247972	0.752669	0.00432285	1.00528	0.940784
CL1414.Contig1_All	eukaryotic peptide chain release factor subunit 1-3	49.092	112.79	38.2	15	28	5	69.492	35.9	14	23	5						1.27325	1.22248		0.900861	0.951935		0.681538	0.725903		0.742386	0.01296	0.563939	0.00426	0.759631	0.0224165
CL1414.Contig2_All	eukaryotic peptide chain release factor subunit 1-3	48.91	28.305	41.9	15	26	5	80.647	40.5	15	22	6	28.197	37.5	14	22	4	1.30876	1.3935	1.26708	0.892684	0.866932	0.90601	0.695019	0.599318	0.712413	0.671553	0.000207109	0.505562	0.000354551	0.752825	0.00668175
CL1414.Contig3_All	eukaryotic peptide chain release factor subunit 1-3	49.09											154.16	42.1	16	27	6			1.22124			0.933471			0.761605	0.76436		0.62363		0.815885
CL1417.Contig2_All	uncharacterized protein LOC100252085	54.505	3.9836	3.5	2	2	2	3.9051	3.5	2	2	2	4.7512	5.6	3	3	3			1.29523			0.903546			0.701939	0.697593		0.541941		0.776872
CL142.Contig2_All	pyrophosphatase	56.01	-2	28.2	15	30	0
CL142.Contig4_All	inorganic pyrophosphatase	80.574	181.43	25.7	18	42	5	215.26	24.5	18	47	5	194.45	26.6	19	49	5	0.809225	0.698392	0.78707	1.11321	1.08884	1.10766	1.11287	1.12969	1.12164	1.44234	0.00128636	1.46608	0.00106394	1.01646	0.10979
CL142.Contig5_All	pyrophosphate-energized vacuolar membrane proton pump-like	79.591	66.958	26	18	36	8	44.407	20.6	16	37	6	85.277	25.6	18	36	7	0.595959	0.497135	0.485804	1.26637	1.22535	1.2864	1.31942	1.42256	1.34296	2.39288	0.000187909	2.58721	0.000153957	1.08121	0.0443282
CL1422.Contig1_All	protein RMD5 homolog A-like isoform 1	12.644	11.12	43.8	5	5	3	7.1859	37.5	4	4	2	9.8285	37.5	4	4	2		1.25536	1.27989		0.895077	0.853388		0.767071	0.776608	0.68966	0.00475733	0.608885	0.000535106	0.882876	0.0371033
CL1422.Contig3_All	protein RMD5 homolog A isoform 1	43.085	1.4146	7.1	2	2	1						2.5785	9.2	3	3	1			1.04931			0.982278			0.951952	0.936122		0.907221		0.969127
CL1422.Contig4_All	protein RMD5 homolog A-like isoform 1	17.501	2.0699	6.4	1	1	1	1.6637	11.5	2	2	1	1.1671	11.5	2	2	1
CL1423.Contig2_All	hypothetical protein PRUPE_ppa000701mg	53.359	19.935	12.9	5	7	5	54.707	22.4	8	11	8	44.5	18.2	7	9	7	0.738593	0.763624	0.793535	1.33482	1.32253	1.23836	0.922382	1.00179	0.990538	1.69692	7.31251e-05	1.26961	0.00197555	0.748185	0.00115654
CL1424.Contig1_All	hypothetical protein PRUPE_ppa005963mg	46.651	8.4667	7.3	3	3	2	19.676	9.2	4	5	3	17.697	9.2	4	4	3	0.908377	0.966211	0.938973	1.12236	1.04359	1.15527	0.992959	0.99902	0.916433	1.18044	0.00925533	1.03371	0.378125	0.875704	0.0320581
CL1427.Contig3_All	probable alanyl-tRNA synthetase, chloroplastic	108.56	87.717	26.2	22	28	16	108.87	26.3	24	30	18	70.114	23.7	23	28	17	0.526561	0.557223	0.588242	1.19434	1.10676	1.06199	1.42452	1.41329	1.40809	2.01139	0.000118939	2.53937	8.40844e-06	1.2625	0.00247439
CL1428.Contig1_All	SPX domain-containing protein 2 isoform 1	33.68						3.4261	7.9	2	2	2							1.18109			1.00332			0.751621		0.849484		0.636376		0.749133
CL1431.Contig4_All	hypothetical protein PRUPE_ppa000591mg	109.67	6.1873	3.4	3	5	3	14.127	5.2	5	6	5	8.2767	5.2	5	6	5	0.889437	0.964774	0.95381	1.13474	1.07593	1.06365	1.10335	0.966357	1.01899	1.16606	0.00887658	1.09996	0.110205	0.943311	0.242395
CL1432.Contig2_All	phenazine biosynthesis protein, putative	17.563	3.0829	13.5	2	2	1	4.5444	13.5	2	3	1	4.475	13.5	2	3	1	1.12828	1.11612	1.13849	0.775004	0.723516	0.812046	1.0677	1.13894	1.01328	0.683017	0.000356792	0.951829	0.214973	1.39356	0.00222834
CL1432.Contig3_All	unnamed protein product	33.896						117.42	22.8	6	7	0
CL1432.Contig5_All	unnamed protein product	33.229	43.726	21.3	4	4	1	15.648	21.3	4	6	1	13.717	11.5	2	3	1	0.992274	1.03842	1.07545	0.96944	0.950339	0.952889	1.04346	1.00122	0.947921	0.924835	0.0323249	0.963444	0.360062	1.04175	0.231514
CL1434.Contig1_All	unnamed protein product	15.317											1.9998	14.5	2	2	1
CL1434.Contig3_All	actin-depolymerizing factor 2-like isoform 1	15.824	35.326	51.1	5	11	3	64.141	76.6	7	12	4	35.912	59.9	6	10	3	0.979038	1.0356	1.02377	0.990889	0.964752	0.994317	1.05854	0.989594	0.973768	0.970888	0.208874	0.994568	0.859375	1.02439	0.437156
CL1436.Contig1_All	RNA-binding protein with multiple splicing	25.219	5.4243	58.4	10	16	1	9.5651	55.8	9	15	1	11.097	55.8	9	15	1	1.10837		1.06188	0.997339		1.00874	0.855234		0.906461	0.92435	0.0713797	0.811745	0.0286624	0.878179	0.0480271
CL1436.Contig2_All	RNA-binding protein with multiple splicing	25.161	109.11	63.6	11	16	1	106.97	61	10	15	1	136.1	61	10	15	1	1.02518			0.996896			0.969041			0.97241		0.94524		0.972059
CL1436.Contig4_All	unnamed protein product	24.627	18.754	33.2	6	11	5	57.419	46.5	7	14	6	81.263	50	8	15	7	1.04687	1.06133	1.07928	1.02572	1.06362	1.06586	0.92239	0.837771	0.834013	0.989873	0.538483	0.813865	0.00368659	0.822191	0.00499454
CL1437.Contig3_All	uncharacterized protein LOC100242198	64.171	29.649	15.7	9	10	1	42.187	15.7	9	10	8	27.593	15.7	9	10	1		1.29537			0.961432			0.643461		0.742204		0.496737		0.669273
CL1439.Contig5_All	3beta-hydroxysteroid-dehydrogenase/decarboxylase isoform 2-like	61.403	18.488	10	4	4	4	9.3702	4.9	3	3	2	14.385	8.9	5	5	4	1.28593			0.960152			0.653422			0.746661		0.508132		0.68054
CL144.Contig4_All	cyclic nucleotide-gated ion channel 1	70.762											2.3867	3.1	1	1	1
CL1440.Contig4_All	probable catabolite repression protein creC-like	51.958	4.162	3.9	2	2	2						2.6009	3.9	2	2	2
CL1442.Contig3_All	uncharacterized protein LOC100265372	38.442	3.5246	8.2	2	2	2	9.8308	10.2	3	4	3						1.0352	1.06294		1.09287	1.08377		0.851974	0.825256		1.03742	0.117391	0.799391	0.00843777	0.77056	0.00396592
CL1442.Contig4_All	uncharacterized protein LOC100265372	38.615											3.1157	4.7	2	2	2			1.1224			1.01308			0.819493	0.902603		0.730125		0.808911
CL1445.Contig2_All	novel plant SNARE 13	18.671						5.7821	15.1	2	2	2							0.857589			0.813497			1.39214		0.948586		1.62332		1.71131
CL1447.Contig3_All	uncharacterized protein LOC101255339 isoform 1	26.139	2.7139	8.9	2	2	2	3.5216	8.9	2	2	2	2.9828	7.2	2	2	2	0.963024			0.942453			1.11239			0.978639		1.1551		1.18031
CL1449.Contig1_All	hypothetical protein PRUPE_ppa013466mg	13.014	18.433	50.8	7	11	6	7.3506	41.7	5	7	4	22.3	50.8	7	12	6	1.19557	1.42971	1.16073	0.888401	0.67302	0.957665	0.882085	0.769028	0.880134	0.665368	0.0299045	0.66858	0.00725749	1.00483	0.910558
CL1449.Contig2_All	RecName: Full=Peptidyl-prolyl cis-trans isomerase Pin1; Short=PPIase Pin1; AltName: Full=MdPin1; AltName: Full=Rotamase Pin1 >gi|15077233|gb|AAK83088.1|AF290200_1 Pin1-type peptidyl-prolyl cis/trans isomerase	13.129	9.274	53.3	5	6	4	39.595	67.5	8	8	7	11.122	60.8	7	10	6	1.26264	1.34189	1.27197	0.805331	0.78841	0.800394	0.851986	0.764258	0.844235	0.617602	1.83334e-05	0.634717	0.000330792	1.02771	0.500279
CL145.Contig2_All	long chain acyl-CoA synthetase 4	57.712	3.1696	9.6	5	6	1	10.754	11.7	6	6	1	2.4071	8.1	4	4	0	1.02089			1.22638			0.727598			1.20129		0.712712		0.59329
CL145.Contig3_All	long chain acyl-CoA synthetase 4	26.731	2.2291	21.4	5	10	0	3.8329	22.3	6	8	0	2.4002	22.3	5	8	0
CL1452.Contig1_All	syntaxin-22-like	23.332	6.9024	15.5	3	3	2
CL1453.Contig3_All	hypothetical protein PRUPE_ppa010844mg	25.992	90.301	42.9	12	22	3	73.84	42.9	13	24	4	21.169	43.3	13	28	3	2.02518	1.58376	1.57458	0.454892	0.683844	0.70714	0.190823	0.549189	0.532707	0.356105	0.0031354	0.245532	0.0136475	0.689493	0.290098
CL1454.Contig1_All	catalytic, putative	28.731	2.7054	13.8	3	3	1											0.899024			1.00038			1.13715			1.11274		1.26487		1.13671
CL1456.Contig2_All	NADP-malic enzyme	70.494	77.913	28.3	16	30	0	86.477	31.2	16	23	0	85.449	32.6	17	25	0
CL1456.Contig4_All	malate dehydrogenase	69.697	187.49	41	24	49	0	236.46	37.6	22	41	0	182.15	37.7	23	43	0
CL1456.Contig5_All	NADP-malic enzyme	70.404	7.5604	22	13	24	0	17.463	30.6	15	20	0	10.499	28.5	15	22	0
CL1456.Contig6_All	NADP-dependent malic enzyme, chloroplastic-like	70.348	176.03	33.2	18	34	5	164.69	30.8	17	27	5	175.47	29.8	16	27	5	1.43548	1.33852	1.43838	1.0101	0.986362	0.960777	0.428867	0.543996	0.39581	0.702033	0.000218134	0.324916	0.00032453	0.462821	0.00127961
CL1456.Contig7_All	NADP-dependent malic enzyme-like	39.559	4.6297	15.9	5	8	2	15.986	21.2	6	7	3	2.681	13.1	5	7	2	1.56181	1.58337	1.50317	0.541222	0.487396	0.54633	0.729038	0.759965	0.802343	0.338819	1.07805e-05	0.492938	2.41155e-05	1.45487	0.00121739
CL1456.Contig8_All	malic enzyme, putative	63.858	76.637	40.5	21	50	3	81.251	41.2	21	44	4	85.477	43.1	23	49	4	0.662637	0.645352	0.627005	1.08637	1.15161	1.14117	1.33657	1.31609	1.39711	1.74633	2.08492e-05	2.09291	6.6293e-06	1.19846	0.00206924
CL1456.Contig9_All	NADP-dependent malic enzyme-like	8.568						2.1192	38	2	3	1	2.6923	38	2	3	1
CL1458.Contig4_All	uncharacterized protein LOC100244375	34.268	34.149	16.6	4	4	4	34.097	16.6	4	5	4	21.217	16.6	4	4	4	1.40996	1.18085	0.989771	0.863515	0.928671	0.976228	0.588597	0.831843	1.03941	0.773174	0.0835333	0.686998	0.114226	0.888543	0.444061
CL1459.Contig1_All	trehalose-6-phosphate synthase, putative	76.485	119.04	25.7	10	11	9	61.812	16.4	8	10	7	73.889	25.8	10	11	10	0.942844	0.942805	0.88559	1.22819	1.29198	1.17693	0.757398	0.756656	0.886874	1.3341	0.00107647	0.866374	0.0619841	0.649407	0.00185237
CL1460.Contig1_All	vacuolar protein sorting-associated protein 54-like	26.773											1.7146	3.2	1	1	1			1.10892			1.03218			0.817342	0.930791		0.737059		0.791863
CL1462.Contig3_All	beta-galactosidase STBG3	31.938	4.0688	3.8	1	2	1	11.615	8.9	2	3	2	13.93	8.9	2	3	2	0.594743	0.523241	0.576651	1.08051	1.2155	1.1885	1.46532	1.41389	1.37356	2.0562	0.000166934	2.50955	2.77723e-05	1.22048	0.00789908
CL1465.Contig4_All	dual specificity protein kinase shkC-like	47.894	2.4475	3.7	2	2	2						1.6383	1.9	1	1	1			0.667769			0.946854			1.50886	1.41794		2.25956		1.59355
CL1468.Contig2_All	alpha-1,3/1,6-mannosyltransferase ALG2-like isoform 1	45.643	8.6904	12.3	3	3	3	12.387	12.3	3	3	3	9.2275	10.8	4	4	4	0.953571	1.06368	0.942511	1.08782	1.07259	1.09573	0.968614	0.83621	0.975493	1.10014	0.0679961	0.939371	0.372315	0.853868	0.0338594
CL1469.Contig10_All	peroxidase precursor	34.933						3.0542	23.6	6	7	0	2.2855	25.2	6	8	0
CL1469.Contig2_All	putative secretory peroxidase	35.759						30.057	24.9	6	7	1							0.956098			0.791138			1.2829		0.827466		1.3418		1.62158
CL1469.Contig4_All	peroxidase precursor	34.882	25.815	25.6	5	7	0						39.215	31.8	6	9	0
CL1470.Contig1_All	formin-like protein 5-like	85.893	-2	1	1	1	1
CL1472.Contig1_All	subtilisin-like protease-like	79.877	69.771	17.4	10	15	10	69.326	16.3	9	15	9	71.089	19.1	11	17	11	0.601663	0.567574	0.499746	1.53245	1.74852	1.71797	0.850783	0.896168	0.849529	2.9952	8.92138e-05	1.55573	0.00151113	0.519406	0.000129716
CL1472.Contig4_All	uncharacterized protein LOC100251872	38.15						18.741	7.7	2	2	2	6.6302	4.8	1	1	1		1.1811	1.22657		0.942676	0.963407		0.816523	0.731113	0.791672	0.00860084	0.642795	0.0169083	0.811946	0.065079
CL1477.Contig3_All	uncharacterized protein LOC100779195	19.992	11.324	21.1	3	5	3	8.5528	21.1	3	6	3	7.5878	9.7	2	5	2	0.527617	0.547791	0.516594	1.06081	1.08374	1.08132	1.52654	1.53329	1.59455	2.02629	2.77303e-06	2.9236	1.06592e-06	1.44284	1.86153e-05
CL1479.Contig1_All	mitochondrial import inner membrane translocase subunit Tim8/small zinc finger-like protein	8.0031											2.133	33.3	2	3	1			0.718823			0.981493			1.40227	1.36542		1.95078		1.42871
CL1480.Contig1_All	cleavage and polyadenylation specificity factor subunit 2	82.015	26.361	10.9	7	7	7	22.006	9.2	6	7	6	30.037	8.8	6	6	6	1.14497	1.20273	1.16927	0.925816	0.985609	0.93981	0.873767	0.772437	0.840988	0.81071	0.00088834	0.707199	0.0008867	0.872321	0.0284838
CL1481.Contig7_All	hypothetical protein PRUPE_ppa012614mg	18.494						5.4386	19.1	3	3	2
CL1482.Contig1_All	hypothetical protein PRUPE_ppa009153mg	33.194	7.3304	15.9	5	5	2	1.3805	9.5	3	3	1	1.7717	15.3	5	5	1			0.545799			1.50453			1.0765	2.75657		1.97234		0.715505
CL1484.Contig3_All	predicted protein	31.74	4.0633	4.3	1	1	1
CL1484.Contig4_All	uncharacterized protein LOC100258629	43.669						8.1264	3.6	1	1	1
CL1486.Contig4_All	importin subunit alpha-1	59.299	140.15	36.3	15	23	3	107.82	36.3	15	23	3	93.453	29.3	13	20	2	0.929271			1.00513			1.09082			1.08164		1.17385		1.08525
CL1486.Contig5_All	aquaporin protein 11	30.882						3.5174	12.5	3	4	3							1.14778			0.77098			1.04533		0.671712		0.910736		1.35584
CL1487.Contig1_All	Nodulation receptor kinase precursor, putative	48.006						3.5138	4.6	2	2	1	1.9459	5.7	2	2	1			1.29369			1.00413			0.596135	0.776175		0.460801		0.593683
CL1489.Contig2_All	SURP and G-patch domain-containing protein 1-like protein-like isoform 1	47.91	17.592	17.4	5	6	5	20.08	13.5	5	7	5	19.507	16.9	6	6	6	1.25116	1.1641	1.16119	0.914779	0.950442	0.977123	0.761859	0.81222	0.805313	0.79474	0.00178636	0.665295	0.000210023	0.837123	0.00303143
CL1490.Contig2_All	unknown protein	39.701	7.6725	17.1	6	6	6	13.943	11.2	4	4	4	11.978	14.1	5	6	5	1.22917	1.2431	1.36965	0.794414	0.830861	0.841814	0.909343	0.852373	0.66695	0.642149	0.0003308	0.632148	0.00974024	0.984425	0.814553
CL1493.Contig3_All	uncharacterized protein LOC100259509	78.45	8.8609	7.9	5	5	5	10.278	5.4	4	5	4	14.554	6.7	5	6	5	1.24329	1.31395	1.14622	0.940167	0.901073	1.01405	0.733045	0.681445	0.777915	0.770978	0.00782685	0.591988	0.000682927	0.76784	0.00684848
CL1495.Contig2_All	unnamed protein product	58.184	43.107	21.3	13	18	11	53.832	17.9	11	19	10	55.223	21.1	13	21	11	1.11603	1.01039	1.10869	1.06283	0.996684	0.998018	0.825687	0.88456	0.854298	0.945106	0.219925	0.792721	0.00357837	0.838764	0.00377149
CL1496.Contig1_All	unnamed protein product	80.866	1.4261	14.5	10	12	1
CL15.Contig3_All	unnamed protein product	65.877	30.778	37.6	17	28	4	84.305	43.1	19	30	4	26.291	41.2	19	30	5	0.927714	1.00352	0.864986	1.02208	1.00877	0.99232	1.07468	0.944965	1.14474	1.08117	0.142186	1.13167	0.159347	1.04671	0.497127
CL15.Contig4_All	unnamed protein product	65.863	199.88	41.4	19	32	0	323.31	45.7	21	36	0	320.76	41.1	19	32	0
CL150.Contig1_All	L-ascorbate oxidase-like	29.422											2.0248	5.4	1	1	1
CL1501.Contig2_All	protease Do-like 7-like	20.646	1.9078	30.6	6	8	1	1.8741	46.2	8	10	1	2.6135	36	7	9	1		0.512042	0.640973		0.782993	0.885847		1.89194	1.61075	1.44737	0.100001	3.03786	0.0150247	2.09888	0.0182575
CL1501.Contig4_All	protease Do-like 7-like	67.658	60.033	22.7	14	22	5	173.51	30.8	17	23	6	101.14	25.4	16	22	6	1.1617	1.12962	1.13412	0.988336	1.03691	1.07996	0.804546	0.785263	0.71917	0.906514	0.0218391	0.674068	0.000356721	0.743583	0.00223898
CL1503.Contig2_All	uncharacterized protein LOC100264639	76.194	46.86	14.8	7	7	7	47.599	12.9	6	7	6	64.797	13.1	6	7	6	0.740488	0.766613	0.880439	1.30485	1.26332	1.32332	0.980226	0.964042	0.966601	1.62992	0.000847438	1.21919	0.0193866	0.748009	3.8579e-05
CL1505.Contig1_All	predicted protein	7.9629	19.824	32	1	1	1											0.696529			1.81617			0.533912			2.60745		0.766532		0.293977
CL1506.Contig2_All	hypothetical protein VITISV_030148	127.3	4.3563	2.6	3	4	2	10.848	3.4	4	5	3	12.996	5	6	7	5	1.32076	1.30556	1.31079	1.10879	1.07422	1.06271	0.445797	0.507482	0.51004	0.824389	0.000126007	0.371673	2.33537e-05	0.450847	6.39387e-05
CL1506.Contig3_All	hypothetical protein VITISV_030148	123.64	20.691	3.3	3	4	2	6.2663	2.7	2	3	1						0.973233	0.985581		1.22711	1.00259		0.791725	1.01672		1.13829	0.343941	0.923235	0.556406	0.811069	0.31787
CL1508.Contig1_All	putative chorismate mutase	36.789	42.455	14	4	5	4	44.352	13.4	4	5	4	44.55	16.1	5	5	5	1.05617	1.09064	0.961538	1.04477	0.974767	1.02929	0.863663	0.914539	0.997066	0.980856	0.693257	0.892845	0.113681	0.910272	0.111164
CL1508.Contig7_All	uncharacterized protein LOC100264638	35.092	29.542	26.2	8	10	8	78.599	26.2	8	12	8	63.285	22.2	7	9	7	0.70085	0.729341	0.53882	1.01088	0.980149	0.943378	1.43912	1.39461	1.68797	1.49029	0.0137339	2.29643	0.00170962	1.54093	0.00233888
CL1511.Contig2_All	mannosyl-oligosaccharide 1,2-alpha-mannosidase MNS1-like	65.368	34.26	24.4	11	14	11	47.312	23.3	11	13	11	77.972	20.2	10	14	10	1.22101	1.17239	1.17955	1.07052	1.02245	1.03299	0.641406	0.706122	0.711664	0.874895	0.00207169	0.576327	0.000102492	0.658739	0.000320427
CL1512.Contig4_All	unnamed protein product	67.445	64.602	22.5	10	13	10	70.426	21	10	11	10	132.26	26.7	12	14	12	1.07922	1.075	1.07799	1.07192	1.12415	1.10317	0.721197	0.739593	0.760856	1.02074	0.216819	0.687346	1.73112e-05	0.673381	4.46158e-05
CL1512.Contig5_All	cleavage and polyadenylation specificity factor subunit 5-like	22.69	2.9036	20.7	4	7	1	66.942	20.7	4	6	1	2.551	20.7	4	7	1	1.22973	1.20636	1.18547	0.970013	0.968394	1.00295	0.719361	0.754842	0.744577	0.812181	0.000181392	0.612658	1.03728e-05	0.754337	0.000103904
CL1512.Contig6_All	cleavage and polyadenylation specificity factor subunit 5-like	22.768	39.075	20.7	4	7	1	2.8237	20.7	4	6	1	42.058	20.7	4	7	1	1.04911			0.963868			0.972037			0.918751		0.926537		1.00847
CL1513.Contig4_All	uncharacterized protein LOC101254125	92.621						7.3134	2.1	2	2	2	1.4667	0.8	1	1	1
CL1519.Contig4_All	unnamed protein product	48.495											1.7624	1.9	1	1	1
CL1521.Contig1_All	30S ribosomal protein S17	10.393						5.7109	26.7	2	2	2							1.21389			0.992089			0.719312		0.817284		0.59257		0.725048
CL1521.Contig2_All	30S ribosomal protein S17-like isoform 1	5.333	2.4753	18.4	1	1	1						2.2629	18.4	1	1	1
CL1522.Contig2_All	probable inactive receptor kinase At5g67200-like	71.975											2.5904	1.4	1	1	1
CL1525.Contig1_All	hypothetical protein PRUPE_ppa001813mg	32.022						3.5483	6.4	1	1	1	15.358	14.5	3	4	3		1.11498	1.26306		0.991583	0.916876		0.85357	0.731401	0.802537	0.0970401	0.666505	0.0547111	0.830497	0.162171
CL1526.Contig2_All	conserved hypothetical protein	24.088	5.6635	15.2	4	5	3	4.4649	11.3	3	3	2	2.0417	6.9	2	3	1			1.13274			0.909907			0.916119	0.803282		0.808766		1.00683
CL1528.Contig3_All	mitochondrial import receptor subunit TOM40 homolog 1	34.33	85.416	38.5	8	14	5	100.44	41.1	10	16	7	94.446	41.1	9	16	5	1.0487	1.03506	1.02226	1.02142	1.02419	1.03627	0.921312	0.935878	0.956333	0.992228	0.417576	0.905829	0.00163993	0.912925	0.00145512
CL1530.Contig3_All	hypothetical protein VITISV_002512	26.015	1.7956	6.8	2	2	2	3.0538	6.8	2	2	2	2.4948	6.8	2	2	2	0.685839	0.809869		1.24231	1.25321		1.16686	0.98603		1.66846	0.0251058	1.43938	0.0913354	0.862703	0.214733
CL1531.Contig4_All	uncharacterized protein LOC100249234	61.474						1.782	2.6	2	2	2	1.5796	2.8	2	2	2		1.22404	1.61897		0.971472	0.733051		0.727645	0.44454	0.599548	0.123185	0.412304	0.085379	0.687691	0.298904
CL1533.Contig1_All	uncharacterized protein LOC100246216	9.2267	2.7263	22.6	2	3	2	2.5168	22.6	2	3	2	3.0858	22.6	2	2	2	0.504315			0.823316			1.86566			1.63254		3.6994		2.26603
CL1533.Contig2_All	dual protein phosphatase 4	41.835	8.0936	11.2	4	4	4	8.5886	5.6	2	2	2	7.3359	5.6	2	2	2	0.902474	0.919288	0.864281	1.19798	1.18932	1.24521	0.919513	0.906489	0.921535	1.35236	0.000200482	1.02289	0.293737	0.756374	5.1244e-05
CL1535.Contig2_All	beta-adaptin-like protein A	91.731	25.952	8.8	6	8	6	22.748	14.9	8	8	8	47.592	10.5	7	11	7	1.04194	1.1904	0.995953	1.02503	1.01125	1.02914	0.894935	0.739465	0.874101	0.949546	0.414807	0.777036	0.0347435	0.818324	0.0277072
CL1535.Contig3_All	SNF1-related protein kinase regulatory subunit gamma-1-like	7.782	2.4529	18.8	1	1	1						2.6856	18.8	1	1	1
CL1536.Contig1_All	uncharacterized protein LOC100256039	14.833						8.3034	10.9	1	1	1							1.09282			1.02951			0.842929		0.942066		0.771333		0.818767
CL1536.Contig3_All	uncharacterized protein LOC100260846 isoform 1	62.071	4.3762	4.8	3	3	3	8.4752	2.1	1	1	1	9.4013	8.5	3	3	2	1.38363	1.38369		0.876436	0.909971		0.610543	0.57764		0.645537	0.00183359	0.429363	0.00107064	0.665125	0.00665965
CL1539.Contig1_All	unnamed protein product	37.858	2.3266	16.7	5	7	2	2.6971	8.8	3	4	1	4.3895	16.7	5	6	2	1.02432		0.986544	1.07804		1.08027	0.882777		0.932188	1.07332	0.0637101	0.902579	0.0899962	0.84092	0.0237585
CL154.Contig2_All	DEAD-box ATP-dependent RNA helicase 53-like	60.505	54.901	26.9	13	15	13	74.947	34	16	20	16	122.04	29.5	14	18	14	1.18257	1.19412	1.28065	0.862814	0.887408	0.889691	0.886116	0.832453	0.744665	0.721812	0.000269696	0.673504	0.00218869	0.933074	0.238336
CL1541.Contig1_All	ADP-ribosylation factor-like 8a	20.468	158.78	45.1	6	11	3	111.62	45.1	6	10	3	125.64	50.5	7	13	4	0.881939	0.908609	0.86754	1.13275	1.12632	1.10716	1.05908	1.03372	1.04283	1.26641	9.93696e-05	1.17966	0.000413479	0.931496	0.00198102
CL1541.Contig2_All	ADP-ribosylation factor-like 8a	20.507	113.17	61.4	8	13	5	95.988	56	7	10	4	69.158	61.4	8	13	5	0.856882	0.963625	0.905896	1.15669	1.04212	1.12961	1.07494	1.00455	1.02497	1.22081	0.0125449	1.13866	0.0295388	0.932708	0.138571
CL1542.Contig1_All	uncharacterized protein LOC100241664	25.331						4.612	8.7	1	1	1	3.5459	8.7	1	2	1		1.28038	1.21154		0.889202	0.974291		0.739537	0.73987	0.747813	0.032005	0.59368	0.00280069	0.793889	0.0373464
CL1543.Contig2_All	hypothetical protein VITISV_005100	9.5207	8.2772	23.1	2	2	2	9.7994	14.1	1	1	1	4.269	23.1	2	2	2	0.610847			1.0615			1.46386			1.73776		2.39645		1.37905
CL1545.Contig2_All	CDPK-related protein kinase	26.91	2.0467	4.2	1	1	1
CL1546.Contig1_All	plastidic ATP/ADP-transporter	67.931	22.788	13.4	8	11	2	8.8319	12.1	7	10	2	6.2783	12.1	7	10	2	0.959639	0.932546		1.142	1.14349		0.901961	0.937621		1.20786	0.00570581	0.9722	0.361492	0.804897	0.00787995
CL1546.Contig2_All	plastid ATP/ADP transport protein 2	66.226	-2	11.7	7	10	1	2.939	10.4	6	9	1
CL1546.Contig4_All	plastid ATP/ADP transport protein 2	66.116	4.6881	11.7	8	11	2						28.123	12.7	8	11	3	1.16247		1.14472	1.35811		1.17889	0.392771		0.611269	1.09961	0.323419	0.43518	0.0607703	0.395758	0.055008
CL1550.Contig2_All	ribosomal petrp-like protein	20.103	34.977	42.6	10	18	0	30.689	42	9	19	0	38.358	52.8	11	18	0
CL1552.Contig4_All	proteasome subunit beta type-7-A-like	29.52	74.129	48.4	10	25	10	57.016	37.7	8	22	8	49.324	45.1	9	22	9	1.12106	1.09914	1.11423	0.984386	0.953568	1.01778	0.832516	0.841936	0.855359	0.886429	0.00357512	0.758695	9.36969e-06	0.855901	0.00159356
CL1554.Contig2_All	formimidoyltransferase-cyclodeaminase-like	29.19	47.976	30.9	7	9	7	27.313	26.5	6	7	6	60.134	26.5	6	7	6	0.7663	0.818977	0.794066	1.09426	1.17327	1.18655	1.2168	1.13262	1.20148	1.45169	0.000303359	1.49239	0.000165669	1.02803	0.454651
CL1554.Contig3_All	glutaminyl-tRNA synthetase	32.428	2.039	34.4	10	16	0	3.3724	39.9	13	20	0
CL1554.Contig4_All	glutaminyl-tRNA synthetase isoform 2	20.252	10.755	30.1	5	8	2	8.0551	42.8	7	9	3	7.3618	30.1	5	6	2	0.991428		0.979569	1.05131		1.03822	0.956386		0.986783	1.06014	0.0214086	0.985882	0.482831	0.929954	0.0497241
CL1554.Contig5_All	glutaminyl-tRNA synthetase	76.024	61.644	28.8	20	30	4	93.414	36.6	25	36	6	70.813	31.9	22	31	7	1.16643	1.06856	1.18088	0.90176	0.942309	0.956642	0.879145	0.943097	0.837834	0.819911	0.00539881	0.77874	0.00580019	0.949786	0.246869
CL1556.Contig3_All	methionine synthase	37.161	228.25	53.2	16	58	8	296.53	53.2	16	54	8	211.72	58.1	17	59	9	1.61293	1.57518	1.49805	0.770493	0.780532	0.796553	0.412326	0.472761	0.546126	0.500959	8.43718e-06	0.305413	0.000143172	0.609655	0.00357694
CL1556.Contig4_All	methionine synthase	48.161	323.31	60.6	25	94	17	323.31	62.7	26	87	18	323.31	58.8	24	86	17	1.63571	1.55593	1.5825	0.787443	0.787528	0.829857	0.404625	0.460999	0.441024	0.503719	7.30127e-06	0.273692	5.95877e-06	0.543344	0.000130807
CL1556.Contig5_All	vitamin-b12 independent methionine synthase, 5-methyltetrahydropteroyltriglutamate-homocysteine	84.677	54.805	47.6	32	102	2	34.718	51.2	34	103	2	40.998	49.5	33	106	2	1.18945	1.1813	1.26976	1.04357	1.12785	1.0078	0.694964	0.618066	0.624741	0.873294	0.0281972	0.532282	0.000136181	0.60951	0.000585634
CL1558.Contig1_All	plastid acyl carrier protein	14.992	14.478	10.7	1	2	1	6.9027	10.7	1	2	1	18.413	10.7	1	3	1	1.08575	1.03337	1.10212	1.13867	1.12368	1.17407	0.733753	0.822506	0.674372	1.0668	0.0502034	0.692475	0.00365711	0.649114	0.00179725
CL1558.Contig3_All	plastid acyl carrier protein	14.865	7.3929	19.6	2	3	2	7.0214	19.6	2	3	2	6.0185	19.6	2	3	2	1.06162	1.13549	1.09593	1.05047	1.02122	1.10657	0.861669	0.794121	0.755214	0.965143	0.307258	0.732152	0.00190524	0.758594	0.00353714
CL156.Contig2_All	unnamed protein product	48.631	4.9674	34.1	14	19	0	2.702	29.9	12	13	0	2.299	27.3	11	14	0
CL156.Contig3_All	calcium-dependent protein kinase 1	58.917	40.969	27.4	14	19	3	46.643	29.3	14	15	3	47.121	25.1	13	17	3		1.10804	0.9511		0.84594	1.07621		1.01884	0.984757	0.933472	0.658876	0.973026	0.783154	1.04237	0.728072
CL156.Contig4_All	calcium-dependent protein kinase 1	55.375	13.928	25.9	11	14	5	19.657	14.7	7	8	3	12.979	16.5	7	10	3	1.15448	1.06816	0.86133	0.902309	0.964291	1.05334	0.89483	0.946073	1.13138	0.946812	0.643578	0.963786	0.774774	1.01793	0.869274
CL1560.Contig2_All	hypothetical protein PRUPE_ppa005291mg	27.77						5.3288	9	2	2	2							1.28339			0.951624			0.668655		0.741491		0.521006		0.702647
CL1561.Contig4_All	uncharacterized protein LOC100810451	9.8141	43.482	36.3	3	6	2	35.964	36.3	3	7	2	44.379	36.3	3	7	2	0.408917	0.696727	0.551223	0.855596	0.927734	0.986351	1.96084	1.6023	1.75416	1.67164	0.0284339	3.20925	0.00197966	1.91982	0.00080758
CL1563.Contig2_All	predicted protein	10.907	7.348	11	1	2	1											0.80525			1.11408			1.14237			1.38352		1.41866		1.0254
CL1566.Contig3_All	uncharacterized protein LOC100264112	74.617	13.759	8.5	4	6	3	13.16	9.6	5	5	4	16.815	14.5	7	8	7	0.847269	0.921973	0.768578	1.10338	0.940961	1.04168	1.09666	1.16867	1.27003	1.21602	0.0491249	1.39307	0.00794178	1.1456	0.0966808
CL1569.Contig4_All	aldose 1-epimerase, putative	33.894	10.86	22.8	6	7	6	39.65	16.8	4	5	4	20.247	14.4	4	4	4	0.810785	0.656228	0.598245	1.37421	1.59345	1.65153	0.854513	0.829588	0.847474	2.23662	0.00158137	1.22579	0.0791909	0.548056	0.000464066
CL1573.Contig3_All	high mobility group B protein 1-like	18.79						1.2395	9.6	2	2	2							1.06882			1.08362			0.817461		1.01385		0.764825		0.754378
CL1574.Contig3_All	heparanase-like protein 1-like	53.425	11.664	11.8	7	13	7	33.702	13.9	8	13	8	26.547	13.9	8	12	8	1.05101	1.0399	1.02086	1.27684	1.22777	1.23365	0.657804	0.666292	0.707811	1.20133	0.000256581	0.652976	6.01893e-05	0.543543	1.88108e-05
CL1575.Contig1_All	uncharacterized protein LOC100252003	83											1.7977	1.5	1	1	1			1.01667			0.910912			1.07289	0.895975		1.0553		1.17782
CL1577.Contig3_All	peptide transporter PTR2-like	44.53	19.414	5	2	4	1	15.32	5	2	3	1	19.936	7.5	3	4	2	0.801496	0.841422	0.870685	1.08319	1.1622	1.18152	1.18077	1.04078	0.985779	1.36335	0.00098869	1.27599	0.0146275	0.935924	0.316012
CL1579.Contig1_All	hypothetical protein VITISV_002904	12.568	5.4416	10.6	1	1	1	4.3062	10.6	1	1	1	9.5223	19.5	2	2	2	1.00876	1.06328	0.981787	0.988457	1.00108	1.00523	1.0005	0.913297	1.01916	0.98066	0.471858	0.960421	0.376269	0.979363	0.556511
CL1584.Contig3_All	probable nucleoredoxin 2	16.619	3.6397	17	2	2	2	1.1775	4.8	1	1	1	3.2949	12.2	1	1	1	0.690309	0.68635		0.667179	0.692363		1.78054	1.75329		0.987567	0.568588	2.56696	7.61968e-05	2.59928	0.000440862
CL1585.Contig2_All	RecName: Full=V-type proton ATPase catalytic subunit A; Short=V-ATPase subunit A; AltName: Full=V-ATPase 69 kDa subunit; AltName: Full=Vacuolar proton pump subunit alpha >gi|167560|gb|AAA33139.1| 70kD vacuolar H+-ATPase	68.663	323.31	62	35	74	35	323.31	63.4	38	76	38	323.31	58.9	34	61	34	1.01633	1.00239	1.02211	1.05356	1.06183	1.04544	0.920024	0.929018	0.891795	1.03946	0.00614365	0.901344	0.00158184	0.867126	0.000406241
CL1587.Contig1_All	hypothetical protein PRUPE_ppa001001mg	35.281											1.1983	3.7	1	1	1
CL1587.Contig3_All	beta-adaptin-like protein C-like	21.648	34.849	25.5	4	7	3	35.824	29.6	5	7	4	31.895	29.6	5	8	4	0.765507	1.09207	1.09544	0.95281	1.05025	1.02955	1.3703	0.821735	0.8385	1.02695	0.764784	1.02625	0.962812	0.999314	0.872306
CL1589.Contig1_All	dual specificity protein kinase shkB	31.531						-2	3.2	1	1	1							0.194205			1.17322			1.90397		6.04115		9.80388		1.62285
CL1590.Contig1_All	LETM1 and EF-hand domain-containing protein 1, mitochondrial	9.8819	1.6695	28.1	3	3	1	1.5334	28.1	3	3	1	2.0245	28.1	3	3	1	0.584471	0.608992		1.39053	1.37898		1.14523	1.12299		2.32057	0.000619576	1.90053	0.00125445	0.818994	0.00283588
CL1590.Contig2_All	LETM1 and EF-hand domain-containing protein 1, mitochondrial	65.273	8.0432	15.9	9	9	1	8.8492	16.8	9	9	1						0.900461	0.921442		1.24353	1.23308		0.873173	0.85674		1.35935	0.00159175	0.949509	0.0739921	0.698501	0.000837961
CL1590.Contig4_All	LETM1 and EF-hand domain-containing protein 1, mitochondrial	84.421	8.4772	14.5	10	10	1	48.219	15.2	10	10	0						1.02986			1.12936			0.819923			1.09661		0.796149		0.726008
CL1590.Contig5_All	LETM1 and EF-hand domain-containing protein 1, mitochondrial	84.577						18.165	13.6	9	9	0	24.101	11.6	9	9	3			0.793178			1.28246			0.978282	1.61686		1.23337		0.762818
CL1590.Contig6_All	unnamed protein product	83.406						3.4334	24.1	15	21	2	7.5921	24.9	14	20	0		1.12665			0.8496			0.989753		0.754094		0.878492		1.16496
CL1590.Contig7_All	JMS10C05.2	84.824	10.127	24.7	15	23	2						3.8909	24.4	14	20	1	0.92708		0.818931	1.11293		1.18105	0.977647		1.05205	1.31384	0.057432	1.16247	0.169707	0.884793	0.121651
CL1591.Contig2_All	ATP-dependent zinc metalloprotease FtsH-like	38.499	3.5907	3.8	1	1	1	3.8355	3.8	1	1	1						0.996512	1.03056		1.02102	0.938581		0.982102	1.02442		0.966714	0.525	0.989862	0.739931	1.02394	0.656847
CL1592.Contig2_All	E3 SUMO-protein ligase MMS21-like	25.226						9.5237	8.6	2	2	2							1.38905			0.810211			0.677167		0.583284		0.487503		0.835791
CL1592.Contig3_All	hypothetical protein PRUPE_ppa010465mg	13.517	7.633	9.2	1	1	1						6.9293	9.2	1	1	1	1.41614			0.832928			0.613135			0.588168		0.432962		0.73612
CL1595.Contig2_All	probable S-adenosylmethionine-dependent methyltransferase At5g37990	39.434	17.977	14	5	8	5	25.473	16.5	6	6	6	12.737	11.4	4	5	4	0.910429	0.912762	0.905788	0.933319	0.917599	0.936799	1.14696	1.22222	1.1809	1.02152	0.0346888	1.30088	0.000142963	1.27347	0.000241701
CL1597.Contig1_All	fructose-1,6-bisphosphatase, cytosolic-like	37.136	225.49	58.2	18	40	18	231.62	59.1	18	40	18	182.48	58.5	17	35	17	0.490258	0.528623	0.51964	1.14496	1.13933	1.11479	1.54664	1.50276	1.42757	2.20931	5.19626e-06	2.90992	5.23445e-06	1.31712	0.000377932
CL1598.Contig2_All	unnamed protein product	65.981						122.66	37.8	20	33	20							0.998171			1.01804			0.969151		1.0199		0.970926		0.95198
CL1598.Contig3_All	unnamed protein product	71.021	167.99	36.2	20	33	20						140.73	39.3	22	33	22	0.964287		0.963718	1.00623		1.0216	1.01217		0.991717	1.05177	0.0218828	1.03936	0.0635445	0.988195	0.448168
CL160.Contig2_All	predicted protein	54.097	56.04	15	7	8	7	80.826	12.9	5	6	5	39.138	10	3	5	3	1.26705	1.39803	1.31527	0.904137	0.752448	0.732409	0.728374	0.69661	0.872401	0.600196	0.00204703	0.577181	0.00175356	0.961654	0.700562
CL160.Contig3_All	unnamed protein product	23.009	3.0859	8.4	2	2	1	2.1122	8.4	2	2	1	2.8722	8.4	2	2	1	1.21835		1.25568	1.05523		0.99417	0.643022		0.658517	0.828367	0.0299621	0.526081	0.000894387	0.635082	0.00496841
CL1600.Contig3_All	d-2-hydroxyglutarate dehydrogenase, mitochondrial-like	59.054	108.84	14.9	8	11	8	89.801	16.2	8	11	8	83.198	13.2	7	9	7	0.975732	0.988628	0.937316	1.10416	1.11297	1.0861	0.903435	0.92742	0.990915	1.13838	0.00179055	0.972462	0.422308	0.854249	0.00510184
CL1601.Contig1_All	hypothetical protein PRUPE_ppa009769mg	22.497	52.396	34.8	5	11	4	47.692	34.8	5	10	4	53.934	34.8	5	13	4	0.56769	0.602207	0.566915	0.92484	0.867892	0.906426	1.58084	1.51855	1.57147	1.55409	8.65704e-05	2.68933	1.90823e-06	1.73049	1.69487e-05
CL1603.Contig1_All	GATA transcription factor 24-like	39.367	8.6075	8.6	2	3	2	1.9441	8.6	2	2	1						1.18858			1.09544			0.788181			0.921632		0.663127		0.719513
CL1604.Contig1_All	YABBY-like transcription factor GRAMINIFOLIA	15.408	3.5166	13.9	2	3	2	2.7482	7.3	1	1	1	3.8052	13.9	2	3	2	1.66329		1.56264	0.490082		0.565487	0.645893		0.700904	0.327214	0.00483012	0.417491	0.0034451	1.2759	0.0967038
CL1605.Contig4_All	glycine dehydrogenase	114.39	323.31	53.7	46	115	7	23.699	52.5	44	120	5	25.342	49	41	115	6	0.664769	0.435916	0.479334	0.85919	0.913362	0.884862	1.54817	1.85532	1.74693	1.68189	0.014174	3.25972	0.000988548	1.93813	0.000299281
CL1605.Contig5_All	hypothetical protein VITISV_032016	61.42	13.448	49.6	18	59	1	13.44	44.5	17	50	1	23.72	40.7	17	54	1	0.702347	0.666393	0.57475	0.867448	0.892024	0.914147	1.54833	1.56657	1.67046	1.37568	0.00648957	2.46225	0.000150258	1.78984	3.18874e-05
CL1607.Contig1_All	protein with unknown function	49.602	300.7	63.1	26	64	24	276.97	57.9	25	53	23	323.31	59.2	24	63	23	1.20042	1.22627	1.22246	0.965305	0.974728	0.966304	0.743605	0.717562	0.714238	0.796441	6.38755e-06	0.596139	3.53916e-06	0.748504	2.46691e-05
CL1611.Contig1_All	signal peptide peptidase-like 3-like	12.368						6.0189	10	1	1	1
CL1611.Contig3_All	hypothetical protein PRUPE_ppa003053mg	66.053	305.16	41.6	19	43	1	323.31	48	23	44	1	307.33	41.6	19	35	1	1.40798		1.42854	0.746189		0.773318	0.717717		0.660339	0.535694	0.000951355	0.485826	0.00340566	0.90691	0.162052
CL1612.Contig10_All	importin subunit alpha-1 isoform 1	55.753	35.569	39.6	18	31	0	13.517	37.1	17	27	0	24.248	38.6	16	30	0
CL1612.Contig11_All	importin subunit alpha-1	58.639	30.563	37.9	16	31	0	73.955	37.5	17	29	1	125.68	37.3	15	30	1
CL1612.Contig12_All	importin alpha, putative	14.024	8.6653	39.4	3	6	1	11.558	40.9	3	5	1						0.942484	0.863442		1.13817	1.09031		0.92946	1.08795		1.23398	0.0495194	1.11711	0.351266	0.905283	0.336386
CL1612.Contig2_All	importin subunit alpha-1	58.33						27.084	32.8	17	28	1	238.73	32.8	16	31	1		1.24391	1.18392		0.954027	1.07765		0.719465	0.666565	0.836828	0.111848	0.570893	0.00650995	0.682211	0.033767
CL1612.Contig3_All	importin subunit alpha-1-like	54.861	2.9284	28.7	11	19	1	11.193	27.5	11	18	1	6.9628	26.1	10	19	0		1.16495			0.942684			0.838348		0.809206		0.719644		0.889321
CL1612.Contig4_All	predicted protein	58.569						12.009	34.3	16	31	1	18.368	33	14	30	1
CL1612.Contig5_All	Impa2	22.646											1.8594	25.1	4	8	1
CL1612.Contig6_All	importin subunit alpha-1 isoform 1	55.805	317.87	49	18	33	2	188.13	40.4	17	32	0	6.6529	39	15	31	0	1.2792			0.817268			0.816563			0.638891		0.63834		0.999138
CL1612.Contig8_All	Impa1	14.285											6.1841	32.1	3	3	1			0.964034			1.07693			0.966384	1.11711		1.00244		0.897347
CL1613.Contig2_All	hypothetical protein PRUPE_ppa006377mg	16.736						2.114	12.1	2	2	2							1.43063			0.76786			0.666278		0.536727		0.465722		0.867708
CL1613.Contig3_All	hypothetical protein PRUPE_ppa006377mg	20.94											1.4718	8.8	2	2	2			1.44503			0.643715			0.776943	0.445469		0.537667		1.20697
CL1616.Contig2_All	nuclear cap-binding protein subunit 1-like isoform 2	97.377	122.36	23.8	15	20	15	101.54	23	14	19	14	193.77	22.4	12	16	12	1.13944	1.13278	1.13519	1.01689	1.07163	1.03811	0.81434	0.739904	0.767192	0.917598	0.00493152	0.681292	0.000162808	0.742473	0.000722439
CL1622.Contig3_All	Protein phosphatase 1 regulatory subunit, putative	27.859	2.4273	3.5	1	1	1	3.13	3.5	1	1	1	2.3755	3.5	1	2	1		0.903506	0.724554		0.998266	0.669433		1.13231	1.72924	1.02435	0.96809	1.75764	0.148712	1.71586	0.206105
CL1623.Contig2_All	syntaxin-81-like isoform 1	13.269	1.2755	6.1	1	2	1	1.6358	6.1	1	2	1	1.797	6.1	1	1	1		1.24324			0.967495			0.705955		0.778206		0.567837		0.729674
CL1624.Contig4_All	secologanin synthase isoform 1	58.148	5.6409	6.5	3	3	2											0.750871			1.16242			1.16437			1.54809		1.55069		1.00168
CL1624.Contig7_All	LOW QUALITY PROTEIN: secologanin synthase-like	28.422						3.9443	9.3	2	2	2	7.1202	9.3	2	2	1		0.657335			1.19529			1.25423		1.81839		1.90806		1.04931
CL1627.Contig2_All	pectinesterase 3	51.78	4.3312	6.3	3	3	3	3.8894	4.2	2	2	2	4.9689	4.2	2	2	2	0.961153			1.28645			0.744243			1.33844		0.774323		0.578525
CL1628.Contig3_All	predicted protein	7.5445						2.9223	34.3	1	1	1
CL163.Contig3_All	Splicing factor U2AF-associated protein, putative	43.196	7.6029	8.9	2	2	2	5.2935	8.9	2	2	2	8.5799	13.3	3	3	3
CL1630.Contig1_All	hypothetical protein VITISV_007757	30.67	2.8154	8.1	2	2	2	5.1089	8.1	2	2	2	2.5793	7	2	2	1	0.919071	0.98779	0.898534	1.09788	1.05347	1.04821	1.00477	0.95928	1.08628	1.1405	0.0146861	1.08731	0.145869	0.953358	0.279808
CL1631.Contig1_All	conserved hypothetical protein	5.173	1.1591	15.2	1	1	1	1.6846	15.2	1	1	1
CL1631.Contig2_All	NADPH:adrenodoxin oxidoreductase, mitochondrial	10.593						2.6799	16.7	1	1	1	2.9524	16.7	1	1	1
CL1631.Contig5_All	NADPH:adrenodoxin oxidoreductase, mitochondrial	4.396	4.2958	55	2	2	2	8.2873	55	2	2	2	5.8378	55	2	2	2	0.885011	0.906054	0.887821	0.951947	0.971899	1.00391	1.20843	1.15708	1.14837	1.0929	0.00662721	1.3117	0.000101474	1.20019	0.00118817
CL1631.Contig7_All	NADPH:adrenodoxin oxidoreductase, mitochondrial precursor, putative	18.409						2.9004	7.7	1	1	1	3.1035	7.7	1	1	1
CL1633.Contig1_All	uncharacterized protein LOC100242160 isoform 2	16.187						3.3357	11.1	1	1	1							0.963136			1.0131			1.03582		1.05187		1.07547		1.02243
CL1633.Contig2_All	calcium ion binding protein, putative	20.123	1.6099	3.9	1	1	1	2.0966	3.9	1	1	1	1.5792	3.9	1	1	1	0.764346	0.749488	0.701978	1.13311	1.13003	0.90259	1.17758	1.1995	1.50982	1.4287	0.0115242	1.75417	0.00269792	1.22781	0.136614
CL1636.Contig1_All	60S ribosomal protein L31-like isoform 1	6.5624											41.342	43.9	1	1	1			2.19822			0.302931			0.118137	0.137807		0.0537421		0.38998
CL1637.Contig1_All	fimbrin-like protein 2-like	67.19	2.0553	4	2	2	2	1.661	2.2	1	1	1	1.5196	1.8	1	1	1
CL1639.Contig2_All	uncharacterized protein LOC100250808	73.586	53.889	20.3	10	12	10	99.039	18.8	9	11	9	88.103	18.7	9	10	9	1.06653	1.05464	1.11425	0.981666	0.985555	0.980445	0.902469	0.936635	0.849195	0.911062	0.00528832	0.830898	0.00496647	0.91201	0.0314411
CL1641.Contig2_All	protein FAR1-RELATED SEQUENCE 3-like	96.23	4.256	4.9	4	4	2	7.8552	6	4	5	2	4.1806	4.9	4	5	2	1.26726	1.0749	1.17488	0.782965	0.92742	0.888337	0.86979	0.976422	0.881945	0.738895	0.0121421	0.775697	0.0134515	1.04981	0.470318
CL1642.Contig2_All	uncharacterized protein LOC100266199	36.799	19.225	17	4	6	4	41.339	27.8	7	9	7	22.069	14.2	4	5	4	0.680903	0.707339	0.68956	0.945319	0.881705	0.909297	1.49363	1.52226	1.40937	1.31693	0.000283091	2.12978	8.02083e-06	1.61723	9.74447e-05
CL1643.Contig2_All	uncharacterized protein LOC100248920	32.553						1.8208	14.6	3	3	1	25.824	26.4	5	5	3		1.06939	1.09885		1.02687	0.981623		0.87743	0.885275	0.926329	0.100331	0.812968	0.00473832	0.877624	0.0297
CL1645.Contig2_All	uncharacterized protein LOC100263359	19.489	7.6072	25	3	4	3	9.2806	6.8	1	1	1	5.8921	12.5	2	2	2	0.738996	0.837021		1.08851	0.966184		1.26019	1.25653		1.30372	0.0912923	1.59688	0.0171184	1.22486	0.0754308
CL1646.Contig1_All	bZIP transcription factor family protein 5	22.549						19.431	10.8	2	2	2	20.551	16.7	3	3	2		1.32782	1.35192		0.941513	0.952545		0.619412	0.572277	0.706806	0.000952248	0.444703	0.00249414	0.629173	0.00734625
CL1648.Contig3_All	ribonuclease UK114-like	19.84	262.07	56.6	10	22	8	221.34	56.6	10	19	8	305.6	56.6	10	22	8	1.07931	1.02919	1.13129	0.991988	1.04376	0.994187	0.910306	0.911288	0.831939	0.935224	0.105891	0.819044	0.00799849	0.875773	0.0180181
CL1648.Contig4_All	histone H3.2-like	15.286	9.2684	46.3	6	11	3	16.983	45.6	5	12	2	20.135	46.3	6	10	3		1.51802	1.36306		0.60033	0.861436		0.727445	0.65487	0.507368	0.0665707	0.479791	0.0103342	0.945647	0.847442
CL1649.Contig2_All	beta-glucosidase 44-like	58.158	52.985	32	15	18	14	108.85	31.4	14	20	13	57.454	26.5	11	13	10	0.986883	0.973329	1.00951	1.19164	1.25524	1.18462	0.643146	0.725906	0.815908	1.22284	0.000697596	0.735746	0.0109806	0.601668	0.00196585
CL1650.Contig1_All	RNA and export factor-binding protein 2	25.639	16.22	25.3	7	11	5	18.344	21.9	5	8	3	13.243	22.4	5	6	4	1.19023	1.22575	1.16716	0.85585	0.869188	0.891341	0.840448	0.836171	0.889223	0.730192	7.05572e-05	0.716088	0.000162417	0.980684	0.438677
CL1650.Contig6_All	callose synthase 3-like	9.9484											1.3277	10.3	1	1	1
CL1660.Contig1_All	serine/threonine-protein kinase HT1-like	45.688	37.886	24.8	8	8	3											0.971161			0.932917			1.06924			0.96062		1.10099		1.14613
CL1660.Contig2_All	serine/threonine-protein kinase HT1-like	41.638											3.1948	26.8	8	9	0
CL1660.Contig4_All	serine/threonine-protein kinase HT1-like	46.144						51.752	23.8	8	9	2	48.583	27.9	9	10	2		0.856736	1.08099		0.860848	0.899858		1.34261	0.997282	0.908647	0.529238	1.20755	0.431729	1.32895	0.210304
CL1661.Contig3_All	reductase 1	35.283	105.34	39.6	12	18	12	155.33	42.1	12	20	11	80.843	29.7	10	15	9	0.5979	0.642031	0.640408	0.914002	0.900198	0.838286	1.63796	1.65864	1.67398	1.41064	0.000630046	2.64345	2.27681e-06	1.87393	2.1338e-05
CL1664.Contig2_All	psbP domain-containing protein 4, chloroplastic	10.798	3.5521	29.9	2	3	1											0.739647			1.39347			0.930676			1.88396		1.25827		0.667885
CL1666.Contig1_All	sorting and assembly machinery component 50 homolog B-like	26.706	3.051	10.5	2	2	2	3.567	10.5	2	2	2	7.477	7.5	1	1	1	1.27642	1.17846	1.02276	0.800872	0.813038	0.914901	0.83801	0.958846	1.06034	0.727163	0.0149305	0.821589	0.104284	1.12986	0.210771
CL1666.Contig2_All	sorting and assembly machinery component 50 homolog B-like	12.837	3.0659	10	1	1	1	3.8975	10	1	1	1	5.3625	10	1	1	1	1.5551	1.47084	1.49279	0.738871	0.700809	0.769516	0.525188	0.683689	0.577029	0.488897	2.30058e-05	0.395223	0.000292154	0.808396	0.0560675
CL1668.Contig3_All	calcium-dependent protein kinase 3-like	49.207	30.091	36.5	14	17	9	45.523	39	14	17	10	124.62	34.9	13	17	9	1.04327	0.997205	1.03811	0.802029	0.858164	0.90773	1.14601	1.16147	1.0935	0.834125	0.00907808	1.10472	0.0127878	1.32441	0.00217486
CL167.Contig1_All	whitefly-induced gp91-phox	37.943	1.7461	3	1	1	1	2.3229	3	1	1	1	1.3932	3	1	1	1	1.21564	1.19429	1.1965	1.13481	1.15746	1.19417	0.560957	0.568806	0.524454	0.966727	0.0986419	0.458685	7.01153e-06	0.474472	1.3815e-05
CL1671.Contig2_All	7-alpha-hydroxysteroid dehydrogenase	29.245	32.899	24.1	5	9	5	56.543	25.6	5	10	5	37.206	27.1	6	9	6	0.726891	0.80041	0.788872	1.14199	1.0736	1.14988	1.22122	1.14481	1.17389	1.45303	0.000543841	1.52835	0.000276604	1.05184	0.153523
CL1678.Contig1_All	unnamed protein product	59.15											6.2467	3.4	2	2	2			1.01205			1.28525			0.677612	1.26995		0.669546		0.527221
CL1678.Contig2_All	unnamed protein product	40.877	3.5801	5.9	2	2	2	3.2958	2.3	1	1	1						0.973354	1.01929		1.30875	1.32033		0.703589	0.631077		1.31939	0.00708313	0.669796	0.0209167	0.507656	0.0063874
CL1679.Contig2_All	niemann-Pick C1 protein	17.893	3.0525	14.4	2	2	2	8.1749	14.4	2	3	2	6.8811	14.4	2	2	2	0.98115	0.974195	0.895601	1.10137	1.13555	1.08633	0.916439	0.889803	1.04938	1.16567	0.0086601	1.00164	0.998368	0.859283	0.0424667
CL1680.Contig2_All	unnamed protein product	60.21	2.5451	3.3	2	3	2	2.395	3.3	2	3	2						1.2063	1.13671		1.023	0.958442		0.694174	0.859656		0.845682	0.0627193	0.663176	0.0643559	0.784191	0.156436
CL1680.Contig5_All	Uncharacterized protein At2g33490	16.564						-2	4.8	1	1	1	-2	4.8	1	1	1
CL1681.Contig1_All	heat shock protein STI-like	23.769	118.65	80.6	13	29	8	120.84	83.9	14	33	9	110.55	83.9	14	33	9	1.19479	1.19256	1.18007	0.886166	0.895415	0.887541	0.86461	0.874285	0.911377	0.748194	5.43245e-07	0.742911	5.55204e-05	0.992938	0.677008
CL1681.Contig2_All	heat shock protein STI-like	64.415	323.31	65.2	43	78	20	323.31	67.6	47	81	22	323.31	62.9	41	76	17	1.20022	1.18469	1.24111	0.885074	0.882674	0.87122	0.872264	0.831264	0.809098	0.727784	2.70621e-05	0.692941	0.000145756	0.952125	0.0927289
CL1684.Contig1_All	subtilisin-like protease-like isoform 1	80.953	44.571	11.3	6	12	5	86.625	16.6	8	10	7	74.764	13.7	7	11	6	0.430444	0.283865	0.335111	0.80896	0.795451	0.827491	1.98177	2.12487	1.91908	2.31738	0.00215102	5.74195	0.000145636	2.47778	9.43132e-06
CL1692.Contig1_All	unnamed protein product	30.6	30.888	19.8	5	5	5	23.179	25.9	6	6	6	35.354	22.8	6	6	6	1.15405	1.17589	1.17482	0.971192	0.991114	0.954126	0.847135	0.822888	0.811467	0.832134	0.000127098	0.708034	1.63075e-05	0.850865	0.000649495
CL1693.Contig2_All	unnamed protein product	151.35	133.96	18.8	20	22	20	127.37	18.2	20	25	20	108.31	17.6	18	23	18	1.37594	1.39856	1.44637	0.879962	0.856647	0.85629	0.582688	0.573621	0.574138	0.614304	9.34147e-06	0.409974	5.54256e-07	0.667379	2.56965e-06
CL1695.Contig3_All	uncharacterized protein LOC101253281	91.025						1.8252	1.2	1	1	1							2.00196			0.361226			0.329107		0.180436		0.164392		0.911084
CL1698.Contig1_All	glucosyltransferase, putative	36.172											2.5183	3.9	1	2	1			1.12225			0.922817			0.916536	0.822295		0.816698		0.993193
CL1698.Contig2_All	glucosyltransferase, putative	51.027	3.4603	4.9	2	2	2	5.4206	4.9	2	2	2							1.14185			0.909184			0.905426		0.796236		0.792944		0.995866
CL17.Contig4_All	unnamed protein product	17.251	6.2477	23.8	5	9	5	15	24.5	5	8	5	15.572	18.9	4	8	4	1.23964	1.12427	1.14651	0.966484	0.977513	0.992581	0.691378	0.823762	0.775801	0.83653	0.00449559	0.65261	0.00196278	0.780139	0.00848858
CL1700.Contig3_All	fk506 binding protein, putative	37.271						3.3578	31.5	9	10	2	2.5921	22.1	7	8	1		1.1718			1.00939			0.757689		0.861405		0.646604		0.750639
CL1702.Contig2_All	DNase 2	21.627	6.0143	8.5	1	1	1						12.237	8.5	1	1	1	0.913197		0.934091	1.06622		1.07113	1.04689		1.01333	1.15702	0.00619945	1.11527	0.0315337	0.963911	0.154199
CL1703.Contig3_All	mannose-6-phosphate isomerase, putative	29.2											3.2742	8.3	2	2	2			1.0294			0.893474			1.07429	0.867954		1.0436		1.20237
CL1705.Contig1_All	uncharacterized protein LOC100257995	18.353	7.348	6.7	1	1	1	5.7956	6.7	1	2	1	4.2867	6.7	1	2	1		0.845084	0.768596		1.03472	1.04709		1.17227	1.2642	1.2901	0.0331899	1.50988	0.0209289	1.17036	0.0547005
CL1709.Contig1_All	probable serine/threonine-protein kinase At4g35230-like	33.914	1.6846	6.3	2	2	1
CL1712.Contig1_All	probable caffeoyl-CoA O-methyltransferase At4g26220-like	25.381	65.867	35.1	7	10	7	54.342	32	5	8	5	67.753	35.1	6	9	6	0.939566	1.03046	1.03276	1.03872	1.02657	1.02704	1.04061	0.899354	0.920588	1.02982	0.388769	0.95263	0.417288	0.925047	0.153003
CL1712.Contig3_All	hypothetical protein PRUPE_ppa000319mg	104.51	36.718	30.5	26	34	2	42.6	30.4	27	34	2	60.77	33.4	27	33	2	1.01639	1.02397	1.00583	1.05838	1.06967	1.08846	0.914764	0.906524	0.897175	1.05591	0.0049328	0.892415	0.000118099	0.845158	7.06669e-05
CL1718.Contig2_All	probable glucan 1,3-beta-glucosidase A	56.707	10.954	7.5	4	6	4	12.286	7.5	4	5	4	12.45	7.5	4	5	3	0.948351	0.967618	0.900106	1.51961	1.3959	1.5676	0.536637	0.567418	0.527917	1.59197	0.00034095	0.57952	5.87887e-05	0.364027	1.60873e-05
CL1718.Contig3_All	probable glucan 1,3-beta-glucosidase A	36.289	77.063	13.1	3	4	3	59.988	15.3	4	6	4	57.049	13.1	3	4	3	1.30737	1.30733	1.24412	0.993595	0.999009	0.979161	0.569748	0.585581	0.641441	0.770122	0.000119799	0.465627	4.16082e-05	0.604614	0.000155871
CL1722.Contig2_All	3-ketoacyl-CoA synthase	57.658	22.235	8.7	4	4	2	27.078	8.7	4	4	2	12.948	6.6	3	3	2	1.35758	1.42976	1.17875	0.725979	0.688493	0.830357	0.808156	0.75241	0.938875	0.566006	0.00208691	0.630203	0.00603142	1.11342	0.28327
CL1724.Contig4_All	uncharacterized protein LOC101245924	34.834	15.543	13.3	4	5	4	20.282	6.2	2	3	2	16.358	17.2	5	6	5	1.25744	1.27387	1.2952	1.02145	1.03591	0.966509	0.605621	0.591328	0.643845	0.790241	0.000495962	0.481064	1.05803e-05	0.608756	0.00011388
CL1725.Contig2_All	SUMO-activating enzyme subunit 1B	36.092	80.048	32.8	8	13	8	48.446	28.2	7	12	7	63.772	35.6	8	14	8	1.05831	1.06484	1.01126	1.08511	1.11516	1.06397	0.867947	0.795543	0.916063	1.04143	0.127918	0.82298	0.0113372	0.790244	0.00542682
CL1727.Contig1_All	inorganic pyrophosphatase, putative	33.27	104.77	40.8	12	23	3	31.494	37.8	11	25	2	137.86	47.2	14	25	3	0.573601	0.603323	0.57084	0.952096	0.943178	0.988305	1.6325	1.5452	1.59623	1.64987	2.51399e-05	2.73145	1.88945e-06	1.65556	1.92739e-05
CL1727.Contig3_All	inorganic pyrophosphatase, putative	33.44	23.978	37.7	11	24	1	8.7328	37.7	11	25	1	17.361	44	13	25	1	0.787116	0.77948	0.747697	1.09131	1.16443	1.08617	1.19161	1.12213	1.25071	1.44403	0.000179939	1.54019	0.00025248	1.06659	0.172494
CL173.Contig2_All	uncharacterized protein LOC100265751	28.824	21.315	17.4	4	6	4	16.019	17.4	4	6	4	13.2	17.4	4	6	4	1.46026	1.29417	1.40439	0.796557	0.779918	0.777052	0.619082	0.837865	0.68918	0.565913	9.84592e-05	0.516043	0.00219184	0.911877	0.323114
CL1732.Contig2_All	probable DNA primase large subunit	51.454						3.5084	6.3	3	3	3							2.0559			0.317136			0.303384		0.154257		0.147568		0.956638
CL1735.Contig3_All	cytochrome P450 86A2-like	59.388	4.8793	3.3	2	4	1	4.7345	6.5	4	6	3	8.8531	6.3	4	6	3			1.02773			1.34438			0.592848	1.3081		0.57685		0.440983
CL174.Contig1_All	uncharacterized protein LOC100256054	45.96	12.866	13.2	4	4	2	19.35	12.9	5	5	4	10.684	9.6	3	3	2	1.28792	1.09736		0.921774	0.950138		0.692062	0.843275		0.784775	0.0990411	0.643671	0.0736716	0.820197	0.179425
CL1740.Contig3_All	aldehyde dehydrogenase, putative	58.354	280.85	53.1	23	51	0	98.799	46.9	24	54	0	86.549	53.5	24	57	0
CL1740.Contig7_All	aldehyde dehydrogenase 1 precursor	58.741	219.43	50.7	25	52	8	256.67	48.3	27	55	7	239.78	48.3	26	57	7	0.866262	0.84361	0.881883	1.11434	1.13746	1.12142	1.05584	1.11542	0.969576	1.30152	5.01729e-05	1.21186	0.011165	0.931109	0.151264
CL1740.Contig8_All	aldehyde dehydrogenase, putative	58.659						232.46	47.4	25	54	0	240	49.8	25	56	0
CL1743.Contig1_All	unnamed protein product	36.362	52.799	30.8	7	7	7	22.537	24	5	7	5	11.469	11.4	3	4	3	1.04023	1.29126	1.46799	0.735086	0.640302	0.550381	1.24788	0.959118	0.845835	0.506851	0.0066245	0.803488	0.218572	1.58526	0.0327823
CL1745.Contig2_All	ubiquitin-like domain-containing CTD phosphatase	37.635	9.7408	9.8	3	3	3	3.9395	6.4	2	2	2	16.011	12.2	4	4	4	1.01193	1.11075	1.0375	1.07683	1.08963	1.0999	0.900949	0.754337	0.841831	1.0336	0.301597	0.790181	0.0156101	0.764494	0.00649834
CL1747.Contig6_All	putative disease resistance protein RGA4	136.05	18.061	5.2	6	6	6	16.765	5.1	5	5	5	18.039	5	5	5	5	1.39516	1.2134	1.21819	0.905055	0.950702	1.03738	0.581617	0.76426	0.663144	0.75603	0.0101022	0.524993	0.00207028	0.694408	0.0139308
CL1749.Contig1_All	uncharacterized protein LOC101303403	49.835	1.1632	4	2	2	1
CL1749.Contig2_All	unnamed protein product	47.25	11.47	10.3	4	6	2						20.839	10.3	4	4	2	1.6544		1.58891	0.678758		0.706374	0.454684		0.514037	0.427073	0.0011109	0.298683	0.00283665	0.699371	0.0307598
CL1749.Contig3_All	uncharacterized protein LOC101303403	50.555	1.0086	6	3	4	0	2.134	6	3	4	1
CL175.Contig1_All	actin	25.374	39.796	58.5	11	39	1	26.422	58.5	11	40	1						1.27615	1.25544		0.984102	0.997635		0.640937	0.657203		0.782805	0.00188883	0.512778	0.000501599	0.655052	0.00113575
CL175.Contig2_All	actin 1	41.695	37.983	67.6	20	131	0	323.31	67.6	20	141	0	323.31	67.4	19	136	1			1.1305			0.939113			0.890364	0.830706		0.787584		0.94809
CL175.Contig3_All	actin 1	41.711	4.3253	59.7	19	121	1	42.948	67.6	20	132	1	44.692	67.4	19	129	1	1.10386	1.07385	1.00767	0.840171	0.877831	0.845586	1.03075	1.03091	1.15521	0.804797	0.00201477	1.00988	0.854648	1.25483	0.00501448
CL175.Contig6_All	actin-101	40.455	29.364	61.5	19	121	1	71.916	69.7	20	123	1	41.594	69.4	19	126	1	1.29271	1.23126	1.17917	0.83633	0.885522	0.882502	0.777612	0.80988	0.882368	0.703283	0.000407503	0.666964	0.000892704	0.948358	0.263386
CL175.Contig7_All	actin-101	41.664	323.31	67.6	20	125	0
CL175.Contig8_All	actin-like	25.454											43.625	60.6	11	40	1			1.31484			0.92028			0.657326	0.69992		0.49993		0.714267
CL1750.Contig3_All	hypothetical protein VITISV_040193	53.262	8.1141	6.2	3	4	3	9.9032	6	3	5	3	6.9272	6.2	3	4	3	0.966391	0.767202	0.98541	1.25498	1.14677	1.19339	0.77102	1.15764	0.782418	1.32222	0.0280098	0.997085	0.927569	0.754096	0.0914593
CL1751.Contig2_All	Os02g0324300; K13115 coiled-coil domain-containing protein 130	22.493	3.359	14.5	2	2	2	1.3628	6.2	1	1	1						1.39123	1.38574		0.832921	0.824676		0.647081	0.666167		0.59691	0.000107596	0.472908	0.000383388	0.79226	0.0043207
CL1754.Contig2_All	uncharacterized protein LOC100267528	72.302	90.511	33.7	19	27	0	3.6959	36.7	20	28	0	2.8413	31.3	20	27	0
CL1754.Contig4_All	uncharacterized protein LOC100267528	55.989	1.7444	27.6	11	14	1	4.094	25.4	11	15	0	1.7071	21.7	10	12	0
CL1755.Contig2_All	uncharacterized protein LOC100251482	155.96	37.826	7.3	8	9	8	47.782	10.1	11	12	11	37.335	9.4	10	12	10	1.35316	1.24948	1.15497	0.839182	0.965707	0.803645	0.628016	0.706407	0.994052	0.694198	0.0070156	0.619667	0.0268297	0.892638	0.430776
CL176.Contig3_All	hypothetical protein OsI_37710	44.127	12.038	17.4	6	7	6	21.574	20	7	9	7	17.931	14.4	5	7	5	0.799162	0.80377	0.790563	1.11957	1.13135	1.18182	1.08996	1.14376	1.07121	1.4342	3.11489e-05	1.3808	9.0155e-05	0.962766	0.212333
CL1760.Contig3_All	predicted protein	26.459	215.85	58.8	15	26	12	194.17	61.7	16	28	13	145.63	65	16	27	12	1.14789	1.145	1.11273	1.01311	1.03432	1.02348	0.764183	0.758888	0.784073	0.901716	0.000885794	0.677452	1.01545e-05	0.751292	1.60121e-05
CL1760.Contig4_All	predicted protein	27.383	93.447	59.4	13	25	10	73.14	62.2	14	24	11	133.36	65.5	15	27	11	1.15157	1.10199	1.12199	1.07836	1.09451	1.04679	0.71117	0.789247	0.783885	0.953819	0.0610663	0.67672	0.000405495	0.709485	0.00067638
CL1761.Contig1_All	hypothetical protein PRUPE_ppa010045mg	26.024	35.736	23.4	5	6	4	41.979	26.8	6	6	4	48.963	23.4	5	6	4	1.28818	1.29874	1.30404	0.802503	0.817653	0.800531	0.787509	0.715556	0.76828	0.622131	3.91462e-07	0.583749	4.89131e-05	0.938306	0.0941244
CL1761.Contig4_All	FGFR1 oncogene partner, putative	4.8822	1.5188	36.4	1	1	1	3.7132	36.4	1	2	1	2.7598	36.4	1	2	1	1.0857	1.15426	1.10804	0.884625	0.896786	0.932114	1.00758	0.901928	0.925891	0.810494	0.000918934	0.846897	0.011707	1.04491	0.30822
CL1762.Contig4_All	GDP-D-mannose pyrophosphorylase	39.599	134.76	40.4	10	17	10	128.41	32.7	8	17	8	52.307	40.4	10	19	10	1.13432	1.18074	1.13509	1.04583	1.04339	1.05263	0.723518	0.709594	0.783766	0.910642	0.00229889	0.642546	0.000181969	0.705597	0.00033203
CL1764.Contig1_All	predicted protein	18.5	104.8	45.5	6	13	1	54.385	45.5	6	11	1	109.49	45.5	6	13	1	0.748827	0.78869	0.77902	1.22776	1.10631	1.21371	1.09673	1.17189	1.07129	1.5315	0.000309595	1.44177	0.00030014	0.94141	0.231032
CL1764.Contig2_All	pterin-4-alpha-carbinolamine dehydratase, putative	19.557	2.9315	44.8	6	12	1	2.2002	44.8	6	10	1						0.93914	0.999486		1.09799	1.06752		0.977316	0.928429		1.11703	0.0830409	0.983039	0.71523	0.880045	0.0484883
CL1768.Contig2_All	uncharacterized protein LOC101263043	27.843	6.3047	11.2	3	4	3	9.1531	11.2	3	4	3	7.0057	8.1	2	3	2	1.13399	1.11445	1.0417	0.942039	0.936767	1.0231	0.816236	0.888524	0.97038	0.882002	0.0309223	0.813079	0.0206325	0.921857	0.222173
CL1770.Contig1_All	UDP-glucose pyrophosphorylase	18.674	28.333	27.3	4	8	3	8.5573	18.6	3	7	2	44.153	27.3	4	9	3	1.07458	1.11402	1.07172	1.06722	1.05523	0.987707	0.819212	0.786736	0.915646	0.953942	0.154989	0.773418	0.00532278	0.81076	0.0147177
CL1771.Contig1_All	uncharacterized protein LOC100264883	45.34	41.318	31.4	12	17	12	87.807	22.9	9	12	9	42.879	22.9	9	13	9	0.68181	0.614557	0.627114	1.02159	1.04964	0.999731	1.37774	1.47039	1.45541	1.59657	0.000175275	2.23737	2.82119e-05	1.40136	0.000164916
CL1773.Contig1_All	conserved hypothetical protein	44.603	2.7914	8	3	3	2	7.1786	5.2	2	3	2	3.7682	5.7	2	2	1	0.92297			1.11833			0.977428			1.21166		1.059		0.87401
CL1773.Contig3_All	hypothetical protein PRUPE_ppa002039mg	79.126	20.139	7.6	5	5	4	30.807	4.9	3	3	3	19.378	7.6	5	5	4	1.06358	1.06805	1.00679	1.06208	1.07495	1.0509	0.846487	0.827789	0.818817	1.01577	0.471835	0.794379	0.000425049	0.782043	3.09662e-05
CL1774.Contig1_All	PAE	10.293	35.97	53.3	3	4	3	55.037	53.3	3	4	3	34.57	53.3	3	5	3	1.19586	1.26071	1.21799	0.958867	0.994427	0.990555	0.679834	0.635442	0.660816	0.801144	0.000329039	0.537777	1.55384e-05	0.671261	6.18961e-05
CL1776.Contig1_All	unnamed protein product	79.351	26.796	11.7	6	8	6	31.114	9.8	6	11	6	13.868	9.4	6	7	6	1.18387	1.1134	1.16983	1.02774	1.03314	1.06577	0.740163	0.888046	0.698468	0.901802	0.00930777	0.671072	0.00568031	0.744146	0.0147736
CL1777.Contig2_All	uncharacterized protein LOC100808644	30.331						4.1339	24.6	6	6	1							0.980764			1.03947			0.983761		1.05986		1.00306		0.946407
CL1778.Contig3_All	epoxide hydrolase	17.923	6.7055	11.3	2	2	2	5.0858	11.3	2	2	2	4.5627	11.3	2	2	2	1.29122	1.23393	1.15302	0.773572	0.810966	0.839123	0.847273	0.886063	0.964465	0.65893	0.00050233	0.733462	0.00349078	1.11311	0.0762751
CL178.Contig2_All	uncharacterized protein LOC100254625	6.9146	17.561	32.3	1	1	1	36.575	32.3	1	2	1	9.1655	32.3	1	1	1	0.886479	0.910621	0.925761	0.994147	1.02895	1.00836	1.16096	1.08984	1.092	1.11334	0.00262491	1.22768	0.00108311	1.1027	0.0133567
CL1780.Contig1_All	hypothetical protein PRUPE_ppa010374mg	28.716	51.86	30.2	9	15	2	29.866	24.9	7	12	2	31.6	27.5	8	14	1	1.03924	1.13475	1.1406	0.97239	0.895883	0.891619	0.976295	0.929261	0.92504	0.832648	0.011388	0.853979	0.0106589	1.02562	0.478331
CL1780.Contig3_All	26S proteasome non-ATPase regulatory subunit 2 1A	80.835	86.691	44.6	24	46	1	47.072	43.8	25	43	1	60.345	55.6	29	48	1	1.13085	1.05916	1.09665	1.05619	0.991892	1.01515	0.761192	0.928705	0.852297	0.932022	0.0557434	0.77349	0.012796	0.829905	0.0350672
CL1781.Contig1_All	unnamed protein product	32.699	91.26	25.7	6	8	4	51.344	26.7	7	9	3	109.17	24.3	6	8	6	1.16284	1.0251	1.18763	0.857978	0.929268	0.886666	1.00401	1.0232	0.954327	0.792136	0.0108314	0.883269	0.0721081	1.11505	0.0248649
CL1783.Contig2_All	adenosylhomocysteinase, putative	53.495	323.31	60	28	141	26	323.31	60.2	27	147	25	323.31	63.5	28	148	24	1.36955	1.33643	1.3616	0.869655	0.873566	0.867559	0.65758	0.646893	0.639717	0.641851	5.32357e-07	0.477972	2.83221e-07	0.744677	3.65696e-06
CL1784.Contig6_All	hypothetical protein VITISV_039907	45.453	9.9582	16.3	6	7	2	1.217	14.4	5	5	1	15.348	18.3	7	8	2	1.16374	1.11872	1.16219	0.986698	0.969634	1.00163	0.791267	0.872002	0.777673	0.858711	0.000677358	0.708618	0.000802921	0.825212	0.00630909
CL1786.Contig1_All	arf gtpase-activating protein, putative	43.117	57.551	34.3	14	19	8	72.577	34.1	13	20	8	79.696	30.3	13	18	7	1.30144	1.26169	1.31349	0.964197	0.933499	0.952229	0.677439	0.716795	0.563835	0.735156	3.69704e-05	0.505096	0.000724306	0.68706	0.00648871
CL1786.Contig2_All	probable ADP-ribosylation factor GTPase-activating protein AGD8-like	43.296	23.617	26.3	10	15	0	9.0079	22.8	8	11	0	25.724	26.3	10	15	0
CL1788.Contig3_All	hypothetical protein PRUPE_ppa018049mg, partial	7.6937	1.1563	10.6	1	1	1	1.1986	10.6	1	1	1						1.13364			1.08258			0.728958			0.954963		0.643026		0.673352
CL1790.Contig1_All	mitochondrial import receptor subunit TOM20	22.385	2.2735	59.5	13	32	1	2.5968	59.5	13	32	1	209.25	59.5	12	34	1	0.919057	0.925774	0.926254	1.19431	0.997209	1.18353	0.900878	0.907371	0.903419	1.21795	0.0299233	0.978558	0.0026941	0.803446	0.0213819
CL1790.Contig2_All	mitochondrial import receptor subunit TOM20	21.758	35.84	44.8	9	12	8	26.356	35.1	8	12	7	15.759	30.4	7	10	6	1.116	1.15001	1.11933	0.945936	0.927796	0.913832	0.900231	0.9233	0.907583	0.823421	0.000148554	0.806746	5.95614e-05	0.979749	0.176906
CL1791.Contig2_All	predicted protein	14.024	32.997	19.8	2	2	1											1.14087			0.9534			0.858304			0.835675		0.752322		0.900256
CL1792.Contig1_All	alanine aminotransferase 2 isoform 1	53.544	316.71	55.9	22	59	15	241.41	49.7	21	57	14	199.27	49.7	21	54	14	0.502615	0.563058	0.472855	0.990172	1.00902	0.98835	1.62499	1.57398	1.68484	1.94182	0.000207246	3.17434	2.97209e-05	1.63473	1.88713e-05
CL1792.Contig2_All	AlaT1	53.593	323.31	62.8	26	56	19	323.31	59	24	58	17	323.31	59.7	22	54	15	0.547981	0.574503	0.518841	0.921445	0.937649	0.911649	1.66094	1.67455	1.67099	1.68811	6.76822e-05	3.05026	2.93271e-06	1.80691	2.61497e-07
CL1794.Contig3_All	hypothetical protein PRUPE_ppa001188mg	97.891	2.9126	2.5	2	2	2	2.808	1.7	2	2	2	2.2986	1.7	2	2	2		0.561761	0.521474		1.03748	1.07415		1.55235	1.57128	1.94937	0.00375679	2.88361	0.00126314	1.47925	0.0021983
CL1795.Contig1_All	6-phosphogluconate dehydrogenase, putative	46.877	55.054	32	12	21	4	59.851	41.2	16	27	5	61.67	37.9	15	24	5	0.901088	0.911333	0.900519	1.0813	1.01495	1.04199	1.04714	1.05577	1.03982	1.15677	0.00150001	1.15842	1.50274e-05	1.00143	0.93065
CL1795.Contig2_All	6-phosphogluconate dehydrogenase, decarboxylating-like	52.719	113.57	42.9	19	31	10	123.83	53.3	23	36	11	164.38	48.1	20	33	10	0.978293	0.927161	0.962955	1.12012	1.08831	1.1099	0.900125	0.935973	0.872542	1.15686	0.00127406	0.944301	0.0898849	0.816264	0.000762543
CL1798.Contig2_All	40S ribosomal protein S13	17.126	11.257	52.3	8	22	1	10.79	57	9	23	1	16.316	52.3	8	22	1	1.52554	1.59773	1.72724	0.741713	0.727957	0.655516	0.562399	0.483093	0.380456	0.438137	9.80066e-05	0.293979	0.000491801	0.670976	0.0268547
CL180.Contig1_All	structural maintenance of chromosomes protein 1A	125.14	1.4112	0.9	1	1	1						3.6502	2.3	2	2	2			1.10684			1.44959			0.3724	1.30967		0.336454		0.2569
CL1800.Contig2_All	casein kinase I isoform delta-like isoform 1	52.497						1.5296	14	5	5	1	6.1491	11.2	4	4	1			1.61008			0.767704			0.419462	0.476812		0.260523		0.546385
CL1800.Contig4_All	casein kinase I isoform delta-like	52.353	1.1425	7.6	4	4	2						3.1426	11	5	6	1	0.927003		0.938816	0.678097		0.740739	1.44633		1.36134	0.760436	0.0253744	1.50479	0.00569403	1.97885	0.0060929
CL1800.Contig6_All	casein kinase I isoform delta-like isoform 1	52.4						3.6567	12.3	5	5	0
CL1803.Contig2_All	26S proteasome non-ATPase regulatory subunit 13-like isoform 1	44.333	79.974	36	14	19	3	83.175	32.9	12	17	2	23.889	29	11	16	1	1.07987	1.01816	1.12761	1.00492	1.02167	1.0411	0.912037	0.952256	0.782345	0.951033	0.189419	0.820499	0.0395032	0.862745	0.0670442
CL1806.Contig4_All	polyadenylate-binding protein, putative	20.987	1.5806	13	3	3	1						1.3328	13	3	4	1	1.05139		1.024	0.763555		0.68201	1.18479		1.30849	0.696528	0.0245656	1.20135	0.0710667	1.72478	0.01848
CL1807.Contig1_All	uncharacterized protein LOC100266068	93.497						18.716	8.1	6	6	6							1.04617			1.04993			0.882915		1.0036		0.843952		0.840925
CL1807.Contig2_All	uncharacterized protein LOC100266068	95.388	20.325	10.8	8	8	8						25.566	10.8	8	8	8	0.947016		0.979158	1.06546		1.0491	0.953711		0.945163	1.09781	0.0366479	0.985827	0.499138	0.897996	0.00685258
CL1807.Contig4_All	uncharacterized protein LOC100266068	204.75	40.85	9.3	17	23	16	79.065	11.1	19	22	19	58.608	8.4	14	17	14	1.21241	1.24359	1.17682	1.01085	0.937697	0.984016	0.728331	0.733245	0.807749	0.807241	0.00139204	0.624674	0.00021967	0.773838	0.00301766
CL1809.Contig1_All	hypothetical protein PRUPE_ppa005999mg	44.119	3.5557	5.2	2	2	2	13.15	5.2	2	2	2	26.191	5.2	2	2	2	1.25226	1.21028	1.30914	0.881738	0.883076	0.878442	0.783789	0.840862	0.709951	0.700816	9.91032e-05	0.618982	0.000879971	0.88323	0.0615137
CL181.Contig2_All	succinate dehydrogenase	69.44	230.22	31	18	28	6	11.091	34	16	30	3	8.9729	44	21	35	5	0.979295	1.0371	1.03295	0.838198	0.919145	0.89614	1.15283	1.03639	1.05499	0.870181	0.0135934	1.0639	0.180472	1.22262	0.00946746
CL181.Contig3_All	succinate dehydrogenase	69.193	16.551	29.6	16	32	4	270.92	42.5	19	39	6	255.23	47.6	21	40	5	0.990247	0.948263	0.96213	1.0077	1.04292	1.02314	1.0079	1.01399	1.00824	1.05968	0.0228981	1.04464	0.0271935	0.985808	0.233648
CL1810.Contig1_All	hypothetical protein PRUPE_ppa005647mg	47.149	2.4399	2.7	1	1	1						3.4157	2.7	1	1	1	1.18506		1.16716	1.13653		1.10306	0.600766		0.662096	0.952115	0.0993815	0.53688	0.00617503	0.563881	0.00775688
CL1813.Contig2_All	sorting nexin-2	62.314	12.156	11.5	5	5	2	2.5765	5.4	2	2	1	34.733	19.4	8	9	5	1.05445	0.929392	1.16939	1.10613	1.0704	1.07686	0.811458	1.0201	0.711005	1.03176	0.624631	0.806336	0.149263	0.781512	0.0717743
CL1813.Contig3_All	sorting nexin-2-like	63.685	20.77	14.1	7	7	4	19.146	12.5	5	5	4	13.385	15.5	7	8	3	0.989623	1.05083	1.03525	1.0007	1.00077	0.991287	1.01032	0.901655	0.961165	0.973031	0.214026	0.934141	0.140468	0.960032	0.27444
CL1814.Contig3_All	Ycf2 (chloroplast)	65.4	6.5603	6.6	4	4	4	4.3572	2.9	2	2	2	7.4791	4.8	3	3	3	0.775613	0.793509	0.786855	1.11478	1.12357	1.13009	1.182	1.1469	1.15034	1.42974	1.31679e-06	1.47677	4.79594e-06	1.0329	0.0357396
CL1815.Contig4_All	UDP-glycosyltransferase 91A1-like	30.984	4.6609	4.4	1	1	1	21.177	15	3	3	3	9.3952	8.4	2	2	2	0.663393	0.47747	0.503498	0.675018	0.659061	0.624192	1.80876	2.07132	2.07842	1.1909	0.15172	3.6236	0.000315616	3.04273	2.68475e-05
CL1815.Contig5_All	UDP-glycosyltransferase 91A1-like	49.971	6.8181	6.1	3	4	2	5.3093	4.5	2	2	2	4.1094	2.5	1	1	1	1.25185	1.24006	1.20453	0.895258	0.91017	0.928412	0.769772	0.771609	0.798626	0.739587	4.27119e-05	0.633043	1.03496e-05	0.855941	0.000606758
CL1816.Contig3_All	uncharacterized WD repeat-containing protein C1672.07 isoform 1	48.56						5.8451	5.5	2	2	2	3.3684	4.2	2	3	2
CL1817.Contig4_All	general transcription factor IIE subunit 2	26.856	2.2643	8.7	2	2	2						1.9608	3.7	1	1	1
CL1820.Contig3_All	uncharacterized protein LOC100240940	90.62											20.222	10	7	7	1
CL1821.Contig1_All	hypothetical protein VITISV_005135	42.598	8.5759	9.6	3	3	1	2.7846	8.9	3	3	1	10.225	11.4	4	4	4			1.20403			1.01505			0.706362	0.843047		0.586665		0.695886
CL1821.Contig2_All	hypothetical protein VITISV_005135	42.597	2.5176	9.6	3	3	1	8.0883	8.9	3	3	1						1.19155			0.977622			0.763165			0.82046		0.64048		0.780634
CL1822.Contig5_All	heat shock cognate 70 kDa protein isoform 1	25.024	6.1633	10.7	6	12	0	10.926	14.7	8	13	1
CL1822.Contig7_All	heat shock protein 70	70.934	126.5	62.3	41	185	2	309.04	67.1	43	181	2	203.86	56.3	39	189	2	1.30056	1.30482	1.27919	0.982442	0.997836	1.01102	0.592444	0.529496	0.547874	0.770044	1.44059e-05	0.429858	1.51915e-05	0.558225	6.94948e-05
CL1822.Contig9_All	heat shock cognate 70 kDa protein 1-like	70.956	12.361	57.2	42	178	0						16.121	62	42	180	0
CL1824.Contig1_All	unnamed protein product	81.745	3.6901	2.9	2	2	2	6.9096	5.1	4	4	4	5.9389	3.7	3	3	3
CL1825.Contig1_All	sn-glycerol-3-phosphate acyltransferase	40.149	73.09	23.7	7	9	2	73.574	20.9	6	9	2	97.036	25.1	7	10	2	0.941475	1.07918	1.04651	1.17604	1.04997	1.17971	0.83986	0.839479	0.743952	1.11038	0.136168	0.790075	0.0151289	0.711535	0.00361347
CL1825.Contig2_All	sn-glycerol-3-phosphate acyltransferase	43.389	3.425	18.9	7	8	2	2.2746	13.4	5	6	1	5.9925	20.2	7	9	2	1.09182		1.04354	1.18918		1.17532	0.68323		0.601018	1.10731	0.0485137	0.601418	0.017288	0.543136	0.0108677
CL1826.Contig1_All	T-complex protein 1 subunit zeta	59.029	253.9	58.6	25	57	25	238.51	57.5	24	60	1	249.74	52.8	21	55	1	1.32836	1.03923	1.13852	0.86294	1.00846	0.912573	0.697237	0.937907	0.9054	0.794036	0.0552286	0.724606	0.0507205	0.91256	0.400057
CL1826.Contig2_All	T-complex protein 1 subunit zeta	58.79						3.5158	57.7	24	57	1	3.2961	53	21	52	1			1.34153			0.784258			0.766935	0.584598		0.571686		0.977912
CL1827.Contig6_All	uncharacterized RNA-binding protein C23E6.01c-like isoform 1	50.226	7.2472	7.7	4	5	4	32.883	13.9	5	7	5	14.835	11.7	5	7	5	1.17134	1.02705	1.18277	0.939315	0.96371	0.964826	0.787704	1.0267	0.709689	0.848186	0.0246811	0.746518	0.0637224	0.880135	0.273195
CL1827.Contig8_All	acyl-CoA binding protein, putative	14.514	2.5875	12.9	2	2	2
CL1828.Contig5_All	E3 ubiquitin-protein ligase UPL3-like isoform 1	164.81	32.594	8	10	11	0	90.596	7.9	10	13	3							1.2653			0.938468			0.707193		0.741695		0.558913		0.753561
CL1828.Contig6_All	E3 ubiquitin-protein ligase UPL3-like isoform 1	183.57											32.288	7.3	10	10	7			1.18624			0.990274			0.696636	0.8348		0.587263		0.703477
CL1829.Contig4_All	unnamed protein product	59.407	6.0191	6	2	2	1	3.3884	6	2	2	1	7.3627	6	2	2	1	1.04673	1.00614	1.02341	1.18005	1.17226	1.20741	0.742319	0.807332	0.74566	1.15715	0.000552627	0.746132	0.000579177	0.644801	0.000106073
CL1830.Contig2_All	hypothetical protein VITISV_000289	59.357	28.688	14.9	6	8	6	22.625	17.2	7	9	7	53.848	13.4	6	8	6	1.01478	0.920832	0.957721	1.04951	1.04879	1.08982	0.988597	1.00921	0.987158	1.10188	0.0342768	1.03167	0.334224	0.936278	0.0106728
CL1831.Contig2_All	probable E3 ubiquitin-protein ligase ARI8-like	66.281	6.4346	3.1	2	2	1	3.3199	3.7	2	2	2						1.21005			0.966813			0.749614			0.798986		0.61949		0.775345
CL1831.Contig7_All	LOW QUALITY PROTEIN: protein NLP7-like	25.297											1.298	4.9	1	1	1			1.01745			1.04859			0.924148	1.0306		0.9083		0.881327
CL1832.Contig2_All	hypothetical protein VITISV_011432	28.529	2.9198	6.5	2	3	2	1.8383	6.5	2	3	2	4.3566	6.5	2	5	2	1.03705	0.990208	0.993611	1.09241	1.00223	1.06553	0.849941	1.01086	0.938388	1.04611	0.205991	0.926615	0.208267	0.885771	0.0942334
CL1833.Contig4_All	conserved hypothetical protein	11.574	2.1526	9.8	1	1	1	3.7238	9.8	1	1	1	3.8198	9.8	1	1	1
CL1834.Contig11_All	lactoylglutathione lyase-like	16.042											4.2289	15.4	2	2	2			0.853981			0.857108			1.35188	1.00366		1.58303		1.57726
CL1835.Contig1_All	Nodulation receptor kinase precursor, putative	34.263											1.3402	5.4	2	2	1
CL1835.Contig2_All	predicted protein	52.576	10.8	8.3	4	4	3	15.997	11.6	5	5	4	5.244	8.3	4	4	3	1.3255	1.39083	1.42778	1.04047	1.05468	0.991777	0.512959	0.413108	0.427024	0.744896	0.000506844	0.32651	9.19503e-05	0.43833	0.000288692
CL1836.Contig4_All	isoamylase 3, chloroplastic-like	47.32	19.633	9	3	5	3											0.731643			1.1072			1.17759			1.5133		1.60951		1.06357
CL184.Contig2_All	mitochondria fission 1 protein-like	17.346	5.2788	20.9	5	7	1	4.7872	20.3	4	7	1	10.215	32.3	5	8	2	0.927704	0.857342	0.92452	0.871616	0.950344	0.968445	1.23683	1.24601	1.17456	1.02983	0.522073	1.34981	0.000696407	1.31071	0.0019132
CL1840.Contig1_All	conserved hypothetical protein	23.979	2.6912	5.5	1	1	1	7.9207	11	2	2	2	2.009	5.5	1	1	1		0.883865	0.906625		1.10618	1.07543		1.04336	1.04607	1.21845	0.00910651	1.16696	0.00677337	0.957744	0.0931618
CL1843.Contig1_All	unnamed protein product	106.39						3.3888	5.9	4	4	2							0.869494			1.22752			0.932915		1.41177		1.07294		0.759997
CL1843.Contig2_All	unnamed protein product	92.042	8.1448	6.7	5	5	2						11.075	7.1	5	6	2	0.946656		0.87847	1.13142		1.17437	0.931053		0.978232	1.26336	0.0303326	1.04611	0.416989	0.82804	0.0258294
CL1843.Contig3_All	unnamed protein product	15.345	23.851	40.3	4	6	4	26.56	40.3	4	5	4	28.825	45.3	5	6	5	1.62022	1.76008	1.67907	0.731341	0.738689	0.749035	0.418959	0.273811	0.369755	0.438605	5.02974e-06	0.210011	0.00025398	0.478816	0.00400927
CL1844.Contig3_All	hypothetical protein VITISV_000979	56.276	43.601	27.9	11	11	2	43.781	23.6	9	10	2	4.2353	23.8	9	10	0	1.02459	0.974894		1.0415	1.03136		0.921789	1.00038		1.0367	0.287939	0.961335	0.491677	0.927306	0.20526
CL1844.Contig6_All	hypothetical protein VITISV_000979	56.172	3.1776	26	10	11	2						7.8317	21.8	9	11	1
CL1844.Contig7_All	predicted protein	48.049	13.617	30.6	10	11	1	14.49	25.4	8	10	1	56.443	30.6	10	12	1	0.977388		0.980225	1.01055		0.971811	1.01944		1.05714	1.01264	0.592378	1.06077	0.0839527	1.04753	0.22369
CL185.Contig1_All	26S proteasome regulatory subunit 4 homolog A	49.573	222.35	55.7	24	39	1	316.8	55.5	24	42	1	322.53	57.3	24	37	2	1.29419		1.23514	0.938901		1.00013	0.665062		0.680057	0.766615	0.0211193	0.531807	0.00167595	0.693708	0.00830473
CL185.Contig3_All	26S proteasome regulatory subunit 4 homolog A	33.144	47.818	45.4	12	16	1	6.5045	50	13	21	1						1.24705	1.24695		0.992717	1.01726		0.6713	0.647662		0.805927	0.00318694	0.528855	0.000790287	0.656206	0.00263911
CL1850.Contig1_All	hypothetical protein PRUPE_ppa008394mg	33.191	30.802	25.2	8	19	8	50.087	26.2	8	16	8	42.302	29.1	9	17	9	1.01968	1.03864	1.00288	0.898586	0.905228	0.891914	1.01211	1.04156	1.04022	0.880611	0.00031938	1.01068	0.483225	1.1477	0.000179981
CL1853.Contig1_All	ubiquitin carboxyl-terminal hydrolase 3	41.821	9.2654	8.2	3	3	3						5.8035	8.4	3	3	3	0.880955		0.983522	1.04046		1.02899	1.11857		0.991313	1.10994	0.196073	1.13162	0.270289	1.01954	0.799566
CL1855.Contig5_All	eukaryotic translation initiation factor 3 subunit B	49.507	103.26	23.2	9	15	9	102.3	28.2	10	17	10	114.15	29.6	10	16	10	1.26341	1.3205	1.3701	0.939171	0.896643	0.927247	0.72744	0.664574	0.605184	0.698798	0.000192522	0.505106	0.000294906	0.722821	0.00397454
CL1856.Contig5_All	cytochrome P450 CYP72A129	57.239						8.0862	11.6	6	9	1							0.74082			1.06108			1.28502		1.4323		1.73459		1.21106
CL1857.Contig1_All	solanesyl diphosphate synthase, putative	25.855	5.5951	13.2	3	3	2	3.2693	8.9	2	4	1	5.0874	8.9	2	3	1	0.783855	0.915108	0.86629	1.22426	1.1064	1.14299	1.05279	1.00089	1.02846	1.35411	0.00496684	1.2015	0.0176405	0.887295	0.0231876
CL186.Contig2_All	uncharacterized protein LOC100816765	26.038	29.595	23.7	5	7	5	37.623	23.7	5	6	5	32.014	23.7	5	7	5	1.2515	1.35475	1.30268	1.04644	1.02718	1.07458	0.607341	0.53325	0.508327	0.805389	0.00120757	0.421834	0.000116575	0.523765	0.000289481
CL1860.Contig1_All	dolichyl-diphosphooligosaccharide--protein glycosyltransferase 48 kDa subunit	48.291	21.357	10.4	4	9	3	19.433	9.5	4	7	3	17.805	12.1	5	8	4	1.12063	1.12159	1.09121	0.992568	1.00287	1.01795	0.791587	0.781409	0.843176	0.90399	0.000967069	0.724829	0.000214401	0.801811	0.000846352
CL1861.Contig1_All	pyrophosphate--fructose 6-phosphate 1-phosphotransferase subunit alpha-like	67.195	323.31	49	23	41	0	142.55	46.4	22	42	0	323.31	48.9	24	44	0
CL1861.Contig2_All	pyrophosphate--fructose 6-phosphate 1-phosphotransferase subunit alpha-like	67.211	38.084	50.9	21	37	2	56.925	48.3	20	39	2	32.067	51.9	23	42	3	0.975749	1.5494	1.02866	0.769364	0.56679	0.776447	1.02518	0.720928	1.07543	0.594462	0.0469352	0.79395	0.310886	1.33558	0.156065
CL1861.Contig3_All	pyrophosphate--fructose 6-phosphate 1-phosphotransferase subunit alpha-like	64.702	53.383	45.9	22	38	7	228.12	50.3	23	41	8	78.315	49.3	24	42	7	1.03756	1.02614	1.03976	0.921486	0.892925	0.969666	1.04394	1.03676	0.981782	0.897087	0.0109887	0.986796	0.529286	1.1	0.0364873
CL1865.Contig3_All	uncharacterized protein LOC100243393	9.3947						1.2749	13.3	1	1	1	7.5018	28.9	2	2	2
CL1872.Contig3_All	uncharacterized protein LOC100250156	18.117	37.304	15.4	2	3	2	20.745	15.4	2	2	2	18.603	15.4	2	3	2	0.933076	0.929925	0.881083	1.13399	1.10471	1.02268	0.946787	0.982669	1.13741	1.18851	0.00890108	1.11763	0.140041	0.94036	0.375788
CL1878.Contig1_All	eukaryotic translation initiation factor 5A4	17.568	88.335	63.8	8	23	1	84.71	68.1	9	27	1	92.766	68.1	9	23	1	1.1781	1.26651	1.14032	0.937388	0.880739	0.852941	0.824849	0.767344	0.96692	0.745083	0.00211223	0.713854	0.0104597	0.958086	0.560162
CL1878.Contig2_All	eukaryotic translation initiation factor 5A4	11.729	7.0684	55.7	6	14	2	7.2625	62.3	7	14	2	10.649	62.3	7	13	2	1.39828	1.37469	1.43582	0.81036	0.843454	0.796941	0.607766	0.627722	0.62373	0.582293	1.36479e-05	0.441746	8.93077e-07	0.758631	0.000145006
CL1878.Contig4_All	RecName: Full=Eukaryotic translation initiation factor 5A; Short=eIF-5A >gi|6689385|emb|CAB65463.1| translation initiation factor 5A precursor protein (eIF-5A)	17.229	72.428	62.3	9	21	2	86.597	78.6	11	24	3	100.77	78.6	11	19	3	1.29862	1.41943	1.17673	0.928648	0.867713	0.945888	0.670079	0.574546	0.817693	0.704083	0.00441313	0.529508	0.00510876	0.752053	0.0490772
CL1879.Contig2_All	SCY1-like protein 2	91.728	33.299	12.2	10	12	10	33.32	10.2	9	11	9	29.06	10.2	9	11	9	1.24259	1.23933	1.23478	0.988892	0.943885	0.973057	0.734179	0.781967	0.696705	0.781833	5.75501e-05	0.595381	9.99232e-05	0.76152	0.00162381
CL1880.Contig1_All	predicted protein	10.63	48.923	50.5	4	8	3	82.878	50.5	4	6	3	70.077	50.5	4	5	3	0.723069	0.73571	0.708315	0.866431	0.79832	0.750386	1.52119	1.54304	1.66448	1.11446	0.0682907	2.18205	1.30458e-05	1.95795	0.000178425
CL1880.Contig2_All	transketolase	16.598	11.289	39.9	5	22	1	8.9247	39.9	5	23	1	18.823	39.9	5	19	1	0.727589	0.766246	0.740556	0.854355	0.887102	0.818702	1.52805	1.43685	1.54735	1.1458	0.00804449	2.01945	1.38948e-05	1.76249	6.40916e-05
CL1880.Contig4_All	Transketolase	8.125						1.2437	14.1	1	1	1	2.448	23.9	2	2	2		1.24352	1.2732		0.786495	0.756574		0.899293	0.889571	0.613127	0.00214471	0.710791	0.00144404	1.15929	0.0180233
CL1880.Contig6_All	transketolase	80.745	323.31	59.2	35	139	27	323.31	62.2	36	130	28	323.31	60.4	35	139	27	0.581963	0.536945	0.565429	0.906528	0.925626	0.917515	1.66355	1.68635	1.68585	1.63249	3.56101e-05	2.98975	1.37115e-06	1.8314	1.43558e-07
CL1880.Contig7_All	transketolase	6.2279	1.8885	67.3	3	14	1	2.515	67.3	3	15	1	3.2258	67.3	3	18	1	0.747344	0.731895	0.643151	0.771377	0.699342	0.670525	1.59056	1.68425	1.83878	1.00888	0.889461	2.40935	0.000153624	2.38814	0.000124273
CL1881.Contig1_All	protein grpE-like	33.271	52.74	31.7	9	16	1						59.975	31.7	9	15	1	1.17291		1.13922	1.06105		0.925476	0.698667		0.890606	0.859178	0.158404	0.687366	0.0888912	0.800027	0.243126
CL1883.Contig1_All	ribonucleoside-diphosphate reductase small chain, putative	37.665	26.117	16.4	4	4	4	30.64	22.1	5	5	5	12.723	16.4	4	6	4	1.75915	1.7956	1.6822	0.524512	0.498774	0.489661	0.487356	0.460878	0.525917	0.288898	1.58196e-06	0.28149	7.73421e-06	0.974357	0.567491
CL1887.Contig1_All	uncharacterized protein LOC100253998	11.151						18.338	48	3	3	3							0.979871			1.03744			0.987135		1.05876		1.00741		0.951506
CL1887.Contig2_All	uncharacterized protein LOC100253998	27.64	22.373	24	4	5	4						17.169	24	4	4	4	0.733426		0.714116	1.06838		1.03605	1.28946		1.35014	1.4538	0.00294449	1.82351	0.00195324	1.25431	0.0145885
CL1890.Contig1_All	predicted protein	9.1605	19.96	22.2	1	1	1											0.96639			0.982042			1.06514			1.0162		1.10218		1.08462
CL1890.Contig2_All	protein FMP32, mitochondrial-like	27.267						20.633	14.8	3	3	2	19.76	11.9	2	2	1		1.18614	1.04934		0.917164	0.963625		0.837012	0.97192	0.841336	0.122224	0.809193	0.158754	0.961794	0.651071
CL1891.Contig4_All	putative clathrin assembly protein At5g35200 isoform 1	60.614	2.1049	1.8	1	1	1	7.3623	5.1	3	5	3	4.3248	7.1	3	3	2		0.971734	0.925799		1.02725	0.973847		1.00904	1.12897	1.05458	0.278692	1.12674	0.193319	1.06842	0.405772
CL1891.Contig5_All	putative clathrin assembly protein At5g35200 isoform 1	56.077						2.4261	1.8	1	1	1	11.3	8.1	3	4	2		1.15407	1.09185		0.937157	0.858929		0.858965	1.02641	0.799708	0.0492348	0.839465	0.195621	1.04971	0.691277
CL1892.Contig2_All	unnamed protein product	55.442						2.0158	3	1	1	1
CL1894.Contig1_All	rae1-like protein At1g80670	32.558						1.7401	25.9	5	7	1	3.3087	24.2	5	7	1			1.16001			0.949583			0.836469	0.818602		0.72109		0.88088
CL1895.Contig2_All	40S ribosomal protein S7	22.097	2.4104	13.2	3	4	2	2.7982	13.2	3	4	2	3.2266	13.2	3	5	2	1.41493	1.68379	1.44895	0.837933	0.788988	0.818621	0.609391	0.301422	0.58398	0.537757	0.000417543	0.328694	0.00782421	0.611232	0.0776253
CL1895.Contig3_All	uncharacterized protein LOC100527680	22.11	79.776	52.9	8	11	7	28.293	34	6	7	5	64.867	52.9	8	14	7	1.23591	1.28224	1.28724	0.90731	0.878418	0.923389	0.692033	0.503552	0.550592	0.711915	6.41792e-05	0.458869	0.00117977	0.644556	0.00946386
CL1896.Contig1_All	putative MO25-like protein At5g47540	39.236	17.515	22.1	8	10	8	24.747	24.4	9	11	9	18.48	22.1	8	10	8	0.949939	0.987266	0.944845	0.978089	0.938134	0.939845	1.09181	1.08343	1.15839	0.990985	0.665195	1.15669	0.00452729	1.16721	0.0035662
CL1897.Contig1_All	UDP-glucose:protein transglucosylase-like protein SlUPTG1	36.274	124.01	59.3	17	34	1	12.315	57.1	15	31	1	133.58	57.1	15	31	1	1.36799	1.25922	1.26094	0.915108	0.952835	0.935135	0.590166	0.70004	0.714697	0.720929	0.000392602	0.515645	0.000563342	0.71525	0.00539446
CL1897.Contig2_All	alpha-1,4-glucan-protein synthase	40.43	265.92	62.4	19	46	3	220.96	62.4	19	43	3	248.62	57.3	18	41	3	1.18761	1.2364	1.20976	1.0237	0.994065	1.09352	0.621772	0.668707	0.635302	0.856214	0.00692833	0.529968	1.31875e-05	0.618967	0.00017418
CL1897.Contig3_All	alpha-1,4-glucan-protein synthase	36.423						94.943	62.4	16	34	0
CL1899.Contig1_All	unnamed protein product	34.969	19.164	19	7	11	4	54.489	24.8	10	14	5	43.846	22.2	8	12	5		2.0159	2.13693		0.361383	0.259789		0.310101	0.247778	0.149578	0.00758689	0.134337	0.00329816	0.898108	0.665445
CL1899.Contig3_All	unnamed protein product	35.777	16.521	16.6	5	9	2	24.664	22	9	12	4	12.462	19.4	7	11	4	1.74337	1.91116	1.78665	0.563318	0.460117	0.500271	0.45789	0.346028	0.466199	0.280033	3.93272e-05	0.233427	0.000128658	0.833571	0.172153
CL190.Contig1_All	Aspartic proteinase nepenthesin-1 precursor, putative	48.467	118.45	23.9	9	13	8	118.93	23.9	9	15	8	91.758	23.9	8	11	8	1.2002	1.28362	1.23268	1.1086	1.03757	1.05905	0.680859	0.509173	0.618827	0.862432	0.00587756	0.486711	0.00115716	0.564347	0.00273126
CL1901.Contig3_All	calcium-transporting ATPase 3, endoplasmic reticulum-type-like	47.504						13.591	10.6	3	3	3	12.174	6.9	2	2	2		0.966324	1.13335		1.05527	1.00561		0.986377	0.812622	0.981522	0.867305	0.8568	0.339561	0.87293	0.29515
CL1904.Contig1_All	heat shock protein 83-like	66.966	200.36	55.4	36	94	26	210.07	54.6	38	87	27	202.73	53.5	39	92	29	1.5172	1.56039	1.48694	0.802281	0.811361	0.792	0.504382	0.476981	0.512669	0.527029	2.11804e-06	0.327313	1.73735e-06	0.621053	3.16385e-05
CL1904.Contig2_All	uncharacterized protein LOC100819568	79.986	323.31	63.2	47	179	15	323.31	64.8	50	171	18	323.31	64.1	49	178	17	1.49243	1.52722	1.48985	0.915069	0.915367	0.922583	0.402158	0.394947	0.421067	0.610494	5.07924e-07	0.270135	3.71966e-07	0.442486	1.85311e-06
CL1904.Contig3_All	putative HEAT SHOCK PROTEIN 81-2	12.776	54.724	74.1	8	28	5	58.713	74.1	8	29	5	46.398	74.1	8	28	5	1.48626	1.44948	1.50466	0.843868	0.857107	0.846925	0.519459	0.476587	0.481667	0.573799	1.285e-06	0.332788	2.98114e-06	0.579973	3.82374e-05
CL1905.Contig1_All	ATP-dependent Clp protease proteolytic subunit-related protein 2, chloroplastic	32.138	117.32	21	7	15	7	152.53	22.4	6	12	6	156.54	24.8	6	14	6	0.822052	0.756428	0.782031	1.09049	1.06444	1.11214	1.15349	1.13731	1.18692	1.38405	0.000283612	1.47329	0.000141276	1.06447	0.0248647
CL1905.Contig2_All	progesterone 5beta reductase-A	43.273	77.198	32.2	9	14	9	110.72	32.5	10	15	10	88.974	33.8	12	18	12	1.09881	1.12549	1.10272	0.876779	0.891795	0.883484	0.988279	0.989604	0.995248	0.797129	1.43905e-05	0.893633	0.000133418	1.12107	2.86428e-05
CL1907.Contig2_All	hypothetical protein PRUPE_ppa002285mg	74.938	323.31	49.7	25	46	25	323.31	48	24	41	24	323.31	52.5	25	43	25	1.11358	1.13358	1.11333	1.05329	1.06179	1.09308	0.774246	0.747393	0.758556	0.954672	0.0218509	0.67853	5.18998e-06	0.710747	2.33728e-05
CL1908.Contig6_All	lipoxygenase	37.578	51.062	34.6	10	19	2	57.782	24.9	8	18	2	83.198	31.4	10	19	4	1.01991	0.678312	0.735338	0.721107	1.09855	1.05385	1.27341	1.3472	1.30219	1.18078	0.417942	1.61196	0.0172252	1.36516	0.0718556
CL1909.Contig4_All	DNA polymerase alpha subunit B	48.824						5.2255	5.9	2	2	2	7.045	7.9	3	4	3		1.39512	1.64193		0.857126	0.652402		0.618752	0.499832	0.497038	0.0472343	0.368313	0.0175082	0.741015	0.229496
CL1913.Contig1_All	phospholipid hydroperoxide glutathione peroxidase	6.7425	1.3292	28.8	2	3	1	1.5114	62.7	4	5	1	1.5167	49.2	3	3	1	0.485559	0.532715	0.502909	1.38701	1.34768	1.37868	1.28378	1.25961	1.26983	2.70406	3.95478e-06	2.50675	4.81801e-06	0.92703	0.00185419
CL1913.Contig2_All	phospholipid hydroperoxide glutathione peroxidase	18.392	7.997	17.3	3	4	2	18.976	29.6	5	7	2	14.925	24.1	4	6	2	0.758489	0.421761	0.568175	1.20991	1.41474	1.26827	1.1028	1.33783	1.29951	2.22653	0.00926112	2.13915	0.0119858	0.960755	0.614344
CL1914.Contig2_All	hypothetical protein PRUPE_ppa000731mg	51.49						1.71	2	1	1	1	1.5159	2	1	1	1
CL1915.Contig3_All	hypothetical protein PRUPE_ppa007526mg	38.853						2.2375	4	1	1	1
CL1915.Contig6_All	UDP-glucose crocetin glucosyltransferase	51.012	11.36	6.6	3	3	2	25.637	8.8	4	4	4						0.790359	0.658543		1.16624	1.0748		1.10645	1.38156		1.54671	0.0480298	1.71717	0.0643675	1.11021	0.48985
CL1920.Contig2_All	probable methyltransferase PMT2-like	40.865	65.232	33.4	13	15	12	52.379	31.2	12	16	11	71.196	37	14	16	13	1.54501	1.52023	1.49449	0.792987	0.791982	0.799497	0.480618	0.517444	0.568081	0.52294	3.45308e-07	0.343472	2.66085e-05	0.656811	0.000951904
CL1920.Contig3_All	mannose-6-phosphate isomerase	41.576	2.9964	4.5	2	3	2	3.0099	2.7	1	2	1
CL1923.Contig1_All	cytochrome b-c1 complex subunit Rieske-2, mitochondrial	30.566	3.1207	20.1	6	11	0	5.4369	20.1	7	12	0	6.2296	19.7	6	12	0
CL1923.Contig2_All	predicted protein	30.521	14.189	20.1	5	9	2	18.099	20.1	5	10	2	7.5303	12.9	4	9	1	1.25644	1.22919	1.28818	0.859502	0.884335	0.880467	0.802062	0.813954	0.736284	0.6954	2.33327e-05	0.623323	0.00015551	0.896351	0.0274117
CL1923.Contig3_All	cytochrome b-c1 complex subunit Rieske-2, mitochondrial	29.271	55.681	20.9	6	13	1	47.31	20.9	7	15	1	57.009	20.5	6	14	1	1.03021	1.0469	1.07475	0.826956	0.876776	0.911469	1.1036	1.11068	1.13073	0.829731	0.00371976	1.06128	0.0141364	1.27906	0.00107237
CL1925.Contig1_All	unnamed protein product	24.952	2.2274	4.6	1	2	1	4.1504	9.1	2	3	2	1.479	4.6	1	1	1		0.980152			1.11925			0.899197		1.14192		0.917406		0.803391
CL1927.Contig1_All	histone acetyltransferase HAC1-like isoform 1	10.68											2.7215	10.8	1	1	1
CL193.Contig2_All	hypothetical protein PRUPE_ppa003031mg	39.822	2.4902	12	4	5	1											0.810272			1.03725			1.21832			1.28013		1.5036		1.17457
CL193.Contig7_All	hypothetical protein PRUPE_ppa003031mg	68.031	2.8047	17.6	10	13	0	30.837	13.5	7	11	0	36.036	14.8	8	13	0
CL193.Contig8_All	predicted protein	52.269	43.847	23.2	10	13	0
CL1930.Contig1_All	ethylene-forming enzyme	9.8362	1.1749	10.3	1	1	1
CL1930.Contig4_All	RecName: Full=1-aminocyclopropane-1-carboxylate oxidase; Short=ACC oxidase; AltName: Full=Ethylene-forming enzyme; Short=EFE >gi|166313|gb|AAA18566.1| tomato and apple ACC oxidase homologue	17.659	2.5909	9.2	1	1	1	2.6908	9.2	1	1	1	5.7982	22.9	2	2	2		1.31492			0.90225			0.678875		0.686163		0.516286		0.752424
CL1930.Contig5_All	ACC oxidase	9.823						1.7874	19.1	2	2	1	1.6574	19.1	2	2	1		1.18825	1.08209		0.876109	0.840709		0.878098	1.05923	0.756192	0.0320816	0.853317	0.26234	1.12844	0.348314
CL1930.Contig7_All	ACC oxidase 6	34.249	4.5807	11.4	2	2	1						4.194	13.7	3	4	1
CL1932.Contig1_All	unnamed protein product	13.099	4.925	17.5	2	2	2	3.7189	7.9	1	2	1	3.4692	7.9	1	2	1
CL1932.Contig2_All	ubiquitin-protein ligase, putative	43.909	2.6392	14.5	5	5	2						1.6757	14	5	5	1
CL1934.Contig1_All	uncharacterized protein LOC100267570	51.99	30.4	18.7	8	10	8	16.587	9.7	5	7	5	25.494	16.9	7	9	7	1.42688	1.61085	1.27085	0.856016	0.717012	0.937747	0.543439	0.47706	0.567977	0.582737	0.0065706	0.368677	0.000320279	0.632664	0.00862749
CL1935.Contig1_All	hypothetical protein PRUPE_ppa004961mg	44.062	9.0259	13.4	4	5	1											1.15352			0.972203			0.820811			0.842812		0.711568		0.844279
CL1935.Contig2_All	polypyrimidine tract-binding protein homolog 1 isoform 1	30.853	7.5065	16.7	3	4	1	11.659	19.1	4	4	4	9.914	12.1	3	4	1	0.89686	1.09647	0.867753	0.966631	0.948873	0.973637	1.17647	0.959927	1.20814	1.00981	0.846715	1.16897	0.20364	1.15762	0.12521
CL1937.Contig2_All	IAA-alanine resistance protein 1	51.997	8.2318	10	3	3	3	5.3537	6	2	3	2	1.5374	1.7	1	1	1	1.43245	1.00094		0.848288	0.967533		0.574369	1.03348		0.746213	0.281465	0.660748	0.328513	0.885468	0.64429
CL1939.Contig1_All	uncharacterized protein LOC101253624	35.906	14.333	16.7	6	8	6	13.152	11.7	4	5	4	6.6663	10.4	4	5	4	1.35157	1.29834	1.21708	0.858004	0.864715	0.913213	0.674071	0.76717	0.738326	0.681648	0.000457346	0.563633	0.000304726	0.826868	0.0113629
CL1942.Contig2_All	unnamed protein product	35.913	114.3	35.7	8	18	3	84.593	35.7	8	17	3	117.99	35.7	8	14	3	1.36769	1.40855	1.41866	0.713447	0.748133	0.784407	0.728604	0.682729	0.661873	0.535408	2.95682e-05	0.49422	2.05349e-05	0.923071	0.111642
CL1942.Contig3_All	unnamed protein product	30.213	4.9418	35.7	7	15	2	14.608	42.8	8	14	3	13.494	42.8	8	13	3	1.17544	1.20771	1.1844	0.827015	0.806703	0.81135	0.848766	0.92608	0.951585	0.685365	4.32898e-06	0.764232	0.00159042	1.11507	0.0378883
CL1944.Contig1_All	uncharacterized protein LOC100257130	113.99	35.709	11.5	10	10	10	55.147	14.8	13	13	13	30.37	11.5	10	10	10	0.701355	0.656413	0.698847	1.22174	1.25273	1.24416	1.16609	1.18087	1.17929	1.80813	1.29289e-05	1.71459	1.60131e-05	0.948268	0.00331291
CL1945.Contig1_All	SNF1-related protein kinase regulatory subunit gamma-1-like	7.9731	2.8174	11.4	1	2	1	2.7894	11.4	1	1	1	2.6457	11.4	1	1	1	0.804463	0.837131	0.778045	1.19582	1.20612	1.20865	1.05536	0.99957	1.07804	1.4922	4.79686e-05	1.29481	0.00111777	0.867719	0.00331803
CL1945.Contig3_All	SNF1-related protein kinase regulatory subunit gamma-1-like	46.987	47.554	30.1	10	15	10	58.724	18.5	6	12	6	45.056	21.4	7	14	7	0.94124	0.834905	0.848194	1.04009	1.07277	1.08952	1.02894	1.17158	1.09562	1.22026	0.0074531	1.25599	0.0127146	1.02928	0.526532
CL1945.Contig4_All	unnamed protein product	34.564	23.746	30.8	9	11	9	15.547	26	8	10	8	17.349	25.3	8	10	8	0.880754	0.957897	0.7871	1.11101	1.10027	1.31394	0.996408	0.975582	0.952779	1.34256	0.0220338	1.11388	0.130104	0.82967	0.0359301
CL1947.Contig1_All	probable Ufm1-specific protease-like	8.4606	1.1087	9.2	1	1	1	1.5114	9.2	1	1	1						1.37632			1.14459			0.331528			0.831627		0.240879		0.289648
CL1949.Contig1_All	putative acetyl co-enzyme A carboxylase carboxyltransferase alpha subunit	17.514	13.412	19.2	2	2	2	15.982	23.7	3	3	2	5.7494	19.2	2	2	2	0.8037	0.849429		1.19005	1.13744		1.06262	1.05645		1.40793	0.0107237	1.28186	0.0122859	0.910454	0.0545358
CL1949.Contig3_All	putative acetyl co-enzyme A carboxylase carboxyltransferase alpha subunit	62.038	25.849	24.5	12	20	3	24.919	25.9	13	21	0	107.08	22.3	11	19	0	1.17232			1.1324			0.622575			0.965945		0.531061		0.549784
CL1949.Contig4_All	putative acetyl co-enzyme A carboxylase carboxyltransferase alpha subunit	85.635	114.17	25.4	16	24	7	75.573	21.1	15	23	4	13.865	16.7	11	20	4	1.01584	1.06856	1.07695	1.14067	1.18307	1.18008	0.836086	0.711369	0.657951	1.10833	0.00907093	0.697614	0.00746513	0.62943	0.00282373
CL1951.Contig4_All	polyphosphoinositide phosphatase	91.377	1.388	2.1	2	3	1
CL1952.Contig1_All	hypothetical protein VITISV_015452	50.496						9.0412	7.5	3	3	1	11.164	7.5	3	3	1		1.20235	1.21616		0.766542	0.73187		0.976305	0.993646	0.619558	0.00246739	0.814529	0.00260516	1.31469	0.00807764
CL1953.Contig3_All	E3 ubiquitin-protein ligase MARCH6-like	123.56	1.1816	3.5	3	3	3						2.0022	1.4	1	1	1	1.1167			0.988705			0.853186			0.885377		0.764021		0.862933
CL1953.Contig4_All	predicted protein	11.688						1.2089	7.3	1	1	1
CL1954.Contig4_All	thioredoxin H2-like	9.2557	4.5326	39.8	2	2	2	4.9428	14.5	1	1	1	5.1912	24.1	2	2	2		1.20214	1.11163		0.996808	0.992664		0.730137	0.856042	0.859838	0.061803	0.685537	0.0503627	0.797287	0.101976
CL1955.Contig1_All	predicted protein	25.936	9.4422	16.2	3	3	3	18.234	24.1	4	4	4	9.2673	16.2	3	3	3	1.12637	1.06101	1.07152	0.952802	1.07475	1.02476	0.878706	0.827751	0.876178	0.936607	0.169111	0.792488	0.000976319	0.846126	0.0142595
CL1956.Contig2_All	mitochondrial import inner membrane translocase subunit tim44-like	54.997	58.022	28.7	15	17	15	48.289	24	13	16	13	49.296	26.8	15	19	15	1.28749	1.21822	1.14767	0.954483	0.98184	0.941208	0.660399	0.724424	0.797932	0.787637	0.00257021	0.597463	0.00126967	0.758552	0.00757515
CL1956.Contig3_All	unnamed protein product	68.551						-2	13.2	7	10	1	1.3824	14.5	8	12	1		0.545677	0.661299		0.99953	1.00859		1.61471	1.45143	1.66376	0.033326	2.54035	0.0135177	1.52687	0.0157041
CL1956.Contig5_All	hypothetical protein PRUPE_ppa003031mg	68.309	16.611	18.6	10	16	3	8.5851	11.2	6	12	2	29.148	14	7	15	3	0.84913	0.764303	0.949244	1.19117	1.19597	1.16422	0.999519	1.10889	1.00514	1.3858	0.00638467	1.21496	0.0498948	0.876719	0.0188146
CL1956.Contig7_All	hypothetical protein PRUPE_ppa003031mg	40.681						17.889	18	5	6	2	14.071	18	5	8	2		0.840536	0.82769		1.01742	1.05014		1.19694	1.18056	1.23938	0.00666589	1.42516	0.000849406	1.1499	0.0149122
CL1958.Contig1_All	nitrilase	38.73	102.8	26.1	8	15	8	219.54	33.9	10	16	10	198.23	31.1	11	18	11	0.809525	0.78148	0.794857	0.832141	0.753956	0.8122	1.38879	1.53436	1.56438	1.00521	0.894617	1.88088	7.94179e-05	1.87113	0.00018896
CL196.Contig1_All	Rubber elongation factor protein, putative	26.743	2.8061	7.8	2	2	1	2.2258	7.8	2	2	1	2.3743	7.8	2	2	1
CL196.Contig3_All	hypothetical protein PRUPE_ppa017997mg	43.975	1.0184	1.8	1	1	1	1.2171	1.8	1	1	1	1.2414	1.8	1	1	1
CL1960.Contig1_All	LOW QUALITY PROTEIN: uncharacterized protein in hydrogenase 1 5&apos;region-like	8.2197	2.4447	20.8	1	1	1	3.8835	20.8	1	1	1	3.193	20.8	1	1	1	0.770231	0.772388	0.834849	1.3391	1.20962	1.18554	0.947599	1.08335	1.02558	1.57069	0.000608959	1.28563	0.00596153	0.818512	0.0208311
CL1960.Contig2_All	probable serine/threonine-protein kinase abkB-like	15.724											2.5042	6.5	1	1	1
CL1964.Contig2_All	hypothetical protein VITISV_033286	55.045	34.439	30.8	16	18	9	34.871	32.7	16	17	9	35.845	26.9	13	16	6	0.631418	0.611726	0.697934	1.12457	1.20585	1.15518	1.36788	1.30459	1.30042	1.7957	0.000193526	2.04675	7.53101e-05	1.1398	0.00737367
CL1966.Contig2_All	40S ribosomal protein S6 isoform 1	25.187	5.7873	32.3	10	16	1	4.1874	32.3	10	15	1	4.6992	28.6	8	14	1	1.56131		1.57619	0.69443		0.699453	0.564613		0.538768	0.444266	5.38665e-05	0.351675	0.000522449	0.791588	0.0101067
CL1967.Contig1_All	tripeptidyl-peptidase 2	67.682	287.78	37.6	19	39	19	178.86	42.7	20	37	20	301.19	38.5	18	34	13	1.08068	1.09249	1.0622	1.15604	1.12472	1.12667	0.776886	0.739747	0.7505	1.05318	0.0127546	0.700734	2.85696e-05	0.66535	1.80829e-05
CL1968.Contig2_All	beta-glucosidase 11-like	16.239	12.015	24	3	5	2						15.952	24	3	4	2	0.539588		0.625578	1.51186		1.47485	1.07563		0.999834	2.56334	0.00624794	1.78126	0.0196653	0.694899	0.011014
CL1968.Contig3_All	trihelix transcription factor GT-1 isoform 1	36.534	1.9562	6.2	2	2	2	3.6772	6.5	2	2	2	2.0926	6.2	2	2	2		1.21966	1.22452		1.00161	0.928646		0.701311	0.771186	0.789734	0.0246399	0.60245	0.0086451	0.762851	0.0466612
CL1969.Contig3_All	unnamed protein product	19.891	5.5556	10.2	2	3	1	4.9595	17.6	3	4	1	6.5179	11.9	2	2	1	0.8235	0.82676	0.781598	1.31111	1.15269	1.24289	0.905188	1.07079	1.03648	1.52422	0.000534955	1.23874	0.0177773	0.812705	0.0304631
CL1969.Contig4_All	unnamed protein product	53.785	19.888	18.7	7	7	6	21.032	17	7	7	5	30.586	18.3	7	7	6	0.999457	0.971674	0.982276	1.07995	1.22342	1.2634	0.78533	0.799172	0.741544	1.20768	0.0184291	0.78758	0.000573627	0.652144	0.00129575
CL197.Contig4_All	choline transporter-like protein 2	35.055											3.5247	5.1	2	2	2			1.37689			0.829619			0.670187	0.602531		0.48674		0.807825
CL1970.Contig5_All	calnexin homolog	60.672	92.425	39.2	21	42	11	84.262	40.7	21	43	11	89.48	39.4	21	40	12	1.49737	1.43656	1.45646	1.04745	1.06068	1.04955	0.278502	0.276372	0.352121	0.719227	1.35271e-05	0.206587	3.9257e-05	0.287234	9.48214e-05
CL1971.Contig1_All	uncharacterized protein LOC100801758	23.589						1.22	5.3	1	1	1
CL1971.Contig2_All	uncharacterized protein LOC100262893	21.488						2.5933	7.3	1	1	1							1.52567			0.712572			0.59697		0.467054		0.391283		0.837768
CL1975.Contig1_All	cysteine protease Cp5	20.567	1.3369	5.6	1	1	1	1.9088	5.6	1	1	1	1.6297	5.6	1	1	1
CL1976.Contig1_All	unnamed protein product	67.235	1.1835	17.3	11	12	1	24.208	14.3	9	10	1	1.2315	14.8	9	12	1
CL1976.Contig2_All	uncharacterized protein LOC100245011	104.18	24.672	12	11	12	1	1.2163	8.6	9	10	1	42.592	10.5	9	12	1	1.23825		1.21916	0.930344		0.981225	0.750496		0.72207	0.777879	0.0119422	0.599234	0.00164627	0.770344	0.0155376
CL1977.Contig2_All	alcohol dehydrogenase	38.559	111.15	50.3	17	33	10	145.47	55.2	18	33	10	132.05	59	19	32	10	0.744484	0.711906	0.772633	1.10349	1.16144	1.12907	1.28451	1.20489	1.27795	1.52264	0.000112859	1.69014	7.43353e-05	1.11	0.014665
CL1978.Contig3_All	hypothetical protein PRUPE_ppa021513mg	44.341	113.42	26.8	8	9	8	91.763	26.8	8	10	8	150.43	26.5	8	9	8	1.03584	1.03497	1.06131	1.00006	1.01029	1.00056	0.953117	0.924005	0.901436	0.961303	0.0113583	0.887117	0.0026936	0.922828	0.00808349
CL1981.Contig1_All	uncharacterized protein LOC100527089	18.001						5.9918	12.6	2	2	1	2.3842	12.6	2	2	1		0.970141	0.977567		1.12665	1.09198		0.904816	0.931842	1.13909	0.0149435	0.942984	0.0607935	0.827837	0.0126657
CL1981.Contig3_All	ubiquitin-conjugating enzyme E2 variant 1A	18.095	19.01	12.6	3	3	2	8.3045	12.6	3	3	2	21.442	12.6	3	3	2	1.22094	1.28172	1.17377	0.966906	0.837932	0.925815	0.734672	0.792596	0.84325	0.742745	0.00379083	0.644787	0.000743879	0.868114	0.0721653
CL1982.Contig2_All	probable carbohydrate esterase At4g34215-like	22.628	8.3453	10.5	2	2	2	20.649	20.6	3	3	3	29.783	20.6	3	4	3	0.993193	0.9675	1.00428	1.27494	1.29431	1.26549	0.712998	0.728943	0.709367	1.29335	3.71886e-05	0.725574	2.06747e-05	0.561005	6.92499e-07
CL1983.Contig10_All	serine/threonine-protein kinase CTR1-like	39.554	1.1691	3.3	1	1	1	1.4118	3.3	1	1	1	1.4187	3.3	1	1	1		0.542995			0.960026			1.66062		1.76802		3.05825		1.72976
CL1984.Contig4_All	staphylococcal nuclease domain-containing protein 1	107.83	116.78	41.6	36	62	0	77.076	36.2	31	57	0	98.855	42	37	65	0
CL1984.Contig5_All	staphylococcal nuclease domain-containing protein 1	107.55	65.098	47.2	39	74	1	52.626	46.3	37	73	1	21.176	44.9	39	76	1	1.26549	1.14971	1.07849	1.10884	1.07308	1.06429	0.521037	0.719389	0.82428	0.929161	0.211729	0.59098	0.0196242	0.636037	0.0262285
CL1985.Contig11_All	conserved hypothetical protein	38.623	5.831	12.3	3	3	3						9.5042	15.7	4	4	4	0.892512			1.07818			1.06218			1.20803		1.1901		0.985162
CL1987.Contig4_All	homeobox protein BEL1 homolog	65.841						1.3905	1.5	1	1	1
CL1989.Contig1_All	hypothetical protein PRUPE_ppa002517mg	69.806	139.7	34.6	17	31	17	227.36	38.2	19	34	19	211.36	37.3	20	32	20	1.18782	1.18626	1.20382	0.981291	0.988364	0.994641	0.784395	0.744015	0.740326	0.828501	6.60507e-06	0.634096	1.8226e-05	0.765354	0.000144409
CL199.Contig2_All	TPA: isoflavone reductase-like protein 4	15.823	149.38	70.7	10	47	9	126.93	76.9	10	46	9	148.82	70.7	9	46	8	1.05467	1.05101	1.04795	0.792518	0.80846	0.752635	1.17134	1.17641	1.2063	0.746321	0.000164744	1.12698	0.000216432	1.51004	5.88678e-05
CL1990.Contig1_All	secologanin synthase	37.442	24.169	13.3	4	4	3	35.691	19.2	5	5	4	10.084	14.6	5	5	4	0.75623	0.761669		1.57575	1.38356		0.711658	0.911686		1.94961	0.00944332	1.06947	0.678378	0.548556	0.0493723
CL1996.Contig1_All	biotin carboxyl carrier protein of acetyl-CoA carboxylase	28.902	43.22	8.1	2	4	2	69.295	5.6	1	2	1	100.16	10.7	3	5	3	0.766721	0.771368	0.702457	1.35819	1.38881	1.25219	0.931802	0.89295	0.96829	1.78492	0.000186128	1.24659	0.00446491	0.698401	0.000793903
CL1998.Contig1_All	KH domain-containing protein At4g18375-like	74.468	190.76	31.5	16	19	16	167.16	30.8	17	23	17	137.5	27.9	13	18	13	1.15384	1.17017	1.14907	0.978581	0.953242	0.949615	0.803927	0.784552	0.8684	0.829649	6.87902e-05	0.707406	0.000366682	0.852657	0.00747051
CL1999.Contig1_All	UDP-glycosyltransferase 79B6-like	48.002						1.7939	2.5	1	1	1	2.7432	2.5	1	1	1			1.1716			1.00158			0.764927	0.854879		0.652891		0.763724
CL2.Contig2_All	uridine kinase-like protein 4	54.102	10.449	20.6	9	10	5	12.637	18.1	8	9	5	6.9563	14.3	6	8	3	1.18457	1.11652	1.26864	0.942818	0.961661	0.891612	0.810174	0.883504	0.750904	0.783275	0.00492227	0.684806	0.00314754	0.874286	0.0594976
CL20.Contig2_All	unnamed protein product	103.6	25.875	8.9	8	10	7	41.112	10.3	8	9	7	56.04	14.4	11	11	9	1.30813	1.39519	1.30707	0.860396	0.817662	0.841431	0.724053	0.664634	0.728173	0.628241	5.91006e-05	0.527844	6.30381e-05	0.840194	0.00611008
CL20.Contig3_All	uncharacterized protein LOC100262487	162.18	41.039	7.1	10	13	9	43.469	8.2	11	14	9	30.182	7.1	10	11	7	1.25959	1.29569	1.22303	0.863658	0.86398	0.832943	0.725502	0.769731	0.842075	0.677706	4.64686e-05	0.618613	0.000485809	0.912804	0.107618
CL20.Contig4_All	uncharacterized protein LOC100262487	95.998	1.882	1	1	1	1	3.1215	2.9	3	3	2	3.4209	5.3	4	4	3	1.30854	1.27852	1.15227	0.824292	0.809686	0.878093	0.769026	0.827163	0.923686	0.671799	0.00100863	0.673886	0.00389816	1.00311	0.989026
CL20.Contig5_All	unnamed protein product	11.628	1.0321	7.8	1	1	1	1.5329	7.8	1	1	1	1.4662	7.8	1	1	1	1.49997	1.40977	1.3453	0.664385	0.683925	0.764328	0.680555	0.784325	0.783185	0.496502	0.000189887	0.52833	0.00035134	1.0641	0.385922
CL2000.Contig3_All	predicted protein	28.591	21.496	23.9	7	12	7	23.484	23.9	7	10	7	13.104	19.7	6	9	6	0.790569	0.808566	0.806549	1.15424	1.21191	1.1503	1.12466	1.1245	1.12589	1.46173	3.19451e-05	1.40295	1.17857e-06	0.959786	0.0729031
CL2001.Contig6_All	protein argonaute 16-like	49.773						7.3919	9.4	3	6	1	14.615	8.7	3	4	1			1.27342			0.9388			0.693783	0.737226		0.544817		0.73901
CL2002.Contig2_All	hypothetical protein VITISV_002699	71.45	1.5534	2.3	1	1	1	5.4306	4.3	2	2	2							1.18603			1.00943			0.738403		0.851098		0.622582		0.731504
CL2003.Contig1_All	probable protein phosphatase 2C 39	31.106	53.581	43.3	10	19	8	86.328	50.7	12	21	9	45.174	55.7	14	22	10	1.04206	1.02191	1.00453	1.10223	1.13674	1.09596	0.820165	0.855101	0.890894	1.08683	0.00583809	0.83629	0.00236331	0.769477	0.000577878
CL2003.Contig2_All	protein phosphatase 2c, putative	30.694	25.625	35.2	10	16	8	28.705	34.2	10	14	7	35.164	43.1	12	18	9	0.946662	0.943322	0.951159	1.24219	1.19149	1.21224	0.826328	0.832368	0.838751	1.28326	3.52557e-05	0.879029	1.26936e-05	0.684999	7.88874e-06
CL2003.Contig4_All	unnamed protein product	36.496	24.093	15.9	4	6	4	42.376	15.9	4	6	4	31.497	18.3	5	7	5	0.573842	0.596432	0.595131	1.00342	1.02039	1.01036	1.60526	1.52377	1.60008	1.71868	2.26092e-06	2.67877	1.23406e-06	1.55862	1.45326e-05
CL2005.Contig3_All	interferon-induced GTP-binding protein mx, putative	72.08	106.16	40.9	24	39	23	100.29	43.9	25	36	25	131.06	43.4	25	35	25	0.73532	0.724989	0.710303	1.57624	1.63361	1.59438	0.725119	0.705146	0.734658	2.2133	6.75764e-07	0.997379	0.873414	0.450629	9.81404e-07
CL201.Contig2_All	interactor of constitutive active ROPs 2, chloroplastic-like	70.012	5.8818	10.1	8	9	4	7.5746	7.7	5	5	3						1.58564	1.7242		0.656956	0.600684		0.571847	0.448333		0.37997	0.00398949	0.308226	0.0116169	0.811187	0.238152
CL201.Contig3_All	interactor of constitutive active ROPs 2, chloroplastic-like	68.732											38.285	10.3	6	7	3			1.67157			0.644219			0.468291	0.385397		0.28015		0.726913
CL201.Contig4_All	interactor of constitutive active ROPs 2, chloroplastic-like	68.572	25.323	13.4	8	9	5	25.656	9.3	5	5	3						1.45837	1.49237		0.789153	0.745726		0.602779	0.606502		0.520167	0.00217643	0.409823	0.000178807	0.787867	0.0140039
CL201.Contig5_All	interactor of constitutive active ROPs 2, chloroplastic-like	70.358											4.7514	8.6	6	7	3			1.4204			0.762374			0.683145	0.536731		0.480952		0.896077
CL2014.Contig1_All	probable RNA polymerase II transcription factor B subunit 1-1	67.686	14.15	10.2	5	6	5	8.789	7.3	4	5	4	6.8106	7.3	4	5	4	0.9031	1.07517	1.044	1.09542	1.10437	1.08017	1.02918	0.786673	0.854151	1.08526	0.194024	0.883443	0.25508	0.814039	0.0564042
CL2016.Contig2_All	E3 ubiquitin-protein ligase BRE1-like 1-like	34.473	5.4533	4.3	1	1	1											1.29994			0.936358			0.659982			0.720311		0.507703		0.704839
CL2017.Contig4_All	exocyst complex component 5	91.705	207.22	26.6	17	25	17	114.14	27.3	19	27	2	205.56	23.7	15	25	15	1.20268	1.15904	1.22851	0.983051	1.14706	1.05291	0.693419	0.627592	0.707075	0.886579	0.0628829	0.56489	0.000147944	0.637157	0.00147926
CL2019.Contig5_All	AP-1 Golgi-related complex component; clathrin coated vesicles; clathrin assembly protein	16.06	29.462	25.9	3	3	3	32.592	32.4	4	5	4	24.922	25.9	3	3	3	1.20785	1.11995	1.02343	1.04413	1.02989	1.11019	0.669293	0.880106	0.849933	0.950161	0.405584	0.715955	0.0262268	0.75351	0.0313354
CL2021.Contig4_All	transcription factor bHLH3-like	53.963	12.063	6.8	3	4	3	8.9212	6.8	3	3	1	7.6964	6.8	3	3	3	1.03149	0.992986	0.966883	0.966879	0.98843	0.961319	0.992799	1.02187	1.08654	0.97502	0.291221	1.03672	0.334358	1.06328	0.09529
CL2021.Contig5_All	transcription factor MYC2-like	65.764	15.133	4.2	2	2	1						17.726	2.2	1	1	1			0.947033			0.962203			1.11259	1.01602		1.17481		1.15629
CL2022.Contig2_All	hypothetical protein PRUPE_ppa001448mg	36.641	4.7195	9.4	2	2	2	7.2863	13.4	3	3	3	7.553	13.4	3	3	3		1.25931	1.20946		0.981585	1.06009		0.669143	0.650665	0.826999	0.0482843	0.534601	0.0015368	0.646435	0.00871499
CL2024.Contig2_All	FAS-associated factor 2-B-like	42.373	22.187	14	5	10	4	43.145	19.2	6	10	6	25.415	14	5	9	5	1.08097	1.14163	1.1532	1.02356	1.0378	1.03617	0.843376	0.77679	0.74489	0.917571	0.0140827	0.700592	0.00101893	0.763529	0.00179588
CL2024.Contig3_All	FAS-associated factor 2-B-like	31.465	11.737	10.6	2	3	1
CL2026.Contig3_All	transcription factor, putative	78.723	1.1565	2.4	2	3	1
CL2027.Contig1_All	conserved hypothetical protein	18.415											1.4879	7	1	1	1
CL2027.Contig2_All	conserved hypothetical protein	46.426	26.575	19.7	7	9	7	34.287	13.8	5	6	5	38.877	19.7	7	9	7	1.16984	1.2408	1.1392	1.09912	0.943507	0.984151	0.639565	0.734926	0.751562	0.852651	0.0365512	0.598915	0.000802962	0.702415	0.00650105
CL2029.Contig2_All	uncharacterized protein LOC100258751	43.185						1.5786	9.3	3	3	1	7.0365	9.3	3	3	1		1.26657	1.26036		1.00814	1.00814		0.630911	0.637166	0.797918	0.000118276	0.501826	6.38626e-05	0.628919	0.000113132
CL2031.Contig1_All	AUX-1-like protein	54.663	1.8655	8.7	2	2	2	2.0766	3.7	2	2	2	2.2192	1.7	1	1	1	0.969792	0.865319	0.917526	1.16222	1.22921	1.29341	0.866344	0.936755	0.797409	1.33866	0.00294786	0.944733	0.366699	0.705731	0.00331193
CL2034.Contig4_All	uncharacterized protein LOC101251343	71.196						2.4155	2.3	2	2	2							1.44843			0.903026			0.497554		0.623452		0.343513		0.550985
CL2036.Contig1_All	glutamate synthase 1	24.713	16.185	23.2	6	6	6	14.365	26.8	6	6	5	14.138	26.8	6	6	5	0.890144	0.911285	0.860675	1.31511	1.31506	1.38754	0.853344	0.782729	0.774943	1.50922	7.22268e-05	0.905681	0.0456464	0.600098	0.000134093
CL2036.Contig2_All	glutamate synthase 1	121.49	300.58	43.5	36	53	11	301.14	41.6	35	47	8	323.31	41	34	49	11	1.23109	1.22546	1.27134	0.95815	0.989939	0.965158	0.727975	0.682879	0.692448	0.781471	8.49266e-05	0.564206	1.44124e-05	0.721979	0.000116248
CL2036.Contig3_All	glutamate synthase, putative	116.99	63.87	32.9	25	37	3	57.206	30	26	35	2	26.996	30.2	26	36	4	1.08933	0.915253	1.04655	1.11703	1.26491	1.17854	0.752197	0.831042	0.74516	1.16693	0.070987	0.763125	0.013095	0.653958	0.00106547
CL2036.Contig4_All	glutamate synthase, putative	53.787	80.826	37.3	15	18	10	58.669	32.8	13	16	8	75	22.6	10	12	8	1.14015	1.04432	1.11664	1.00005	1.00228	1.01689	0.820309	0.957374	0.821073	0.914609	0.0304487	0.787237	0.0139758	0.860736	0.0416848
CL2036.Contig5_All	glutamate synthase 1	22.818											2.361	29	6	11	2			1.22647			1.11611			0.567432	0.910022		0.462656		0.5084
CL2037.Contig4_All	unnamed protein product	121.95	8.6011	3.7	3	3	3	4.9163	2.3	3	3	3	5.294	2.7	2	2	2	1.07006	1.24075	1.09355	1.26404	1.02025	1.13401	0.620025	0.652851	0.729007	1.00409	0.976517	0.588034	0.00132526	0.585638	0.00240683
CL2039.Contig1_All	exportin-1 isoform 2	38.595	16.198	44.1	14	23	4	16.082	39.6	12	22	3	22.9	44.1	14	24	4	1.13116	1.13937	1.14565	0.986669	0.949449	0.986946	0.845738	0.865686	0.815324	0.855652	0.00030926	0.739641	7.13327e-05	0.864418	0.00254146
CL2039.Contig3_All	exportin-1 isoform 3	15.619	46.958	39	6	14	2	53.974	39	6	12	2	32.839	39	6	12	2	1.0812	1.15169	1.18021	1.02173	0.975042	0.9543	0.885053	0.848192	0.803924	0.864631	0.0116699	0.743361	0.00147376	0.859744	0.0115998
CL2039.Contig4_All	exportin-1 isoform 2	56.677	100.85	43.3	19	33	5	121.71	38.4	19	30	6	161.77	43.3	19	32	5	1.13996	1.13459	1.13273	1.00342	0.955678	0.935934	0.86548	0.865486	0.888202	0.849661	0.0013991	0.768698	7.60274e-06	0.904711	0.0111436
CL204.Contig4_All	hypothetical protein PRUPE_ppa003306mg	35.034	3.3395	2.9	1	1	1	4.0891	2.9	1	1	1	4.3249	2.9	1	1	1	1.40196	1.33092	1.3345	1.02235	1.09541	1.05125	0.428323	0.450499	0.490093	0.779127	0.000679299	0.336559	1.40742e-05	0.431969	4.46949e-05
CL2046.Contig1_All	hypothetical protein OsJ_00315	48.086						21.94	35.8	12	16	0	1.5412	29.6	10	13	0
CL2046.Contig2_All	vacuolar protein sorting-associated protein 4-like	48.009	66.43	29.9	10	15	0	4.4478	39.4	12	17	0	6.2938	38.1	12	15	0
CL2046.Contig3_All	beta-(1,2)-xylosyltransferase-like	57.025	22.723	18.1	8	8	2	3.6958	21.1	8	8	2	23.358	14.8	6	7	1			0.971592			1.00863			1.02938	1.03812		1.05948		1.02058
CL2046.Contig5_All	beta-(1,2)-xylosyltransferase	52.112	11.159	18	7	7	1	33.819	23.2	8	8	2	4.4075	16.2	6	6	1		1.34488	1.30221		0.873927	0.896811		0.668683	0.699672	0.668936	0.00263112	0.516927	0.00176985	0.77276	0.0100661
CL2048.Contig8_All	hypothetical protein VITISV_001889	26.578	28.305	18.9	3	6	2						31.195	15.3	2	4	2			0.904228			1.20865			0.860603	1.33667		0.951755		0.712036
CL205.Contig1_All	ras-related protein RABA1d	9.3043	34.328	48.3	5	9	4	29.49	43.7	3	6	2	31.332	48.3	5	7	4	1.34687	1.47485	1.31168	0.916079	0.839208	0.931829	0.603101	0.530138	0.472218	0.650099	0.000861815	0.388411	0.00027584	0.597465	0.00261689
CL205.Contig2_All	ras-related protein RABA1d	24.112	62.493	45	9	21	2	24.91	45	9	22	2	31.064	48.2	10	23	3	1.21973	1.34498	1.33631	0.98627	0.915968	0.901078	0.71546	0.623562	0.648723	0.718612	0.00142031	0.509546	0.000197676	0.709069	0.00222059
CL2053.Contig1_All	methionine sulfoxide reductase A4	22.566	4.6854	28.9	6	15	1	5.8328	22.9	5	13	1	4.8767	25.4	5	12	1	0.812967	0.637775	0.764267	0.98239	1.06838	0.964357	1.30198	1.35637	1.26846	1.36123	0.0169695	1.77282	0.00156206	1.30237	0.00202979
CL2053.Contig2_All	methionine sulfoxide reductase A	29.231	120.96	42.6	9	25	5	100.37	38.9	10	24	7	84.233	32.1	10	24	7	0.496083	0.610332	0.513327	1.15842	1.17081	1.09386	1.39034	1.38938	1.44242	2.11336	0.000370196	2.60667	0.000123781	1.23343	0.00101134
CL2056.Contig4_All	uncharacterized protein LOC100855103	13.217	2.3078	7.8	1	1	1	4.4912	22.4	3	3	3							0.760891			1.22172			1.08595		1.60564		1.42721		0.88887
CL2057.Contig1_All	hypothetical protein PRUPE_ppa008213mg	38.802	17.589	14.6	6	7	6	19.818	19	8	10	8	38.617	20.5	8	9	8	0.724076	0.785468	0.78669	1.07142	1.0113	1.06402	1.29893	1.20707	1.23947	1.37039	0.000659895	1.63114	0.00014793	1.19028	0.00346677
CL206.Contig2_All	uncharacterized protein LOC100250526 isoform 2	47.816						4.1876	2.8	1	1	1							1.307			0.802651			0.796189		0.614119		0.609174		0.991948
CL2061.Contig1_All	hypothetical protein VITISV_043402	34.559	11.141	23.1	8	9	8	17.494	20.8	7	8	7	11.433	20.8	7	8	7	0.596978	0.833636	0.692867	1.10761	1.11074	1.11929	1.32337	1.11186	1.27793	1.57178	0.00879801	1.74862	0.00684807	1.11251	0.123105
CL2061.Contig2_All	putative exosome complex component rrp40	25.191	6.1881	16.2	4	4	4						9.9266	16.2	4	4	4	1.00798			0.920926			1.07434			0.913638		1.06584		1.16659
CL2062.Contig1_All	probable ubiquitin-conjugating enzyme E2 26-like	44.963	5.9939	4.5	2	3	2	7.4528	5.5	2	2	2	9.0031	7.2	3	4	3	0.877056	0.954619	0.876502	1.09113	1.15486	1.05901	0.99359	0.895599	1.04469	1.22038	0.00636078	1.08334	0.214499	0.887705	0.0812764
CL2064.Contig1_All	acetyltransferase NSI-like	20.023	3.2085	6.6	2	2	2	3.7937	6.6	2	2	2	4.2787	6.6	2	2	2	0.795654	0.805514	0.771315	0.904601	0.871078	0.903501	1.38118	1.40091	1.41454	1.12927	0.00244903	1.76888	2.59893e-06	1.56639	5.9634e-06
CL2068.Contig1_All	root phototropism protein 2	15.388						1.1818	5.8	1	1	1
CL2070.Contig4_All	uncharacterized protein LOC100261560	38.29											4.1565	7.1	3	3	3
CL2073.Contig2_All	presequence protease 2, chloroplastic/mitochondrial-like	102.28	323.31	65	55	109	55	323.31	56.5	48	99	48	323.31	65.1	54	104	54	0.636343	0.629309	0.66363	1.44174	1.44342	1.4156	1.02389	1.03113	1.03417	2.2292	1.31222e-06	1.60121	8.83144e-06	0.71829	1.17447e-06
CL2077.Contig4_All	uncharacterized protein LOC100249293	19.838	17.301	29.9	5	5	5	15.882	21.2	4	4	4	30.929	32.1	5	5	5	0.89859	0.899075	0.902015	1.07514	1.05991	1.05446	1.11273	1.07233	1.09021	1.18144	9.51537e-06	1.21321	5.66779e-05	1.02689	0.0954579
CL2078.Contig1_All	uncharacterized protein LOC100256169	8.7381						3.1321	14.3	1	1	1
CL208.Contig7_All	MLO-like protein 1-like	42.966						7.9836	7.9	3	5	3	7.0573	9.8	4	6	4		1.06779	1.13711		1.12858	1.06925		0.770743	0.739238	0.996794	0.947512	0.684831	0.00980823	0.687034	0.0081699
CL208.Contig9_All	MLO-like protein 1-like	53.129	9.8914	8.3	4	5	4											1.11385			1.0403			0.801482			0.933972		0.719564		0.770434
CL2080.Contig2_All	conserved hypothetical protein	45.2	10.46	5.6	2	2	2	12.226	3.8	1	1	1	18.583	3.8	1	1	1
CL2082.Contig4_All	chromatin binding protein, putative	34.111	6.11	7.7	2	3	2	4.4486	7.7	2	2	2	7.5705	10.3	3	3	3	1.08045		1.21143	1.03965		0.984678	0.847665		0.728877	0.88326	0.191912	0.687879	0.058179	0.778796	0.0878674
CL2084.Contig1_All	Oligopeptide transporter	27.956						5.5621	8.5	2	3	2	3.2486	8.5	2	2	2		1.07006	1.03047		0.941062	1.02294		0.968365	0.933957	0.935003	0.27624	0.90564	0.0630097	0.968596	0.563426
CL2084.Contig5_All	oligopeptide transporter 4-like	65.346	2.9915	4.3	2	2	2											0.254662			0.803941			2.22664			3.1569		8.74353		2.76966
CL2086.Contig2_All	unnamed protein product	48.831						2.3047	2.1	1	1	1	2.4556	2.1	1	1	1
CL2087.Contig1_All	uncharacterized protein LOC101265552 isoform 2	49.313	2.1476	2.5	1	1	1
CL209.Contig1_All	Acyl-protein thioesterase, putative	27.176	3.7201	11.7	3	4	2	6.5258	11.7	3	4	2	4.2024	11.7	3	5	2	1.26255	0.985869	1.23556	0.811583	1.05429	0.862197	0.845376	0.960997	0.827452	0.783033	0.0937742	0.755983	0.0398252	0.965454	0.752725
CL2093.Contig10_All	2-isopropylmalate synthase 2, chloroplastic-like	65.89						-2	28.7	14	19	0
CL2093.Contig12_All	2-isopropylmalate synthase 2, chloroplastic-like	65.055	147.92	29.6	14	23	5	91.387	31.3	14	22	6	178.02	33.4	16	26	5	1.21338	1.08935	1.19074	0.948074	0.962318	0.947702	0.87305	0.929668	0.86037	0.818125	0.00403607	0.762304	0.00268831	0.93177	0.0427399
CL2094.Contig2_All	putative disease resistance protein At3g14460	64.326	3.6565	3.2	2	2	2						3.5047	2	1	1	1			0.859885			1.22794			0.946044	1.42803		1.1002		0.770434
CL2096.Contig2_All	auto-inhibited Ca2 -transporting ATPase 10	38.508	4.9453	9.6	4	4	3	7.327	9.6	4	4	3	13.081	13	5	6	3	1.08947	1.06739	1.00523	1.11919	1.01902	1.05444	0.74968	0.88854	0.934487	1.00966	0.808702	0.81361	0.0414353	0.805822	0.0381849
CL2098.Contig1_All	hypothetical protein PRUPE_ppa007269mg	34.025	90.249	28.1	6	9	6	91.863	31.1	7	10	7	96.537	24.5	6	8	6	1.15026	1.10359	1.18474	0.984466	1.01057	1.01433	0.776082	0.760176	0.783027	0.875175	0.00418516	0.674488	6.13709e-05	0.770689	3.5097e-05
CL2099.Contig1_All	beta-galactosidase-like	19.267	2.1265	11.3	2	3	1						2.7349	11.3	2	3	1
CL2099.Contig4_All	beta-galactosidase 3	81.642	2.3544	3.1	3	4	2
CL2099.Contig5_All	beta-galactosidase 3	94.336						5.1319	4.1	4	4	2	3.2347	3.1	3	4	2
CL2099.Contig7_All	beta-galactosidase 3	80.75	8.5439	2.9	2	3	1	3.9063	2.9	2	2	1	16.936	4.5	3	4	2	0.795239	0.899186	0.895897	1.25669	1.23368	1.23958	1.00234	0.88618	0.884574	1.43996	0.00084723	1.07056	0.304211	0.743465	0.00203059
CL2101.Contig2_All	unknown	18.968	4.3103	9.5	1	2	1	4.3089	9.5	1	1	1	4.5114	9.5	1	1	1	1.37247	1.33505	1.14994	0.868996	0.882155	0.981977	0.63376	0.673164	0.81541	0.70853	0.00691173	0.55019	0.00305472	0.776522	0.0391163
CL2102.Contig4_All	putative transferase CAF17 homolog, mitochondrial-like	5.6053	1.6045	22.4	1	1	1
CL2110.Contig1_All	hypothetical protein PRUPE_ppa009701mg	30.789						2.6863	3.3	2	2	2							1.13431			1.03857			0.777135		0.915596		0.685114		0.748272
CL2110.Contig2_All	KH domain-containing protein At2g38610-like	27.014	7.9497	10.4	3	3	3	9.0209	10	2	2	2	9.303	10.4	2	2	2	1.00415	0.736334	0.818477	1.10313	1.0353	1.00325	0.883219	1.31867	1.2434	1.22772	0.0891795	1.34636	0.133111	1.09664	0.574992
CL2112.Contig3_All	hypothetical protein PRUPE_ppa010627mg	28.241	1.233	3	1	1	1	4.5133	7.7	2	2	2
CL2112.Contig4_All	hypothetical protein PRUPE_ppa010627mg	24.447	1.0321	3.9	1	1	1
CL2114.Contig1_All	formin-like protein 1-like	100.95	1.7973	2.2	2	2	2	2.6906	2.9	3	3	3						1.52051			0.774612			0.533795			0.509443		0.351064		0.689113
CL2114.Contig5_All	hypothetical protein PRUPE_ppa000494mg	28.942											1.9523	5.3	2	2	2			1.45342			0.756199			0.644864	0.52029		0.443688		0.85277
CL2114.Contig6_All	phosphoglycerate kinase	17.213	22.562	73.1	11	37	2	16.409	78.8	12	39	2	9.5447	60.3	12	41	1	1.23012	1.26343	1.33331	0.914612	0.92027	0.870854	0.782119	0.667598	0.68267	0.70704	0.000298039	0.557217	0.000432859	0.788099	0.0101803
CL2116.Contig2_All	leucine rich repeat protein	24.904	24.67	11.6	2	2	2	28.819	11.6	2	2	2	5.0926	8.9	2	2	2	1.02538	0.998438	1.02691	1.04211	1.04374	1.03363	0.920048	0.955293	0.927326	1.02254	0.0807434	0.918688	0.00440889	0.89844	0.000823283
CL2119.Contig1_All	uncharacterized protein LOC100250260 isoform 1	6.8978	2.6521	29.5	2	2	2	2.5006	29.5	2	2	2	4.2398	42.6	3	3	3	1.05666			0.957957			0.968114			0.906587		0.916199		1.0106
CL212.Contig8_All	hypothetical protein PRUPE_ppa005139mg	53.182	19.697	26.7	12	13	7	23.24	22.9	9	10	5	21.813	24.6	11	12	6	1.16081	1.25284	1.2335	0.871232	0.856909	0.972648	0.763253	0.811331	0.711769	0.740521	0.00281899	0.626888	0.000459124	0.84655	0.0386786
CL212.Contig9_All	hypothetical protein PRUPE_ppa004912mg	19.578											1.3267	6.2	1	1	1
CL2120.Contig1_All	N-alpha-acetyltransferase 25, NatB auxiliary subunit	35.622											1.3373	2.5	1	1	1			0.864046			0.951053			1.23741	1.1007		1.43211		1.3011
CL2120.Contig2_All	N-alpha-acetyltransferase 25, NatB auxiliary subunit	30.282	2.8283	6.3	1	1	1	3.8896	8.9	2	2	2
CL2121.Contig1_All	serine/threonine-protein phosphatase 6 regulatory ankyrin repeat subunit C-like	8.6166						2.8909	20.7	2	3	2							1.43962			0.821178			0.597057		0.570411		0.414731		0.727074
CL2121.Contig3_All	serine/threonine-protein phosphatase 6 regulatory ankyrin repeat subunit C-like	8.6626	1.6822	11	1	1	1						2.3481	11	1	2	1	1.41128		1.3163	0.840414		0.873854	0.611681		0.70514	0.628494	0.0073236	0.482779	0.0115549	0.768153	0.0689134
CL2122.Contig2_All	4-nitrophenylphosphatase, putative	6.9448	11.481	37.1	3	7	3	11.119	50	3	6	3	30.059	32.3	2	6	2	0.599068	0.577115	0.464905	0.971572	0.909495	0.881408	1.56406	1.66857	1.84834	1.68332	0.00332915	3.0961	0.000257458	1.83928	0.000421999
CL2122.Contig3_All	bZIP transcription factor family protein 6	18.3	1.8854	5.4	1	2	1	6.6246	5.4	1	2	1	1.8969	5.4	1	2	1	1.19753	1.27073	1.17635	1.08937	1.03454	1.1033	0.634606	0.597023	0.649339	0.885475	0.0164001	0.516096	4.23104e-05	0.582847	7.10718e-05
CL2123.Contig1_All	uncharacterized protein LOC100252927	11.316	12.204	35.9	2	2	2	2.7362	35.9	2	2	2	2.3054	12.6	1	1	1	0.910726	0.944614	0.966098	1.09597	1.02397	1.07579	1.0182	1.04922	0.964804	1.13266	0.00944064	1.07471	0.0748165	0.948835	0.173073
CL2124.Contig2_All	uncharacterized protein At3g49720-like	28.278	63.569	26.1	5	6	5	25.664	20.2	4	6	4	29.792	23	5	7	5	1.23181	1.37214	1.18436	1.05679	0.998774	1.08532	0.604925	0.498205	0.637967	0.829096	0.0209302	0.459597	0.000855215	0.554334	0.00166816
CL2124.Contig3_All	uncharacterized protein At3g49720-like	22.959	6.9423	13.9	3	3	2	19.642	9.6	2	2	1	15.111	9.6	2	2	1
CL2125.Contig1_All	s-adenosylmethionine synthetase, putative	44.055	323.31	77.5	25	124	11	323.31	79	24	123	10	323.31	77.8	26	125	11	1.48775	1.55833	1.49185	0.912021	0.903517	0.911541	0.417803	0.365361	0.431776	0.600951	4.89004e-06	0.26773	1.57038e-05	0.44551	9.25836e-05
CL2125.Contig2_All	RecName: Full=S-adenosylmethionine synthase; Short=AdoMet synthase; AltName: Full=Methionine adenosyltransferase; Short=MAT >gi|153805700|gb|ABS52575.1| S-adenosylmethionine synthetase	27.674	80.608	75	17	57	4	84.408	73	16	52	3	65.088	74.6	18	52	3	1.88234	1.73885	1.66905	0.632313	0.748472	0.684574	0.211312	0.374118	0.42843	0.390409	9.72667e-05	0.191647	0.00151417	0.490888	0.0275053
CL2125.Contig4_All	RecName: Full=S-adenosylmethionine synthase 2; Short=AdoMet synthase 2; AltName: Full=Methionine adenosyltransferase 2; Short=MAT 2 >gi|1655578|emb|CAA95857.1| S-adenosyl-L-methionine synthetase 2	42.927	117.66	70	20	90	1	120.06	73.3	21	94	1	159.83	72.5	22	99	1	1.44911	1.57888	1.41678	0.751844	0.709201	0.772509	0.65559	0.528638	0.677198	0.502512	7.79629e-05	0.418789	0.000488974	0.833392	0.0834115
CL2128.Contig1_All	3-hydroxyisobutyryl-CoA hydrolase 1	35.949											35.879	18.3	4	6	0
CL2128.Contig2_All	3-hydroxyisobutyryl-CoA hydrolase 1	36.117	47.49	31.7	6	7	3	18.939	24.4	5	7	3	10.608	14.9	4	7	2	0.97251	0.954532	0.938661	0.974894	1.01343	1.04336	1.0645	1.0471	1.03691	1.05792	0.0648149	1.09869	0.00181021	1.03853	0.144984
CL2128.Contig4_All	3-hydroxyisobutyryl-CoA hydrolase 1	42.249	57.354	29.6	8	10	5	48.617	21.7	7	9	4	44.157	17.8	6	8	3	1.02511	0.978668	1.09248	1.11697	1.05671	1.05523	0.839748	0.968137	0.814976	1.04285	0.313275	0.847108	0.0536588	0.812303	0.0202037
CL2129.Contig1_All	eukaryotic translation initiation factor 3 subunit B	33.285	37.011	27.3	7	10	7	40.265	29.8	8	10	8	40.727	29.4	8	12	8	1.18704	1.19512	1.256	0.923375	0.938583	0.878641	0.836667	0.794185	0.747579	0.753293	0.000443357	0.653746	0.000328426	0.867851	0.0201743
CL2130.Contig1_All	predicted protein	38.514											10.22	8.8	3	4	3			1.17629			1.06624			0.696888	0.906441		0.592446		0.653596
CL2130.Contig2_All	glucose-6-phosphate/phosphate translocator 1, chloroplastic-like isoform 2	21.941	9.6231	9.5	2	4	2	12.334	9.5	2	2	2						1.21266	1.21377		1.03535	1.05581		0.672199	0.651267		0.861823	0.00430559	0.545436	0.000680468	0.632887	0.00164804
CL2133.Contig1_All	mediator of RNA polymerase II transcription subunit 22	16.759	23.766	37.2	5	7	5	16.008	25	4	5	4	36.67	32.7	4	6	4	1.20088	1.13837	1.17697	0.948156	0.944058	0.886863	0.783726	0.872809	0.880679	0.790358	0.000902876	0.721573	0.00128155	0.91297	0.100572
CL2134.Contig2_All	vacuolar protein sorting-associated protein 33 homolog	31.587	2.3131	7.5	3	3	3	2.6099	7.5	3	3	3	2.8393	7.5	3	3	3	1.11443	1.10627	0.990555	1.07502	1.05775	1.01758	0.763266	0.794525	0.993991	0.981031	0.686776	0.794636	0.0601621	0.810001	0.0603825
CL2135.Contig2_All	hypothetical protein ARALYDRAFT_477988	16.528	9.7517	24.7	3	4	3	2.8191	12.3	2	3	2	3.5307	12.3	2	2	2	0.928995	0.833359		1.17353	1.11511		0.909738	1.10208		1.29863	0.0485213	1.14155	0.361617	0.879046	0.311642
CL2136.Contig7_All	serine/threonine-protein phosphatase 2A 65 kDa regulatory subunit A beta isoform-like	65.713											1.5918	41.7	19	31	1			0.940024			1.00613			1.075	1.07032		1.14358		1.06845
CL2136.Contig8_All	serine/threonine-protein phosphatase 2A 65 kDa regulatory subunit A beta isoform-like	65.673	189.83	44	20	35	1	40.883	45.1	20	35	1	29.439	41.7	19	31	0
CL2138.Contig2_All	uncharacterized protein	5.0395	26.578	89.4	4	8	3	9.1623	89.4	4	6	3	5.2751	74.2	3	5	2	1.99858	1.81223	1.93695	0.324019	0.450442	0.353182	0.368086	0.490122	0.41958	0.196188	9.06307e-05	0.222311	6.6651e-05	1.13315	0.376192
CL2138.Contig3_All	uncharacterized protein	5.2955	14.357	41.2	2	3	1	24.952	41.2	2	4	1	46.394	41.2	2	4	1	1.90392	1.8024	1.92414	0.420208	0.486368	0.39493	0.393378	0.464961	0.392206	0.231154	2.27183e-05	0.222103	1.46751e-05	0.960845	0.66239
CL2142.Contig2_All	E3 ubiquitin protein ligase DRIP2	45.919											1.7516	2.7	1	1	1
CL2145.Contig3_All	cullin 1-like protein B	42.32	2.4478	27.6	11	14	1	2.6734	27.3	11	15	1	2.7828	29	12	14	1
CL2148.Contig1_All	S-acyltransferase TIP1	69.652											4.9356	5.2	3	3	3
CL2148.Contig2_All	predicted protein	10.311						2.4291	13	1	1	1
CL2154.Contig2_All	E3 ubiquitin-protein ligase makorin-like	35.85											1.9874	2.8	1	1	1
CL2155.Contig4_All	hypothetical protein PRUPE_ppa019275mg	45.854						1.8328	2.3	1	1	1
CL2155.Contig5_All	serine/threonine-protein kinase tricorner	61.107	2.847	5.5	3	3	3						6.5422	5.5	3	3	3	1.30031		1.12134	0.955065		0.923085	0.639312		0.917489	0.775568	0.0803656	0.642869	0.14491	0.828902	0.378147
CL2160.Contig1_All	PAPS-reductase-like protein	52.173	62.222	25.3	12	17	4	62.406	28.3	12	14	6	35.183	18.7	10	15	3	0.685324	0.678866	0.688521	0.629643	0.551129	0.616514	1.86871	1.927	1.83501	0.875567	0.0317031	2.74307	2.82436e-07	3.1329	1.27089e-05
CL2160.Contig3_All	PAPS-reductase-like protein	52.082	86.582	36.1	16	22	9	76.255	29.6	13	18	8	85.014	29.6	13	19	7	1.23455	1.20452	1.24447	0.510601	0.567703	0.58323	1.15825	1.11046	1.1662	0.451069	4.42566e-05	0.932502	0.0183134	2.06731	7.40384e-05
CL2161.Contig2_All	cytochrome c oxidase subunit 5b-2, mitochondrial	17.411	76.383	42.6	6	11	4	35.293	42.6	6	11	4	91.328	43.2	7	14	5	0.986358	0.920414	0.966181	1.06029	1.02314	1.03087	0.996359	1.0347	0.982824	1.08401	0.0251357	1.04905	0.134028	0.967756	0.15547
CL2161.Contig3_All	cytochrome c oxidase subunit 5b-2, mitochondrial-like	18.348	138.53	60.6	9	17	7	227.31	61.2	10	21	8	128.7	61.2	10	20	8	0.943103	0.91898	0.92066	0.97677	1.01899	0.964385	1.07509	1.11877	1.14403	1.06375	0.0297241	1.19949	0.000815321	1.12761	0.00821651
CL2162.Contig2_All	phosphoinositide phospholipase C 2 isoform 1	46.975	65.163	36.7	15	21	14	108.65	28.4	14	20	11	71.52	29.6	13	19	10	0.956771	0.943068	0.975423	1.07071	1.04385	1.03416	0.996651	1.01501	1.00678	1.09511	0.00310979	1.0498	0.0118628	0.958622	0.022316
CL2166.Contig2_All	hypothetical protein PRUPE_ppa009980mg	17.972						2.1425	11.9	1	1	1
CL2167.Contig1_All	glutathione S-transferase/peroxidase	25.186	5.3762	35.6	11	25	1	9.2386	35.6	12	25	1	10.921	35.6	12	22	1	0.8195	0.769396	0.787702	1.30216	1.2923	1.31385	0.92028	0.976693	0.952053	1.6445	1.26631e-05	1.19878	0.00198012	0.728965	5.99304e-05
CL2167.Contig2_All	probable glutathione S-transferase	25.182	6.0406	40.4	14	34	0	10.379	40.4	15	32	0	8.9405	39.4	14	31	0
CL2168.Contig3_All	cysteine-rich receptor-like protein kinase 25-like isoform 1	72.087	14.635	12.7	7	10	5	16.166	9.9	6	9	4	17.253	11.3	7	8	5	0.95879	0.955109	0.965343	0.964088	1.02491	0.972084	1.07715	1.03403	1.07482	1.02843	0.227295	1.10654	0.00176719	1.07596	0.034561
CL2168.Contig8_All	predicted protein	66.402	1.2564	3.8	2	3	1
CL2172.Contig1_All	SEC14 cytosolic factor-like	37.773	14.309	15.7	4	4	4	10.511	15.7	4	4	4	12.502	12.5	3	3	3	1.19609	1.0629	1.16634	0.976062	0.956666	0.906119	0.758671	0.96135	0.874479	0.828783	0.0114206	0.757447	0.0222848	0.913927	0.262523
CL2175.Contig2_All	hypothetical protein PRUPE_ppa002140mg	14.776											2.2035	10.3	1	1	1
CL2178.Contig2_All	putative shikimate kinase	26.664	8.7091	13.9	3	3	2	5.0598	7.8	2	2	2	7.3175	7.8	2	2	2	1.01858	0.969505	1.15068	0.986444	1.04057	0.955728	0.989298	0.997809	0.842555	0.950289	0.435897	0.90152	0.237481	0.948679	0.413342
CL2179.Contig1_All	regulatory protein NPR5	20.216											2.2629	4.8	1	1	1
CL218.Contig1_All	probable pectinesterase/pectinesterase inhibitor 40-like	48.862	13.433	11.3	5	8	4	19.649	12.9	6	11	5	20.371	11.3	5	8	4	0.615446	0.696452	0.606056	1.60198	1.46095	1.62105	0.875174	0.855094	0.869556	2.44218	8.34481e-05	1.35552	0.00234927	0.555046	6.26466e-05
CL2181.Contig1_All	stromal cell-derived factor 2-like protein-like	21.08						2.9052	10.6	2	3	1	2.499	10.6	2	2	1
CL2181.Contig2_All	stromal cell-derived factor 2-like protein-like	23.984	8.8235	16.4	3	3	3	10.588	18.7	3	4	2	4.3825	9.3	2	2	1	1.26944	1.29539	1.36279	0.949805	1.00415	0.911449	0.687037	0.596226	0.601581	0.729553	0.00084754	0.479896	0.00012864	0.657794	0.00144471
CL2183.Contig3_All	unnamed protein product	52.682	1.7804	3.9	2	2	2	2.8082	5.5	3	3	3						0.903288			1.07266			1.05345			1.18751		1.16624		0.982084
CL2183.Contig4_All	unnamed protein product	52.889											3.9924	8.4	4	4	4
CL2188.Contig2_All	50S ribosomal protein L3-1, chloroplastic-like	29.156	100.87	48.9	11	19	10	104.58	40.2	9	16	8	84.557	48.9	11	19	10	0.839304	0.843313	0.830451	1.27145	1.33126	1.30645	0.896201	0.878546	0.889191	1.55553	6.18093e-06	1.06003	0.00137283	0.68146	1.23066e-05
CL2189.Contig3_All	AGO2A	34.071	35.823	27	8	9	3	30.131	27	8	9	3	33.958	27	8	9	3	1.35673	1.38493	1.35446	0.757377	0.744387	0.803123	0.77548	0.753189	0.729117	0.5627	1.81464e-05	0.551201	6.40511e-06	0.979565	0.52091
CL2189.Contig4_All	photosystem I P700 chlorophyll a apoprotein A1 (chloroplast)	80.832	323.31	24	13	64	13	323.31	23.1	13	70	13	323.31	23.1	14	67	14	0.70381	0.669279	0.626723	0.864877	0.872915	0.858747	1.53604	1.53931	1.65905	1.29839	0.00150727	2.36742	3.34551e-05	1.82335	2.01623e-05
CL219.Contig3_All	GTPase HflX-like	41.88	2.5477	11.5	4	4	4	2.6151	4	2	2	2	1.6377	2.1	1	1	1	0.824919		0.940633	1.35203		1.31505	0.859159		0.742768	1.51063	0.0251965	0.907323	0.423658	0.600628	0.0202813
CL2190.Contig1_All	miraculin-like	8.137	1.2294	10.3	1	1	1											0.742317			0.685176			1.69029			0.923023		2.27705		2.46695
CL2191.Contig1_All	cell division cycle protein 48 homolog	89.527	67.416	70.8	51	112	0	74.766	69.1	50	113	0	6.2992	69.7	51	112	0
CL2191.Contig4_All	cell division cycle protein 48	6.4537	13.612	95.1	6	9	1	11.486	95.1	6	8	1	12.889	95.1	6	8	1	0.928378	0.950336	0.987075	1.04928	1.02852	1.09161	1.04446	1.03661	0.919299	1.10595	0.0157535	1.04696	0.378835	0.946663	0.278924
CL2191.Contig5_All	cell division cycle protein 48	89.57						96.764	71.4	51	118	0	-2	69.3	51	114	0
CL2192.Contig2_All	cell division control protein 48 homolog B-like	24.264						2.2637	4.4	1	1	1
CL2193.Contig1_All	farnesylcysteine lyase-like	8.7727											1.982	16.5	1	1	1
CL2193.Contig2_All	50S ribosomal protein L3, chloroplastic-like	19.493	2.6481	9.7	2	2	1	1.8723	9.7	2	2	1	4.5385	16.5	3	4	2	1.20102	1.23071	1.20949	1.31558	1.321	1.32368	0.386082	0.34454	0.36786	1.08762	0.000357087	0.30168	3.75327e-06	0.277376	2.62226e-06
CL2196.Contig4_All	CXE carboxylesterase	47.616	2.5695	2.8	1	2	1
CL2198.Contig3_All	uncharacterized protein LOC100241486	59.462	12.827	9.6	4	4	4	7.1861	8.8	3	3	3	29.861	6.9	3	3	3	0.571138	0.88103	0.559523	1.07541	1.03593	1.10322	1.50298	1.12238	1.48834	1.59794	0.0301179	2.0449	0.0144108	1.27971	0.0709883
CL2199.Contig5_All	topless-related protein 3-like	88.827											24.513	16.9	12	13	8			1.00549			1.05407			0.926088	1.04831		0.92103		0.878586
CL2199.Contig9_All	WD-repeat protein, putative	20.336											8.4668	12.9	1	1	1
CL2200.Contig2_All	GPN-loop GTPase 3-like	30.492	5.777	10.1	2	2	2	4.9715	6	2	3	2	4.4382	6	2	3	2	1.34668	1.2404	1.26027	0.92126	0.959505	0.927415	0.61257	0.718347	0.723882	0.7299	0.000366057	0.534082	0.000465513	0.731719	0.00486188
CL2201.Contig3_All	uncharacterized protein At3g49720-like	24.34	13.436	6	1	1	1	14.124	6	1	2	1	17.859	10.1	3	3	3	1.36456	1.36777	1.3861	0.993714	0.939581	0.988288	0.510136	0.567468	0.487443	0.709391	4.92735e-05	0.38001	2.81957e-05	0.535685	0.000206936
CL2201.Contig4_All	uncharacterized protein At3g49720-like	26.412	2.0665	9.2	2	3	1	2.4655	9.2	2	4	1	2.4315	9.2	2	3	1	0.386905	0.318583	0.308246	0.845551	0.815493	0.818057	2.00165	2.12263	2.136	2.44551	0.000234384	6.17546	1.59135e-05	2.52522	2.56588e-06
CL2203.Contig2_All	P18	17.222	23.972	40.5	6	8	6	36.038	45.8	7	9	7	40.73	37.3	6	8	6	1.11855	1.09177	1.09275	1.14054	1.06516	1.04275	0.749008	0.744739	0.690358	0.983464	0.571486	0.661235	0.000112369	0.672353	0.000460656
CL2204.Contig2_All	nifU-like protein 1, chloroplastic-like	17.437						11.293	15.8	2	2	2	13.072	25.5	3	4	3		0.696805	0.948489		1.05519	1.15714		1.35082	0.901489	1.34464	0.196761	1.36894	0.352477	1.01807	0.995455
CL2211.Contig2_All	type II peroxiredoxin 2	28.665	24.4	29.5	8	9	8	40.943	33.3	9	10	9	21.455	33.3	9	11	9	0.525411	0.518521	0.603589	1.14396	1.11611	1.10273	1.55878	1.50659	1.38504	2.04113	0.000135876	2.70127	7.72307e-05	1.32342	0.0016113
CL2212.Contig1_All	NADPH oxidase	42.86	1.0609	2.6	1	1	1	5.8578	7.7	2	2	2	13.169	7.4	2	2	2		1.06676	1.15278		1.08548	1.10623		0.818262	0.678263	0.987461	0.793524	0.674252	0.0593876	0.682814	0.0548513
CL222.Contig1_All	uncharacterized protein LOC100256388	29.839	2.8137	24.4	5	5	1	6.6846	15.6	5	5	2	6.4206	25.4	6	6	1	1.43838	1.33176	1.38234	0.828272	0.937205	0.862174	0.587861	0.618694	0.627852	0.632791	0.00042452	0.441762	1.06313e-05	0.698117	0.000988266
CL222.Contig2_All	hypothetical protein POPTRDRAFT_765239	56.139	136.38	55.2	18	25	7	123.14	52.5	18	26	9	143.96	52.8	20	26	8	1.5455	1.60942	1.5882	0.707246	0.739863	0.733437	0.523378	0.491676	0.476622	0.459727	1.81617e-06	0.314492	2.69258e-06	0.684083	0.000246907
CL222.Contig3_All	uncharacterized protein LOC100256388	29.958	3.15	34.7	8	9	0	1.848	22.8	7	8	0	3.6165	35.7	10	11	0
CL2222.Contig3_All	predicted protein	43.865	4.9378	6.8	3	4	1	5.0697	6.8	3	4	1	7.2629	6.8	3	4	1	1.12247	1.2034	1.14901	1.09319	1.03528	1.08794	0.732737	0.687258	0.703001	0.925617	0.0452706	0.610954	5.91784e-05	0.660051	8.41031e-05
CL2224.Contig11_All	RNA-binding protein, putative	13.174						4.4513	8.2	1	1	1	1.8005	8.2	1	1	1		1.32133			1.01841			0.545884		0.770746		0.413132		0.536016
CL2225.Contig1_All	photosystem II 22 kDa protein, chloroplastic	27.715	42.054	32.3	8	32	3	39.789	26.6	6	26	2	63.342	39.2	9	31	3	0.539186	0.619845	0.612915	0.977411	0.920384	0.962585	1.69115	1.59725	1.62877	1.61426	0.000569435	2.77501	2.81499e-05	1.71906	2.52552e-05
CL2227.Contig1_All	isoflavone reductase homolog A622	27.756	1.0825	9.3	2	2	2	4.1669	12.1	2	2	2
CL2228.Contig1_All	unnamed protein product	51.676	2.2431	12.9	7	7	0	30.73	20	8	8	0
CL2228.Contig2_All	unnamed protein product	75.294	29.409	12	8	9	0	7.4837	11.1	6	6	0	23.16	13.2	8	9	0
CL2228.Contig3_All	unnamed protein product	64.2	3.8581	12.1	6	8	1	4.5444	7.6	4	5	1	4.753	13.6	7	8	1		1.04504	0.977931		0.993087	0.957507		0.946511	1.0756	0.964223	0.441599	0.999575	0.981193	1.03666	0.658737
CL2228.Contig4_All	unnamed protein product	70.885	6.2672	8.1	5	5	1	19.294	10	6	6	1	10.303	10.7	6	7	2		0.903038	0.965635		0.979415	0.987414		1.15312	1.06024	1.05253	0.264999	1.18445	0.0879548	1.12534	0.108785
CL2229.Contig4_All	protein BPS1, chloroplastic-like	38.523						1.9856	2.9	1	1	1	1.6658	2.9	1	1	1
CL223.Contig2_All	uncharacterized protein LOC101209452	12.701	80.825	44.1	5	6	5	56.609	38.7	5	6	5	43.241	38.7	5	6	5	0.675001	0.703628	0.651708	0.855741	0.875814	0.864829	1.5772	1.51902	1.5402	1.27879	0.000441109	2.28357	4.78441e-06	1.78572	1.4478e-06
CL2234.Contig3_All	uncharacterized protein LOC100809342	27.142	19.82	11.1	2	2	2	14.402	16	3	3	3	7.8415	8.6	2	2	2	1.2106	1.1838	1.22175	1.13664	1.04284	1.08589	0.565856	0.705664	0.606268	0.903	0.0181789	0.519279	0.00055983	0.57506	0.00133702
CL2234.Contig8_All	uncharacterized protein LOC100267227 isoform 1	47.55											11.049	2.8	1	1	1			1.63113			0.69876			0.464791	0.428391		0.284951		0.665165
CL2239.Contig1_All	acyltransferase homolog	30.512	27.357	55.1	9	23	1	25.393	58	10	27	1	17.545	48.6	9	23	1	0.554464	0.547439	0.568892	2.0165	2.07068	1.97263	0.51157	0.465874	0.542936	3.6269	2.28978e-07	0.909974	0.104523	0.250896	7.71321e-06
CL2239.Contig2_All	acyltransferase homolog	35.673	31.344	19.2	4	4	4	15.738	13.3	2	2	2	29.524	16.1	3	3	3	0.935371	0.880464	0.950274	1.2713	1.02432	1.12198	0.756921	1.13557	0.901156	1.23553	0.0356749	1.00995	0.978464	0.817428	0.187248
CL2239.Contig3_All	acyltransferase homolog	49.65	250.73	48.8	15	33	6	252.48	48.3	16	35	6	243.98	46.7	16	32	7	0.696363	0.672189	0.640459	1.57629	1.84696	1.80273	0.693266	0.536672	0.62786	2.60127	6.44532e-05	0.924732	0.34852	0.355492	0.000314568
CL2239.Contig4_All	Chaperone protein dnaJ, putative	7.6759	1.6884	17.6	1	1	1
CL224.Contig3_All	microtubule associated protein xmap215, putative	121.98	2.958	4.1	5	5	3	11.833	5.7	6	6	5	2.5308	4.5	4	4	2	1.15981	1.24704	1.12172	0.816447	0.96589	0.938133	0.980091	0.702525	0.900821	0.770983	0.0124201	0.732147	0.037633	0.949629	0.629342
CL224.Contig4_All	NSFL1 cofactor p47, putative	33.006	29.664	42.9	11	14	1	27.381	42.9	11	15	1
CL224.Contig5_All	UBA and UBX domain-containing protein At4g15410-like	42.71	123.83	28.5	11	20	2	63.801	27.8	11	18	1	214.4	32.6	12	21	2	1.09787		1.30173	0.9892		0.964561	0.878316		0.658826	0.814206	0.143537	0.640585	0.11379	0.786761	0.225313
CL224.Contig6_All	hypothetical protein PRUPE_ppa006186mg	42.497	2.9304	16.9	5	7	0	1.8882	16.9	5	7	0	3.4531	18.4	5	7	0
CL2240.Contig7_All	uncharacterized protein LOC100252874	119.98	4.7463	2.3	2	3	1	3.7455	3.4	3	4	1	10.201	4.4	3	5	2	1.26021	1.24909	1.17588	1.07665	1.11951	0.977949	0.562923	0.535339	0.784446	0.861317	0.030143	0.510886	0.00489366	0.593145	0.0133013
CL2242.Contig1_All	serine/threonine protein kinase PBS1	15.972	1.3888	15.9	3	4	2											1.36849			0.878866			0.628539			0.642215		0.459293		0.715171
CL2247.Contig3_All	predicted protein	40.12	10.657	13.9	5	9	2	1.454	14.7	6	10	1	1.2672	14.7	6	9	1
CL2247.Contig4_All	cyclophilin 40	40.317	5.2342	5.8	2	3	1	7.9905	11.4	4	5	2	4.6759	7.8	3	4	1	1.38395	1.35278	1.33529	0.877251	0.887876	0.878915	0.60923	0.643084	0.673879	0.64932	2.61617e-06	0.473032	1.72867e-05	0.728504	0.000415311
CL2249.Contig3_All	ubiquilin-1-like	58.33	133.56	28.1	11	21	4	124.26	31.2	13	25	5	118.73	26.3	10	23	3	1.26552	1.22943	1.24243	0.91092	0.972118	0.953117	0.726126	0.671775	0.7238	0.758862	0.000193703	0.567698	2.94928e-05	0.748091	0.000804617
CL2249.Contig7_All	ubiquilin-1-like	59.35	3.9902	23.9	10	15	2	1.5914	26	10	16	1	2.2579	21	8	17	1	0.955395			1.00584			1.05447			1.0528		1.10371		1.04835
CL225.Contig3_All	hypothetical protein VITISV_041748	29.908											4.0817	6.7	2	2	1			0.957122			1.12213			0.927302	1.1724		0.968844		0.826378
CL2251.Contig4_All	calmodulin binding protein, putative	45.605	1.3234	2	1	1	1						1.7583	2	1	1	1
CL2255.Contig1_All	protein disulfide isomerase, putative	9.9183	6.7184	31.5	3	3	2	8.9114	31.5	3	4	2	4.6303	31.5	3	4	2	1.16419	1.14883	1.06529	1.0876	1.08503	1.13536	0.681924	0.707788	0.766005	0.979185	0.548689	0.638106	0.000518413	0.651671	0.000326169
CL2255.Contig2_All	protein disulfide isomerase-like 2-1-like	39.424	261.12	59.7	23	43	2	213.1	55.7	23	43	20	250.45	59.7	24	40	2	1.11115	1.19647	1.2132	1.06479	1.03758	1.02772	0.762602	0.656159	0.644739	0.889021	0.0161277	0.586084	0.000857389	0.659247	0.00151459
CL2256.Contig2_All	carnitinyl-CoA dehydratase-like	25.197	53.272	17.6	2	2	2	20.64	17.6	2	3	2	39.909	17.6	2	2	2	0.902878	0.839043	0.932614	0.989984	0.919681	0.971356	1.1431	1.30356	1.12238	1.0772	0.122208	1.33445	0.00709004	1.23881	0.0150913
CL2257.Contig3_All	uncharacterized protein LOC100264607 isoform 1	63.729	56.497	22.5	11	18	10	62.005	21.3	11	16	10	36.932	18.2	10	15	8	1.61543	1.53466	1.51213	0.841702	0.841771	0.888639	0.294451	0.386713	0.422943	0.551693	2.50529e-05	0.23682	0.000195472	0.429261	0.00148447
CL2257.Contig6_All	phosphoinositide phospholipase C 2 isoform 1	62.894	16.15	10	5	6	5	13.959	8.2	4	4	4	23.781	10	5	6	5	1.33492	1.37537	1.39127	0.786075	0.755133	0.76708	0.774273	0.76775	0.701511	0.562784	4.54245e-06	0.546996	5.82476e-05	0.971947	0.433268
CL226.Contig1_All	vacuolar protein sorting-associated protein VTA1 homolog	40.531											64.796	13.5	2	3	2			1.05713			1.032			0.879154	0.97623		0.831643		0.851892
CL2262.Contig5_All	aspartyl-tRNA synthetase	67.89	121.71	41.5	18	20	18	76.997	37.8	17	18	17	82.703	43.6	18	20	11	0.848405	0.844804	0.827074	1.14583	1.1458	1.11904	1.03534	1.02909	1.11346	1.35329	1.0941e-05	1.26092	0.000951625	0.93175	0.0547679
CL2264.Contig3_All	hypothetical protein PRUPE_ppa006186mg	34.313	3.6115	14.1	4	5	1	8.9279	14.1	4	5	1	11.155	19.8	5	6	1	1.03245	1.02101	1.12484	1.09497	1.08405	1.01981	0.853458	0.881639	0.808955	1.00646	0.864301	0.800443	0.00493464	0.795309	0.00239256
CL2264.Contig5_All	UBA and UBX domain-containing protein At4g15410-like	42.524											69.851	27	9	16	0
CL2266.Contig5_All	probable histone H2B.1-like isoform 1	16.206	80.013	58.8	10	47	8	93.815	54.1	9	53	7	97.861	54.1	9	52	7	1.55446	1.61367	1.56468	0.83394	0.807312	0.845297	0.439544	0.376643	0.44365	0.525385	3.53793e-06	0.266192	1.67188e-05	0.50666	0.000239399
CL2267.Contig7_All	WRKY transcription factor	57.315	2.5242	2.3	1	1	1	4.935	4.8	2	2	2	4.3426	2.5	1	1	1	1.27738	1.30486	1.58505	0.958887	0.99785	0.856522	0.66643	0.590163	0.358212	0.675081	0.00910912	0.387495	0.00841419	0.573998	0.0397815
CL2268.Contig4_All	uncharacterized protein LOC101257555	45.795	2.7446	4.9	2	2	2
CL227.Contig1_All	BEL1-like homeodomain protein 1	26.432	5.1212	6	1	1	1						4.0942	10.4	2	2	1	0.705457		0.724741	1.23452		1.18221	1.14854		1.1789	1.68979	0.00235611	1.62735	0.00148117	0.963049	0.276104
CL2275.Contig3_All	uncharacterized protein LOC101311041	12.343	3.2297	10.2	1	2	1	2.2978	10.2	1	2	1	5.9295	20.3	2	3	2			0.44779			0.49142			2.29661	1.09743		5.12877		4.67342
CL2275.Contig4_All	uncharacterized protein LOC101311041	12.209	10.376	19.5	2	4	2	9.2174	19.5	2	4	2	13.615	32.2	3	3	3	0.684757	0.69774	0.653107	1.02326	0.95282	0.997476	1.43201	1.44739	1.4745	1.46077	0.000189418	2.13887	3.76964e-06	1.46421	7.13726e-05
CL2276.Contig2_All	histone h2a, putative	14.741	5.8762	23.2	5	8	2	5.4637	23.2	4	8	1	6.3612	23.2	5	9	3	1.54327	1.71231	1.77597	0.660667	0.568235	0.623567	0.625569	0.499132	0.397962	0.36817	8.02303e-05	0.302623	0.000910272	0.821965	0.200146
CL2278.Contig1_All	hypothetical protein PRUPE_ppa002506mg	17.624						1.6051	7.7	1	1	1	1.5915	12.3	2	2	1		1.36029	1.30046		0.758845	0.808111		0.771022	0.797214	0.588916	0.00528601	0.589396	0.00279794	1.00082	0.976756
CL228.Contig5_All	uncharacterized protein LOC100256959	178.49	3.519	1.1	2	2	2	3.6686	1.1	2	2	2						1.16891	1.17501		1.11977	1.06354		0.640836	0.695399		0.931475	0.110407	0.570086	0.00524966	0.612025	0.00951964
CL2281.Contig2_All	unnamed protein product	114.68	16.829	3.6	4	4	3	14.053	3	3	4	2	7.9806	2	2	3	1	0.956183	0.936352	1.00443	1.03183	0.961538	1.0237	1.02539	1.12721	0.968547	1.04146	0.254448	1.07739	0.209651	1.0345	0.54836
CL2282.Contig3_All	hypothetical protein PRUPE_ppa013924mg	9.9973	5.3625	21.1	2	3	2	29.396	21.1	2	5	2	30.316	21.1	2	4	2	0.97457	1.07089	1.07389	0.940253	0.988967	0.924471	1.09903	1.00325	0.959472	0.914834	0.0793617	0.981534	0.72579	1.07291	0.197456
CL2288.Contig2_All	momilactone A synthase-like	14.268	5.4165	14.2	2	2	1	7.2709	14.2	2	2	1	11.196	14.2	2	2	1	0.713208	0.750796	0.737093	0.940334	0.972849	0.944308	1.45499	1.36596	1.41731	1.29821	0.000144519	1.92552	1.01677e-05	1.48321	4.9427e-05
CL2289.Contig3_All	aspartic protease	21.49	52.358	48.5	6	12	2	95.342	54.5	7	15	2	37.15	54.5	7	13	2	0.670887	0.66902	0.731894	1.12693	1.11799	1.11211	1.31157	1.3384	1.2571	1.62035	8.37255e-05	1.88583	5.30311e-05	1.16384	0.00130673
CL2289.Contig4_All	aspartic protease	54.689	86.01	25.8	11	25	7	88.735	28.2	12	27	7	124.57	34.1	13	25	4	0.65736	0.677773	0.7049	1.10855	1.11278	1.11209	1.33436	1.30124	1.26099	1.634	1.70789e-05	1.91006	1.5457e-05	1.16895	0.000685206
CL229.Contig2_All	lipid binding protein, putative	34.675	3.4723	4.3	1	1	1	2.0343	4.3	1	1	1
CL229.Contig3_All	lipid binding protein, putative	82.502											5.9912	3.6	2	2	2
CL2291.Contig15_All	unnamed protein product	4.8334											1.2272	17.1	1	1	1
CL2293.Contig1_All	RecName: Full=Proliferating cell nuclear antigen large form; Short=PCNA; AltName: Full=Cyclin	37.398	64.942	42.6	11	17	6	91.19	57.1	14	22	9	44.82	44.7	12	22	7	1.61203	1.64066	1.30308	0.635149	0.581611	0.8628	0.456749	0.530703	0.74463	0.456468	0.00485041	0.380196	0.00375814	0.832908	0.369399
CL2293.Contig2_All	proliferating cell nuclear antigen	29.183	246.76	62	13	25	8	220.86	62	13	29	8	224.38	62	13	31	8	1.33407	1.31634	1.21197	0.880863	0.887486	0.901882	0.649802	0.725865	0.738878	0.691342	0.000280735	0.547471	0.000274247	0.791896	0.00451098
CL2295.Contig2_All	serine protease htra2, putative	30.875	37.935	30.3	7	8	7	52.841	30.3	6	7	6	52.421	26.6	5	6	5	0.875392	0.876215	0.888271	1.05062	1.10042	1.06726	1.04493	1.06831	1.12937	1.21911	0.000161929	1.22832	0.000963157	1.00755	0.80231
CL2297.Contig3_All	protein ALWAYS EARLY 3-like	131.83	3.1816	0.9	1	1	1						2.9927	0.9	1	1	1	1.19444			0.988491			0.74752			0.827578		0.625833		0.756223
CL2298.Contig1_All	predicted protein	50.876	67.891	27.5	13	18	13	98.173	30.8	14	18	14	112.94	32.4	14	21	14	0.630065	0.587004	0.59893	1.07077	1.09827	1.06274	1.39867	1.38843	1.37743	1.77961	1.57886e-05	2.29324	2.6943e-06	1.28862	2.00983e-05
CL2298.Contig4_All	uncharacterized protein LOC101304161	54.285	3.4351	4.7	2	2	2	10.815	6.9	3	3	3						1.05004	0.977139		1.14698	1.06724		0.773448	0.764296		1.09227	0.225178	0.758565	0.0170472	0.694486	0.00991869
CL2299.Contig1_All	putative glutamine amidotransferase YLR126C-like	27.083	11.119	10.4	2	2	2	2.0029	3.7	1	1	1	4.7567	7.9	2	2	2	1.38513	1.32347	1.35957	0.847308	0.766595	0.899513	0.639885	0.812512	0.618762	0.617826	0.000567755	0.509114	0.00141236	0.824041	0.111249
CL23.Contig2_All	Paramyosin, putative	71.832	17.823	12.3	8	8	8	31.621	14.4	9	10	9	27.987	20.1	13	15	13	1.11508	1.10081	1.10409	0.918181	0.944696	0.98359	0.943025	0.919325	0.954559	0.857374	0.00162076	0.848471	0.000151017	0.989616	0.679312
CL230.Contig3_All	eukaryotic initiation factor iso-4F subunit p82-34-like	85.31	11.858	15.9	13	19	6	12.081	15.7	13	18	6	7.0093	14.7	12	18	5	1.18178	1.24344	1.17669	0.98747	1.02883	1.03022	0.765869	0.640036	0.727271	0.845805	0.00175193	0.592234	0.000724291	0.700202	0.00286939
CL230.Contig8_All	eukaryotic initiation factor iso-4F subunit p82-34-like isoform 2	87.086	191.7	39.9	27	38	1	200.23	38.2	25	42	2	169.93	33.5	23	42	2		1.43508			0.824395			0.599755		0.574459		0.417924		0.727509
CL230.Contig9_All	eukaryotic initiation factor iso-4F subunit p82-34-like isoform 2	78.546	2.3574	43	26	38	0	2.9445	36.9	23	39	0	2.3481	31.7	21	41	0
CL2300.Contig1_All	peroxisome biogenesis protein 22	30.107						5.7306	20.3	5	7	2	25.979	25.5	6	8	3		0.970827	1.13612		1.03125	0.923263		1.00599	0.897188	0.927652	0.524171	0.903287	0.410858	0.973734	0.768983
CL2301.Contig1_All	bZIP transcription factor bZIP7	28.505	2.4337	4.4	1	1	1
CL2303.Contig1_All	proteasome subunit beta type-4 isoform 1	11.555	43.967	50.5	4	6	1	35.121	36.2	2	4	1	25.892	50.5	3	7	1	0.967701	0.928044	0.907214	1.05445	1.11535	1.1179	0.98533	0.973821	0.999713	1.17294	0.00404303	1.05562	0.0556864	0.899981	0.00693263
CL2303.Contig3_All	proteasome subunit beta type-4 isoform 1	26.636	323.31	72.2	11	28	7						323.31	72.2	10	27	7	1.14932		1.16073	0.993894		1.00997	0.755818		0.782669	0.867455	0.00436261	0.665997	0.00198437	0.767759	0.00523758
CL2303.Contig4_All	proteasome subunit beta type-4 isoform 1	24.947						323.31	70.6	9	24	7							1.11524			1.0349			0.802141		0.927962		0.719252		0.775087
CL2303.Contig5_All	proteasome subunit beta type-4 isoform 1	9.0363	8.4852	36.7	2	5	1	25.884	36.7	2	5	1	24.971	36.7	2	5	1	1.31546	1.29809	1.19272	0.922016	0.912659	0.956262	0.654287	0.690485	0.784807	0.733246	0.000788138	0.559492	0.000716569	0.763034	0.00805396
CL2305.Contig2_All	hexose transporter	22.89	4.5227	13	2	3	1	5.8553	13	2	3	1
CL2305.Contig3_All	monosaccharide transporter 2	56.802	19.319	9.1	4	5	3	33.578	9.7	4	6	2	17.259	7.4	4	5	2	0.500116	0.660847	0.842461	1.15073	1.109	0.915052	1.51856	1.34185	1.30539	1.58468	0.0455134	2.07934	0.00883263	1.31215	0.0319243
CL2305.Contig4_All	monosaccharide transporter 2	56.586	4.6677	6.2	4	5	2	1.3032	5.1	3	4	0	1.1992	5.1	3	6	1	0.241771		0.322241	0.676979		0.911982	2.38102		2.01228	2.81725	0.0377385	7.78938	0.00647054	2.76489	0.0267759
CL2306.Contig1_All	unnamed protein product	43.333	1.2327	4.6	2	2	2
CL2306.Contig2_All	endoglucanase 25	67.824						1.4467	7.6	3	3	1	1.4879	10.9	4	4	1		1.19881	1.20101		0.925147	0.962658		0.81134	0.766671	0.786643	0.00679081	0.657553	0.00452678	0.835898	0.0352081
CL2306.Contig3_All	endoglucanase 25	68.06	48.102	9.7	4	4	4	52.305	9.7	4	4	2	62.328	13	5	5	2	1.4278	1.43843		0.964557	0.958733		0.455407	0.45145		0.671018	0.000143972	0.316394	2.47564e-05	0.471514	4.98928e-05
CL2308.Contig2_All	heat shock 70 kDa protein 15-like	93.371	168.04	64.7	47	99	0	200.28	65.1	47	94	0	211.29	64.9	47	95	0
CL2308.Contig3_All	heat shock 70 kDa protein 15-like	93.343	323.31	67.6	50	106	14	323.31	64.4	48	91	12	323.31	67.8	50	99	14	1.16141	1.14195	1.17206	0.954754	0.965142	0.960433	0.804864	0.802704	0.761781	0.828771	2.1991e-05	0.681745	3.91838e-05	0.822597	0.000422956
CL2308.Contig4_All	heat shock 70 kDa protein 15-like	77.336	323.31	68.7	38	79	15	158.65	68.6	38	77	16	268.99	65.7	39	80	16	1.19328	1.13591	1.19115	0.919284	0.926659	0.911673	0.860549	0.909144	0.837781	0.78334	0.000131025	0.740689	0.000487611	0.945553	0.0823486
CL2312.Contig3_All	protein phosphatase 2C ABI2 homolog	55.213	8.7137	4.3	1	1	1						6.7179	4.3	1	1	1
CL2315.Contig1_All	unnamed protein product	35.003	2.0178	3.2	1	1	1						1.5793	3.2	1	1	1
CL2317.Contig3_All	EH domain-containing protein 1	57.508	33.168	18.3	7	11	7	35.725	18.3	7	11	7	26.534	17.2	7	11	5	1.16124	1.16864	1.14414	0.91806	0.895445	0.925387	0.849039	0.875474	0.867657	0.788392	3.49441e-05	0.746158	1.20775e-05	0.94643	0.0149596
CL2318.Contig4_All	uncharacterized protein LOC100247532	36.378	10.801	13	4	5	4	13.793	10.6	4	6	4	13.163	10.6	4	6	4	1.08932	1.15345	1.19259	0.921428	0.910801	0.905798	0.905932	0.888016	0.859871	0.797013	0.00109788	0.772501	0.00107602	0.969245	0.121093
CL2321.Contig2_All	40S ribosomal protein S12-like	15.182	59.885	56.2	7	18	3	61.08	62.5	8	19	4	51.168	62.5	8	17	4	1.2452	1.22183	1.18827	0.987059	0.97509	0.911655	0.706575	0.730928	0.85341	0.786202	0.00102966	0.626737	0.00140054	0.797171	0.0220769
CL2322.Contig1_All	hypothetical protein PRUPE_ppa000285mg	37.658	1.2832	6	2	2	2	2.7652	6	2	2	2						1.03842	1.05973		1.16258	1.15266		0.772466	0.755858		1.10347	0.0123011	0.728415	0.00219656	0.660115	0.000789961
CL2324.Contig2_All	pollen-specific protein SF3	11.489	1.0693	14.9	2	4	1	6.1621	35.6	4	6	3	2.3615	21.8	3	4	2	1.29088	1.20384	1.33485	0.878829	0.827733	0.887392	0.734315	0.908797	0.665392	0.677349	0.000482435	0.602811	0.00607611	0.889956	0.257563
CL2324.Contig3_All	pollen-specific protein SF3	8.0391											1.5476	22.2	2	2	2			1.22019			0.773128			0.94391	0.633614		0.773578		1.2209
CL2325.Contig4_All	protein MEI2-like 2-like	88.248						10.361	3.7	2	2	1	14.011	6.3	4	5	2			1.03718			0.889693			1.06777	0.857801		1.02949		1.20015
CL2326.Contig1_All	PCI domain-containing protein 2	12.583	1.3271	13.1	1	1	1	4.3565	22.4	2	2	2	4.5752	22.4	2	2	2
CL2326.Contig2_All	60S ribosomal protein L10	15.53	13.854	12.3	2	3	1	1.8638	12.3	2	3	1						1.44014	1.35656		0.809563	0.854424		0.605621	0.673774		0.594984	0.00596048	0.457467	0.00603931	0.768873	0.047636
CL2327.Contig1_All	uncharacterized protein LOC101298768	11.217	1.4059	16	2	3	2	2.7503	16	2	3	2	3.5755	16	2	3	2	0.404643	0.732713	0.884762	1.11101	1.18832	1.2924	1.69142	1.15979	0.843053	1.77622	0.0598265	1.82693	0.118762	1.02855	0.962111
CL2330.Contig4_All	imidazole glycerol phosphate synthase hisHF, chloroplastic	52.945	74.583	32.7	13	18	3	111.51	30.9	13	19	13	111.04	33.5	12	16	2	0.989393	1.03825	0.939316	1.04583	0.998642	1.03025	0.965066	0.95816	1.05008	1.03632	0.319076	1.00214	0.961884	0.967015	0.350369
CL2330.Contig5_All	imidazole glycerol phosphate synthase hisHF, chloroplastic	41.058	2.4867	34	11	15	1						3.5148	37.3	11	15	1	1.03929		0.983268	1.03918		1.0295	0.90426		0.991104	1.02281	0.500311	0.937113	0.345306	0.916219	0.194682
CL2330.Contig6_All	uncharacterized protein LOC100250808	33.722	8.8416	9.5	2	3	2	6.1738	9.5	2	3	2	10.148	9.5	2	3	2	1.12233	0.937506	0.988971	0.773228	0.63183	0.588545	1.07772	1.56734	1.45639	0.653897	0.0117664	1.34527	0.0858126	2.05731	0.00706383
CL2331.Contig2_All	E3 ubiquitin-protein ligase RMA1H1-like isoform 2	28.457	0.98175	2.7	1	1	1											1.32167			0.817278			0.758689			0.618366		0.574036		0.928312
CL2333.Contig5_All	protein WEAK CHLOROPLAST MOVEMENT UNDER BLUE LIGHT 1-like	61.556						2.0866	1.6	1	1	1	19.115	4	2	2	2			1.44589			0.76808			0.64236	0.531217		0.444267		0.836319
CL2333.Contig7_All	protein WEAK CHLOROPLAST MOVEMENT UNDER BLUE LIGHT 1-like	62.687	21.504	5.7	3	3	3											1.4747			0.809973			0.558101			0.549248		0.378452		0.689036
CL2334.Contig2_All	anthocyanidin synthase	13.052	65.656	57.8	5	5	5	22.06	20.7	2	2	2	39.433	20.7	2	2	2	1.75921	1.78618	1.76281	0.473292	0.463743	0.465034	0.533317	0.511113	0.536426	0.264133	7.68643e-09	0.297814	1.80738e-07	1.12752	0.00191771
CL2334.Contig3_All	anthocyanidin synthase	40.057	86.134	29	7	11	7	121.89	36.1	10	16	10	104.74	32.7	10	14	10	1.57936	1.47588	1.64672	0.544581	0.613713	0.560681	0.652215	0.660462	0.591705	0.365587	3.08034e-05	0.405018	4.36977e-05	1.10786	0.109651
CL2337.Contig2_All	delta-aminolevulinic acid dehydratase, chloroplastic	26.767	176.35	49.2	8	25	5	137.33	48.8	7	25	4	126.87	48.8	7	24	4	0.765069	0.843886	0.900978	1.38889	1.4379	1.21582	0.878607	0.818889	0.867374	1.61064	0.00241149	1.02189	0.676825	0.634459	0.00122971
CL2337.Contig3_All	glycolate oxidase	40.481											57.514	70.6	22	103	0
CL2337.Contig4_All	(S)-2-hydroxy-acid oxidase, putative	40.686	323.31	70.7	22	100	0	323.31	73.4	23	98	0	323.31	70.7	22	105	0
CL2337.Contig5_All	(S)-2-hydroxy-acid oxidase, putative	40.702	5.2706	70.7	22	97	0	7.5503	73.4	23	96	0	8.2017	70.7	22	103	0
CL2338.Contig4_All	unnamed protein product	71.273	14.466	11.1	7	8	6	16.21	8.5	5	6	4	21.555	12.1	7	7	6	1.11444	1.13511	1.0988	0.934434	0.934737	0.968399	0.914752	0.887192	0.923672	0.847453	0.000396164	0.814017	0.000179482	0.960546	0.0765585
CL2342.Contig4_All	probable serine/threonine-protein kinase At1g54610-like, partial	8.0324	2.2908	14.1	1	1	1	2.0173	14.1	1	1	1	2.1982	14.1	1	1	1		1.04438			1.00876			0.930622		0.965891		0.891074		0.922541
CL2343.Contig1_All	Glucan endo-1,3-beta-glucosidase precursor, putative	48.759	7.2046	11.2	4	4	3						14.048	13.6	5	5	4			1.39535			0.781962			0.696202	0.560405		0.498944		0.890327
CL2343.Contig2_All	Glucan endo-1,3-beta-glucosidase precursor, putative	49.241	5.3917	9.3	4	4	2	6.3224	4.1	2	3	2	5.3493	7	3	3	2		1.15084	1.10493		0.955029	0.959527		0.844214	0.900707	0.848739	0.015288	0.773538	0.0214269	0.911397	0.102793
CL2343.Contig3_All	glucan endo-1,3-beta-glucosidase 7	11.638						3.521	17.1	2	2	2
CL2345.Contig1_All	LOW QUALITY PROTEIN: callose synthase 12-like	12.152	1.7536	10.6	1	1	1
CL2346.Contig2_All	tubulin gamma-1 chain	53.335	47.723	22.8	8	9	8	20.38	16.9	7	8	7	26.399	19	8	9	8	1.26631	1.25817	1.29516	0.924958	0.920961	0.954303	0.706265	0.714043	0.657101	0.73311	2.61405e-05	0.543875	2.4541e-05	0.741873	0.000457938
CL2348.Contig2_All	uncharacterized protein LOC101254887	24.27	5.6929	16.8	3	3	3	4.1066	14	3	3	3						0.957262	0.99726		1.01368	0.970522		1.04348	1.03525		1.01519	0.664489	1.06355	0.0973937	1.04764	0.168699
CL2348.Contig3_All	conserved hypothetical protein	8.854											5.2877	31.2	2	2	1
CL235.Contig3_All	hypothetical protein SELMODRAFT_405729	49.513	323.31	64.4	22	85	4	323.31	60.8	21	75	4	323.31	64.4	22	78	4	1.73258	1.56936	1.48371	0.566095	0.623803	0.63791	0.470216	0.672296	0.65617	0.381936	7.9045e-05	0.37585	0.00133477	0.984065	0.831419
CL235.Contig4_All	tubulin alpha-3/alpha-5 chain	49.711	51.326	42.8	18	53	0						63.876	36.3	16	43	0
CL235.Contig5_All	tubulin alpha chain, putative	49.637	17.238	43.9	18	62	0	6.6077	40.4	16	54	0	12.771	43.9	18	57	0
CL235.Contig8_All	alpha tubulin	49.345	2.3852	39.5	16	44	2	14.298	40.1	16	45	3	3.3128	29.1	13	39	2	1.23205	1.22553	1.26671	0.922223	0.919654	0.96559	0.767688	0.781095	0.674175	0.753825	0.00011472	0.59688	0.000403581	0.791802	0.00867469
CL2352.Contig6_All	uncharacterized protein LOC100264483	143.19	14.82	6.4	7	7	7	16.805	7	7	7	7	18.824	4.7	5	5	5	1.01926	0.908589	0.609234	0.938088	0.977351	1.27399	1.12207	1.14782	1.23753	1.25713	0.25586	1.38247	0.094669	1.0997	0.360334
CL2355.Contig1_All	proline-rich receptor-like protein kinase PERK1-like isoform 2	33.814	4.9206	6.6	2	2	1
CL2356.Contig5_All	dihydroflavonol-4-reductase	15.409	1.7025	5.1	1	1	1	3.4782	10.1	2	2	2	1.5933	5.1	1	1	1	1.12337	1.13072	1.08651	0.797457	0.921037	0.797666	1.0502	0.907796	1.0994	0.753207	0.00449411	0.915223	0.195283	1.2151	0.0611518
CL2358.Contig2_All	probable carboxylesterase 2	34.655	29.682	16.8	4	6	3	51.223	16.8	5	7	3	43.471	16.8	4	6	2	0.738254	0.92867	0.880764	1.08633	1.09163	1.12841	1.26354	0.978009	1.03737	1.29779	0.0196332	1.28702	0.0732872	0.991698	0.864039
CL2359.Contig1_All	Pectinesterase precursor, putative	58.055	1.2983	3.5	2	2	1						2.8692	5.6	3	3	2	1.05943		0.97715	0.866239		0.914914	1.06318		1.12235	0.874579	0.111576	1.07314	0.281745	1.22703	0.033597
CL2359.Contig3_All	Pectinesterase precursor, putative	9.8691	1.3128	9.4	1	2	1	1.3997	16.7	1	1	1	2.2056	16.7	1	1	1	1.07424		0.809041	1.35673		1.05039	0.514446		1.20566	1.27815	0.32472	0.913356	0.743174	0.71459	0.448321
CL236.Contig3_All	hypothetical protein VITISV_032469	17.107						5.2052	9.7	1	1	1
CL2360.Contig2_All	E3 ubiquitin-protein ligase UPL2-like	13.413	5.1829	26.2	3	3	2	10.479	26.2	3	3	2	7.0342	26.2	3	3	2	0.960898	0.995478	0.91974	1.22606	1.09393	1.15078	0.809666	0.905584	0.947407	1.20675	0.00954012	0.925782	0.204528	0.767167	0.00962907
CL2362.Contig4_All	nuclear pore complex protein Nup98-Nup96-like isoform 1	89.44	29.545	10.2	9	12	9	27.921	10.5	10	11	9	48.637	14.2	12	14	12	1.16722	1.158	1.18202	0.965304	0.939851	0.891454	0.776491	0.909267	0.889431	0.797382	0.000713297	0.73425	0.00331967	0.920825	0.19741
CL2363.Contig4_All	uncharacterized protein LOC100258835	55.372	1.029	2.9	2	2	2						6.8055	7.9	4	4	1	1.41125		1.46834	0.83058		0.799514	0.622327		0.578109	0.566086	0.00232827	0.416878	0.00227713	0.736422	0.0178402
CL2365.Contig3_All	calcium-dependent protein kinase SK5-like	53.949	80.81	22.3	8	9	7	45.616	20.6	7	8	6	54.503	14	5	7	5	1.12539	1.12094	1.123	0.976581	0.915994	0.93741	0.871703	0.926407	0.894609	0.839926	0.000738673	0.799186	0.000221207	0.951496	0.125611
CL2368.Contig1_All	hypothetical protein PRUPE_ppa000062mg	43.087	1.7648	7.1	2	2	1						2.225	7.1	2	3	1	0.980315			1.02908			0.995476			1.04975		1.01547		0.967342
CL2368.Contig2_All	hypothetical protein PRUPE_ppa000062mg	58.134	16.508	4.9	2	2	1											1.14345			0.955961			0.852036			0.836032		0.745145		0.891287
CL2368.Contig3_All	hypothetical protein PRUPE_ppa000062mg	72.166						35.751	6.4	4	5	4	54.905	6.4	4	5	3		1.203	1.18343		0.959875	0.930328		0.76851	0.825261	0.792063	0.00568105	0.667847	0.00807603	0.843175	0.0480082
CL2369.Contig2_All	pre-mRNA-splicing factor SLU7-A-like	61.716	19.157	20.3	9	9	9						25.532	20	9	9	9	1.15698		1.17198	1.03074		1.00032	0.753017		0.794254	0.872088	0.0138837	0.664361	0.00446038	0.761804	0.0123768
CL2369.Contig3_All	pre-mRNA-splicing factor SLU7-A-like	50.8						16.021	20	8	8	8							1.25832			1.03052			0.6181		0.818964		0.491209		0.599793
CL237.Contig1_All	NADH dehydrogenase	44.375	122.63	30.5	11	16	11	173.73	40.1	14	16	14	143.68	37.4	12	17	12	1.09291	1.05085	1.10859	0.952896	0.981914	0.963177	0.936256	0.931142	0.934138	0.891042	0.00321751	0.861387	0.000753553	0.966718	0.019318
CL237.Contig4_All	Protein kinase APK1A, chloroplast precursor, putative	37.439	3.2346	5.7	2	2	1	1.9343	5.7	2	2	1	2.4946	5.7	2	2	1
CL2370.Contig1_All	predicted protein	81.336	1.2184	1.7	1	1	1
CL2374.Contig1_All	uncharacterized protein LOC100267696	29.286	29.722	41	9	11	9	42.79	41.7	9	10	9	20.464	30.1	6	7	6	0.692941	0.732771	0.731719	0.916683	0.934934	0.91956	1.52167	1.43085	1.45117	1.28448	0.000206346	2.04117	1.07605e-05	1.5891	1.90361e-05
CL2378.Contig2_All	uncharacterized protein LOC100251145	46.692	4.7381	2.9	1	2	1	8.1717	6	2	3	2	6.8938	6	2	2	2	1.21593	1.22405	1.25555	0.961088	0.947212	0.934095	0.747769	0.753599	0.723133	0.769142	3.31099e-05	0.601942	5.87001e-06	0.782615	8.40946e-05
CL2380.Contig1_All	hypothetical protein PRUPE_ppa007612mg	37.11	82.641	60.7	13	31	5	56.682	50	9	27	3	95.451	61.3	14	31	5	1.03408	1.02664	1.01242	1.01603	0.994474	1.01459	0.947706	0.964262	0.974888	0.984363	0.165255	0.939383	0.00372952	0.954306	0.012154
CL2380.Contig3_All	ankyrin repeat domain-containing protein 2-like	37.187	2.8795	61.7	14	33	1	4.8729	49.6	11	30	1	6.4859	55.9	14	32	1	0.794717	0.953799	0.936173	1.13629	1.05197	1.06742	1.13279	1.00684	1.01448	1.21268	0.0353907	1.17485	0.0785533	0.9688	0.507408
CL2382.Contig3_All	uncharacterized protein LOC100251059	114.82	3.8476	1.6	1	1	1	3.1231	2.3	2	2	2	3.8891	1.6	1	1	1	1.187	1.22214	1.17187	0.932646	0.974713	0.97643	0.817834	0.726757	0.791527	0.805301	0.000372461	0.652363	0.000329429	0.810086	0.00522178
CL2382.Contig4_All	uncharacterized protein LOC100251059	120.1											1.2535	2.8	2	2	2			0.865942			1.12449			1.04878	1.29857		1.21114		0.932673
CL2383.Contig2_All	hypothetical protein PRUPE_ppa002881mg	67.014	2.724	36.5	18	30	1	26.553	40.1	20	32	3	18.981	39.7	20	33	2		1.31341	1.29029		1.03115	0.967816		0.54296	0.571688	0.76774	0.0151039	0.428102	0.0010306	0.557614	0.00485923
CL2385.Contig2_All	COP9 signalosome complex subunit 5a-like	40.553	35.415	44.9	12	14	12	58.988	35.5	10	12	10	45.586	46.3	12	15	12	1.15008	1.20508	1.17904	0.980616	0.981152	0.98574	0.840255	0.695113	0.770839	0.833999	0.000182659	0.652542	0.00159917	0.782426	0.0105901
CL2387.Contig6_All	acyl-coenzyme A oxidase 4, peroxisomal-like isoform 2	47.573	48.108	28.3	11	17	6	56.332	25.3	10	17	10	92.83	32	12	18	12	0.820329	0.881713	0.863209	1.11998	1.12241	1.08438	1.0642	1.01339	1.07603	1.29686	0.000419613	1.22936	0.00185968	0.94795	0.0673643
CL2388.Contig1_All	60S ribosomal protein L44	12.029	2.0007	16.2	2	2	2	3.7042	16.2	2	2	2	3.3229	16.2	2	2	2	1.78751	1.99265	2.09659	0.444535	0.374239	0.291284	0.525757	0.327777	0.26886	0.18889	0.000216293	0.190989	0.00115701	1.01111	0.95206
CL2390.Contig2_All	protein phosphatase 2C 29-like	57.093	1.2509	2.3	1	2	1											1.15737			0.896971			0.896635			0.775005		0.774714		0.999625
CL2392.Contig2_All	ABC transporter C family member 4-like	133.35	39.874	11.2	11	13	8	32.344	10.1	10	11	2	25.647	8.5	8	9	4	0.944184		0.799251	1.33241		1.25284	0.806045		1.0018	1.48285	0.0466028	1.03694	0.82787	0.699292	0.0846942
CL2392.Contig7_All	hypothetical protein PRUPE_ppa000182mg	166.68	56.181	14.6	20	25	19	74.405	10.2	14	18	13	68.982	11.7	16	19	15	1.30004	1.193	1.31613	0.98955	0.996386	0.99157	0.602272	0.761915	0.610591	0.781667	0.00137205	0.518427	0.00129211	0.663232	0.00545076
CL2397.Contig3_All	hypothetical protein PRUPE_ppa007789mg	31.451						5.433	24.7	6	8	1
CL2398.Contig1_All	SNF1-related protein kinase catalytic subunit alpha KIN10-like	37.582											6.3066	22.8	7	8	2			0.993517			1.02805			0.978727	1.03476		0.985114		0.952024
CL2398.Contig2_All	hypothetical protein PRUPE_ppa004347mg	58.856	24.716	18.5	9	14	8	56.861	22.6	11	15	9	38.003	26.7	13	17	9	1.20772	1.18647	1.16699	0.980341	0.938243	0.90254	0.744216	0.814009	0.826095	0.792188	0.000833979	0.669531	0.000295432	0.845167	0.0139954
CL2399.Contig1_All	SWI/SNF complex component SNF12 homolog	30.16	32.099	9.4	2	4	2	25.715	9.4	2	4	2	28.322	12	3	5	3	1.31588	1.33871	1.21403	0.897386	0.903539	0.939602	0.680255	0.645341	0.773698	0.7084	0.000498743	0.542647	0.000576239	0.766018	0.00845987
CL2399.Contig2_All	SWI/SNF complex component SNF12 homolog	42.407	2.5526	15.7	5	5	1	3.1875	13.5	4	4	1						1.18741	1.34319		0.955699	0.876377		0.792432	0.668343		0.723968	0.0506097	0.577244	0.0344982	0.797333	0.138577
CL2399.Contig3_All	SWI/SNF complex component SNF12 homolog	55.9	5.1044	12.8	5	5	1	4.9192	8.2	3	3	2	16.643	9.8	4	4	2	1.28707	1.26272	1.32083	1.00498	0.958849	0.964457	0.603557	0.688864	0.601787	0.756543	0.000144616	0.489381	0.000102949	0.646865	0.000739033
CL2399.Contig4_All	hypothetical protein PRUPE_ppa003829mg	56.921	35.932	18	7	7	0	14.502	11.2	4	4	0	33.85	11	4	4	2			0.957818			0.950734			1.11022	0.992604		1.15911		1.16775
CL24.Contig1_All	probable leucine-rich repeat receptor-like protein kinase At5g49770-like	29.057	5.2449	7.6	2	2	0
CL24.Contig7_All	Serine/threonine-protein kinase PBS1, putative	44.041											1.5976	3.8	2	2	2			1.28371			0.904919			0.716138	0.704926		0.557867		0.791384
CL240.Contig2_All	uncharacterized protein LOC100248180	41.001	26.756	14.4	4	5	4	22.419	16.5	4	5	4						0.555588	0.650806		1.29614	1.11709		1.28629	1.34675		2.00037	0.0236173	2.18258	0.0108734	1.09109	0.368234
CL2400.Contig1_All	UDP-glucose 6-dehydrogenase	50.545	323.31	65.7	22	46	9	283.89	56.3	20	40	9	275.72	56.8	20	44	8	1.26692	1.324	1.29033	0.951166	0.951369	0.959884	0.681803	0.611544	0.62373	0.737499	2.05403e-05	0.493933	3.8974e-05	0.66974	0.00027926
CL2400.Contig2_All	UDP-glucose 6-dehydrogenase	15.415	52.802	61.9	7	14	5	78.134	67.2	8	13	6	60.001	61.9	7	11	5	1.42233	1.3751	1.48945	0.91715	0.935313	0.785829	0.514641	0.562128	0.56408	0.615434	0.0012239	0.382761	1.43907e-05	0.621936	0.00165812
CL2400.Contig3_All	UDP-glucose 6-dehydrogenase	53.002	30.808	40	16	31	3	23.217	35.4	14	25	3	8.6233	35.8	15	30	3	1.23761		1.17748	0.982558		0.817946	0.695098		0.95392	0.745523	0.0886016	0.682798	0.133269	0.915865	0.651536
CL2403.Contig4_All	uncharacterized protein At2g34160	13.591	4.7555	39.7	7	12	1	9.8427	32.2	5	14	1	16.522	39.7	7	13	1	1.14791	1.13899	1.16283	0.950965	0.999316	0.965049	0.872866	0.812823	0.798675	0.845088	0.00044862	0.720161	0.000292849	0.852172	0.00653284
CL2403.Contig6_All	peroxisome biogenesis protein 19-1-like	26.784	2.8961	10.6	3	4	3	16.858	28	5	5	5	11.596	28	5	6	5	1.254	1.25898		0.939193	0.863738		0.719506	0.795719		0.717447	0.0154883	0.602959	0.00972382	0.840423	0.116967
CL2407.Contig2_All	lactoylglutathione lyase	32.675	172.02	52.4	15	43	7	219.37	52.4	15	41	7	266.98	52.4	15	40	7	0.995766	0.885692	0.952686	1.0518	1.10747	1.09235	0.9417	1.05477	0.99582	1.1473	0.0209866	1.0558	0.314337	0.920244	0.0811261
CL2407.Contig3_All	lactoylglutathione lyase	32.728	36.452	44.8	13	42	5	11.972	44.8	13	38	5	14.533	44.8	13	40	5	0.741439	0.675662	0.708376	1.11581	1.14491	1.05939	1.27328	1.29939	1.31632	1.56206	0.000223559	1.8297	2.92022e-05	1.17134	0.00306943
CL2409.Contig3_All	unnamed protein product	31.683	12.429	22.5	6	7	6	50.159	21.1	6	6	6	39.202	22.5	6	8	6	0.832802	0.814469	0.824432	1.16524	1.12894	1.15388	1.03275	1.11846	1.07225	1.39501	8.06277e-06	1.30415	0.00037663	0.934861	0.0525656
CL241.Contig1_All	DEAD-box ATP-dependent RNA helicase 38-like	55.943	101.02	44.2	21	27	8	98.101	37	17	26	7	104.27	38.4	18	25	8	0.923373	0.911429	0.936494	1.02743	0.986608	1.03728	1.04503	1.09443	1.00637	1.10104	0.0050755	1.13515	0.00774681	1.03097	0.352848
CL2412.Contig1_All	uncharacterized protein LOC100259041	33.998						3.2205	7.3	2	2	2	4.9375	7.3	2	2	2			1.14139			1.02948			0.776072	0.901952		0.679934		0.753847
CL2415.Contig4_All	THO complex subunit 4	22.513	52.996	43.3	9	10	8	23.233	29.1	5	6	5	55.854	38.9	6	7	6	1.35987	1.41176	1.27368	0.975234	0.981067	0.984761	0.536446	0.485406	0.635625	0.727029	0.000461196	0.409728	0.000439453	0.563564	0.0018137
CL2416.Contig2_All	chaperone protein dnaJ 1, mitochondrial-like	49.087	1.5565	10.7	6	6	1	11.655	15.8	9	10	9	9.1816	10.9	6	6	1		1.13432			0.918056			0.893287		0.809346		0.78751		0.97302
CL2420.Contig1_All	glyceraldehyde-3-phosphate dehydrogenase, partial	8.4132	36.844	71.1	6	8	5	185.25	71.1	6	10	5	169.05	71.1	6	9	5	1.46878	1.48868	1.45556	0.835637	0.869937	0.87526	0.636941	0.564829	0.481835	0.584822	4.63806e-06	0.381508	0.000279739	0.652349	0.00617692
CL2420.Contig4_All	glyceraldehyde-3-phosphate dehydrogenase, cytosolic	36.34	323.31	77.6	23	137	1	323.31	77.6	23	154	1	323.31	80	24	151	1	0.998258	0.97723	0.990741	1.00141	0.992759	0.998168	0.988534	1.05297	0.952044	1.0088	0.261008	1.00921	0.795139	1.0004	0.988358
CL2420.Contig5_All	hypothetical protein PRUPE_ppa008227mg	36.771	13.637	73.7	22	130	0	15.956	73.7	22	145	0	12.905	79.4	24	142	1
CL2421.Contig4_All	ZF-HD homeobox protein At4g24660-like	31.322	9.508	17.3	6	8	2	9.5235	17.3	5	9	2	12.326	25.3	7	8	3		1.46066	1.32239		0.864664	0.810225		0.522081	0.765119	0.601819	0.0134503	0.462515	0.0574409	0.768528	0.284342
CL2421.Contig5_All	ZF-HD homeobox protein At4g24660-like	32.409	2.0584	14	5	9	1	2.0836	14	4	8	1	1.6294	14	5	8	1	1.50381	1.41158	1.4595	0.765073	0.865302	0.805707	0.566819	0.587752	0.583477	0.556832	0.000127156	0.397278	1.72e-06	0.71346	0.000842143
CL2424.Contig2_All	aconitate hydratase, cytoplasmic-like	7.5075	66.711	53.7	2	5	2	46.078	53.7	2	6	2	63.813	53.7	2	4	2	0.963826	0.998142	0.974023	0.966593	0.913378	0.958396	1.04257	1.03683	1.02567	0.966749	0.171536	1.05759	0.00798517	1.09397	0.00786627
CL2424.Contig3_All	aconitate hydratase 3	77.532	323.31	42.6	24	50	20	323.31	42.6	24	53	20	263.58	41.8	23	49	20	1.02764	1.05269	1.07129	0.997941	1.01658	1.02294	0.93018	0.935792	0.889939	0.963776	0.0601068	0.874443	0.00251807	0.90731	0.00508644
CL2425.Contig1_All	SAL1 phosphatase	36.512	141.88	37.4	10	17	10	169.25	31	9	15	9	157.93	38.8	9	15	9	1.07059	1.09312	1.14227	1.03314	1.0354	1.06869	0.875172	0.883139	0.767416	0.948956	0.0768778	0.763989	0.00532485	0.805083	0.00940987
CL2428.Contig2_All	unnamed protein product	77.53	95.696	15.1	9	17	9	69.232	16.9	12	20	12	69.222	16.9	11	18	11	1.11531	1.04428	1.1002	1.14745	1.19698	1.16613	0.674502	0.675622	0.657272	1.07693	0.0341808	0.615805	2.49102e-05	0.571817	3.26841e-06
CL2428.Contig3_All	protein phosphatase 2A regulatory subunit B&apos; eta	11.264											2.0656	13.7	1	1	1
CL243.Contig2_All	3-deoxy-manno-octulosonate cytidylyltransferase	32.643	122.65	36.7	7	18	7	105.44	34.4	6	16	6	113.12	34.4	6	17	6	0.744715	0.762221	0.757717	1.12751	1.10506	1.10718	1.26064	1.16288	1.21387	1.47473	2.10911e-06	1.60615	4.11927e-05	1.08912	0.0246832
CL2432.Contig1_All	hypothetical protein PRUPE_ppa001879mg	75.764	6.4579	31.4	16	26	0	105.89	30.3	16	27	0	9.7325	32.6	17	28	0
CL2432.Contig2_All	predicted protein	8.3846											1.7402	12.8	1	1	1
CL2432.Contig3_All	sulfite reductase	77.721	130.95	33.6	17	26	0	11.054	30	16	26	2	119.91	35.5	19	29	4		0.994518	0.976128		1.09412	1.13154		0.90667	0.891354	1.12941	0.0241089	0.912403	0.0184752	0.807859	0.00772091
CL2432.Contig9_All	puromycin-sensitive aminopeptidase	98.737	316.51	38.7	30	52	30	323.31	47	35	55	35	323.31	44.9	35	56	35	1.00614	0.986206	0.985047	0.965636	0.956299	0.956576	1.07615	1.014	1.026	0.966788	0.0112412	1.0466	0.0804195	1.08256	0.0128605
CL2434.Contig1_All	predicted protein	42.06											13.554	6.8	2	2	1			1.55625			0.750244			0.511399	0.482084		0.32861		0.681644
CL2435.Contig1_All	zinc finger CCCH domain-containing protein 49-like	41.197						56.789	35.9	13	16	3	65.204	32.3	13	16	4		1.09435	1.07725		0.859221	0.885912		0.892585	1.01732	0.803616	0.00613032	0.879494	0.186089	1.09442	0.319558
CL2435.Contig2_All	zinc finger CCCH domain-containing protein 49-like	40.621	2.5259	24.9	9	14	0	2.7395	31.1	11	14	1	2.1594	26	10	13	0
CL2435.Contig3_All	zinc finger CCCH domain-containing protein 49-like	54.841	27.404	22.9	12	17	5											1.1232			0.858033			0.916464			0.763915		0.815937		1.0681
CL2435.Contig5_All	zinc finger CCCH domain-containing protein 49-like	52.74											2.9444	14	7	9	1
CL2436.Contig4_All	vacuolar protein sorting-associated protein 35-like	40.624	3.066	12.2	5	5	1	76.471	26.8	7	7	2	8.971	10.2	3	3	1	0.891797	0.863565		0.952365	1.01149		1.19873	1.17215		1.11877	0.0818163	1.35065	0.00422623	1.20726	0.0277852
CL2436.Contig5_All	vacuolar sorting protein, putative	59.863											5.7954	11.6	6	9	1
CL2437.Contig1_All	chaperone clpb, putative	26.979						2.5291	29.9	8	16	1	2.1351	29.9	8	17	1
CL2437.Contig2_All	chaperone protein ClpB3, chloroplastic-like	99.345	323.31	54.6	51	103	46	323.31	54.5	50	95	41	323.31	56.1	50	100	41	0.658983	0.672093	0.636967	1.09737	1.09082	1.0894	1.33387	1.32956	1.34265	1.66541	5.53055e-06	2.03557	1.51061e-06	1.22227	6.57514e-07
CL244.Contig3_All	cell division cycle protein 48	89.75	190.8	60.4	45	92	8	172.18	60.5	42	94	7	173.72	58.7	42	87	6	1.0822	1.12765	1.14047	1.1263	1.15632	1.15159	0.724642	0.641753	0.645244	1.02504	0.236534	0.600431	0.000278521	0.585765	0.000186984
CL244.Contig4_All	cell division cycle protein 48	89.589	183.95	76	54	117	1						221.7	69.3	51	114	0	1.06356			1.25987			0.633379			1.18458		0.595529		0.502734
CL244.Contig6_All	cell division cycle protein 48 homolog	89.599	323.31	76.4	55	116	0	323.31	73.7	51	116	0	323.31	69.7	51	112	0
CL2440.Contig3_All	conserved hypothetical protein	27.581											3.5409	6.9	1	1	1
CL2440.Contig4_All	palmitoyl-protein thioesterase 1-like	40.269						12.109	16.2	5	5	0
CL2442.Contig1_All	hypothetical protein PRUPE_ppa000280mg	41.785	4.1264	5.6	2	2	2	4.2811	5.6	2	2	2						1.28745	1.25655		0.887323	0.905974		0.729826	0.753801		0.704911	0.00208515	0.583186	0.00140235	0.827318	0.0101142
CL2442.Contig2_All	hypothetical protein PRUPE_ppa000280mg	46.809											3.1348	5.6	2	2	2			1.13188			0.941978			0.882886	0.832227		0.780021		0.937269
CL2443.Contig1_All	hypothetical protein ARALYDRAFT_894621	16.484	5.5718	12.6	2	3	1	16.033	12.6	2	3	1	4.5101	12.6	2	3	1		0.990134	1.00356		1.14815	1.17633		0.854772	0.806007	1.16592	0.00806599	0.833017	0.026028	0.714474	0.00879523
CL2443.Contig3_All	3-ketoacyl-CoA synthase	37.937	78.313	29.2	8	10	2	96.84	33	9	11	3	120.8	33	9	13	3	0.5503	0.572128	0.43076	1.99313	1.89717	2.30769	0.54242	0.602525	0.371373	3.9905	0.00020032	0.976262	0.839944	0.244647	0.000842838
CL2443.Contig4_All	3-ketoacyl-CoA synthase	55.811	15.227	14.9	7	7	4	23.705	20.2	9	9	4	30.1	12.9	6	6	3	1.50171	1.49806	1.60535	0.723724	0.729124	0.676923	0.614238	0.616578	0.523273	0.462478	1.92429e-05	0.380899	7.89379e-05	0.823605	0.0291553
CL2444.Contig2_All	putative transferase CAF17 homolog, mitochondrial-like	11.608											2.395	8.7	1	1	1			0.958022			1.08389			0.967098	1.13138		1.00947		0.892246
CL2445.Contig1_All	probable receptor protein kinase TMK1-like	73.16	1.3132	1.8	1	1	1						1.5368	1.8	1	1	1	1.42656		1.47452	0.712372		0.722372	0.72885		0.652448	0.494554	0.000649045	0.476132	0.00598686	0.962749	0.552693
CL2445.Contig2_All	hypothetical protein PRUPE_ppa005338mg	50.905	23.008	8.1	3	3	3	14.147	8.1	3	3	1						1.31712	1.41379		1.09324	0.934701		0.467514	0.510487		0.742589	0.0731917	0.358123	0.00300685	0.482263	0.0149207
CL2446.Contig2_All	auxin response factor 1	91.996	21.483	4.9	3	5	3	11.713	7.5	4	4	1	34.194	10.2	6	7	5	1.70029	1.35584	1.90087	0.557682	0.736405	0.491259	0.52265	0.801059	0.320518	0.360167	0.00273091	0.331698	0.0147241	0.920957	0.664094
CL2447.Contig3_All	unnamed protein product	65.967											5.2626	5.9	3	3	3			1.68096			0.536027			0.571582	0.318881		0.340032		1.06633
CL2447.Contig4_All	unnamed protein product	69.111						9.9218	7.8	4	4	4							1.19323			0.96481			0.689661		0.808568		0.577976		0.714815
CL2449.Contig3_All	SWI/SNF complex subunit SWI3C-like	17.711											1.4855	6.9	1	1	1
CL2450.Contig2_All	transport inhibitor response 1-like protein	68.413	2.0942	3.4	2	2	2	4.8401	5.9	3	3	3	4.0797	3.8	2	2	2	1.05243	1.06944		1.06745	1.05466		0.855892	0.847614		1.00011	0.991284	0.80283	0.00181803	0.802742	0.00123904
CL2454.Contig3_All	hypothetical protein VITISV_024902	24.873	1.7244	3.5	1	1	1	1.7638	3.5	1	2	1	2.2061	3.5	1	1	1		1.1166			0.877623			0.97334		0.785975		0.871697		1.10906
CL2459.Contig1_All	predicted protein	48.394	40.584	16.3	6	6	1	38.113	22.8	8	8	1	29.17	18.1	7	8	4	1.37023	1.24942	1.38706	0.986226	1.06829	0.897953	0.510482	0.589716	0.577824	0.73688	0.0069475	0.418802	9.86942e-05	0.568346	0.00111586
CL2459.Contig2_All	predicted protein	48.343	1.4999	13.4	5	5	0	1.7096	20.1	7	7	0
CL2459.Contig3_All	hypothetical protein PRUPE_ppa001591mg	82.196						10.147	7.9	5	5	0	17.802	10.6	8	8	5			1.49837			0.743943			0.570066	0.496501		0.380457		0.766277
CL2459.Contig5_All	hypothetical protein PRUPE_ppa001591mg	42.919	30.028	15.7	5	5	5	9.4679	11.6	4	4	3	14.538	10.1	4	4	4	1.4365		1.40546	0.934506		0.911688	0.475939		0.543288	0.64962	0.00145871	0.358635	0.00423316	0.55207	0.0125111
CL2459.Contig7_All	hypothetical protein PRUPE_ppa001591mg	82.42	6.6269	6.3	5	5	0
CL246.Contig1_All	oligoribonuclease	28.382	2.4998	11.1	2	3	1	3.0906	17.9	3	4	1
CL246.Contig2_All	oligoribonuclease-like	28.4	37.167	13.8	3	4	2	34.884	21.7	4	5	2	49.072	27.6	6	7	6	1.20227	1.14943	1.29948	1.1192	1.06895	0.979784	0.595996	0.724187	0.614372	0.867646	0.0549977	0.529843	0.000820597	0.610667	0.00233785
CL2461.Contig2_All	hypothetical protein PRUPE_ppa001748mg	64.027	2.1787	15	9	11	2	24.057	21.2	11	13	4	2.5951	13.7	8	9	2	1.11889	1.05698	1.0938	1.12699	1.1716	1.19647	0.701185	0.7393	0.661672	1.06894	0.0505916	0.642926	0.000253192	0.601464	0.000153457
CL2461.Contig3_All	uncharacterized protein LOC101306600	84.864	30	17	13	16	6	39.506	18.5	13	16	6	23.24	13.4	10	12	4	1.06683	1.15824	1.16176	1.03522	0.976363	0.988103	0.926434	0.811372	0.88597	0.885692	0.0217964	0.7747	0.00592027	0.874684	0.0344457
CL2462.Contig1_All	acyl-[acyl-carrier-protein] desaturase, chloroplastic-like	41.599	17.738	43.1	15	22	1	2.9478	40.3	13	20	1							0.950669			1.04041			1.02345		1.09439		1.07655		0.983699
CL2462.Contig4_All	stearoyl-ACP desaturase	45.4	91.068	38.6	15	20	0	84.625	40.7	14	19	1	111.91	43.2	15	21	4
CL2463.Contig6_All	zinc finger CCCH domain-containing protein 16-like	12.679	1.7462	11	1	1	1	2.6381	11	1	1	1	2.9506	11	1	1	1	1.17402	1.1963	1.00298	1.03246	0.93181	1.03129	0.72796	0.807596	0.962388	0.888021	0.148632	0.740505	0.0370128	0.833883	0.101249
CL2464.Contig2_All	fatty acid amide hydrolase-like	44.827	37.824	11.5	3	4	3	75.493	11.5	3	6	3	30.587	13.1	4	4	4	0.944407	0.948471	0.927711	1.30534	1.27669	1.25591	0.776268	0.773518	0.830713	1.36069	1.92971e-05	0.843973	0.00214979	0.620254	4.96627e-05
CL2465.Contig1_All	unnamed protein product	10.885						3.2759	11.5	1	2	1							1.02563			0.949818			1.01906		0.926084		0.993597		1.0729
CL2465.Contig3_All	uncharacterized protein LOC100266863	38.177	3.1431	6.6	2	2	2						1.4125	5.7	2	2	2	1.18546		1.77884	0.90416		0.751155	0.850629		0.207687	0.558417	0.12635	0.357021	0.233087	0.639345	0.443625
CL2469.Contig1_All	unnamed protein product	22.915	1.0478	6.1	1	1	1											0.88806			1.12905			1.01343			1.27136		1.14118		0.897602
CL247.Contig3_All	allantoinase, putative	39.005	23.47	18.6	3	3	3	2.6596	5.8	2	2	2	3.8567	7.8	3	3	2		1.09855	1.18604		0.973964	0.943836		0.894636	0.807231	0.839451	0.0520195	0.744934	0.0441146	0.887406	0.153926
CL247.Contig4_All	predicted protein	18.311											1.2052	16.8	2	2	1
CL2470.Contig1_All	chloroplast ferredoxin-NADP+ oxidoreductase precursor	40.574											26.467	57.1	20	55	0
CL2470.Contig2_All	chloroplast ferredoxin-NADP+ oxidoreductase precursor	40.573	301.81	56	21	67	7	323.31	53.8	20	68	8	289.9	56.9	21	66	7	0.311324	0.413189	0.389473	1.15335	1.1733	1.16935	1.59497	1.57627	1.57661	3.13828	0.000183374	4.26203	7.21553e-05	1.35808	1.2424e-06
CL2470.Contig3_All	chloroplast ferredoxin-NADP+ oxidoreductase precursor	40.607	80.82	57.4	20	53	5	80.126	54.4	19	50	4	39.379	56.9	20	52	5	0.620879	0.399256	0.437139	0.877143	0.792903	0.876646	1.58856	1.98391	1.89785	1.74757	0.0142616	3.7538	0.000893798	2.14801	0.000551639
CL2471.Contig2_All	uncharacterized protein LOC100240766	24.085	4.1548	8	2	2	2	4.5342	8	2	2	2	8.9438	14.6	3	3	2	1.03089	1.04703	1.00162	1.02038	0.999609	1.04241	0.935966	0.936835	0.9523	0.994433	0.769758	0.917378	0.00368974	0.922514	0.00379942
CL2471.Contig4_All	uncharacterized protein LOC100256384	34.897											1.3697	7.5	2	2	1
CL2473.Contig1_All	ABC transporter G family member 15-like	59.848	4.7692	10.2	5	6	4	4.3144	4.1	3	4	3	32.373	8.9	4	6	3	0.823682	0.888609	0.87073	1.21004	1.22809	1.21773	1.01386	0.906471	0.947129	1.41534	0.000112889	1.11012	0.0589034	0.784348	0.00175576
CL2474.Contig2_All	SGT1	40.697	72.504	43.7	12	22	1	87.86	35.2	10	21	1	78.767	49.5	15	25	1	1.13815	1.12454	1.17397	1.0188	1.06	1.01699	0.791541	0.76741	0.745159	0.900811	0.0049638	0.670448	5.03938e-05	0.744272	0.000179764
CL2476.Contig4_All	RNA-directed RNA polymerase	41.727	3.5192	5.3	2	2	1	2.6223	5.3	2	2	1	5.4068	8.7	3	3	2	0.897393	0.907872		1.34614	1.37493		0.766775	0.723258		1.5073	0.000864171	0.825382	0.0231557	0.54759	0.00264802
CL2478.Contig1_All	peptidyl-prolyl cis-trans isomerase E	19.519	131.87	57.6	7	11	7											1.15239			0.944918			0.852063			0.819964		0.739389		0.901733
CL2478.Contig2_All	peptidyl-prolyl cis-trans isomerase E-like	18.269						23.716	44.1	6	7	6	78.293	47.8	6	11	6		1.15944	1.11177		0.941228	0.982597		0.882673	0.905578	0.847045	0.0312448	0.787353	0.010427	0.929529	0.100389
CL2479.Contig1_All	uncharacterized protein LOC100854903	14.669	7.5736	18.7	2	2	2	4.9456	7.9	1	1	1						0.624878	0.452315		0.895048	0.791443		1.62412	1.96364		1.56564	0.117252	3.33066	0.023096	2.12735	0.0218666
CL2480.Contig3_All	predicted protein	42.998						3.4812	6.7	2	2	2							0.829652			1.10893			1.11371		1.33662		1.34238		1.00431
CL2482.Contig4_All	V-type proton ATPase subunit F	14.477	28.617	34.6	4	5	4	26.203	27.7	3	4	3	22.657	34.6	4	4	4	0.967859	0.950409	0.945192	1.02647	1.05821	1.02457	1.02144	1.03434	1.0286	1.08584	0.00291253	1.07715	0.000755214	0.992	0.513605
CL2484.Contig1_All	nam-like protein 1	58.477	20.338	9.1	3	6	3	61.688	5.3	2	5	2	28.877	9.1	3	6	3	1.2567	1.28011	1.39139	1.014	0.998615	0.95573	0.635218	0.538564	0.550492	0.755652	0.00148227	0.438949	0.000167344	0.580888	0.00056809
CL2484.Contig3_All	serine/threonine-protein kinase STN8, chloroplastic	56.928	64.395	28.4	13	16	13	40.978	20.3	11	15	11	95.839	23.7	11	14	11	0.635631	0.635593	0.567852	1.00258	0.951862	0.967857	1.49077	1.53006	1.5853	1.58901	0.000332815	2.50459	2.47959e-05	1.5762	4.1872e-05
CL2487.Contig3_All	E3 ubiquitin-protein ligase ORTHRUS 2-like	80.82	9.6666	9.8	6	6	6	14.836	5.6	4	4	4	10.381	6.7	4	4	4	1.62579	1.65991	1.79123	0.675659	0.59125	0.533455	0.599938	0.563758	0.424372	0.354616	0.000152265	0.312801	0.000447778	0.882082	0.356904
CL2488.Contig2_All	uncharacterized protein LOC100259875	44.647	6.6833	10.6	3	3	3	8.4826	10.6	3	3	3	6.7604	7.5	2	2	2	0.899082	0.91382	0.838293	0.935444	0.934931	0.921667	1.20705	1.18615	1.30396	1.05313	0.123136	1.39453	0.00107385	1.32418	0.000687666
CL2489.Contig1_All	uncharacterized protein LOC100245437	15.656	2.1344	9.8	1	1	1						2.4917	9.8	1	1	1	1.16941			0.926809			0.84808			0.792542		0.725218		0.915054
CL2490.Contig1_All	pleiotropic drug resistance protein 2-like	40.201	23.952	16	5	6	5	21.009	9.3	3	4	3	19.18	17.4	5	6	5	0.812329	0.878695	0.841312	1.20499	1.181	1.20936	1.03134	0.970269	0.99123	1.41978	0.000124785	1.18185	0.00443244	0.832418	0.000686671
CL2495.Contig2_All	uncharacterized membrane protein YLR241W-like	30.005	9.2689	14.9	4	6	4	10.289	14.9	4	5	4	9.4056	14.9	4	6	4	0.995466	0.956545	0.933846	1.0107	1.04238	0.987002	0.994647	1.01339	1.10392	1.05344	0.0996704	1.07835	0.114266	1.02364	0.562232
CL2496.Contig1_All	26S protease regulatory subunit 6A-like protein	47.429	279.53	63.1	27	55	26	304.06	66.4	28	59	27	323.31	71.2	29	58	28	1.15954	1.11404	1.14993	1.00485	1.01488	0.993499	0.802083	0.8304	0.802896	0.880159	0.000732656	0.711369	3.4107e-05	0.808227	8.00917e-05
CL2497.Contig3_All	myosin-J heavy chain-like	132.85	9.0909	4	5	5	5	9.276	4.8	6	6	6	15.343	6.7	7	7	7	1.14239	1.03578	1.14292	1.13825	1.08293	1.12442	0.657052	0.787843	0.70918	1.00738	0.831269	0.648604	0.00217637	0.643854	0.00126687
CL2498.Contig2_All	1-aminocyclopropane-1-carboxylate oxidase homolog 1-like	27.968	17.267	22.1	5	5	5											0.809558			1.13085			1.1437			1.39687		1.41275		1.01137
CL2498.Contig3_All	1-aminocyclopropane-1-carboxylate oxidase homolog 1-like	18.604						13.196	32.9	5	6	5	13.983	28	4	4	4		0.766315	0.786407		1.16069	1.13146		1.14393	1.14947	1.47622	0.00216916	1.47702	0.00113679	1.00054	0.966138
CL2499.Contig1_All	E3 ubiquitin-protein ligase RNF167-like	46.371	1.4315	1.8	1	1	1						1.5741	1.8	1	1	1	0.906969		0.943513	1.20199		1.21607	0.909072		0.845033	1.30672	0.00586497	0.947917	0.323381	0.725418	0.0129652
CL2502.Contig1_All	30S ribosomal protein S1 homolog	29.515	12.019	18.3	4	5	4	26.845	22.4	5	6	5	43.804	22.4	5	6	5		0.639336	0.682998		1.08777	1.10646		1.39365	1.34042	1.65936	0.00449721	2.06761	0.00277196	1.24603	0.00921905
CL2503.Contig2_All	uncharacterized protein LOC100249014	36.976	1.928	3.1	1	1	1	5.6604	7	2	2	2						1.04208			0.848061			1.1064			0.813814		1.06172		1.30462
CL2504.Contig2_All	U1snRNP-specific protein, U1A	11.93						2.648	12	1	1	1	7.3906	12	1	1	1
CL2504.Contig3_All	U1 small nuclear ribonucleoprotein A	27.341	30.433	19.3	4	7	1	19.893	20.1	5	7	2	52.645	23.4	5	9	2	0.967975	1.03713	0.971524	1.04251	1.00811	1.05095	0.997824	0.941123	0.984074	1.04197	0.183119	0.981991	0.562826	0.942434	0.0524107
CL2504.Contig4_All	U1 small nuclear ribonucleoprotein A	27.298	1.5405	16.4	4	6	1	6.0939	16.4	4	6	1	3.5047	16.4	4	8	1		1.179	1.19455		1.033	1.00504		0.72269	0.729994	0.858646	0.00979897	0.61203	0.000282907	0.712785	0.00185847
CL2505.Contig6_All	probable tRNA threonylcarbamoyladenosine biosynthesis protein osgep-like	37.412	90.72	33.7	9	11	1	113.05	34	9	11	1	82.188	32	8	9	1	0.966636	0.902403	0.970411	1.07092	1.11121	1.058	0.969032	1.01292	0.97802	1.14111	0.00893715	1.04244	0.197722	0.913535	0.0106461
CL2505.Contig7_All	probable tRNA threonylcarbamoyladenosine biosynthesis protein osgep-like	38.575	14.229	30.5	9	11	1	16.507	30.8	9	12	1	15.335	28.8	8	10	1		0.963562	0.933127		1.06739	1.03641		0.977136	1.05189	1.1092	0.0414197	1.06977	0.238005	0.964455	0.452091
CL2507.Contig2_All	DNA-(apurinic or apyrimidinic site) lyase-like	41.251	1.6708	7.2	3	3	3						11.722	7.2	2	2	2	1.27256			0.87589			0.76244			0.688291		0.599141		0.870475
CL2508.Contig3_All	KH domain-containing protein At5g56140 isoform 1	31.189	2.1836	3.2	1	1	1	2.2329	3.2	1	2	1	1.4451	3.2	1	1	1	1.33944			0.9889			0.549547			0.738294		0.410281		0.555715
CL2510.Contig1_All	hypothetical protein PRUPE_ppa000062mg	12.29	3.2478	9.2	1	1	1	3.9623	16.8	1	1	1	5.0979	9.2	1	1	1			1.06193			0.861089			1.0648	0.810876		1.0027		1.23657
CL2511.Contig4_All	Chaperone protein dnaJ 15	26.07	9.2765	24	6	7	6	8.9385	19.7	5	7	5	8.1682	22.3	6	8	2	1.204	1.21936	1.2124	0.979078	0.956669	0.964165	0.744634	0.74982	0.74957	0.797608	8.1057e-06	0.617209	3.8004e-08	0.773825	3.64547e-06
CL2513.Contig1_All	serine/threonine protein phosphatase 2A 59 kDa regulatory subunit B&apos; eta isoform-like	25.653	4.8729	11	2	3	2	7.3192	11	2	2	2	2.7212	5.5	1	1	1
CL2514.Contig1_All	uncharacterized protein LOC100242447	58.222	57.892	32.3	19	26	17	58.022	33.4	20	29	18	48.352	35.8	22	29	19	1.3788	1.26302	1.3448	0.858677	0.873242	0.856855	0.663259	0.702255	0.670745	0.649366	8.6921e-05	0.510774	2.82827e-05	0.786573	0.000201472
CL2514.Contig2_All	hypothetical protein PRUPE_ppa003820mg	58.564	77.623	40.2	22	29	20	109.91	45.1	24	32	22	90.151	44.5	23	30	20	1.33672	1.34965	1.3259	0.828939	0.808163	0.842243	0.73393	0.714423	0.698377	0.61794	3.24825e-06	0.53504	2.10555e-06	0.865845	0.00153341
CL2517.Contig2_All	unnamed protein product	56.207	149.84	30.1	12	22	12	190.26	30.1	12	20	12	138.51	35.7	14	23	14	1.0927	1.14501	1.07436	1.00425	1.02253	1.01765	0.868799	0.817234	0.858204	0.919192	0.0132672	0.768172	0.000588092	0.835704	0.000761679
CL252.Contig1_All	uncharacterized protein LOC100241624	12.503	43.674	63.2	5	8	3	14.395	29.8	3	6	1	14.583	43	4	7	2	1.51371	1.29256	1.31847	0.836772	0.872143	0.804598	0.519636	0.741331	0.776486	0.609375	0.000845944	0.493959	0.00620665	0.8106	0.156275
CL252.Contig7_All	hypothetical protein VITISV_009249	55.545	323.31	41.6	19	29	17	323.31	33.1	15	28	13	323.31	38.5	19	31	18	1.11587	1.0872	1.07466	1.124	1.12211	1.10907	0.715895	0.724915	0.758474	1.02363	0.119823	0.670979	4.32485e-05	0.65549	1.96915e-05
CL2520.Contig1_All	predicted protein	20.126	16.243	40.8	8	11	8	19.068	29.1	5	8	5	15.526	27.4	6	6	6	1.08763	1.02474	1.08364	1.05737	0.996767	1.00632	0.8778	0.902199	0.852068	0.957588	0.178483	0.823549	0.0015712	0.860024	0.0036169
CL2520.Contig4_All	UDP-glucose:glucosyltransferase	48.105	17.986	12.2	4	7	2	9.1779	12.2	4	8	2	4.156	6.3	2	6	1	0.81522	0.839378	0.928746	1.1286	1.14027	1.01643	1.11315	1.06701	1.07929	1.27172	0.0111533	1.26172	0.00486768	0.992133	0.870946
CL2523.Contig2_All	hypothetical protein PRUPE_ppa013661mg	11.516	29.764	67.3	3	12	2	32.353	67.3	3	8	2	30.488	67.3	3	10	2	1.35417	1.41809	1.3664	0.863702	0.904502	0.896594	0.638477	0.569508	0.582144	0.643879	2.51417e-05	0.432538	2.4277e-05	0.671769	0.000455059
CL2523.Contig3_All	hypothetical protein PRUPE_ppa013661mg	11.566	93.15	52.2	3	10	2	133.14	89.4	4	7	3	110.61	52.2	3	7	2	1.32557	1.18991	1.26984	0.920074	0.974842	0.972241	0.642613	0.774562	0.662786	0.757442	0.00163067	0.549482	0.000794608	0.725443	0.00596415
CL2525.Contig2_All	unknown	12.914	4.6633	36.4	5	11	2	33.434	44.5	6	11	4	37.724	44.5	7	15	4	1.87119	1.98101	1.79263	0.478398	0.427461	0.489182	0.375271	0.28655	0.515574	0.247136	1.0343e-05	0.20858	0.000754632	0.843986	0.323356
CL2525.Contig4_All	hypothetical protein PRUPE_ppa006257mg	16.075	1.2622	7.1	1	2	1						3.2559	7.1	1	2	1
CL2531.Contig2_All	unnamed protein product	27.155						1.3838	4.5	1	1	1	2.3477	4.5	1	1	1
CL2533.Contig7_All	uncharacterized protein LOC100247613	28.493						4.1872	6.2	2	2	1	1.7977	6.2	2	2	1		1.03289			1.40378			0.523376		1.35909		0.506713		0.372833
CL2534.Contig4_All	TOM1-like protein 2-like	11.05	6.0547	18.8	2	2	2	6.3014	18.8	2	2	2						1.27107	1.33751		0.924045	0.905547		0.712573	0.644812		0.701376	0.00592638	0.520355	0.00726963	0.741906	0.0277267
CL2538.Contig1_All	hypothetical protein PRUPE_ppa005426mg	50.211	206.71	36.1	12	26	12	123.43	41.7	13	29	13	183.54	36.5	11	29	11	1.02606	0.950695	0.98296	1.24051	1.18449	1.20744	0.769886	0.826049	0.839434	1.22729	0.0013616	0.822838	0.00482814	0.670449	0.000176404
CL2539.Contig7_All	TCP transcription factor	22.002	2.7002	10.5	2	2	2	1.9108	7	1	1	1						1.18169			0.906147			0.853627			0.766826		0.722381		0.94204
CL254.Contig1_All	unnamed protein product	22.192	7.8352	20.7	4	8	3	9.5531	17.2	3	5	2	19.264	27.6	4	6	3	1.26003	1.46837	1.39852	0.920179	0.755203	0.80884	0.717808	0.628814	0.67801	0.601957	0.00227462	0.490593	0.000274884	0.814997	0.0433383
CL254.Contig11_All	BEL1-like homeodomain protein 1	54.272	22.659	11.8	5	7	5	23.246	11.8	5	7	5	20.832	14.1	6	7	5	0.785881	0.889998	0.776016	1.3466	1.36389	1.41017	0.918196	0.894841	0.864619	1.6806	0.000341994	1.09208	0.129332	0.649812	4.13498e-05
CL254.Contig13_All	BEL1-like homeodomain protein 1	76.117						9.2211	5.1	2	2	2							0.760684			1.28035			1.02347		1.68316		1.34547		0.79937
CL254.Contig2_All	uncharacterized protein LOC100252479	40.071	81.091	28.4	9	19	8	60.886	26.5	8	17	7	143.51	28.4	9	17	8	1.02306	1.01317	1.05671	1.42049	1.4206	1.40412	0.608677	0.605642	0.572325	1.37255	1.83925e-05	0.577653	1.98578e-05	0.420861	1.74458e-06
CL2540.Contig2_All	cytosolic Fe-S cluster assembly factor NARFL-like	27.608	1.5253	3.6	1	1	1											1.22222			0.982319			0.71633			0.803719		0.586091		0.729224
CL2541.Contig1_All	hypothetical protein PRUPE_ppa018626mg	26.452						2.4655	4.7	1	1	1
CL2543.Contig1_All	sulfite oxidase	9.9905						1.235	8	1	1	1
CL2543.Contig3_All	sulfite oxidase	42.101	2.6466	4.2	2	2	2						4.8363	7.4	3	3	1
CL2548.Contig1_All	glutathione S-transferase	25.702	1.2843	13	5	15	2	2.2334	13	5	14	2	1.4838	12.6	4	13	1	0.906794	0.914537	0.884781	1.21685	1.20459	1.26234	0.893296	0.896569	0.875283	1.36128	5.87882e-05	0.984862	0.287832	0.723483	3.59202e-05
CL2549.Contig1_All	hypothetical protein PRUPE_ppa009377mg	27.644	11.475	11.1	1	2	1	5.2684	14.8	2	2	2	4.1924	11.1	1	1	1	0.947721			0.956894			1.11767			1.00968		1.17932		1.16802
CL255.Contig1_All	scarecrow-like protein 14-like	7.8992	2.8051	16.7	1	1	1	5.9041	16.7	1	1	1	15.353	16.7	1	1	1	0.911451		0.883779	1.10538		1.12752	1.00707		1.02127	1.2438	0.00697926	1.12985	0.0186675	0.908389	0.0155928
CL2551.Contig3_All	uncharacterized protein LOC100249192	12.945											1.3662	6.2	1	1	1			0.752508			1.00724			1.32884	1.33851		1.76588		1.31928
CL2557.Contig2_All	diaminopimelate decarboxylase 2, chloroplastic-like	53.788	98.323	28	12	25	12	76.217	27.6	12	20	12						1.14165	1.14989		1.04021	1.05578		0.740395	0.779241		0.914664	0.00845005	0.663152	0.00392205	0.725022	0.00677435
CL2557.Contig3_All	diaminopimelate decarboxylase 2, chloroplastic-like	53.353											100.8	25.5	10	20	10			1.11883			1.04658			0.839055	0.935427		0.749942		0.801711
CL2559.Contig1_All	transmembrane 9 superfamily member 4-like isoform 1	54.311						27.94	11.7	5	5	2	13.306	12.1	5	5	2		0.834232	0.860383		1.23741	1.18301		0.970007	0.993566	1.4283	0.00580424	1.15871	0.0171471	0.811255	0.0145422
CL2559.Contig2_All	transmembrane 9 superfamily member 4-like	50.951	9.6708	15.6	6	7	2	4.5571	11.1	5	5	2	3.4548	11.6	5	5	2	1.11942		1.4592	1.01966		0.868107	0.81612		0.516955	0.732085	0.18684	0.516972	0.124366	0.706164	0.265512
CL2559.Contig4_All	serine/threonine-protein kinase HT1-like	41.625	1.8861	18.8	6	6	1											1.16113			0.934939			0.850606			0.805199		0.732568		0.909798
CL2559.Contig5_All	serine/threonine-protein kinase HT1-like	41.852						3.0507	22.4	7	8	1	2.3966	25.9	8	9	1		1.16441			0.956966			0.823793		0.821847		0.707477		0.860838
CL2560.Contig2_All	abscisate beta-glucosyltransferase	43.326	6.1071	38.7	11	17	1	5.0933	38.7	12	16	1	5.4011	38.7	12	18	1		1.45329	1.46646		0.698893	0.648866		0.70946	0.742273	0.461601	0.0023293	0.497212	0.00108584	1.07715	0.227691
CL2560.Contig3_All	abscisate beta-glucosyltransferase	54.477	10.863	23.5	8	11	3	10.557	13.9	5	6	3	70.444	16.2	6	7	4	0.668969	0.371926	0.659205	0.921974	0.762722	0.958475	1.47205	2.10306	1.50804	1.55471	0.0838992	2.98991	0.00769504	1.92313	0.00878672
CL2560.Contig4_All	hypothetical protein PRUPE_ppa017305mg	55.838	27.255	22	9	13	1	37.1	17.8	6	8	1	43.132	12.5	5	6	3	1.0235	0.978546	1.0378	1.17126	1.34154	1.33773	0.783427	0.663459	0.586286	1.26669	0.00819807	0.66884	0.0088727	0.528023	0.00249215
CL2561.Contig1_All	UDP-glucose 4-epimerase GEPI48-like	36.862	188.57	57.4	17	37	15	224.69	57.4	17	37	15	285.86	57.4	17	38	15	0.898632	0.903623	0.899941	1.06646	1.05283	1.04709	1.05769	1.064	1.04806	1.17178	9.81802e-06	1.17303	4.45308e-06	1.00106	0.885191
CL2561.Contig2_All	UDP-glucose 4-epimerase, putative	10.826	41.327	84.8	6	9	4	24.478	93.9	7	11	5	37.827	76.8	5	9	4	1.4402	1.38277	1.19772	0.894825	0.979175	0.976265	0.52825	0.513557	0.808075	0.7089	0.00567365	0.460091	0.00712885	0.649021	0.0386201
CL2563.Contig1_All	uncharacterized protein LOC100258677	38.287	3.6424	3.7	1	1	1	3.1238	3.7	1	1	1	3.9024	3.7	1	1	1	1.27224	1.22794	1.31973	0.90551	0.937171	0.892085	0.730949	0.759086	0.680916	0.715923	0.000193838	0.568324	0.000119237	0.793834	0.00271248
CL2565.Contig10_All	predicted protein	41.245	154.76	31.3	10	40	5	114.99	37.5	12	39	7	144.09	32.6	10	45	5	1.66279	1.67694	1.45958	0.495486	0.521351	0.603587	0.619356	0.636159	0.784942	0.337637	0.00012672	0.425156	0.000599602	1.25921	0.0750335
CL2565.Contig9_All	actin	41.737						3.942	67.6	20	139	0
CL2566.Contig1_All	phosphatidylinositol glycan anchor biosynthesis class U protein	26.549						1.6751	4.2	1	1	1	1.6159	4.2	1	1	1			1.11201			1.15534			0.681023	1.03897		0.612427		0.589457
CL2568.Contig1_All	tyrosine decarboxylase 1-like	54.046	12.083	5.9	3	3	3	8.8938	6.8	3	3	3	4.6567	6.4	3	3	3	0.867609	0.888648		1.12632	1.09424		1.04424	1.04968		1.26437	0.00634304	1.19226	0.00482085	0.942968	0.0573672
CL2568.Contig2_All	isocitrate dehydrogenase	39.019	188.51	44.8	13	25	11	6.154	42.3	12	21	1	273.2	44.2	13	23	11	0.850617	0.914019	0.835635	0.985514	1.0023	1.04172	1.12112	1.11378	1.15185	1.16508	0.00866283	1.30246	0.00082644	1.11791	0.00450013
CL257.Contig2_All	serine/threonine-protein phosphatase BSL3-like	43.478	15.307	37.9	12	17	1	17.383	30.8	10	13	1	17.578	36	11	16	1	1.14982	1.14165	1.15046	1.02458	0.974244	0.969584	0.769412	0.836067	0.827995	0.862425	0.00113821	0.707008	0.000191027	0.819791	0.00324872
CL2570.Contig10_All	chaperonin CPN60-2, mitochondrial isoform 1	61.009	222.05	67	37	96	0	252.69	64.9	35	98	0	323.31	66	37	95	0
CL2570.Contig11_All	chaperonin CPN60-2, mitochondrial-like	61.331	225.73	70.4	36	107	0	323.31	71.3	37	107	0	218.21	65	35	103	0
CL2570.Contig2_All	coatomer subunit gamma-2-like	98.887	237.9	41.7	31	44	11	320.82	42.5	32	48	10	275.37	37.7	29	41	11	1.08246	1.00801	1.02289	1.13034	1.13846	1.12155	0.779975	0.759384	0.842978	1.08897	0.0180272	0.765197	0.00215234	0.702682	0.000362966
CL2570.Contig3_All	chaperonin CPN60-2, mitochondrial isoform 1	61.334	323.31	69.7	37	105	0	66.758	69.4	37	105	0	277.08	64.3	36	105	0
CL2570.Contig4_All	chaperonin CPN60-2, mitochondrial isoform 1	62.434	25.468	53.8	29	79	0	37.037	52.9	28	82	0	46.573	54.1	29	77	0
CL2570.Contig9_All	chaperonin CPN60-2, mitochondrial-like	54.04	7.1832	47.6	25	66	0	10.241	46.7	24	64	0	12.214	49.4	26	63	0
CL2572.Contig1_All	putative cold-inducible protein	20.118	95.605	27.4	4	14	4	112.76	27.4	4	14	4	109.94	27.4	4	16	4	0.906146	0.868452	0.873911	1.31115	1.43642	1.40423	0.859605	0.720652	0.867882	1.5676	0.000123315	0.924346	0.255328	0.589657	0.00132289
CL2573.Contig2_All	transcription factor 25	72.666	2.9129	4.5	2	2	2						1.5345	3	1	1	1	1.15078		1.00304	0.966875		0.907847	0.830286		1.09472	0.870415	0.211732	0.893762	0.519902	1.02682	0.913354
CL2578.Contig3_All	eukaryotic translation initiation factor 4G-like	47.4	1.3365	4.2	2	2	1	2.9972	4.2	2	2	1						0.980388			0.818477			1.22233			0.83485		1.24678		1.49342
CL258.Contig2_All	aldehyde dehydrogenase family 2 member B4, mitochondrial	58.028	114.26	34.8	19	33	12	124.99	34.8	19	31	11	131.73	36.3	20	35	12	1.39681	1.47737	1.41778	0.753077	0.766531	0.779237	0.710445	0.640346	0.668624	0.535616	5.62399e-06	0.470511	2.58028e-05	0.878448	0.0146872
CL2581.Contig1_All	unnamed protein product	55.175	141.29	37.7	16	35	5						224.07	44.9	19	38	8	1.20254		1.24182	0.982882		0.978892	0.771586		0.712091	0.80257	0.00538621	0.606978	0.00739084	0.756293	0.0199525
CL2584.Contig2_All	uncharacterized protein LOC101244563	96.103	93.03	19.1	12	19	12	88.437	23.6	14	18	13	81.614	16.7	12	17	12	0.623498	0.523847	0.640227	0.950938	0.999936	0.959835	1.5587	1.65163	1.5324	1.6283	0.00162369	2.65317	0.000126718	1.62941	5.86833e-05
CL2585.Contig1_All	hypothetical protein PRUPE_ppa012960mg	15.919	3.9249	7	1	1	1
CL259.Contig4_All	protein Red isoform 1	65.458	5.5461	10.7	6	7	6	16.78	15.6	7	8	7	5.5102	7.9	5	6	5	1.6091	1.63548	1.65203	0.675264	0.679993	0.679338	0.520162	0.482252	0.457191	0.41551	4.07871e-08	0.298084	5.89529e-06	0.717393	0.000882944
CL2590.Contig1_All	vesicle-associated protein 1-3-like	25.274	1.4449	3.5	1	1	1	1.6679	3.5	1	1	1						1.23882	1.15102		0.929939	0.971809		0.750159	0.826011		0.795765	0.0335437	0.659531	0.02049	0.828801	0.0705324
CL2590.Contig3_All	unnamed protein product	15.822	2.4407	8.4	1	1	1	8.7281	8.4	1	1	1	10.817	8.4	1	2	1		1.47253	1.55274		1.01177	1.02718		0.348586	0.219086	0.673971	0.00485693	0.187643	0.0183904	0.278414	0.030249
CL2592.Contig4_All	uncharacterized protein LOC101311911	51.548						3.1757	2.4	1	1	1	2.2564	2.4	1	1	1			1.29077			0.897103			0.714925	0.695016		0.553876		0.796926
CL2594.Contig1_All	uncharacterized protein LOC100254786	69.546						6.1395	3	2	2	2	1.587	1.4	1	1	1		1.21937	1.2433		0.94468	0.866998		0.762645	0.81178	0.735658	0.0198138	0.639318	0.00528911	0.869043	0.11872
CL2596.Contig2_All	unnamed protein product	35.008	5.2567	8.3	2	2	2						3.8511	11	2	2	1	1.07135		1.09666	0.930193		0.913878	0.978026		0.96092	0.850581	0.00809797	0.894343	0.0167558	1.05145	0.056793
CL2597.Contig3_All	ABC transporter F family member 1-like	66.659						153.52	25.3	12	20	1
CL260.Contig1_All	uncharacterized protein LOC100250213	29.134	4.0513	10.1	3	4	3	2.197	12.5	3	3	1						1.32929	1.19976		0.950178	0.980356		0.6051	0.750969		0.763344	0.0375147	0.536197	0.0343984	0.702432	0.0813104
CL2600.Contig2_All	LRR receptor-like serine/threonine-protein kinase ERECTA	44.9	2.0045	3.5	1	1	1						2.2641	3.5	1	1	1
CL2601.Contig3_All	chaperone protein dnaJ 49 isoform 1	40.119											1.1619	2	1	1	1
CL2603.Contig1_All	threonyl-tRNA synthetase, mitochondrial	78.674	193.07	50.2	29	51	29	199.88	50.4	29	52	28	219.91	51.2	32	51	32	1.06787	1.07896	1.0696	1.10876	1.0979	1.09378	0.759924	0.744551	0.801924	1.02612	0.00756996	0.717069	0.000118514	0.698816	9.04648e-05
CL2605.Contig3_All	chlorophyll A/B binding protein, putative	31.022						2.3106	51.4	14	53	0	2.095	51.4	14	50	0
CL2605.Contig4_All	chlorophyll A/B binding protein, putative	31.131	23.861	51.2	15	40	0	42.948	43.5	13	44	0	29.715	48.4	13	37	0
CL2608.Contig2_All	ALG-2 interacting protein X	98.163	87.083	21.2	17	20	6	59.297	20.8	17	22	5	69.995	19.9	16	19	5	1.09799	1.13866	1.11929	1.00171	1.00811	0.997813	0.872947	0.816794	0.840111	0.896212	0.000556753	0.753843	0.000209008	0.841143	0.000884496
CL261.Contig5_All	uncharacterized protein LOC100249152	75.146	10.975	4.9	3	3	3	13.857	3.8	2	2	2	26.244	3.8	2	2	2	1.24678	1.27406	1.27217	0.988478	0.968467	0.942396	0.676225	0.663242	0.691623	0.764389	6.47138e-05	0.535481	1.4979e-06	0.700535	4.19438e-05
CL2610.Contig2_All	uncharacterized protein LOC101258309	38.409	2.0202	2.6	1	1	1	37.413	15.7	3	3	3	31.911	15.7	3	3	3	0.835507	0.836757	0.839677	1.21351	1.2982	1.26357	0.994009	0.901524	1.0616	1.50293	3.2141e-05	1.17723	0.0275903	0.783288	0.00870429
CL2612.Contig1_All	RecName: Full=Polyadenylate-binding protein RBP47; Short=Poly(A)-binding protein RBP47; AltName: Full=RNA-binding protein 47; Short=NplRBP47 >gi|9663769|emb|CAC01238.1| RNA Binding Protein 47	31.2	16.169	16.1	5	6	1	17.84	16.1	5	7	1	15.782	10.6	3	3	1	1.28422			0.98019			0.634162			0.76326		0.493813		0.646979
CL2612.Contig4_All	putative RNA binding protein	53.557	1.8092	9.8	5	6	1	4.6442	9.8	5	7	1	4.0188	6.5	3	3	1	1.33742	1.29121	1.44114	0.808531	0.849555	0.830293	0.74666	0.767334	0.582085	0.611431	0.000156621	0.515037	0.00202297	0.842347	0.11503
CL2613.Contig4_All	SEC12-like protein 2-like	41.626	10.725	20.2	8	9	8	14.325	18.4	7	10	7						1.07348	1.07752		0.985119	0.917763		0.921819	0.894245		0.884648	0.0738061	0.844287	0.00806136	0.954376	0.353406
CL2614.Contig1_All	unnamed protein product	7.5427	1.4402	15.2	1	2	1	2.9327	15.2	1	2	1	2.811	15.2	1	2	1	1.23063	1.24387		1.091	1.10306		0.587755	0.560004		0.886672	0.00404355	0.463836	0.00103708	0.52312	0.00146057
CL2614.Contig2_All	transmembrane 9 superfamily member 4-like	21.914	8.1594	37.6	6	6	4	6.5378	19.1	4	4	3	12.829	29.4	5	6	3	1.38344	1.39107	1.45057	1.01199	1.01816	0.952231	0.464728	0.451869	0.438443	0.705876	0.000181567	0.320713	9.17822e-07	0.454348	8.4113e-06
CL2614.Contig3_All	transmembrane 9 superfamily member 4	47.049	70.805	20.4	8	15	6	52.538	15.6	7	12	6	89.768	20.4	8	12	6	1.03308	1.00287	1.01654	1.06115	1.04197	1.04093	0.845395	0.947716	0.904423	1.02999	0.0494551	0.883717	0.0219891	0.857983	0.0102595
CL2615.Contig1_All	flavonol synthase	38.39	54.179	28.6	8	11	2	58.76	25.9	7	9	2	59.036	25.3	7	9	2	1.05598	1.1335	1.02801	1.30474	1.19058	1.31642	0.595362	0.681226	0.622458	1.18469	0.0174682	0.590225	0.000427037	0.49821	0.000165822
CL2615.Contig2_All	flavonol synthase	36.678	4.0074	29.2	8	10	2	4.7179	26.4	7	8	2	5.8813	25.8	7	8	2	1.22076	1.17766	1.2139	1.11012	1.06705	1.06112	0.580602	0.688057	0.64352	0.896458	0.00375732	0.52935	0.000227706	0.59049	0.000502164
CL2618.Contig1_All	uncharacterized protein LOC101227692	30.741											2.5706	5	1	1	1
CL262.Contig2_All	uncharacterized protein yqeH-like	67.1											3.6386	1.6	1	1	1
CL2620.Contig3_All	predicted protein	31.744	133.39	56.6	12	19	12	112.37	48.3	10	18	10	169.69	55.2	11	15	11	1.14363	1.17563	1.14666	0.962062	0.931704	0.962785	0.868595	0.822978	0.840458	0.824184	0.000156372	0.730552	6.32027e-05	0.886394	0.00318339
CL2621.Contig2_All	hypothetical protein PRUPE_ppa006402mg	46.753	6.0127	7.7	3	3	3	9.253	11.6	4	4	4	12.112	14	4	5	4	1.00315	1.07951	1.11626	0.930615	0.915597	0.995309	1.07048	0.982842	0.844691	0.888274	0.043672	0.905932	0.249151	1.01988	0.84297
CL2624.Contig1_All	uncharacterized protein LOC100242423	147.16	38.075	11	13	15	2	63.911	10.5	12	15	3	46.866	11.8	14	15	3	1.10355	1.06618	1.11043	0.949993	0.985556	0.97081	0.912821	0.925996	0.881128	0.886044	0.00186279	0.829213	0.00064809	0.93586	0.0218475
CL2627.Contig2_All	acyl-CoA-binding domain-containing protein 4-like isoform 1	14.994	12.088	22.7	2	2	1	9.1637	22.7	2	2	1	6.8815	22.7	2	2	1		1.03882			0.993372			0.954618		0.956254		0.918949		0.960988
CL2628.Contig1_All	AP-1 complex subunit mu-1	48.85	8.7606	10.3	5	6	2	51.54	22.2	8	9	5	77.925	22.2	8	8	5	1.04819	1.12858	1.1575	1.03805	1.01609	1.0001	0.893351	0.83747	0.835045	0.916015	0.0515376	0.769543	0.00211854	0.840099	0.00205919
CL263.Contig5_All	unnamed protein product	32.912											-2	40.8	11	17	1
CL263.Contig6_All	unnamed protein product	41.219	213.75	45.9	16	27	7	197.19	51.5	19	27	16	277.96	61.3	20	30	9	0.932459	1.01389	0.993361	1.03157	1.0503	1.04573	0.984631	0.915323	0.898519	1.06391	0.0722245	0.951956	0.259491	0.894768	0.0170442
CL2630.Contig1_All	predicted protein	64.849	9.8586	9.7	5	6	5	21.411	12.8	7	7	6	33.834	8.4	4	4	3	0.997702	1.07453	1.04043	1.02722	0.977618	1.01537	0.973803	0.878821	0.928523	0.970295	0.316612	0.893495	0.0366692	0.920849	0.0665422
CL2631.Contig1_All	leucine--tRNA ligase, cytoplasmic-like	17.531	8.1114	26.8	4	4	3	9.6603	26.8	4	5	3	9.9556	22.2	3	3	3	1.10571	1.14262	1.17115	0.967944	0.962825	0.949113	0.890536	0.846972	0.821811	0.842197	0.000629254	0.748451	0.000542587	0.888689	0.00799462
CL2631.Contig2_All	leucyl-tRNA synthetase, cytoplasmic-like	85.639	3.7114	29.6	17	24	1	4.4099	25.9	15	23	1	7.5987	33.6	19	27	1	1.05991	1.11102	0.995934	0.955091	0.937722	0.918348	0.966781	0.916572	1.09312	0.887681	0.0245295	0.939882	0.355093	1.05881	0.364729
CL2631.Contig3_All	leucyl-tRNA synthetase, cytoplasmic-like	122.89	268.16	36.3	30	46	13	323.31	34.8	31	49	16	281.72	39.2	32	46	15	1.03646	1.05158	0.995874	1.04908	1.03858	1.06961	0.936382	0.852284	0.976156	1.02379	0.267875	0.896529	0.0631379	0.8757	0.0307954
CL2631.Contig4_All	leucyl-tRNA synthetase, cytoplasmic-like	97.702	238.46	34.1	22	31	5	323.31	32.2	21	32	4	215.19	37.2	24	35	5	1.1841	1.11765	1.15506	0.890441	0.928505	0.951015	0.827864	0.884619	0.875652	0.801305	0.00096339	0.748706	0.00040121	0.934358	0.0735431
CL2634.Contig1_All	40S ribosomal protein S9-2-like	23.03	0.9645	43.1	9	13	1	45.165	42.6	8	12	1						2.12848	2.26356		0.340266	0.238741		0.173617	0.106552		0.131831	0.00767082	0.0637903	0.00773563	0.483878	0.133691
CL2635.Contig1_All	exportin-2-like	51.812	2.7177	15.1	6	10	2	16.305	24.8	9	17	4	16.204	20.3	8	14	3		1.497	1.24874		0.804221	0.905652		0.537643	0.762914	0.622738	0.0490312	0.473664	0.0613735	0.760616	0.260473
CL2638.Contig2_All	momilactone A synthase-like	24.068	11.23	7.5	1	2	1	12.421	7.5	1	2	1	2.8437	7.5	1	2	1	1.18418	1.16202	1.09921	1.13501	1.08585	1.08378	0.603601	0.689085	0.775197	0.959142	0.199072	0.600185	0.00242845	0.625752	0.00303035
CL264.Contig2_All	hypothetical protein PRUPE_ppa006563mg	43.211	6.6334	5.4	2	2	2	15.062	5.4	2	2	2	12.119	5.4	2	2	2	1.28542	1.42821	1.3728	0.95937	0.848391	0.854829	0.654961	0.583357	0.648705	0.651568	0.00103361	0.461778	8.81085e-05	0.708718	0.0031964
CL2640.Contig1_All	predicted protein	31.327	9.6337	11.9	3	3	3	14.922	17.3	4	5	4	14.289	16.5	4	5	4	0.962633	1.00418	0.906431	1.05598	0.994066	1.02466	0.990581	1.0007	1.1008	1.07012	0.118321	1.07616	0.178313	1.00565	0.90527
CL2641.Contig1_All	uncharacterized protein LOC100263264	77.886	16.481	6.6	4	4	4	20.67	5.6	3	3	3	6.5521	2.7	2	2	2	0.854386	0.866579	0.871686	1.03613	1.04947	1.01538	1.1411	1.12743	1.15801	1.19606	9.29639e-05	1.32164	8.93653e-06	1.10499	0.00126664
CL2641.Contig3_All	conserved hypothetical protein	13.704	1.3945	13.8	2	2	2						2.1406	13.8	2	2	2	1.06714			0.890612			1.02641			0.834578		0.961835		1.15248
CL2641.Contig4_All	ATP-dependent zinc metalloprotease FTSH 10, mitochondrial	90.806	3.0759	12.3	8	8	0
CL2641.Contig5_All	hypothetical protein PRUPE_ppa001491mg	11.275	3.3125	31.2	3	3	1	10.034	15.6	2	2	1	3.8143	15.6	2	2	1
CL2643.Contig2_All	abscisic stress ripening protein homolog	19.193	149.96	45.4	11	34	11	155.69	39.7	10	35	10	102.8	45.4	11	34	11	1.21373	1.23969	1.19482	1.11336	1.1638	1.17544	0.50595	0.500255	0.535787	0.946373	0.0492455	0.422667	3.46137e-06	0.446617	7.49632e-06
CL2645.Contig3_All	chlorophyll A/B binding protein, putative	31.082	269.24	53.2	16	47	1	312.2	53.2	15	53	1	323.31	53.2	15	52	1	0.373594	0.27648	0.355609	0.638272	0.63654	0.654407	2.24315	2.36715	2.24714	1.91832	0.00213801	6.81869	3.46317e-05	3.55451	3.50677e-07
CL2645.Contig4_All	chlorophyll A/B binding protein, putative	31.084	29.055	53.2	16	46	0	29.755	53.2	14	49	0	39.476	53.2	14	48	0
CL2646.Contig1_All	nicotinate phosphoribosyltransferase-like	62.503	4.2922	7	4	4	4	25.985	12.7	6	6	6	5.3567	9.5	6	6	6	0.88021	0.919097	0.946322	0.956922	1.00971	0.87515	1.20961	1.09898	1.20694	1.03502	0.517321	1.28041	0.0028974	1.23709	0.0151059
CL265.Contig1_All	hypothetical protein PRUPE_ppa002160mg	80.459	33.744	15	10	12	10	28.55	13.5	9	11	9	25.706	8.8	6	8	6	1.01114	0.986231	1.00576	1.0331	1.02427	1.05579	0.884246	0.917865	0.932319	1.03664	0.0379586	0.910527	0.00574711	0.878345	0.00200141
CL2651.Contig6_All	serine/threonine-protein kinase SRK2E-like isoform 1	40.959											1.2034	15.5	7	8	1			1.11269			1.04194			0.801751	0.936414		0.720553		0.769481
CL2651.Contig9_All	serine/threonine-protein kinase SRK2E-like isoform 1	36.972	15.185	21.8	8	10	2	1.4246	16.9	7	8	2	3.0785	16.9	7	8	0
CL2652.Contig1_All	U-box domain-containing protein 72	56.812	3.0072	12.6	7	9	1	52.275	18.3	8	11	1	1.9227	11.3	6	9	1	1.0006		0.928311	0.987207		0.963231	1.01297		1.13695	1.01116	0.794363	1.11457	0.258743	1.10227	0.246111
CL2652.Contig2_All	U-box domain-containing protein 72	56.839	33.932	21.2	14	16	3	110.86	23.3	13	21	2	73.299	21.9	12	17	3	1.19054	1.18709	1.0778	0.991313	1.04691	1.02073	0.749793	0.696868	0.871947	0.885262	0.0289468	0.671005	0.00545761	0.757974	0.0143095
CL2657.Contig1_All	26S proteasome non-ATPase regulatory subunit 13-like isoform 1	44.189	2.6488	30.8	12	16	1	1.4006	30.3	11	15	1	48.836	31.3	12	16	2			0.992524			0.993716			1.01691	1.0012		1.02457		1.02334
CL2658.Contig2_All	predicted protein	8.1314	3.0115	28.2	2	5	2	6.8529	28.2	2	5	2	5.2289	28.2	2	4	2		1.13601			1.05352			0.758845		0.927382		0.66799		0.720297
CL2660.Contig2_All	annexin, putative	33.372	23.575	30.8	7	9	7	21.209	17.5	4	5	4	28.876	30.5	8	10	8	0.945627	1.12142	0.891181	1.10116	1.04798	1.12522	0.965066	0.784502	1.01367	1.10686	0.215391	0.934084	0.542832	0.843901	0.0973078
CL2663.Contig2_All	uncharacterized protein LOC100255337	75.33	49.808	9.1	5	5	5	61.207	10.1	7	7	7	69.31	8.6	5	5	5	1.12952	1.18603	1.10658	1.01603	0.99628	1.02038	0.819427	0.770705	0.833187	0.8862	0.00528007	0.708132	0.000387842	0.799065	0.000822992
CL2664.Contig1_All	hypothetical protein PRUPE_ppa002004mg	72.128	4.1152	2.2	2	2	2	12.321	4.5	3	3	3	6.4924	4.5	3	3	3	1.43816	1.42484	1.44907	0.852923	0.854496	0.825735	0.561594	0.581388	0.576182	0.587457	1.62117e-06	0.398687	1.44824e-07	0.678665	1.40753e-05
CL2668.Contig1_All	unnamed protein product	20.287	6.9875	57.8	8	18	2	13.747	71.7	10	16	2	7.099	58.3	9	17	2	0.946624	1.07042	1.03166	1.1142	1.00684	0.990941	0.949654	0.897475	0.966666	1.02076	0.712057	0.922949	0.136929	0.904181	0.0809429
CL2668.Contig2_All	hypothetical protein PRUPE_ppa005309mg	20.418	48.494	55.2	7	14	4	68.728	42.5	7	12	3	97.413	55.8	8	13	4	0.994772	1.08491	1.02866	0.981429	0.933618	0.942434	1.02123	0.940318	1.0075	0.919294	0.0471018	0.955187	0.270944	1.03904	0.272479
CL2670.Contig1_All	vacuolar protein sorting-associated protein 4	47.677	1.3486	28.8	10	14	0
CL2670.Contig3_All	vacuolar protein sorting-associated protein 4-like	48.079	7.4658	29.9	10	15	0	142.64	39.4	12	17	0	104.2	38.1	12	15	0
CL2671.Contig2_All	unnamed protein product	11.279	24.407	46.9	3	6	3	19.769	46.9	3	4	3	15.588	46.9	3	5	3	1.01775	1.09436	1.06692	1.03659	0.984424	1.03702	0.886635	0.826929	0.886017	0.961939	0.231199	0.817727	0.00304663	0.850082	0.0048819
CL2673.Contig2_All	hypothetical protein PRUPE_ppa005257mg	50.565	128.92	34.9	13	21	13	86.523	26	11	20	10	75.804	27.8	13	24	9	1.11751	1.13275	1.17638	0.933052	0.880813	0.866295	0.922562	1.00726	0.948927	0.782156	0.000832963	0.84011	0.00439118	1.0741	0.106113
CL2674.Contig3_All	hypothetical protein PRUPE_ppa007639mg	23.312	2.8301	5.4	1	1	1	1.198	5.4	1	1	1						1.46591	1.50111		0.833511	0.812393		0.5447	0.523337		0.554733	0.00087826	0.359969	0.000517598	0.648906	0.0030047
CL2676.Contig3_All	phospholipid-transporting ATPase 2-like isoform 1	96.955	3.8353	4.2	3	3	3	1.935	1.5	1	1	1						1.0729	1.02971		0.997806	1.01717		0.903048	0.94146		0.958323	0.20251	0.877247	0.0464547	0.915398	0.0610095
CL2677.Contig1_All	uncharacterized protein LOC100241260	19.818	1.3743	4.6	1	1	1	1.5707	4.6	1	1	1	1.5741	4.6	1	1	1			1.27961			0.992511			0.627751	0.775636		0.490581		0.632488
CL268.Contig1_All	RNA-binding post-transcriptional regulator csx1-like	49.281	163.63	24.5	9	15	8	163.55	22.5	8	14	7	139.8	24.5	9	16	8	1.16236	1.1555	1.21537	0.97236	0.969627	0.949611	0.835998	0.87799	0.823177	0.818401	0.000340964	0.718087	0.000191392	0.877427	0.00324983
CL268.Contig3_All	polyadenylate-binding protein RBP45B-like	39.51	2.7039	15.1	5	6	1	10.098	15.1	5	6	1	2.9968	17.4	6	7	1	1.00624	1.00977	1.12379	0.949807	0.962234	0.940345	1.04559	1.02721	0.895638	0.908462	0.0620286	0.945425	0.401105	1.04069	0.488994
CL2680.Contig2_All	SEC12-like protein 1-like	30.687	5.3139	22.7	5	7	1	9.0006	18.3	4	6	1						1.03438	0.904836		0.956486	0.812671		1.00006	1.32915		0.912305	0.471306	1.20111	0.38058	1.31656	0.243377
CL2680.Contig3_All	unnamed protein product	28.514	16.349	26.4	6	9	2	10.705	21.7	5	7	2	17.155	26.4	6	9	6			1.22444			0.97471			0.762595	0.796044		0.622809		0.782381
CL2685.Contig2_All	putative quinone-oxidoreductase homolog, chloroplastic-like	34.589	14.94	21.3	7	13	5	46.024	31.1	10	18	4	29.562	25.9	8	14	6	0.578119	0.481414	0.653131	0.997791	0.899921	1.03927	1.56538	1.8082	1.34907	1.71486	0.0051966	2.75748	0.00115881	1.60799	0.00773643
CL2685.Contig3_All	quinone oxidoreductase	34.863	53.087	34.2	10	19	8	45.502	31.2	9	17	7	64.653	40.3	11	20	9	0.700278	0.719737	0.689137	1.02936	1.01107	1.02715	1.34972	1.36135	1.41033	1.45442	1.12103e-05	1.95406	3.45925e-06	1.34353	3.51721e-05
CL2688.Contig1_All	40S ribosomal protein S15, putative	17.174	2.9714	31.8	3	9	1	2.0481	19.2	2	4	1	3.4754	31.8	3	8	1	1.55916	1.33917	1.54778	0.861661	0.951129	0.861244	0.387342	0.59378	0.403838	0.601433	0.0010408	0.3115	0.00121895	0.517929	0.00845482
CL2688.Contig2_All	40S ribosomal protein S15, putative	17.202	60.292	31.8	3	12	1	86.418	19.2	2	8	1	77.558	31.8	3	11	1	1.58379	1.43897	1.51815	0.822748	0.819791	0.805331	0.398344	0.599432	0.504126	0.539072	2.69836e-05	0.33075	0.000774325	0.613555	0.0133211
CL269.Contig3_All	vacuolar fusion protein CCZ1 homolog isoform 1	57.461	37.706	19.1	9	14	9	40.098	18.3	10	13	10	34.815	19.1	9	13	9	0.892647	0.930802	0.842462	1.06515	1.04032	1.08222	1.04794	1.02145	1.12606	1.19572	0.00447866	1.19863	0.0116007	1.00244	0.959206
CL2690.Contig4_All	HVA22-like protein i	33.215						1.4765	6.1	2	2	2	1.4955	2.7	1	1	1
CL2692.Contig6_All	unnamed protein product	61.053	43.544	17.4	8	12	8	100.53	16	8	12	8	71.758	19.5	9	12	9	1.33432	1.33586	1.32303	0.83018	0.855277	0.885248	0.569695	0.657781	0.654708	0.643769	1.96406e-05	0.471346	9.00737e-05	0.732167	0.00346763
CL2693.Contig3_All	unnamed protein product	92.378											27.066	16.3	14	14	14			0.997169			1.03197			0.968968	1.0349		0.971719		0.938952
CL2693.Contig4_All	unnamed protein product	94.959	34.421	17.3	15	15	15	30.268	16	15	15	15						1.0021	0.991974		1.01688	1.03281		0.961642	0.976548		1.02789	0.0975595	0.971976	0.0909039	0.945601	0.0361397
CL2694.Contig1_All	26S proteasome non-ATPase regulatory subunit 12-like	50.601	110.83	51.1	18	30	18	141.01	46.6	18	34	18	132.21	48.6	19	30	19	1.15119	1.16112	1.19923	0.984784	0.987353	0.993682	0.785681	0.789026	0.747732	0.844591	0.000186981	0.661372	4.12678e-05	0.783068	0.000150064
CL2695.Contig1_All	uncharacterized protein LOC101306886	18.544	1.0995	4	1	1	1	1.3497	4	1	1	1	1.5641	4	1	1	1
CL2696.Contig2_All	putative pterin-4-alpha-carbinolamine dehydratase-like isoform 2	9.7489	11.685	23.9	1	1	1
CL270.Contig7_All	autophagy-related protein 8C-like isoform 1	7.3444						1.8046	11.1	1	1	1	1.8648	11.1	1	1	1		0.932706	0.852018		0.956596	0.959135		1.13743	1.2451	1.07341	0.253284	1.33496	0.0456909	1.24367	0.0408081
CL2700.Contig1_All	uncharacterized protein LOC100255381	31.643	2.7969	2.9	1	2	1	3.3082	6.4	2	2	2	2.3224	2.9	1	1	1	1.18595		1.29562	0.891854		0.856106	0.863227		0.752297	0.704376	0.0188707	0.651009	0.0342152	0.924234	0.376398
CL2700.Contig3_All	putative aspartic protease	41.421	10.253	23.2	7	11	0	11.251	24.5	7	12	0	20.429	30.3	8	13	3			0.919674			0.912193			1.23827	0.991866		1.34642		1.35747
CL2704.Contig2_All	COMPASS component SWD2, putative	37.23						1.336	3.3	1	1	1	2.3907	3.3	1	1	1			1.20438			1.03612			0.683287	0.860295		0.567336		0.659467
CL2705.Contig1_All	phosphatidylinositol-4-phosphate 5-kinase 9-like	92.613						8.7832	6.3	6	6	6							0.940508			1.13103			0.940187		1.20258		0.999659		0.831265
CL2705.Contig2_All	phosphatidylinositol-4-phosphate 5-kinase 9-like	92.765	9.0988	4.5	4	4	4						10.206	6	5	6	5	0.912229			1.08043			1.0329			1.18438		1.13228		0.95601
CL2705.Contig4_All	eukaryotic translation initiation factor 4G-like	104.16	124.28	28.2	21	26	21	127.76	23.1	16	21	16	126.4	26.9	19	24	19	1.3489	1.36811	1.26066	0.94956	0.908956	0.937934	0.61334	0.60853	0.692116	0.703036	0.000243751	0.481182	0.000113799	0.684434	0.000950374
CL2706.Contig5_All	calcium-dependent protein kinase 32-like isoform 1	60.078	8.2793	9.5	4	4	2
CL2706.Contig9_All	calcium-dependent protein kinase	59.45	11.346	8.2	3	3	1	16.78	8.4	4	4	3	3.2423	4.6	2	2	1	0.882053	0.92219	0.955706	1.02089	1.00111	0.986345	1.13816	1.104	1.07489	1.09	0.0265225	1.20185	0.00294841	1.10261	0.00721622
CL2707.Contig1_All	ptm1, putative	58.163	1.3859	1.9	1	1	1	8.2721	5.4	2	3	2
CL2709.Contig1_All	hypothetical protein PRUPE_ppa003354mg	31.231	84.875	56	14	26	5	82.239	53.2	13	26	4	86.92	56	14	25	5	0.885022	0.88682	0.848838	0.979963	0.987772	0.975037	1.1769	1.20335	1.175	1.1229	0.00141021	1.35662	4.68618e-05	1.20813	2.49941e-05
CL2709.Contig2_All	phosphoglucomutase, cytoplasmic	63.29	323.31	55.4	25	47	14	323.31	58.1	27	51	16	300.5	56.8	26	54	15	0.877372	0.880353	0.902532	1.07481	1.05004	1.06105	1.08492	1.10563	1.05918	1.19759	8.62876e-05	1.22159	0.000196708	1.02004	0.235107
CL271.Contig1_All	unnamed protein product	21.076	51.11	30.2	5	9	5	50.785	34.9	5	6	2	41.82	23.8	4	5	2	0.488741	0.592612	0.580894	0.917519	1.03431	0.944954	1.78536	1.51403	1.62906	1.74269	0.00141908	2.96493	0.000149769	1.70135	0.000890867
CL271.Contig5_All	uncharacterized protein LOC100789290	13.855						18.593	40.8	4	4	1	34.804	27.2	3	6	1		0.506724	0.615215		1.09542	1.02799		1.56474	1.4933	1.89262	0.0243468	2.72567	0.00967258	1.44016	0.0114729
CL2710.Contig1_All	glycine cleavage system H protein, mitochondrial-like	14.945	86.675	27.3	4	12	4	125.52	27.3	4	10	4	148.42	27.3	4	11	4	0.532952	0.532466	0.49913	1.00698	0.959571	0.953369	1.6063	1.57064	1.58817	1.8663	2.30736e-05	3.04568	1.02231e-06	1.63193	1.19047e-05
CL2710.Contig3_All	glycine cleavage system H protein, mitochondrial isoform 1	17.511	86.402	44.2	5	26	1	104.37	32.7	5	23	1	177.83	44.2	6	26	1	0.517678	0.310114	0.635737	0.809805	0.818737	0.822912	1.86202	2.12772	1.69793	1.67503	0.0589709	3.88627	0.00333547	2.32012	0.000217971
CL2713.Contig1_All	hypothetical protein PRUPE_ppa007159mg	37.974	32.108	30.1	9	20	4	26.773	28.4	8	17	4	29.326	30.7	9	19	4	1.10823	1.15488	1.13625	1.01427	0.927641	0.913002	0.991941	0.926806	0.876782	0.839837	0.00731388	0.822368	0.00640563	0.9792	0.683957
CL2713.Contig2_All	hypothetical protein PRUPE_ppa007159mg	38.146	133.5	32.5	10	19	5	140.61	30.7	9	20	5	293.81	33	10	22	5	0.979689	0.969119	0.992387	1.05863	1.12542	1.09516	0.950058	0.917456	0.936095	1.11492	0.0046274	0.953221	0.0171912	0.854965	0.00154829
CL2718.Contig1_All	PHD finger protein ALFIN-LIKE 1-like	26.783	3.9212	10.5	2	2	2	3.7486	10.5	2	3	2	5.1783	10.5	2	3	2	1.12952	1.08355	1.06299	1.08189	1.08635	1.10053	0.735307	0.776726	0.791156	0.997771	0.922298	0.703035	0.000240954	0.704606	0.000100474
CL2718.Contig2_All	PHD finger protein ALFIN-LIKE 1 isoform 1	27.519	31.73	13.6	3	4	2	36.336	9.5	2	3	1	4.866	12.4	3	3	1	1.50771	1.44564	1.51798	0.908853	0.925791	0.917069	0.406571	0.47696	0.384482	0.615413	7.35258e-06	0.283587	4.47278e-05	0.460809	0.000274531
CL2718.Contig3_All	PHD finger protein ALFIN-LIKE 1 isoform 1	27.634	15.022	10.3	2	2	1	34.693	10.3	2	3	1	8.124	13.2	3	3	1	1.17905	1.0702	1.06979	1.08209	1.04396	1.0843	0.667616	0.858049	0.814653	0.967251	0.402403	0.705118	0.0130178	0.728992	0.0142341
CL2720.Contig1_All	unnamed protein product	60.998	13.524	7.6	4	5	1	9.1617	11.2	5	6	1	24.032	13	6	7	1	1.40299	1.32954	1.37623	0.838464	0.902434	0.885338	0.625083	0.658914	0.611305	0.639179	7.81399e-05	0.461283	9.12572e-06	0.72168	0.000478708
CL2720.Contig2_All	unnamed protein product	85.16	38.832	11.8	9	9	6	39.358	14.1	9	9	5	73.918	16.3	10	10	5	1.12956	1.52534	1.21465	0.952826	0.86164	0.901461	0.874334	0.437874	0.813777	0.701873	0.0218591	0.549415	0.0555827	0.782784	0.262721
CL2723.Contig3_All	PHD5	28.797	5.1503	3.9	1	2	1	6.025	3.9	1	2	1	9.5447	6.6	2	3	1	1.41557	1.45636	1.50028	0.982159	0.995473	0.956203	0.453095	0.387888	0.366573	0.671018	4.13921e-05	0.276189	3.92347e-05	0.411596	0.000158204
CL2723.Contig4_All	predicted protein	27.674	5.5074	9.8	2	3	2	17.931	13	3	4	3	13.692	9.8	2	3	2	0.945657	1.08406	1.15277	1.0331	1.18658	1.19186	1.03836	0.686657	0.580918	1.07197	0.399212	0.724572	0.127654	0.675922	0.0785985
CL2724.Contig2_All	hypothetical protein PRUPE_ppa005217mg	45.422	8.6695	10.4	4	5	4	9.6789	6.7	3	3	3	7.5139	8.4	4	4	4	0.947189	0.957384	0.846159	1.01793	1.00937	1.00386	1.05263	1.04758	1.04165	1.10195	0.0679854	1.14219	0.0274205	1.03652	0.00208203
CL2725.Contig1_All	iron-sulfur assembly protein IscA, chloroplastic-like	18.902	3.8895	10.8	2	3	2	8.225	6.8	1	2	1	7.8933	10.8	2	2	2	0.87543	0.815549	0.860527	1.1659	1.20813	1.23798	1.0536	1.0266	0.934394	1.41564	0.000226672	1.1815	0.0171579	0.834603	0.0108388
CL2726.Contig1_All	exocyst complex component SEC3A isoform 1	49.668	9.4722	13	5	5	5	10.06	11.1	4	4	4						1.12171	1.01013		1.14371	1.11141		0.679331	0.867059		1.05783	0.400782	0.725377	0.132724	0.685722	0.0886527
CL2726.Contig2_All	exocyst complex component SEC3A isoform 1	46.207											11.049	11.5	4	4	4			0.904602			1.15748			0.960805	1.27955		1.06213		0.830079
CL2727.Contig3_All	probable anion transporter 2, chloroplastic-like	42.733	9.0393	6.4	2	3	2	9.4306	8.7	3	4	3	9.0027	6.4	2	4	2	0.750691	0.748109	0.76663	1.11079	1.04722	1.05872	1.22024	1.29	1.2544	1.41992	5.81399e-05	1.66178	8.94142e-06	1.17033	0.00288145
CL2732.Contig2_All	protein transport protein SEC31 isoform 2	65.558	13.329	22.4	11	17	0	11.653	21.3	10	16	0	9.7423	22.6	11	18	0
CL2732.Contig3_All	protein transport protein SEC31 isoform 2	56.333	44.901	21.5	10	15	5	51.081	20.1	9	17	5	81.059	26.9	10	14	6	1.06459	1.07749	1.0394	1.05022	1.02073	0.999119	0.82964	0.835256	1.09635	0.964983	0.116657	0.867915	0.179411	0.899409	0.28553
CL2732.Contig4_All	protein transport protein SEC31 isoform 1	109.43	258.65	25	20	34	6	195.78	22.9	18	28	6	251.12	25.1	20	32	6	1.15263	1.18994	1.16649	0.996046	0.96663	0.994884	0.812709	0.769814	0.779615	0.842837	0.000224271	0.673155	3.02362e-05	0.798678	0.000296615
CL2733.Contig1_All	unnamed protein product	42.297	10.314	7.3	2	2	2	11.003	11.8	3	3	3	12.07	11.8	3	3	3	1.01986	1.11747	0.988091	1.07864	1.15959	1.10791	0.888195	0.670384	0.900431	1.07063	0.179036	0.786778	0.0741806	0.734876	0.0324135
CL2736.Contig2_All	unnamed protein product	13.845						13.223	15.5	1	1	1
CL2736.Contig3_All	hydroxymethylbutenyl diphosphate synthase	82.395						-2	38.2	27	40	0
CL2736.Contig4_All	hydroxymethylbutenyl diphosphate synthase	82.39	7.5797	32.7	24	33	3	10.291	33.7	25	35	2	174.42	37.9	28	39	3	0.729281	0.80491	0.741406	1.29043	1.2015	1.32223	1.05583	1.04808	1.00602	1.67611	0.00024898	1.36665	0.000774293	0.815369	0.00329022
CL2736.Contig7_All	hydroxymethylbutenyl diphosphate synthase	44.917	7.44	37.3	15	24	1	3.6843	41.3	16	23	1	12.245	39.6	16	25	1	0.696722	0.731669	0.570898	1.16574	1.15599	1.2359	1.23455	1.19581	1.33054	1.77945	0.00179208	1.88112	0.00149917	1.05714	0.221224
CL274.Contig11_All	unnamed protein product	39.743											5.1631	5.7	2	3	1			0.972939			1.02191			1.0133	1.05034		1.04148		0.991567
CL2741.Contig1_All	ATP-dependent (S)-NAD(P)H-hydrate dehydratase-like	17.587	5.266	6.7	1	1	1	3.8147	6.7	1	1	1	5.138	6.7	1	1	1	0.879468	0.909513	0.88897	1.13167	1.09716	1.05734	1.02231	1.01834	1.0895	1.22712	0.000746146	1.16886	0.00292884	0.95252	0.172813
CL2741.Contig3_All	carbohydrate kinase domain-containing protein	38.299	7.0361	13.5	5	5	5	8.0123	11	4	4	4	9.4248	9.3	3	4	3	0.837602	0.848576		0.976108	0.897921		1.24698	1.31397		1.11141	0.131323	1.51879	0.00414253	1.36655	0.0239186
CL2742.Contig3_All	ATP synthase subunit beta, mitochondrial-like	59.433	323.31	72.6	29	104	6	323.31	62.7	24	115	4	323.31	70.5	28	106	5	0.947308	0.966553	0.96712	0.985931	0.983122	1.02068	1.06955	1.04855	1.01164	1.03775	0.0557811	1.08635	0.00945587	1.04683	0.0873789
CL2742.Contig4_All	ATP synthase subunit beta, mitochondrial-like	59.202	156.87	72.8	28	95	5	143.72	63.3	24	101	5	162.13	65.3	26	93	4	0.924555	0.929001	0.904595	0.949197	0.939002	0.981046	1.08627	1.17215	1.14422	1.04028	0.0640918	1.23366	0.000932631	1.1859	0.00282913
CL2744.Contig1_All	hypothetical protein PRUPE_ppa011609mg	23.654	2.6317	9.4	2	2	2											1.21978			0.947372			0.757313			0.776677		0.620863		0.799383
CL2744.Contig3_All	LOW QUALITY PROTEIN: zinc finger matrin-type protein 2-like	9.2984						1.5814	12	1	1	1							1.46374			0.846248			0.537619		0.57814		0.36729		0.635297
CL2746.Contig1_All	IST1 homolog	36.114						1.3616	21.3	6	7	1	4.3436	16.4	5	6	1
CL2746.Contig2_All	IST1 homolog	35.818	34.259	24.8	7	10	2	37.514	26	8	11	3	29.315	22.9	7	10	3	0.726817	0.787038	0.770576	1.01725	0.991956	1.02463	1.35357	1.29652	1.38644	1.32805	0.000383418	1.76697	5.06777e-05	1.33051	0.00020187
CL2747.Contig5_All	protease 4-like	77.822	60.186	25.1	15	18	15	60.346	21.3	14	18	14	104.78	25	17	20	17	0.586587	0.628813	0.55801	1.29445	1.25123	1.25195	1.22319	1.21319	1.27452	2.14143	3.07249e-05	2.09252	4.0497e-05	0.977161	0.287618
CL2748.Contig2_All	putative low molecular weight protein-tyrosine-phosphatase slr0328-like	21.379	4.6919	5.2	1	2	1	4.5366	5.2	1	2	1	5.7673	5.2	1	2	1	0.73464	0.794455	0.746095	0.911698	0.890175	0.883201	1.45665	1.39542	1.47062	1.18015	0.00297891	1.89993	2.41827e-05	1.6099	1.43099e-05
CL275.Contig2_All	CDPK-related protein kinase	66.732	1.6589	3.5	2	3	2						6.054	7.2	4	4	3	1.13305			0.979382			0.840967			0.864377		0.742216		0.858671
CL275.Contig4_All	hypothetical protein VITISV_007568	54.705						4.6368	7.6	3	3	2
CL2750.Contig1_All	IPK2 protein	19.043	5.0856	20.6	3	5	2	15.904	20.6	4	6	3	8.9169	14.1	3	4	3	1.04708	1.06741	1.06546	1.10778	1.06947	1.05172	0.819714	0.943231	0.855487	1.01541	0.411661	0.823417	0.00953353	0.810921	0.00885047
CL2750.Contig2_All	inositol polyphosphate multikinase beta-like	30.509	9.7674	17.5	5	8	1	14.753	21.1	6	8	1	7.9797	13.5	4	5	1
CL2752.Contig1_All	NAC domain-containing protein 74-like	50.976	3.1851	2.2	1	1	1	2.0218	2.2	1	1	1	5.2832	2.2	1	1	1			1.10359			0.989347			0.870534	0.896477		0.788816		0.879907
CL2754.Contig2_All	clathrin assembly protein, putative	62.405	20.354	13.5	8	8	8	31.416	11.7	7	7	7	15.309	10.8	7	7	7	1.12411	1.07584	1.07989	0.949575	1.0284	0.98631	0.885261	0.867074	0.866678	0.90379	0.0197339	0.798518	0.000137849	0.883522	0.00686128
CL2756.Contig1_All	glutamate synthase 1	57.897	21.537	22.1	8	10	2											0.916565			1.04479			1.0654			1.1399		1.16238		1.01972
CL2756.Contig2_All	glutamate synthase 1	126.6	23.052	23.2	21	26	2	35.417	22.1	22	25	2	41.761	17.3	18	21	6			1.09557			1.11616			0.807522	1.01879		0.73708		0.723484
CL2758.Contig1_All	ribonuclease Z, chloroplastic	40.602	30.649	10	2	2	2	1.8621	5	1	1	1						0.963589			1.16557			0.871179			1.20962		0.904098		0.747425
CL2762.Contig3_All	glucose-6-phosphate 1-dehydrogenase, putative	67.404	127.31	34.8	19	31	13	163.43	30.7	17	24	12	134.46	35.1	19	29	13	0.700294	0.759543	0.78578	1.22694	1.23032	1.22215	1.08463	1.06343	1.04862	1.63849	0.000132912	1.42352	0.000569684	0.868804	0.000146832
CL2764.Contig1_All	uncharacterized protein LOC101293625	27.219	21.621	24.6	5	8	5	27.755	31.6	6	9	6	10.562	21.3	4	6	4	0.713934	0.745145	0.711512	1.02008	0.987128	0.976116	1.35715	1.40483	1.51295	1.37443	8.93831e-05	1.96948	4.37411e-05	1.43294	0.000492022
CL2766.Contig2_All	protein DA1-related 1-like	23.047	2.6087	6.4	1	1	1						2.816	6.4	1	1	1
CL2766.Contig3_All	protein DA1-related 1-like	54.755						5.7656	6.8	3	3	3							0.627785			0.87967			1.63199		1.40123		2.59961		1.85523
CL277.Contig2_All	Di-glucose binding protein with Leucine-rich repeat domain-like	51.217	5.5289	3.2	1	1	1
CL2770.Contig2_All	phosphatidylinositide phosphatase SAC1-like isoform 1	9.1644						2.5932	12.5	1	1	1							0.879922			1.06114			1.0969		1.20595		1.24659		1.0337
CL2771.Contig1_All	hypothetical protein PRUPE_ppa006579mg	33.672	100.62	41.3	12	19	12	96.561	32.7	11	19	11	154.99	40.4	10	20	10	1.00014	1.00241	1.01666	1.04395	1.0477	1.01449	0.954043	0.953086	0.936986	1.02879	0.0681386	0.942006	0.00154663	0.915645	0.00169765
CL2772.Contig2_All	cryptochrome 1.2	77.635	17.222	7	4	4	4	2.0406	3.8	2	2	2						0.839475	0.909871		0.93176	0.922611		1.29222	1.20468		1.06004	0.282435	1.42733	0.0217658	1.34649	0.0139351
CL2773.Contig2_All	probable serine/threonine-protein kinase At4g35230-like	40.419						7.1013	11.2	4	4	3	3.8606	6.7	2	3	1		1.22827			0.976514			0.716533		0.79503		0.583366		0.733766
CL2775.Contig2_All	Appr-1-p processing enzyme family protein	16.994	22.131	29.5	4	7	4	37.433	29.5	4	7	4	30.659	29.5	4	7	4	1.03843	1.0098	1.07406	0.997309	0.979026	0.93588	0.891234	1.01792	0.947141	0.932717	0.0550337	0.914807	0.100227	0.980798	0.656805
CL2777.Contig4_All	unnamed protein product	20.847	4.215	13.5	2	2	2	10.157	17.3	3	3	3	7.3394	17.3	3	3	3		1.03771	0.913552		0.941127	1.04571		1.01204	1.06854	1.01823	0.841982	1.06627	0.442216	1.04718	0.51004
CL2778.Contig3_All	unknown	27.669	9.7762	26.2	6	8	2	8.8458	26.2	6	8	2	3.9971	23.8	6	8	1	0.989232	1.07406	1.01043	0.931419	0.943445	0.87609	1.08857	0.960403	1.11873	0.894989	0.0300226	1.03058	0.619022	1.15149	0.0558992
CL278.Contig5_All	predicted protein	52.707	34.297	29	13	15	9	52.209	36.4	15	18	11	42.272	32.2	14	18	11	1.14234	1.14945	1.13293	0.974953	0.897008	0.941514	0.79469	0.908185	0.892211	0.821519	0.00129847	0.757751	0.00267713	0.922378	0.165195
CL2783.Contig1_All	putative phosphoenolpyruvate carboxylase	14.013	31.437	61	6	14	5	27.249	61	7	14	6	46.446	61	7	15	6	0.788651	0.810234	0.831674	1.09138	1.04932	1.05933	1.20817	1.15465	1.12628	1.31658	0.000142725	1.43552	0.000147093	1.09034	0.0220572
CL2783.Contig2_All	phosphoenolpyruvate carboxylase	10.997	2.295	46.9	3	4	1	4.7998	46.9	3	4	1	2.8255	46.9	3	4	1		0.307208	0.374512		1.49135	1.43936		1.4107	1.37938	4.29899	0.00469672	4.0927	0.00493294	0.952016	0.144419
CL2785.Contig2_All	uncharacterized protein LOC100241410	8.7886	1.6884	15.2	1	1	1						1.9609	15.2	1	1	1
CL2785.Contig5_All	uncharacterized protein LOC101296442 isoform 1	20.19	1.3748	5	1	1	1
CL2787.Contig1_All	cycloartenol synthase	11.881											3.0646	17	1	1	1
CL2787.Contig2_All	RecName: Full=Cycloartenol Synthase >gi|3688598|dbj|BAA33460.1| Cycloartenol Synthase	30.827	15.501	14.8	4	6	4	12.807	17.8	4	6	4	26.125	14.8	4	5	4	1.55449	1.58223	1.52128	0.791105	0.802012	0.864572	0.514399	0.440313	0.514326	0.527628	2.79821e-05	0.31538	2.61865e-05	0.597732	0.000920898
CL2790.Contig2_All	FKBP12-interacting protein of 37 kDa	37.443						9.3478	26.4	9	11	0
CL2791.Contig1_All	hypothetical protein SORBIDRAFT_06g021220	22.221	6.8885	32	7	14	2	6.2416	37.4	8	12	2	6.731	32	7	12	2	1.43404	2.04209	1.83738	0.703771	0.420263	0.491086	0.483735	0.211668	0.40706	0.303965	0.00288525	0.207483	0.00402225	0.68259	0.230387
CL2791.Contig2_All	hypothetical protein SORBIDRAFT_06g021220	22.769	64.535	38.5	8	13	2	70.464	43.8	8	13	1	80.516	38.5	7	13	1	1.82433	1.76056	1.85948	0.59166	0.579627	0.56572	0.317055	0.421714	0.296937	0.319047	6.33517e-07	0.190234	0.000105083	0.596259	0.00818593
CL2791.Contig3_All	hypothetical protein VITISV_043424	27.708	170.76	44.4	8	17	4	186.37	44.4	8	17	4	188.91	44.4	8	17	4	1.24933	1.17344	1.26276	1.06835	1.01112	1.13619	0.525438	0.814668	0.457355	0.872509	0.0281893	0.487707	0.0129758	0.55897	0.0259893
CL2795.Contig3_All	hypothetical protein PRUPE_ppa012974mg	16.444	2.9194	14.4	2	2	1						6.405	21.2	3	3	3	1.13168		1.20991	0.901152		0.959691	0.927137		0.757759	0.794695	0.0376843	0.719554	0.0882172	0.905447	0.429088
CL2795.Contig6_All	uncharacterized protein LOC100245686	11.118	1.2901	21	2	2	1
CL2797.Contig1_All	unnamed protein product	25.402	1.0854	6.2	2	3	2											0.199439			0.77015			2.33828			3.86157		11.7243		3.03614
CL28.Contig2_All	hypothetical protein VITISV_038835	82.266	7.685	6.1	4	4	4	3.1579	3.5	2	2	2	13.385	7.3	5	5	5	1.24758	1.2157	1.27954	1.02008	1.01126	0.986229	0.641091	0.696348	0.634589	0.80623	0.000274484	0.526884	4.08542e-05	0.653516	0.000164248
CL280.Contig7_All	exosome complex component rrp45-like	50.486	43.217	14	4	5	4	31.966	13.8	5	6	5	53.571	21.3	7	8	7	1.1657	1.02282	1.09872	0.990749	0.895433	1.01992	0.796688	1.08106	0.839152	0.884055	0.0869179	0.826501	0.122741	0.934897	0.50433
CL2800.Contig1_All	catalase	56.843	37.173	51.6	23	84	0	49.813	49.8	22	74	0	37.766	55.1	24	81	0
CL2800.Contig3_All	catalase	56.896	19.94	63.2	27	93	3	17.747	66.7	28	88	3	15.575	64.6	27	87	3	0.617044	0.585927	0.581922	1.02353	0.952226	0.9333	1.60225	1.61092	1.64016	1.62982	0.000130316	2.71912	9.18139e-07	1.66835	5.93746e-05
CL2800.Contig4_All	catalase-3	56.919	323.31	63.8	27	92	1	323.31	67.3	28	90	1	31.583	65.2	27	88	1	0.895105	0.840892	0.84012	0.848497	0.935875	0.952495	1.30616	1.28373	1.26841	1.0624	0.224972	1.49772	5.77956e-05	1.40975	0.000736422
CL2801.Contig3_All	predicted protein	35.804	32.296	10.9	2	2	2	1.3984	2.2	1	1	1	12.82	10.9	2	2	2	0.596113		0.434864	1.21061		1.29873	1.32325		1.44815	2.43395	0.0306639	2.68813	0.0258527	1.10443	0.225653
CL2802.Contig5_All	probable serine/threonine-protein kinase At1g54610-like	20.258						2.6319	4.9	1	2	1
CL2804.Contig2_All	unnamed protein product	21.304	1.6088	3.5	1	1	1	1.7975	3.5	1	2	1	1.8239	3.5	1	1	1
CL2805.Contig4_All	ribulose-phosphate 3-epimerase, chloroplastic-like isoform 1	29.861	262.7	26.7	5	18	5	197.18	33.8	6	14	6	159.36	26.7	5	17	5	0.499406	0.478517	0.496717	1.03872	1.06639	1.10173	1.63277	1.57334	1.52293	2.17466	3.63138e-06	3.20691	1.11169e-06	1.47467	0.000123575
CL2809.Contig3_All	multicopy suppressor of IRA1	48.236	34.684	19.9	6	7	6	49.68	13	4	6	4	54.205	15.2	5	8	5	1.2344	1.19954	1.24431	0.931339	0.954873	0.951275	0.769748	0.788503	0.761804	0.771424	4.40461e-05	0.63075	6.85692e-06	0.817644	9.60057e-05
CL2810.Contig1_All	THO complex subunit 2-like	28.162	1.7467	25.7	6	6	1						1.4352	15.5	4	5	1
CL2810.Contig2_All	THO complex subunit 2-like	87.649	24.773	11.8	9	9	4	18.777	7.7	6	7	6	14.437	9.8	8	9	5	1.27668	1.11349	1.3439	0.82942	0.917633	0.821246	0.680026	0.906175	0.698464	0.687802	0.00496192	0.611844	0.00984097	0.889564	0.274047
CL2811.Contig2_All	DNA-directed RNA polymerases I and III subunit RPAC2-like	11.23	2.8892	11.8	2	2	2	9.5089	32.4	4	5	4	8.6183	23.5	2	2	2	1.17955	1.30484	1.28819	0.930085	0.934631	0.91393	0.83074	0.65233	0.700382	0.736539	0.000715089	0.57877	0.00216269	0.785797	0.0268552
CL2814.Contig1_All	glucan endo-1,3-beta-glucosidase 13	49.946	1.2889	2.8	1	1	1
CL2817.Contig1_All	oligopeptidase A-like	24.994	17.967	55.4	11	13	9	21.286	50.9	10	11	7	22.024	46	9	9	7	0.967848	0.965828	0.948836	1.05296	1.05536	1.04594	0.986732	0.966629	1.03444	1.09427	0.000192206	1.03653	0.166623	0.947228	0.0542696
CL2817.Contig2_All	oligopeptidase A-like	14.112						3.089	22	3	7	1	8.4643	22	3	6	1
CL2817.Contig3_All	oligopeptidase A-like	14.686	119.53	76.1	7	14	3	106.73	76.1	7	12	3	95.03	76.1	7	11	3	1.08291	1.03856	1.11485	1.04724	1.03952	1.05602	0.836157	0.843177	0.783709	0.971094	0.241636	0.761064	0.00090875	0.783718	0.00048865
CL2817.Contig4_All	Oligopeptidase A	40.053	128.94	47.5	14	28	8	173.09	49.4	15	26	9	123.79	39.3	12	23	6	1.10691	1.12522	1.10493	1.03795	1.03253	1.03845	0.829153	0.819886	0.824226	0.931636	0.000309697	0.741149	1.44307e-06	0.795536	4.21662e-07
CL2819.Contig2_All	unnamed protein product	59.233	24.944	6.9	2	2	2	4.2323	2.6	1	1	1	22.455	11.2	4	4	4	1.34435	1.19101	1.22621	0.805112	0.860876	0.903546	0.740905	0.890679	0.795813	0.683102	0.00153491	0.645315	0.0024709	0.944684	0.405497
CL282.Contig1_All	DNA (cytosine-5)-methyltransferase 1-like	47.425	7.7836	7.5	4	4	4	46.34	12.3	5	5	5	23.235	14.5	6	7	6	1.67164	1.62147	1.62076	0.467572	0.523314	0.542237	0.658781	0.670024	0.65859	0.311999	1.41238e-05	0.404446	1.67652e-07	1.29631	0.00437295
CL2821.Contig2_All	clathrin light chain 1-like isoform 1	31.648	1.055	5.9	2	2	1
CL2821.Contig3_All	clathrin light chain 1-like isoform 1	35.549	16.341	19.3	6	9	1	31.508	19.3	5	10	2	34.281	21.7	7	12	2	1.57176	1.47823	1.46943	0.936958	0.920127	0.975593	0.289036	0.438955	0.387736	0.626779	7.16e-05	0.246874	0.000356963	0.393877	0.00163686
CL2821.Contig4_All	clathrin light chain 1-like	34.609	1.971	21.4	6	9	1	3.27	16.3	4	8	1	3.0398	18.8	6	9	1
CL2822.Contig1_All	predicted protein	23.185	5.1103	39.8	8	13	3	5.5627	45.5	9	13	3	30.438	46	10	15	3	1.06704	1.11987	1.10704	1.01762	0.951727	0.958384	0.889687	0.889613	0.89906	0.888818	0.0101513	0.813114	0.000160256	0.914826	0.0146914
CL2822.Contig2_All	dihydrolipoamide succinyltransferase component of 2-oxoglutarate dehydrogenase, putative	20.973	67.305	49	8	19	3	55.492	52.1	9	20	3	24.411	49	9	22	2	0.842543	0.915434	0.825227	1.00678	0.977746	1.04345	1.17811	1.14758	1.19712	1.17218	0.0123609	1.36374	0.000792107	1.16342	0.00252286
CL2822.Contig3_All	predicted protein	11.677	52.235	52.8	4	8	2	66.689	52.8	4	6	2	99.53	52.8	4	9	2	0.804287	0.758871	0.795166	1.02508	1.00146	0.995096	1.24679	1.32442	1.28385	1.28127	0.000239998	1.63466	3.89102e-05	1.27581	0.00024362
CL2824.Contig2_All	26S proteasome non-ATPase regulatory subunit 1	109.01	27.665	24.2	19	32	0	53.436	28.4	25	39	0	51.344	22.8	22	41	0
CL2827.Contig2_All	unnamed protein product	73.765											2.9207	2.3	1	1	1
CL2829.Contig2_All	ectonucleotide pyrophosphatase/phosphodiesterase family member 3	30.891	82.945	33.9	8	11	8	100.6	33.9	8	11	8	111.73	31.4	7	9	7	0.64974	0.729745	0.728737	1.25273	1.2074	1.21899	1.22054	1.11485	1.14419	1.74513	0.000153462	1.65048	0.00043472	0.945763	0.124821
CL2832.Contig2_All	probable protein phosphatase 2C 60	40.498	23.236	11.1	5	9	1	20.556	11.1	5	8	0	10.954	9	4	6	1	0.753088		0.78575	1.06185		1.19642	1.26972		1.08068	1.46752	0.0263972	1.52739	0.0371125	1.0408	0.737893
CL2836.Contig2_All	uroporphyrinogen-III synthase, chloroplastic-like	33.883	3.2112	3.8	1	1	1						5.0629	6.3	2	2	2	0.805328		0.797008	1.17634		1.09534	1.07517		1.1738	1.41773	0.0105338	1.40356	0.0166596	0.990004	0.871383
CL2838.Contig1_All	double-stranded RNA-binding protein 4-like	35.482	17.061	15.5	6	6	2						2.2481	14.6	5	5	1	1.21563		1.24874	0.916694		0.993563	0.79602		0.668607	0.77515	0.0265211	0.594321	0.0272028	0.766717	0.107622
CL2839.Contig3_All	unnamed protein product	78.338											7.1395	1.6	1	1	1			0.937332			0.999304			1.08598	1.06612		1.15859		1.08674
CL2841.Contig3_All	unnamed protein product	51.743	3.4436	3.1	1	1	1	3.3613	4.8	2	2	2	6.135	4.8	2	2	2	1.0973		1.01664	0.985869		0.929092	0.882675		1.05344	0.905874	0.178314	0.915881	0.444306	1.01105	0.943076
CL2842.Contig3_All	glutamyl-tRNA reductase 1, chloroplastic	59.682	1.1936	13.2	7	7	1	1.9357	10.8	6	6	1						1.11362	1.17987		1.12724	1.05224		0.708104	0.700924		0.950296	0.373014	0.614362	0.00361349	0.646496	0.00632232
CL2845.Contig1_All	probable serine/threonine-protein kinase At1g54610-like	52.635						4.5263	3	1	1	1	6.976	5.1	2	2	1
CL2847.Contig1_All	uncharacterized protein LOC100267210	49.427	9.0417	4.3	2	3	2	10.373	4.3	2	5	2	5.6485	4.3	2	4	2	0.4937	0.51982	0.586394	0.691627	0.751067	0.732185	1.73162	1.65867	1.76241	1.35937	0.0054374	3.22061	2.68176e-05	2.36919	9.06362e-06
CL285.Contig2_All	ras-related protein Rab7	20.994	6.1026	63.2	9	18	2	12.301	73.5	11	21	2	9.453	65.9	10	20	1	1.00516	0.865642	0.757459	1.00881	1.03867	1.03118	0.983475	1.14025	1.29642	1.17137	0.115461	1.3013	0.082167	1.11092	0.285445
CL2851.Contig1_All	hypothetical protein VITISV_029203	13.765											1.6858	8.9	1	1	1
CL2851.Contig2_All	nudix hydrolase 2-like	31.282	10.246	17.9	4	4	4											0.782894			1.17777			1.10419			1.50438		1.4104		0.937523
CL2858.Contig2_All	ABC transporter C family member 2 isoform 2	37.713						1.193	12.5	5	5	1							0.913793			0.843959			1.28355		0.923578		1.40464		1.52087
CL2864.Contig1_All	putative clathrin assembly protein At2g25430-like	71.573	62.785	20.1	12	13	8	59.152	20	14	16	10	63.25	20.3	12	16	9	1.16706	1.14778	1.16211	0.996948	1.00282	0.994924	0.876215	0.827317	0.82419	0.861298	1.1179e-05	0.726995	9.78564e-05	0.844069	0.00104144
CL2864.Contig4_All	putative clathrin assembly protein At2g25430-like	69.301	9.44	12.3	7	8	3	3.4055	9.7	6	6	2	2.9166	6.5	4	5	1	1.29695		1.14629	1.01114		1.2414	0.58346		0.542072	0.921944	0.552967	0.46067	0.008516	0.499673	0.0241012
CL2865.Contig2_All	uncharacterized protein LOC100252593	83.093	104.81	32.7	25	37	25	148.74	37.5	27	41	27	174.37	40.4	27	34	27	1.08096	1.10015	1.07203	1.07117	1.08478	1.07594	0.793401	0.752302	0.848672	0.993468	0.485639	0.736019	0.000996726	0.740859	0.00101046
CL2869.Contig1_All	DNA methyltransferase	13.542	1.6617	12.1	1	1	1	2.7768	12.1	1	1	1
CL287.Contig2_All	transportin-1-like	24.581						23.26	26.8	5	5	5	12.166	25.9	5	5	5		0.998502	1.07623		0.957677	0.9461		1.00124	0.954149	0.917603	0.153706	0.94248	0.317547	1.02711	0.398157
CL2870.Contig4_All	nuclear transcription factor Y subunit C-9-like	26.026	3.6964	27.5	6	8	1	2.0595	22.7	6	8	1	3.0152	23.6	5	7	1	0.873584		1.06196	1.04399		0.996172	1.12481		0.91984	1.05405	0.626779	1.05637	0.7347	1.0022	0.982365
CL2870.Contig5_All	nuclear transcription factor Y subunit C-9-like	25.315	4.7143	28.3	6	8	0	3.7358	23.5	6	10	0	11.809	24.3	5	9	0
CL2871.Contig2_All	uncharacterized protein LOC100253759	62.189	46.851	18.6	9	12	6	64.378	18.3	9	12	6	48.582	18.1	9	12	6	1.43461	1.2665	1.37607	0.982084	0.899713	0.932858	0.506558	0.713585	0.534918	0.690343	0.00115275	0.43046	0.00161821	0.623544	0.0114963
CL2871.Contig5_All	cytosolic invertase 1	24.077	20.146	37.1	6	8	1	16.475	37.1	6	8	1	10.306	28.1	5	7	2		1.09122			1.01702			0.858465		0.931997		0.7867		0.844102
CL2872.Contig2_All	aminopeptidase N-like	84.245	6.7084	57.1	37	75	0	7.5742	55.2	35	76	0	12.02	54.9	34	62	0
CL2872.Contig3_All	aminopeptidase N-like	107.15	323.31	63	48	113	21	323.31	64.8	50	108	21	323.31	62.9	50	100	21	0.963668	0.947838	0.961614	1.21485	1.21401	1.19846	0.779328	0.818286	0.837406	1.2625	4.38286e-06	0.847518	0.0016059	0.671302	5.09472e-05
CL2873.Contig2_All	Transmembrane protein, putative	34.04	1.9608	5.8	1	1	1											1.35177			0.81725			0.717716			0.604577		0.530945		0.878209
CL2875.Contig2_All	12-oxophytodienoate reductase 2-like	35.899						52.943	28.8	10	16	8							0.905566			1.04498			1.10715		1.15396		1.2226		1.05949
CL2877.Contig3_All	vacuolar protein sorting-associated protein 35 isoform 1	89.061	1.5825	3.9	4	4	2
CL2878.Contig1_All	ras-related protein RABC2a	23.261	11.371	20.4	4	5	3	14.945	14.7	3	5	2						1.32241	1.14172		0.882938	0.949445		0.686926	0.862514		0.743621	0.0695869	0.628797	0.0746147	0.845587	0.283503
CL2880.Contig1_All	dipeptidyl peptidase 8-like	13.721	0.95097	27.1	3	3	1											1.13391			0.990816			0.827478			0.873808		0.729759		0.835148
CL2880.Contig3_All	dipeptidyl peptidase 8-like	69.932	13.398	5.4	3	3	2	1.7473	3.5	2	2	1	1.6082	3.5	2	2	1	1.37173			0.87582			0.627412			0.638479		0.457387		0.71637
CL2880.Contig4_All	dipeptidyl peptidase 8-like	83.942	17.501	7.7	4	7	2	29.648	10.6	5	7	3	63.955	13.7	7	9	4	0.964859	1.00366	1.00107	1.05936	1.04018	0.96238	1.02561	0.952045	0.922062	1.03109	0.403653	0.976471	0.508632	0.947026	0.27449
CL2881.Contig2_All	predicted protein	43.936	1.1175	14.9	5	6	1						2.15	14.9	5	5	1	1.2159			1.01043			0.69464			0.831012		0.571297		0.687471
CL2881.Contig3_All	hypothetical protein PRUPE_ppa000458mg	132.43	59.295	19	18	24	6	75.348	19.5	19	25	7	80.234	19.5	18	22	6	1.22062	1.1593	1.26039	1.0763	1.06552	1.0837	0.660551	0.66532	0.586528	0.886058	0.00836007	0.52534	0.000171581	0.592896	0.000218817
CL2882.Contig1_All	protein transport protein Sec24-like At4g32640-like	31.482	81.682	30.4	7	9	5	39.06	21.1	6	8	4	71.841	30.4	7	9	5	1.18419	1.18644	1.21615	0.952985	0.961389	0.940943	0.795191	0.789276	0.747117	0.796068	2.76945e-05	0.650051	3.62102e-05	0.816577	0.00059815
CL2882.Contig2_All	protein transport protein Sec24-like At4g32640-like	30.94	2.0467	12.4	3	3	1	4.4558	17.8	4	4	2	2.6135	12.4	3	3	1
CL2883.Contig3_All	WD-repeat protein, putative	32.96						1.6516	3	1	1	1
CL2883.Contig5_All	WD repeat domain phosphoinositide-interacting protein 3-like isoform 1	51.079	6.9586	8.2	3	3	3	8.8387	8.2	3	3	3	5.0719	4.9	2	2	2	1.08376	1.14254	1.06733	0.937245	1.00473	1.02761	0.953517	0.802236	0.878803	0.901614	0.0396205	0.799893	0.0139917	0.887179	0.100464
CL2885.Contig2_All	FKBP12-interacting protein of 37 kDa	37.643	61.487	38.3	13	16	6	89.141	38.3	13	17	5	72.705	38.3	13	15	6	1.24609	1.31353	1.24822	0.995708	0.977119	0.974194	0.717958	0.600622	0.629357	0.773935	0.000161255	0.51156	0.000277976	0.660985	0.00150103
CL289.Contig5_All	unknown	13.723	4.4786	22.5	3	5	3	6.329	22.5	3	5	3	3.942	12.5	2	4	2	1.93579	1.86559	1.83956	0.346152	0.416272	0.387283	0.379718	0.454555	0.502179	0.203815	8.94258e-06	0.23692	6.4251e-05	1.16243	0.207913
CL2891.Contig2_All	metal tolerance protein 5-like	24.818											2.2687	4.1	1	1	1
CL2892.Contig2_All	unnamed protein product	25.596	4.1451	8.8	2	2	2	4.2733	8.8	2	2	2	3.7101	8.8	2	2	2	0.791806	0.801815	0.856935	1.17892	1.17388	1.22915	1.09082	1.08182	0.948759	1.46169	0.000184958	1.27375	0.00945793	0.871425	0.0426333
CL2896.Contig1_All	pyruvate kinase	63.517	1.5757	24	11	19	0	-2	25.6	12	22	0	-2	24.5	11	20	0
CL2896.Contig2_All	pyruvate kinase	61.453	11.374	20.5	10	16	1	30.649	22.3	11	19	1	15.393	18.7	10	17	1		0.955	0.999957		1.08956	1.09343		0.964985	0.899834	1.11664	0.0408653	0.953893	0.373589	0.854253	0.0456472
CL2896.Contig3_All	pyruvate kinase	63.859	50.095	29.5	12	21	1	43.272	31.1	13	23	1	42.568	30.1	12	23	1	1.04277	1.06701	0.945651	1.02574	1.11625	1.02793	0.913995	0.78499	1.04396	1.03747	0.465088	0.897729	0.277958	0.865303	0.158183
CL2898.Contig3_All	unnamed protein product	42.296	2.2818	3.1	1	1	1						1.7235	3.1	1	1	1	1.7024		1.64962	0.710637		0.745346	0.354943		0.389663	0.43436	0.0011717	0.222136	0.00106848	0.511411	0.00603666
CL2898.Contig4_All	unnamed protein product	42.314	5.0015	8.9	2	2	2	11.921	11	3	3	2						1.94235	1.34176		0.424964	0.73943		0.335912	0.816855		0.354554	0.0864614	0.351014	0.144286	0.990014	0.908828
CL2898.Contig5_All	unnamed protein product	45.281											5.8547	6.6	2	2	2
CL2899.Contig6_All	zinc finger CCCH domain-containing protein 30-like	75.741						5.5748	4.5	2	2	2	4.8034	4.5	2	2	2
CL2902.Contig1_All	ATP binding protein, putative	19.078	22.93	22.9	4	6	1	7.1483	22.9	4	5	1	7.117	22.9	4	6	1	1.19635	1.33454	1.19104	1.00202	0.990049	1.03171	0.730344	0.558383	0.706159	0.812423	0.00620155	0.535983	0.002418	0.659733	0.00773791
CL2902.Contig2_All	hypothetical protein VITISV_017584	27.795	7.6412	23.3	5	6	2	4.3711	23.3	5	8	2	2.1417	15.2	3	3	1	1.11194			1.02454			0.821062			0.921396		0.738404		0.801397
CL2905.Contig1_All	uncharacterized protein LOC100254898	14.021	4.3847	11.9	1	1	1	2.0456	11.9	1	1	1						1.08935	1.01265		0.980331	0.99466		0.89947	0.98861		0.939575	0.239283	0.898228	0.212805	0.955994	0.436646
CL2905.Contig3_All	uncharacterized protein LOC101253914	92.084	31.697	6.6	4	5	2	5.9399	6.7	5	5	3	3.6703	4.9	4	5	2	1.12482	1.10719	1.08226	0.918622	1.00145	0.96989	0.917649	0.853541	0.920429	0.871975	0.00755948	0.812131	0.0015297	0.931369	0.114034
CL2905.Contig4_All	uncharacterized protein LOC101253914	98.167	50.718	10.7	8	9	6	20.026	8.8	7	7	5	20.577	9	7	8	5	1.17466	1.18572	1.18145	1.05187	1.02223	1.03028	0.777964	0.749204	0.734151	0.876491	0.000123592	0.638462	1.27971e-05	0.728431	7.55787e-05
CL2907.Contig2_All	uncharacterized protein LOC100819920	34.322						4.726	9.4	2	2	2	6.392	6.8	1	1	1		1.09224	1.1132		0.875388	0.940805		1.00867	0.909549	0.823508	0.0347093	0.869771	0.115746	1.05618	0.482119
CL2909.Contig2_All	predicted protein	24.094											3.1558	4.7	1	1	1
CL291.Contig2_All	isocitrate dehydrogenase, putative	40.678	48.415	35.2	10	13	10	131.28	38.4	9	13	9	39.075	35.2	10	17	10	0.909996	0.941609	0.932738	1.00466	1.00843	1.01701	1.1125	1.08823	1.11267	1.08826	0.0014304	1.19001	0.000157969	1.09349	0.000406211
CL2911.Contig2_All	5&apos;-3&apos; exoribonuclease 4-like	53.4	1.3627	3	1	1	1
CL2912.Contig2_All	RNA and export factor-binding protein 2	20.221	49.352	46.9	9	15	1	46.107	60.9	11	16	2	1.3328	28.6	7	9	1	1.00478	1.10449		0.965657	0.9302		1.0305	0.933446		0.898822	0.173251	0.931102	0.405876	1.03591	0.583717
CL2912.Contig3_All	hypothetical protein VITISV_023787	26.397	20.288	33.7	10	16	2	4.7242	41.4	11	16	2	13.176	27.3	8	10	2	1.14774	1.22761	1.23429	1.00347	0.980229	0.838572	0.830922	0.713446	0.854521	0.781867	0.0151468	0.664576	0.0024857	0.849986	0.110369
CL2912.Contig4_All	RNA and export factor-binding protein 2	28.223	19.541	34.4	11	20	5	46.065	47.3	13	22	6	16.194	39.7	11	18	7	1.18263	1.18789	1.25624	1.10107	1.05036	1.01194	0.697237	0.664869	0.640996	0.87223	0.0118111	0.552313	4.4594e-05	0.633219	0.000187534
CL2912.Contig5_All	ribulose bisphosphate carboxylase/oxygenase activase 2, chloroplastic isoform 1	52.132	193.53	73.3	30	220	0	119.15	71.8	30	228	0	323.31	71.6	29	220	0
CL2912.Contig6_All	ribulose bisphosphate carboxylase/oxygenase activase 2, chloroplastic isoform 1	52.021	323.31	73.7	31	229	0	323.31	72.2	31	233	0	141.05	71.6	29	230	0
CL2912.Contig8_All	Ribulose bisphosphate carboxylase/oxygenase activase, chloroplastic	48.053	99.937	74	29	233	0	106.64	72.4	29	235	0	94.494	71.7	27	232	0
CL2912.Contig9_All	hypothetical protein PRUPE_ppa005158mg	12.991	3.062	81.4	5	9	1
CL2913.Contig1_All	unnamed protein product	6.4262						2.6937	14.5	1	1	1							1.0185			1.1614			0.802246		1.1403		0.787673		0.690759
CL2913.Contig2_All	BEACH domain-containing protein lvsC-like, partial	42.749	4.2101	3.4	1	1	1
CL2915.Contig1_All	predicted protein	14.837	4.3398	20	2	4	1	3.9943	20	2	5	1	5.9872	30.8	3	5	2
CL2915.Contig5_All	phospholipase D	92.214	323.31	62.7	39	93	36	323.31	62.8	40	84	36	323.31	62.2	40	93	36	1.15952	1.13815	1.14493	1.06814	1.08999	1.07433	0.713505	0.734049	0.729045	0.938959	0.00150663	0.632256	1.44208e-06	0.673358	2.92298e-06
CL2915.Contig6_All	phospholipase D alpha 1-like	75.421	126.07	43.8	22	36	19	109.77	42.2	22	34	19	117.91	43.4	22	37	19	0.657243	0.669951	0.69181	1.27284	1.30362	1.29901	1.17874	1.21175	1.1322	1.9195	2.57038e-06	1.74477	2.31527e-05	0.908971	0.0104596
CL2918.Contig1_All	hypothetical protein PRUPE_ppa012196mg	19.002	3.3551	12.9	2	2	2	2.3194	5.9	1	1	1	1.6494	5.9	1	1	1	0.671555	0.748041	0.675686	1.07617	1.00175	0.933132	1.36535	1.33876	1.51282	1.43706	0.0025768	2.01258	0.000171266	1.40048	0.00382659
CL2919.Contig1_All	predicted protein	15.786	2.1259	13.6	2	2	2	3.1289	15.7	2	2	2	2.5736	7.1	1	1	1		0.941726			1.08911			0.983405		1.15651		1.04426		0.902942
CL292.Contig2_All	bifunctional aspartokinase/homoserine dehydrogenase, chloroplastic-like	100.13	275.66	38	29	44	21	313.53	42.7	33	49	25	323.31	40.5	30	47	30	0.880062	0.87627	0.871534	1.08789	1.09746	1.08413	1.06671	1.05865	1.08476	1.24416	1.17556e-06	1.22157	1.32294e-05	0.981843	0.0850665
CL2920.Contig1_All	glutathione S-transferase L3-like	27.276	2.5942	58.1	13	30	1	2.1703	63.1	15	32	1	2.1416	55.1	12	31	1	0.77904			1.06723			1.22856			1.36993		1.57702		1.15117
CL2920.Contig2_All	hypothetical protein VITISV_043806	74.071	80.202	33.8	20	22	20	76.389	32.1	18	19	18	82.466	31.8	19	20	19	0.962473	0.979032	0.936704	1.09357	1.06373	1.0301	0.893868	0.93312	1.06675	1.10742	0.00910205	1.00539	0.9634	0.907868	0.150942
CL2922.Contig2_All	vacuolar protein-sorting-associated protein 37 homolog 2	26.823	4.1821	10.7	3	4	3	9.7553	15	4	5	2	8.3535	15	4	4	4	0.341921		0.969807	0.559949		0.979321	2.3707		1.06325	1.17347	0.712047	2.61788	0.262971	2.23089	0.259025
CL2925.Contig2_All	unnamed protein product	30.741	16.981	19.5	6	7	6											1.21451			0.872097			0.832916			0.718064		0.685803		0.955073
CL2928.Contig1_All	elongation factor P	24.476	94.846	55.5	10	16	10	105.23	52.3	9	15	9	76.027	48.2	9	15	9	0.64933	0.657939	0.653945	1.11443	1.11358	1.09151	1.38719	1.35749	1.35001	1.69258	2.88548e-07	2.08784	1.4142e-07	1.23352	4.0231e-05
CL2929.Contig1_All	protein MON2 homolog	56.903	9.2507	12.8	6	7	6	12.92	14.4	7	8	7	5.645	7.1	4	5	4	0.997841	1.06265	1.13412	1.01824	1.01715	0.941707	0.923717	0.84844	0.880127	0.931913	0.196635	0.830238	0.0140013	0.890896	0.0318659
CL293.Contig1_All	uncharacterized protein LOC100249628	58.172	4.9638	4.8	2	2	2	9.1127	6.5	2	2	2	8.2853	4.8	2	2	2		1.06926	1.06419		1.07381	1.01879		0.827371	0.892543	0.980859	0.53397	0.806169	0.0295148	0.821901	0.0509523
CL2930.Contig1_All	hypothetical protein PRUPE_ppa001398mg	34.67	54.406	29.7	7	8	7	44.157	25	6	8	6	47.463	24.7	6	6	6	0.99658	1.05179	1.11732	1.07502	1.032	1.04169	0.943666	0.925186	0.795713	0.994637	0.90591	0.841702	0.0510789	0.84624	0.0372748
CL2932.Contig1_All	protein GPR107-like	49.865	87.433	15.8	6	9	6	75.847	15.8	6	8	6	36.568	15.8	6	8	6	0.947208	1.02377	0.947146	1.19898	1.13337	1.18105	0.880048	0.840627	0.866127	1.20399	0.00383402	0.88646	0.0147184	0.736268	0.000142085
CL2932.Contig2_All	seven transmembrane receptor	35.152	0.96549	2.3	1	1	1						1.2266	2.3	1	1	1	1.00462		0.915527	1.40935		1.75563	0.552589		0.30428	1.6483	0.0534763	0.446252	0.106483	0.270734	0.0516234
CL2933.Contig3_All	regulatory-associated protein of TOR 1-like	149.71						11.01	4.3	6	6	1							1.03476			0.890218			1.0705		0.860311		1.03454		1.20252
CL2933.Contig4_All	regulatory-associated protein of TOR 1-like	149.74	11.523	4.6	5	6	2						13.754	4.5	5	6	5	1.03561		1.02265	0.868906		0.973206	1.09276		0.903854	0.894987	0.187196	0.970051	0.748948	1.08387	0.555129
CL2935.Contig1_All	predicted protein	12.035	20.135	28.4	2	3	2	22.124	28.4	2	4	2	15.319	28.4	2	3	2	1.00949	1.00482	1.12132	1.0299	1.04475	1.04643	0.954854	0.902211	0.785191	0.995366	0.930193	0.842659	0.0641446	0.846582	0.0435985
CL2935.Contig2_All	unnamed protein product	96.753	134.35	19.1	15	26	5	167.58	26.3	18	29	9	237.99	23.8	17	28	7	1.06984	1.11654	1.10642	1.03054	0.96561	0.998786	0.863273	0.866515	0.833776	0.909539	0.014162	0.778535	0.000150482	0.855966	0.00228547
CL2941.Contig1_All	unnamed protein product	85.83	1.1702	3	2	3	2	3.1561	1.9	1	1	1						1.17451	0.927736		0.900941	1.0344		0.869015	1.06088		0.920606	0.625059	0.918016	0.642675	0.997187	0.968544
CL2943.Contig2_All	hypothetical protein VITISV_024248	69.502	10.973	5.8	3	4	3	15.914	7.3	3	3	3						0.966388	0.98722		1.19059	1.18197		0.840412	0.822512		1.21445	0.00334319	0.851207	0.00873078	0.700899	0.00101996
CL2944.Contig2_All	uncharacterized protein LOC100249768	57.422	32.737	18.7	9	10	2	45.292	19.4	9	10	1	1.9257	17.5	8	9	1
CL2944.Contig3_All	uncharacterized protein LOC100249768	55.844	2.4487	17.9	8	9	0	1.8187	20.1	9	10	0	40.423	18.1	8	9	0
CL2945.Contig4_All	3-hydroxyisobutyryl-CoA hydrolase-like protein 3, mitochondrial-like	8.7516	25.844	27.2	1	1	1											0.896153			0.986249			1.15629			1.10054		1.29028		1.17241
CL2946.Contig1_All	hypothetical protein PRUPE_ppa006106mg	47.077	7.2862	7.3	3	3	3	10.035	10.6	4	4	4	11.961	7.3	3	4	3	0.75518	0.821758	0.822024	1.0485	1.02951	1.07728	1.28125	1.20939	1.15916	1.31527	0.00091205	1.52141	0.000488952	1.15672	0.0104412
CL2947.Contig1_All	60S ribosomal protein L23A-like	17.46	1.9466	46.8	9	17	1	1.7251	39.6	7	12	1	2.0384	41.6	7	14	1	1.91287		1.94158	0.498605		0.475465	0.296711		0.282104	0.252713	0.00032744	0.150168	0.000192558	0.594223	0.00440584
CL2947.Contig2_All	hypothetical protein PRUPE_ppa012791mg	17.502	50.143	51	10	18	2	35.681	39.4	7	11	1	82.626	42.6	8	14	2	1.79296			0.572357			0.380589			0.319225		0.212269		0.664951
CL2952.Contig3_All	Serine/threonine-protein kinase AFC2	9.9086						2.0279	13.1	1	1	1
CL2955.Contig2_All	uncharacterized protein LOC100258840	78.922	2.0986	1.6	1	1	1	1.5076	2.6	2	2	2
CL2956.Contig1_All	predicted protein	31.938	8.1622	14.1	5	6	3	20.31	16.9	6	7	3	22.643	16.9	6	7	3	1.23126	1.33925	1.40702	0.886017	0.845845	0.801691	0.807791	0.706359	0.659162	0.636967	0.00074826	0.546398	0.00104624	0.857812	0.0781409
CL2958.Contig1_All	vinorine synthase-like	46.592	4.0473	4.3	2	2	2	3.6678	4.3	2	2	2	4.6415	8	2	2	2	1.60384	1.57807	1.48978	0.422652	0.507394	0.598295	0.799548	0.745729	0.764809	0.32715	0.000394004	0.494486	2.02267e-05	1.5115	0.0145248
CL2958.Contig2_All	predicted protein	48.012						1.6782	1.8	2	2	1
CL2959.Contig1_All	dehydroquinate dehydratase/shikimate:NADP oxidoreductase	55.045	269.26	45.3	22	33	20	252.74	45.5	20	30	18	218.27	43.9	20	30	19	1.48086	1.51607	1.51927	0.859584	0.857974	0.887093	0.536553	0.502688	0.460498	0.576736	2.21753e-06	0.33208	1.64205e-05	0.575793	0.000263426
CL2959.Contig2_All	bifunctional 3-dehydroquinate dehydratase/shikimate dehydrogenase, chloroplastic-like	55.916	105.31	32.4	15	25	13	101.23	38.6	18	27	16	168.61	40.7	16	27	15	1.08834	1.12686	1.09098	1.06645	1.01728	1.03846	0.860815	0.816641	0.854569	0.94435	0.031579	0.765845	0.000179877	0.810976	0.00060983
CL2959.Contig4_All	bifunctional 3-dehydroquinate dehydratase/shikimate dehydrogenase, chloroplastic	57.567	300.28	57.5	24	58	23	323.31	55.2	23	57	22	323.31	55	23	58	22	1.30463	1.29664	1.29817	0.954993	0.974017	0.968943	0.615945	0.66184	0.646223	0.743172	1.13287e-06	0.493406	4.8391e-06	0.66392	4.82687e-05
CL296.Contig1_All	hydrolase, alpha/beta fold family protein	27.841											1.1941	3.1	1	1	1			1.00583			1.05664			0.931316	1.05052		0.925923		0.881394
CL2963.Contig1_All	LOW QUALITY PROTEIN: ATPase 4, plasma membrane-type-like	20.099	64.117	29.3	5	9	3	75.185	36.8	6	9	4	103.11	29.9	6	8	4	1.32072	1.22186	1.25606	0.914765	0.910316	0.87936	0.68005	0.781511	0.785641	0.71195	0.000197139	0.591581	0.000553591	0.830931	0.0185836
CL2963.Contig3_All	ATPase 11, plasma membrane-type	105.18	1.5125	38.6	32	61	3	3.4919	39.8	34	70	4	5.1207	41.9	34	59	4		0.802893	0.668103		1.00808	1.1193		1.25782	1.32341	1.44622	0.0722352	1.75476	0.0272001	1.21334	0.0790606
CL2963.Contig4_All	ATPase 11, plasma membrane-type	105.15	323.31	42.4	35	67	4	323.31	43.6	37	75	5	323.31	44.6	35	62	4	1.3234	1.37183	1.29794	1.01134	0.934147	0.955779	0.595213	0.618157	0.636341	0.726558	0.000366095	0.463219	6.89417e-06	0.637552	0.000123084
CL2964.Contig1_All	prolyl endopeptidase	82.432	178.18	39.3	21	30	13	162.25	33.9	18	29	11	147.48	41.5	23	38	14	1.23201	1.12702	1.10831	0.988787	0.958948	0.981187	0.749226	0.881067	0.907396	0.844718	0.0079345	0.731884	0.00984236	0.866424	0.0715239
CL2966.Contig2_All	unnamed protein product	12.096											2.8089	17.8	2	2	1
CL2967.Contig2_All	uncharacterized protein LOC100266582	23.072	6.329	9.6	2	2	2	3.3606	9.6	2	2	2	4.6095	9.6	2	2	2	1.18976	0.969012	1.13206	0.831137	0.987245	0.932221	0.923459	1.05555	0.893101	0.835838	0.089663	0.872759	0.167535	1.04417	0.580925
CL2967.Contig4_All	plasma membrane H+ ATPase	97.455	12.796	32.5	25	47	6	34.088	35.3	26	48	6	26.779	34	26	44	7	0.565518	0.764988	0.733686	1.12185	1.18048	1.07208	1.35712	1.17065	1.25439	1.63474	0.00713853	1.83227	0.0041169	1.12083	0.0908341
CL2967.Contig5_All	plasma membrane ATPase 4 isoform 1	29.88											-2	33.7	9	15	1			0.327057			0.529443			2.42003	1.61881		7.39941		4.57089
CL2967.Contig6_All	plasma membrane ATPase 4 isoform 1	105.14	90.37	35.4	30	57	13	131.16	38.1	32	57	13	68.3	33.8	29	49	9	0.821917	0.824859	0.823183	1.00402	0.887432	0.979949	1.26431	1.33381	1.27744	1.16253	0.0168181	1.56908	1.05285e-05	1.34972	0.001859
CL2975.Contig1_All	uncharacterized protein LOC100264768	52.406											3.2412	3.5	1	1	1
CL2976.Contig1_All	random slug protein 5	26.709	9.3931	14.9	3	3	3	8.2741	21.7	5	5	5	2.1892	6.8	2	2	2		0.932745			1.20996			0.866203		1.2972		0.928659		0.715893
CL2976.Contig2_All	lipoxygenase	23.193	-2	27	4	10	1
CL298.Contig1_All	glycolate oxidase	33.607	10.484	36.9	10	35	3	12.862	40.4	11	32	2	12.77	36.9	10	34	3	0.987288	0.918413	0.959863	0.979477	0.911279	0.895955	1.08668	1.18382	1.15745	0.972483	0.459264	1.19626	0.00569912	1.23011	0.00521973
CL298.Contig5_All	glycolate oxidase	40.451	119.46	69.8	22	98	0	180.42	72.5	23	96	0
CL298.Contig6_All	glycolate oxidase	40.153	106.93	67.7	21	92	0	146.84	70.4	22	92	0	293.55	71.2	22	99	0
CL2982.Contig1_All	multidrug resistance-associated protein 2, 6 (mrp2, 6), abc-transoprter, putative	15.59						1.7998	8.2	1	1	1
CL2988.Contig2_All	hypothetical protein PRUPE_ppa003320mg	66.269	24.27	4.3	2	3	2	25.246	7.8	3	3	3	42.098	7.5	4	4	4	0.937619	0.913935	1.02546	1.10089	1.09428	0.999482	0.976262	1.01545	0.965934	1.11041	0.0885469	1.02803	0.493749	0.925813	0.0930096
CL2989.Contig2_All	PRA1 family protein A1-like	14.895	1.8202	6.8	1	1	1						2.4306	6.8	1	1	1	1.10375			1.28156			0.555252			1.1611		0.503061		0.433261
CL2991.Contig1_All	protein SUPPRESSOR OF GENE SILENCING 3-like	72.342	111.7	41.5	23	32	4	85.893	36.3	21	29	4	108.8	41	23	32	6	1.1868	1.36088	1.36282	0.941157	0.890003	0.907756	0.787437	0.610876	0.573314	0.7004	0.00189565	0.504188	0.00296466	0.719856	0.0263348
CL2991.Contig2_All	protein SUPPRESSOR OF GENE SILENCING 3-like	57.009	14.952	43.2	20	30	1	45.708	37.7	18	27	1	11.101	37.4	18	29	1	1.66374	1.48278	1.43196	0.853687	0.791884	0.742597	0.25346	0.481259	0.630978	0.521607	0.000428375	0.298286	0.00965	0.571859	0.0842065
CL2992.Contig1_All	vesicle-associated protein 4-2	29.469	10.98	9.8	3	3	2	12.44	12.9	3	3	3	18.764	15.5	4	5	3			1.19983			0.896917			0.838807	0.747538		0.699106		0.935211
CL2994.Contig2_All	signal recognition particle receptor subunit alpha	68.615	1.1225	3.1	2	2	2						5.5005	4.3	3	3	3			1.21862			0.915816			0.792977	0.751521		0.650719		0.865869
CL2996.Contig1_All	asparaginyl-tRNA synthetase, cytoplasmic 1-like	54.94	67.407	33	14	24	12	70.58	33	14	23	12	82.59	31.6	14	22	12	1.02862	1.04863	1.10567	0.991416	0.970591	0.974146	0.932756	0.904072	0.880066	0.922474	0.0236504	0.853588	0.00445287	0.925324	0.0124772
CL2997.Contig1_All	conserved oligomeric Golgi complex subunit 2	75.238	18.964	15.4	9	9	8	50.101	17.5	10	11	10	56.127	16.6	10	11	9	0.855644	1.21439	1.1243	1.06133	1.00159	1.01309	1.13057	0.691084	0.816904	0.962957	0.813513	0.826012	0.324069	0.857787	0.297131
CL2997.Contig3_All	hypothetical protein VITISV_007347	3.2298						-2	33.3	1	1	1							1.10397			0.907787			0.958137		0.822294		0.867901		1.05546
CL2998.Contig4_All	hypothetical protein PRUPE_ppa009146mg	34.779	4.9799	8.9	2	4	1	18.113	12.1	3	4	2	11.366	8.9	2	4	1	0.970019	1.05676	1.02401	1.03192	0.985843	1.00816	1.00645	0.938412	0.958593	0.991848	0.79794	0.951706	0.203578	0.959528	0.165742
CL3.Contig1_All	alpha-mannosidase	27.343	15.526	8.5	2	3	2	21.984	8.5	2	4	2	20.062	12.5	3	5	3	0.944787	0.938292	0.947393	1.18047	1.18437	1.17088	0.880737	0.886093	0.888234	1.24916	9.60804e-07	0.938029	7.45757e-05	0.750925	2.86664e-07
CL3.Contig3_All	hypothetical protein PRUPE_ppa000755mg	114.08	323.31	42	38	71	6	323.31	45.3	41	81	3	323.31	42.4	40	76	4	0.873148	0.793292	0.817067	1.21013	1.14977	1.15967	1.01349	1.11915	1.07752	1.41718	0.000423988	1.29259	0.00317191	0.912087	0.0482617
CL3.Contig4_All	hypothetical protein PRUPE_ppa000755mg	100.68						2.7585	42.9	35	69	0	3.4959	38.8	33	63	0
CL300.Contig2_All	putative arsenical pump-driving ATPase-like	24.057	80.051	27.1	5	8	3	99.981	27.1	5	10	3	104	36	6	8	4	0.477	0.525436	0.505885	1.20395	1.27282	1.13633	1.41569	1.40833	1.46495	2.39545	3.52676e-05	2.84353	4.44959e-06	1.18706	0.00790114
CL3002.Contig1_All	uncharacterized protein LOC100254102	41.46	15.438	11.9	3	5	3	17.488	11.9	3	5	3	15.186	11.6	3	4	3	1.37895	1.38201	1.75711	0.769652	0.75443	0.421999	0.734448	0.755924	0.590348	0.430733	0.0149116	0.460533	0.00229756	1.06918	0.671108
CL3002.Contig2_All	uncharacterized protein LOC101308737	36.153	22.792	6.8	2	2	2	2.0608	2.7	1	1	1						1.14098	1.22635		1.02083	1.07529		0.785494	0.613414		0.885439	0.112097	0.590923	0.0537179	0.667379	0.0826667
CL3008.Contig3_All	uncharacterized protein LOC100255669	18.987	2.9158	10.8	2	2	2	2.6602	10.8	2	2	2	2.2163	4.8	1	1	1	0.986084	1.00092	1.07092	1.03572	0.939796	1.01435	0.980469	1.06319	0.888155	0.977742	0.590926	0.95876	0.487989	0.980585	0.738188
CL3009.Contig3_All	uncharacterized protein LOC100800993	24.915	3.2702	11.1	2	2	1	2.1984	11.1	2	2	1	4.1754	11.1	2	2	1	1.24638	1.26167	1.29613	0.965168	0.956704	1.00628	0.7019	0.692586	0.590513	0.769722	0.000174526	0.521795	0.00032384	0.677901	0.00245507
CL3013.Contig3_All	uncharacterized protein LOC100795497	22.567	12.055	33.5	7	8	6	3.5399	23.4	5	5	4	7.0617	29.9	6	7	5	0.985458	0.981412	0.926131	1.06498	0.996791	1.03648	0.949787	1.02856	1.06133	1.07095	0.0689336	1.0507	0.275599	0.981094	0.63176
CL3013.Contig4_All	Pyridoxine/pyridoxamine 5'-phosphate oxidase 1, chloroplastic	16.86	8.4705	28.2	5	7	4	10.697	33.8	5	6	4	14.181	33.8	6	7	5	0.796966		0.654581	1.01419		0.823093	1.2613		1.65957	1.26574	0.242992	2.01224	0.0543064	1.58978	0.116585
CL3014.Contig2_All	uncharacterized protein LOC100806171	23.282											1.1894	4	1	1	1
CL3014.Contig3_All	uncharacterized protein LOC101268558	40.244						1.6631	4.3	2	2	2
CL3014.Contig5_All	uncharacterized protein LOC100806171	30.24	3.1352	10.5	2	2	2
CL3015.Contig2_All	pyruvate kinase, cytosolic isozyme-like	57.555	186.4	41.9	18	35	4	238.8	45.7	20	35	4	245.13	40.6	18	35	2	1.38862	1.12731	1.25488	0.845128	0.955913	0.888355	0.612779	0.857149	0.720407	0.713214	0.0086879	0.580866	0.0085681	0.814434	0.107765
CL3015.Contig3_All	unnamed protein product	30.926	13.638	60.1	13	26	3	12.433	59.8	13	23	3	31.473	63.6	14	27	4	1.28715	1.2951	1.3393	0.837103	0.89812	0.84078	0.759196	0.76087	0.74617	0.656885	8.39643e-05	0.577894	2.39613e-06	0.879749	0.00564228
CL3015.Contig5_All	pyruvate kinase, cytosolic isozyme-like	57.374	146.88	49.3	21	37	5	241.97	52.9	23	38	5	185.67	53.1	23	42	5	1.26351	1.42462	1.29963	0.885544	0.81859	0.856888	0.770713	0.583331	0.722478	0.642222	0.000496346	0.520725	0.00199137	0.810818	0.0683489
CL3015.Contig6_All	pyruvate kinase, cytosolic isozyme-like	57.729	305.23	56.9	22	38	16	291.74	59.6	24	38	15	323.31	60.7	24	41	16	0.938081	0.909748	0.939477	1.06291	1.07081	1.08221	0.985546	1.02562	0.997871	1.15378	0.000257106	1.07955	0.00831318	0.935666	0.00664376
CL3016.Contig3_All	regulatory-associated protein of TOR 1-like	149.49						2.5468	4.3	6	6	1
CL3022.Contig2_All	uncharacterized protein LOC100267813	17.283	11.333	21.9	2	4	2	12.32	21.9	2	4	2	16.566	21.9	2	4	2	0.727126		0.743562	0.978916		0.96931	1.39445		1.38169	1.3247	0.00188127	1.88765	0.000361548	1.42496	0.000362148
CL3027.Contig1_All	uncharacterized protein LOC100253735	47.258	256.56	54.4	19	31	19	183.45	59.6	18	28	18	205.5	51.5	17	31	17	0.93127	0.919256	0.938241	0.954686	0.913965	0.993089	1.15539	1.17975	1.04567	1.02617	0.363932	1.21229	0.0071284	1.18138	0.0200143
CL303.Contig1_All	kelch repeat-containing protein At3g27220-like	32.611	2.6256	6.1	2	2	2
CL303.Contig2_All	kelch repeat-containing protein At3g27220	47.299											5.1698	5.9	2	2	2
CL3033.Contig1_All	hypothetical protein PRUPE_ppa005238mg	51.095	73.567	26.2	9	16	9	123.33	26.2	9	15	9	87.445	28.5	10	16	10	0.79848	0.767917	0.788702	1.10565	1.12517	1.11878	1.13569	1.13405	1.13317	1.42228	9.78533e-06	1.44491	5.74769e-06	1.01592	0.0382129
CL3036.Contig1_All	golgin candidate 6-like	15.366	4.8267	14.4	1	1	1
CL3041.Contig1_All	uncharacterized protein LOC100266598	15.403	14.448	31.7	5	7	5	17.464	36.6	6	9	6						0.695791	0.510189		0.939021	0.799508		1.55366	1.87677		1.44159	0.165338	2.84452	0.0284923	1.97318	0.0318528
CL3041.Contig2_All	uncharacterized protein LOC100266598	20.314											22.449	29	7	9	7			0.645214			0.940342			1.6303	1.45741		2.52675		1.73373
CL3043.Contig1_All	hypothetical protein PRUPE_ppa011918mg	17.119											2.476	12.2	1	1	1
CL3045.Contig1_All	probable 6-phosphogluconolactonase 1-like	22.868											1.8698	3.8	1	1	1
CL3050.Contig2_All	F-box protein SKIP16-like	49.555	9.7376	10.6	4	4	4	12.68	12.8	5	5	5	11.962	7.7	3	3	3	1.12008	1.18722	1.21091	1.11288	1.07203	0.94237	0.714784	0.689824	0.774971	0.888886	0.097349	0.619514	0.000324727	0.696956	0.00414108
CL3052.Contig3_All	probable inactive receptor kinase At2g26730	70.171	25.117	10.8	6	6	5	23.118	12.1	7	7	6	49.925	12.1	7	7	6	1.09166	1.08565	0.994072	1.05269	1.04048	1.1233	0.840496	0.840892	0.875788	1.01422	0.726866	0.80633	0.00297311	0.795027	0.00112872
CL3053.Contig1_All	proteasome subunit beta type-5	29.339	282.64	41.9	7	19	2	144.08	41.5	8	18	3	219.85	36.7	7	16	2	0.98739	0.990973	1.00301	1.04645	1.05298	1.05675	1.01074	0.93958	0.969643	1.05863	0.000503554	0.979404	0.382534	0.925158	0.0214513
CL3053.Contig2_All	proteasome subunit beta type-5	29.593	16.791	30.9	6	14	1	9.1708	27.6	6	13	1	8.1038	25.7	6	11	1	1.14323		1.04693	0.936846		0.966781	0.872929		0.971808	0.869171	0.0964182	0.842283	0.131276	0.969064	0.617434
CL3055.Contig2_All	zinc finger protein ZPR1 homolog isoform 1	53.917	15.984	17.4	7	7	7	19.05	10.5	5	5	5	26.602	17.2	9	9	9	1.11466	1.10402	1.00473	0.848214	0.910567	0.897238	1.00736	0.955096	1.12764	0.823979	0.00816587	0.958645	0.502003	1.16343	0.0492014
CL306.Contig4_All	pectinesterase 31	35.565	4.9386	11.1	3	5	3	15.568	17.7	3	4	3	5.2242	8.9	2	3	2		0.626065	0.745946		0.897819	0.86935		1.61489	1.48568	1.28801	0.102187	2.25988	0.0137676	1.75454	0.00627895
CL3060.Contig4_All	hypothetical protein PRUPE_ppa002367mg	70.379	5.3719	4.2	3	3	3	4.1702	2.9	2	2	2	5.332	2.9	2	2	2	1.35656	1.39033	1.26691	0.817643	0.760003	0.770973	0.710766	0.729179	0.882679	0.585136	0.000114802	0.57866	0.00171823	0.988932	0.840973
CL3064.Contig3_All	uncharacterized protein LOC100244510	10.443						3.9132	15.9	2	2	2
CL3066.Contig3_All	tetratricopeptide repeat protein 13-like	37.949	4.4625	5.9	2	2	2	3.1738	4.4	1	1	1						1.09745	1.03255		0.867732	0.991107		1.00978	0.96551		0.872695	0.199938	0.927367	0.185212	1.06265	0.465613
CL3066.Contig4_All	unnamed protein product	96.108											6.4809	3.5	2	2	2
CL3067.Contig2_All	predicted protein	40.197											7.7172	23.9	5	6	2			0.852689			1.07367			1.12132	1.25916		1.31504		1.04438
CL3071.Contig1_All	transcription factor bHLH13	68.085						3.4253	1.5	1	1	1
CL3072.Contig2_All	protein EXECUTER 1, chloroplastic	69.686	25.32	10.5	7	8	7	28.343	11.4	8	10	8	19.141	10.6	7	8	7	0.817598	0.780207	0.811609	1.2927	1.32483	1.33394	0.920475	0.922351	0.897983	1.64001	9.06009e-06	1.13754	0.00157849	0.693617	9.03912e-06
CL3079.Contig2_All	probable ADP-ribosylation factor GTPase-activating protein AGD11-like	19.786	4.7634	13.1	2	2	2						5.8348	25	4	4	4	1.09993		1.12086	0.93213		0.890907	0.937006		0.952653	0.820896	0.0150335	0.850896	0.00598444	1.03654	0.272504
CL3079.Contig3_All	catalase	56.92	55.353	61.4	26	91	0	87.353	64.8	27	88	0
CL3079.Contig4_All	catalase	56.829	4.5908	60	26	86	0	3.1677	61.6	26	79	0	323.31	65.2	28	83	0
CL3079.Contig5_All	catalase	56.872											47.202	65.2	28	80	0
CL3079.Contig8_All	catalase	56.824	88.946	60	26	84	1	21.905	58.1	25	76	1	62.925	65.2	28	82	1	0.70146	0.785974		1.03025	0.915646		1.37411	1.37963		1.30822	0.081809	1.85133	0.0083882	1.41515	0.0274101
CL3081.Contig2_All	proteasome subunit beta type-1-like	24.626	181.13	50.2	10	24	10	256.06	50.2	9	20	9	231.33	50.2	10	20	10	1.18387	1.26536	1.19961	1.05954	1.03947	1.04083	0.662637	0.570491	0.709754	0.860506	0.00213696	0.532467	0.000721123	0.618784	0.00171433
CL3082.Contig2_All	uncharacterized protein LOC100262932	68.149	142.31	36.6	20	34	20	188.27	33.1	22	38	22	211.83	35.9	20	33	20	0.508001	0.51898	0.480113	1.14276	1.1496	1.18815	1.50899	1.49614	1.51563	2.30941	5.7025e-06	2.99965	1.25655e-06	1.29888	3.27201e-05
CL3083.Contig2_All	glutathione reductase, cytosolic	53.129	105.03	41.9	14	24	0	130.2	42.7	15	19	0	107.46	37.6	15	22	0
CL3083.Contig3_All	glutathione reductase, cytosolic	53.669	8.9729	38.9	14	20	3	6.9928	34.6	13	16	2	10.531	34.6	15	22	3	1.11491			1.08199			0.755102			0.97047		0.677275		0.697883
CL3083.Contig4_All	glutathione reductase, cytosolic	53.9	193.87	41	18	33	10	200.3	45.8	18	29	9	184.89	36.7	15	23	7	0.998837	0.986081	0.965435	1.03746	0.991392	1.02322	0.995947	1.02867	1.01872	1.03448	0.112951	1.03152	0.0874989	0.997139	0.874559
CL3084.Contig3_All	immediate early response 3-interacting protein 1-like	8.6873	1.6667	14.3	1	1	1											0.998463			1.02874			0.971128			1.03032		0.972623		0.944001
CL3084.Contig4_All	predicted protein	50.699	242.63	37.6	14	28	14	235.51	37.6	14	29	14	217.74	37.6	13	27	13	0.641651	0.62911	0.60697	1.36402	1.35348	1.39039	1.17242	1.15987	1.16485	2.18768	1.71519e-06	1.86243	2.9986e-06	0.851324	4.77289e-05
CL3084.Contig5_All	aspartic proteinase nepenthesin-2	51.117	102.86	17.9	8	16	7	72.621	19.1	8	15	8	78.615	19.1	8	14	7	0.415548	0.342216	0.405024	0.978221	0.94262	0.98473	1.82916	1.94534	1.85565	2.4988	0.000123534	4.84194	1.5631e-05	1.93771	8.7676e-06
CL309.Contig3_All	regulator of nonsense transcripts 1 homolog	79.098	19.239	8.9	6	7	6	34.353	9.7	6	8	6	25.713	10.8	7	8	3	1.28867	1.21819		0.868005	0.883676		0.74898	0.85316		0.698754	0.00672433	0.639102	0.024017	0.91463	0.299217
CL3093.Contig4_All	unnamed protein product	31.31	12.208	13.3	3	4	3	11.614	13.3	3	4	3	16.53	17.3	4	5	4	0.842241	0.796725	0.810728	1.20872	1.12788	1.15461	0.989992	1.13794	1.0341	1.42516	0.000171356	1.29078	0.00458859	0.90571	0.0940477
CL3094.Contig2_All	RNA polymerase-associated protein RTF1, putative	72.865	4.1669	3.2	2	2	2	4.4859	3.2	2	2	2	1.3134	1.2	1	1	1	1.15985		1.17893	1.061		1.03932	0.7165		0.714468	0.898041	0.0146297	0.611844	0.000283816	0.681309	0.000736527
CL3097.Contig2_All	phosphatidylglycerol/phosphatidylinositol transfer protein precursor	16.69	68.843	41.7	3	7	3	81.728	41.7	3	5	3	75.193	41.7	3	6	3	0.713413	0.784604	0.78193	1.3494	1.24293	1.31564	1.02688	0.983946	0.97149	1.71406	0.000166908	1.30806	0.00160042	0.763137	0.000793416
CL31.Contig1_All	hypothetical protein PRUPE_ppa017305mg	55.395	22.395	32.8	12	20	3	28.093	35.8	14	19	3	40.019	33.4	13	18	3	1.52308	1.63495	1.59855	0.782103	0.701276	0.690796	0.575658	0.461331	0.432133	0.457088	6.01649e-05	0.308861	0.000187828	0.675715	0.0138872
CL31.Contig2_All	hypothetical protein PRUPE_ppa017305mg	55.306	54.884	37.2	14	20	0	97.511	40.3	16	22	0	74.729	37.9	15	21	0
CL31.Contig3_All	hypothetical protein PRUPE_ppa007259mg	40.771	227.57	44	13	22	9	173.78	44	13	23	9	227.54	44	13	23	9	0.776896	0.915054	0.799113	1.00057	0.912593	0.993175	1.32631	1.2537	1.28874	1.1667	0.0561215	1.55305	0.00113026	1.33114	0.00104772
CL3100.Contig2_All	peroxidase	37.589	56.533	33.9	9	14	3	72.698	34.8	8	13	3	114.36	39.9	11	18	3	1.28263	1.26232	1.26555	1.11329	1.09967	1.11682	0.515612	0.559465	0.554388	0.873845	3.90539e-05	0.427625	5.45578e-06	0.48936	1.07884e-05
CL3100.Contig3_All	peroxidase	38.143	2.8269	23.1	7	11	1	5.0948	24	6	10	1	6.4202	29.1	9	15	1	1.05808	1.03032	1.02089	1.11401	1.19453	1.14534	0.798011	0.750806	0.815678	1.11083	0.0102831	0.760462	0.000529697	0.684589	0.000291806
CL3102.Contig2_All	uncharacterized protein LOC100249441	7.9853	4.7682	16.9	1	1	1	4.2589	16.9	1	1	1	6.6584	16.9	1	1	1	1.07551	1.06921	1.10172	1.09047	1.12122	1.10795	0.799645	0.776695	0.745841	1.02255	0.141366	0.715301	0.000111517	0.699526	7.99647e-05
CL3109.Contig1_All	uncharacterized protein LOC100800792	15.2	11.105	23.3	2	2	2											1.31277			0.943315			0.635003			0.718569		0.483713		0.673161
CL3109.Contig2_All	uncharacterized protein LOC100800792	13.535						7.8535	17.3	1	1	1	3.4937	17.3	1	1	1		0.971635			0.988835			1.0503		1.0177		1.08096		1.06215
CL311.Contig1_All	cation efflux protein/ zinc transporter, putative	43.463	3.9999	5.5	2	2	2	4.3276	5.5	2	2	2
CL3110.Contig2_All	unnamed protein product	37.687	43.681	22	6	7	6	34.134	22.8	7	9	7	32.511	22.8	7	9	7	0.490032	0.521729	0.550687	1.2683	1.23959	1.30856	1.43931	1.41943	1.32142	2.44261	1.77682e-05	2.6754	2.12983e-05	1.0953	0.0422501
CL3115.Contig1_All	unnamed protein product	8.2307	8.6919	16.2	1	1	1	8.9447	16.2	1	1	1	5.3171	16.2	1	1	1	0.673244	0.731532	0.767966	0.979072	0.937963	0.972985	1.46769	1.42934	1.34456	1.33013	0.00214362	1.95218	0.000133568	1.46767	0.000194551
CL3117.Contig3_All	photosystem II 10 kDa polypeptide, chloroplastic	14.117	51.653	23.4	3	11	1	39.67	23.4	3	9	1	92.012	23.4	3	13	1	0.596073	0.589971	0.603044	0.78692	0.801279	0.791115	1.77988	1.73508	1.76396	1.3299	4.28231e-06	2.95062	4.01563e-08	2.21868	1.06164e-07
CL3117.Contig4_All	chloroplast photosystem II 10 kDa protein	8.6585	1.0011	31.4	3	5	1						-2	31.4	3	7	1
CL3118.Contig1_All	cystathionine gamma synthase	57.71	191.83	32.8	14	22	4	205.3	31.1	13	21	4	209.29	36.2	15	23	5	1.03738	1.0478	1.02679	1.30611	1.144	1.2207	0.619202	0.745795	0.681375	1.17958	0.0133685	0.657581	0.00144907	0.557471	0.000887298
CL3118.Contig2_All	cystathionine gamma synthase	57.641	24.653	33	14	21	4	8.3905	24.6	11	18	2	11.047	29.6	13	19	3	1.02024	1.04013	1.02505	1.07363	1.07223	1.07358	0.915665	0.868444	0.886994	1.04344	0.00187116	0.865718	0.000928482	0.829679	0.000263754
CL3118.Contig3_All	Chain A, Cystathionine Gamma-Synthase From Nicotiana Tabacum >gi|5822271|pdb|1QGN|B Chain B, Cystathionine Gamma-Synthase From Nicotiana Tabacum >gi|5822272|pdb|1QGN|C Chain C, Cystathionine Gamma-Synthase From Nicotiana Tabacum >gi|5822273|pdb|1QGN|D Chain D, Cystathionine Gamma-Synthase From Nicotiana Tabacum >gi|5822274|pdb|1QGN|E Chain E, Cystathionine Gamma-Synthase From Nicotiana Tabacum >g…	14.29	8.0119	28.1	3	6	3	17.564	28.1	3	4	3	8.1434	13.3	2	2	2	0.956005	0.985167	0.902417	0.926261	1.10043	1.11242	1.1394	0.974702	1.01212	1.10393	0.211505	1.09939	0.157247	0.995892	0.971211
CL3120.Contig1_All	thioredoxin M4, chloroplastic-like	20.472	10.01	26.5	5	19	2	12.12	26.5	5	21	2	17.194	27	6	20	2	0.687086	0.602823	0.680236	0.949737	0.991931	0.985727	1.48044	1.53726	1.44799	1.48588	0.000843968	2.26668	5.5909e-05	1.52548	4.43296e-05
CL3120.Contig2_All	thioredoxin M4, chloroplastic-like	15.718	38.296	35	5	26	2	29.724	35	5	27	2	44.346	35.7	6	26	2	0.709223	0.754463	0.725076	0.957306	0.981642	0.979174	1.44213	1.35159	1.41895	1.33323	0.000129459	1.92468	1.61354e-05	1.44362	6.368e-05
CL3124.Contig3_All	unknown	18.796	2.4004	9.9	2	2	2	2.7534	9.9	2	2	2	3.8297	14.9	3	3	3	1.03722	1.10652	0.989823	1.15109	1.11773	1.0325	0.78648	0.729982	1.02832	1.05353	0.318463	0.812105	0.115777	0.770839	0.0681984
CL3125.Contig2_All	protein TOPLESS	124.93	127.64	30.1	30	36	1	5.2786	25.4	26	32	0	111.36	22.7	24	29	1	1.15607		1.14078	1.00444		0.99716	0.782606		0.811575	0.871451	0.00302515	0.694072	0.00279503	0.796455	0.00655762
CL3125.Contig3_All	hypothetical protein PRUPE_ppa000478mg	125.71	10.975	27.2	27	35	1	154.05	27.3	27	35	2	12.728	23.2	24	30	2		0.939936			0.97116			1.11207		1.03322		1.18313		1.14509
CL3126.Contig3_All	uncharacterized protein LOC100854331	9.3412	5.6314	32.9	3	3	3	5.152	24.1	2	2	2	3.0305	29.1	2	2	2	0.637788	0.573637		0.632544	0.703443		1.88941	1.89381		1.10282	0.322064	3.12295	0.00215517	2.83178	0.00258829
CL313.Contig3_All	26S proteasome non-ATPase regulatory subunit 2 1A	97.968	312.07	43.3	29	56	6	260.64	42.6	29	53	5	323.31	54.3	35	59	7	1.06824	1.12266	1.13261	1.06032	0.975362	1.01332	0.776003	0.796694	0.807319	0.917404	0.0459678	0.716115	0.000102556	0.780588	0.000766385
CL3130.Contig3_All	5&apos;-3&apos; exoribonuclease 3-like	126.66	13.257	8.6	10	12	10	25.208	8.7	8	11	8	16.2	8.1	9	10	9	1.21452	1.20275	1.15788	0.869872	0.798174	0.848962	0.841701	0.884185	0.840346	0.704029	0.00028289	0.717798	0.000115982	1.01956	0.553514
CL3131.Contig1_All	unnamed protein product	14.551						159.51	48.5	6	10	6	100.38	43.2	5	9	5		0.998592	0.942006		1.19085	1.14121		0.837829	0.937038	1.20172	0.036445	0.914598	0.288295	0.761073	0.0444643
CL3131.Contig3_All	glutaredoxin-C4-like	10.061	198.87	53.8	4	9	4											0.968046			1.1908			0.864328			1.23011		0.892859		0.725838
CL3135.Contig2_All	DNA polymerase epsilon subunit 2-like	59.701	2.8682	3.6	2	2	2	2.5848	4.9	2	2	2	2.1428	1.5	1	1	1
CL3137.Contig1_All	ABC transporter D family member 2, chloroplastic-like	65.375	30.119	7.1	3	3	3	32.918	7.6	3	3	3	26.894	4.8	2	2	2	0.543009	0.467935	0.618429	1.08012	1.10344	1.04064	1.53622	1.6086	1.47536	1.9788	0.00111853	2.83556	0.000241118	1.43297	0.000288512
CL3139.Contig1_All	phosphate carrier protein, mitochondrial	17.314	4.9358	26.6	5	9	3	5.9469	29.7	5	9	4	13.329	41.8	7	11	5	0.458444	0.444751	0.542503	0.922135	0.894799	0.975612	1.82166	1.86325	1.64838	1.93162	0.000582999	3.68908	5.50952e-05	1.90983	0.000141237
CL3139.Contig2_All	phosphate carrier protein, mitochondrial-like	39.632	4.0424	33.5	11	27	2	4.6326	26.2	9	26	2	4.7738	28.6	11	25	2	1.02566	1.01926	1.03609	0.965286	0.960913	0.937404	1.00246	1.0158	1.01806	0.929437	0.00205439	0.985496	0.0975848	1.06031	0.00471635
CL3139.Contig3_All	mitochondrial phosphate carrier protein, putative	39.206	8.2736	35.9	12	29	0	13.468	28.5	10	27	0	11.657	31	12	28	0
CL3141.Contig4_All	maf-like protein DDB_G0281937-like isoform 2	20.849	5.2071	11.1	2	3	2	5.7806	11.1	2	3	2	5.0851	11.1	2	3	2		0.68712	0.78274		1.02011	0.940359		1.40147	1.35946	1.33378	0.0638225	1.87836	0.011006	1.4083	0.0156627
CL3143.Contig2_All	protein arginine n-methyltransferase, putative	60.033	60.539	17.5	7	11	7	73.207	23.5	9	12	9						1.09251	1.13266		0.989565	0.948856		0.927745	0.870989		0.871136	0.0379826	0.808359	0.0279029	0.927937	0.186256
CL3144.Contig2_All	ribonuclease 3-like protein 2-like	24.863	4.0735	12.8	2	3	2	2.408	5	1	2	1	1.4543	5	1	2	1	0.84176	0.911851	0.848905	1.21139	1.26928	1.21488	0.987775	0.830964	0.974986	1.41999	0.0002865	1.07347	0.32486	0.755971	0.0080096
CL3147.Contig1_All	ATP-citrate synthase, putative	38.798	17.338	22.2	6	8	5	49.613	18	4	5	4	23.916	12.6	5	7	4	1.48537	1.1478	1.80353	0.659575	0.817526	0.564521	0.705635	0.99549	0.374314	0.460167	0.010386	0.467789	0.0598832	1.01656	0.88097
CL3147.Contig2_All	ATP-citrate synthase, putative	26.258	5.6454	9.7	2	3	1	5.9186	9.7	2	3	1	5.4255	9.7	2	3	1			1.26174			0.838806			0.816936	0.664799		0.647466		0.973928
CL3147.Contig3_All	ATP-citrate synthase	46.514											90.689	27.9	8	11	6			0.997543			1.11462			0.914697	1.11736		0.916949		0.820638
CL3154.Contig1_All	uncharacterized protein LOC100267814 isoform 1	79.466	78.79	17.4	11	16	1	68.26	21.9	12	15	1	83.412	16.3	10	13	1	0.591639	0.605759	0.633955	1.15352	1.14373	1.10162	1.39087	1.37915	1.38882	1.85593	1.51324e-05	2.27091	2.30087e-06	1.2236	0.00014899
CL3154.Contig6_All	conserved oligomeric Golgi complex subunit 3-like	25.658	11.071	11.9	3	4	3	12.805	16.7	4	6	4	14.59	11.9	3	5	3	1.24293	1.19242	1.19475	1.04961	1.11356	1.10725	0.634419	0.615089	0.601189	0.900916	0.0107614	0.50982	5.24359e-06	0.56589	2.01822e-05
CL3158.Contig3_All	phototropin-2	113.84	19.706	6.5	7	9	6											0.77448			1.06301			1.24283			1.37255		1.60473		1.16916
CL3158.Contig5_All	phototropin-2	78.706						4.5414	5.3	4	5	3	48.415	14.6	9	10	8		0.997483	0.832683		0.860283	1.09685		1.15294	1.12366	1.06937	0.714407	1.24393	0.135078	1.16323	0.323965
CL3159.Contig1_All	probable cinnamyl alcohol dehydrogenase 1-like	39.768	12.132	21.5	7	10	0	16.163	24.6	7	9	0	42.634	29.6	9	12	0
CL3159.Contig2_All	probable cinnamyl alcohol dehydrogenase 1-like	37.164	21.835	30	8	12	0	32.4	33.2	9	12	0
CL3159.Contig3_All	probable cinnamyl alcohol dehydrogenase 1-like	37.929	36.936	32.2	9	13	0	84.828	44	12	15	1	78.386	37.1	11	14	1
CL3159.Contig4_All	probable cinnamyl alcohol dehydrogenase 1-like	40.227	2.75	21.4	7	11	1						31.648	28.8	9	14	2	0.738701		0.662518	0.88189		0.871912	1.48324		1.5964	1.25163	0.0539657	2.19783	0.00686996	1.75598	0.00434685
CL3161.Contig2_All	UDP-glycosyltransferase 88A1-like	47.437	41.075	16.5	5	6	5	57.956	20.6	5	6	5	58.174	13.2	4	5	4	0.722343	0.834457	0.765832	0.961282	0.959725	0.970455	1.40498	1.26691	1.35095	1.24491	0.00628828	1.73202	0.000439012	1.39128	0.000409359
CL3163.Contig2_All	hypothetical protein PRUPE_ppa000959mg	33.726	4.0113	6.9	1	1	1	2.9015	6.9	1	1	1						0.884146	0.98592		1.12807	1.08737		1.01981	0.925521		1.18469	0.0970891	1.04025	0.640308	0.878078	0.127447
CL3166.Contig2_All	phosphatidylinositol synthase, putative	25.605	4.1053	14.3	2	2	2	5.8212	9.8	2	2	2	6.1285	9.8	2	2	2	1.19222	1.22223	1.10121	0.959871	1.02351	0.956938	0.781384	0.674403	0.908548	0.836352	0.00966883	0.672516	0.0116805	0.804107	0.0644255
CL3167.Contig2_All	calcium-binding allergen Ole e 8-like	18.14	104.38	47.9	6	11	6	63.134	47.9	6	12	6	121.65	47.9	6	12	6	1.32006	1.23361	1.30742	0.946854	0.971612	0.959797	0.668845	0.755057	0.669105	0.745454	0.000197351	0.542077	0.0001759	0.727177	0.00145528
CL3170.Contig4_All	zinc finger CCCH domain-containing protein 53-like	76.667	11.378	6.1	4	6	4	18.843	7.3	5	7	5	12.737	6.1	4	6	4	1.74055	1.3653	1.74633	0.583678	0.822186	0.576661	0.439785	0.6905	0.439088	0.408584	0.0031389	0.323436	0.00259508	0.791603	0.270054
CL3171.Contig1_All	predicted protein	50.69	137.89	41.3	14	23	14	94.393	41.5	15	22	15	108.51	35.8	14	23	14	0.903915	0.925236	0.946566	0.809212	0.863095	0.835081	1.33823	1.15654	1.20822	0.90333	0.0112396	1.33407	0.00318093	1.47683	0.00117711
CL3171.Contig4_All	biotin protein ligase, putative	8.6607	2.762	13.5	1	2	1	4.2514	13.5	1	1	1	3.2413	13.5	1	1	1	0.981812	0.985408	0.973683	0.975902	1.00783	1.02146	1.05074	1.01135	1.01277	1.02186	0.199998	1.04555	0.0269082	1.02318	0.281167
CL3174.Contig1_All	uncharacterized protein LOC100247161	37.407	7.3443	27.3	8	12	1						12.291	26.7	7	11	1
CL3174.Contig3_All	uncharacterized protein LOC100247161	38.071	93.498	39.2	11	18	3	94.243	40.7	11	18	3	92.103	35.1	10	18	4	0.77611	0.857879	0.763162	1.00399	1.04351	1.07174	1.3007	1.14557	1.24515	1.30123	0.00301924	1.53992	0.00116382	1.18344	0.0160635
CL3175.Contig1_All	translation initiation factor if-3, putative	31.233	125.36	36.4	10	13	10	112.46	40	11	13	1						0.730385	0.638434		1.61379	1.67709		0.663225	0.764124		2.40417	0.00627344	1.04276	0.711458	0.433729	0.00758567
CL3175.Contig2_All	translation initiation factor if-3, putative	30.617											92.854	33.1	9	11	1			0.75287			1.53972			0.757124	2.04513		1.00565		0.491729
CL3177.Contig1_All	hypothetical protein PRUPE_ppa003254mg	67.431	83.462	17.7	10	18	5	102.68	19	11	19	5	89.819	19	11	20	5	1.2892	1.25778	1.27706	1.0154	1.01828	0.994969	0.644213	0.650118	0.636232	0.792002	2.20253e-05	0.504849	2.26516e-07	0.637434	1.24082e-06
CL3177.Contig4_All	hypothetical protein PRUPE_ppa003254mg	40.297	9.9754	21.3	7	13	3	22.125	25.6	8	15	3	15.753	23.6	8	14	3	1.26885	1.08405	1.18133	0.911826	0.970062	0.985394	0.728769	0.91841	0.835637	0.811288	0.0155088	0.702505	0.0118446	0.865913	0.106364
CL318.Contig7_All	hypothetical protein PRUPE_ppa007643mg	33.222	36.023	38	10	23	4	88.663	49.5	13	26	6	45.497	48.1	13	21	6	0.696821	0.673302	0.725653	1.02591	0.948571	0.982712	1.3851	1.51125	1.39167	1.41102	0.000389923	2.04603	3.62605e-05	1.45004	0.00051238
CL3183.Contig2_All	uncharacterized protein LOC100259445	33.083	143.23	69.4	23	49	21	204.68	69.4	21	41	19	183.03	69.4	24	46	22	1.21469	1.2403	1.22623	1.15532	1.13588	1.15083	0.534199	0.534729	0.518341	0.935024	0.00105958	0.43118	2.36846e-07	0.461144	2.84981e-07
CL3183.Contig3_All	hypothetical protein POPTRDRAFT_712066	15.238	12.261	12.5	2	7	2	16.335	12.5	2	8	2	44.768	35.4	3	8	3	0.382337	0.408992	0.405306	0.769935	0.775781	0.750528	2.08931	2.0503	2.06994	1.91892	9.81532e-06	5.18917	1.84233e-07	2.70422	1.03156e-07
CL3183.Contig4_All	uncharacterized protein LOC100259445	30.193	48.737	53.1	14	24	12	103.37	55.7	16	26	14	76.2	48.4	15	22	13	1.19156	1.24135	1.21334	1.16641	1.16033	1.19382	0.564663	0.519029	0.501923	0.965529	0.0761107	0.434862	2.29227e-05	0.450387	2.47226e-05
CL3184.Contig2_All	putative ERD6-like transporter	25.057	29.35	15.8	3	5	3											0.883279			0.880191			1.28811			0.996504		1.45833		1.46345
CL3184.Contig3_All	sugar transporter ERD6-like 6	50.998						22.715	6.6	3	3	3	14.837	12.3	5	5	5		0.800227	0.831257		0.825678	1.12202		1.45665	1.0986	1.19382	0.395949	1.56621	0.0910199	1.31193	0.319955
CL3185.Contig3_All	UDP-glucuronic acid/UDP-N-acetylgalactosamine transporter, putative	30.214	3.3487	7.2	2	2	2	4.0702	4.3	1	1	1	3.5225	4.3	1	1	1		1.33662	1.30344		0.82521	0.907758		0.731996	0.686261	0.656413	0.0133732	0.537207	0.00308558	0.818398	0.0739151
CL3185.Contig5_All	UDP-glucuronic acid/UDP-N-acetylgalactosamine transporter, putative	30.399											2.1323	3.6	1	1	1			1.18488			0.948898			0.803376	0.800841		0.678024		0.846641
CL3187.Contig2_All	GAGA-binding transcriptional activator	34.29						2.3633	7.8	2	2	2	1.3168	7.2	1	1	1
CL3193.Contig1_All	unnamed protein product	49.338						116.28	22.8	8	9	3							1.16056			1.086			0.750359		0.935753		0.646546		0.690937
CL3193.Contig5_All	polypyrimidine tract-binding protein homolog 3 isoform 1	49.586	127.9	29.5	10	12	5						96.169	29.5	10	11	6	1.10668		1.13558	1.10551		1.05265	0.768695		0.731888	0.962494	0.299311	0.669227	0.00472207	0.695305	0.00897921
CL3195.Contig1_All	uncharacterized protein LOC100261025	20.651						9.7106	6.8	1	1	1	6.0198	6.8	1	1	1
CL3195.Contig2_All	uncharacterized protein LOC100261025	33.682	10.182	12.9	3	4	3	5.8633	12.9	3	4	3	9.0158	12.9	3	4	3	1.29734	1.20628	1.32465	0.90637	0.907056	0.913401	0.71338	0.820601	0.672263	0.712286	0.000287071	0.576302	0.00107578	0.809088	0.0219518
CL3198.Contig2_All	protein FRIGIDA-like isoform 1	25.351	26.735	32.8	5	5	1	90.36	20.5	4	5	1	8.1388	21	5	6	1		0.945634			1.18314			0.877489		1.25116		0.927937		0.741663
CL3198.Contig3_All	protein FRIGIDA-like isoform 1	63.918						1.48	12.3	8	10	1
CL3198.Contig4_All	protein FRIGIDA-like isoform 1	64.163	98.384	22.7	11	16	0	18.098	13.6	9	11	0	57.584	19.4	12	18	2			1.12877			1.09285			0.725267	0.968177		0.642529		0.663649
CL32.Contig1_All	small GTPase	22.249	73.4	52	9	16	6	36.129	37.4	7	14	4	64.421	33.8	6	14	4	1.07419	1.01991	1.01214	1.01267	1.03655	1.01568	0.903611	0.933959	0.939926	0.986692	0.54964	0.894166	0.00748308	0.906226	0.00228718
CL32.Contig10_All	predicted protein	22.663	1.4936	51.7	9	16	1											1.11428			1.00567			0.838215			0.902527		0.75225		0.833493
CL32.Contig3_All	predicted protein	20.89											1.833	49.5	7	13	1			1.14869			0.918785			0.884901	0.799856		0.770358		0.963121
CL32.Contig5_All	predicted protein	22.406	1.0978	65	10	17	1	3.4165	65	10	18	1							1.24745			0.913347			0.758216		0.732172		0.607814		0.830152
CL32.Contig7_All	predicted protein	21.303						81.903	48.1	7	13	1	114.46	57.1	8	14	2			1.1128			0.911586			0.941435	0.819184		0.846007		1.03274
CL3201.Contig3_All	uncharacterized protein LOC100242198	62.508	4.1762	16.1	9	10	1						3.263	16.1	9	10	1	1.05149		1.01151	0.960721		0.959369	0.972178		1.02793	0.930726	0.0661849	0.969516	0.455723	1.04168	0.284128
CL3203.Contig1_All	uncharacterized protein LOC101256569	19.764	3.2393	6.8	1	1	1	3.0414	6.8	1	1	1	4.5203	15.9	3	3	2	1.30017	1.31086	1.23543	0.892544	0.880431	0.872689	0.706882	0.707719	0.816375	0.687819	4.50307e-05	0.580008	0.000438346	0.843257	0.0231616
CL3203.Contig2_All	uncharacterized protein LOC101258553	20.272	3.5698	11	2	2	2	1.5437	5	1	1	1	7.0001	9.9	2	2	1	1.17012		1.22412	0.818152		0.835405	0.964206		0.871753	0.690639	0.00448358	0.766823	0.0403457	1.11031	0.182223
CL3205.Contig2_All	hypothetical protein PRUPE_ppa001473mg	90.001	134.07	26	16	25	16	113.59	20.7	14	22	14	83.881	23.7	16	22	16	0.873826	0.854658	0.857281	1.14599	1.08012	1.13522	0.99627	1.04835	1.00052	1.29994	0.000182045	1.17766	0.000772819	0.905935	0.0158826
CL3207.Contig1_All	60S ribosomal protein L6, putative	26.077	27.317	35.8	10	23	6	39.793	41.8	11	24	6	25.367	35.8	11	22	6	1.82879	1.77648	1.70756	0.515308	0.556532	0.606666	0.422557	0.403697	0.484753	0.315934	2.28732e-05	0.246762	1.79394e-05	0.781056	0.0266967
CL3207.Contig2_All	hypothetical protein PRUPE_ppa010844mg	24.304	40.887	46.3	12	21	3	38.915	39.4	10	20	1	89.798	46.3	13	25	3	1.67931	1.73366	1.60095	0.668075	0.60336	0.682088	0.432269	0.432683	0.52372	0.389621	2.90148e-05	0.276964	4.55077e-05	0.710856	0.00976811
CL3209.Contig1_All	unnamed protein product	36.249	2.4467	10.7	3	6	1						4.4388	18	5	6	2	0.779001		0.844223	1.06566		1.10645	1.23031		1.09767	1.33815	0.0223353	1.43417	0.0356261	1.07176	0.375831
CL321.Contig4_All	uncharacterized protein LOC100252311	101.19						3.5706	1.9	2	3	2	4.014	2.9	3	3	3		1.05454	1.12612		0.957193	0.859769		0.972087	0.978904	0.833218	0.100338	0.89468	0.078566	1.07377	0.309523
CL321.Contig6_All	predicted protein	17.605	5.0128	11.6	2	2	2											1.07918			1.01933			0.871297			0.94454		0.807366		0.854772
CL3210.Contig1_All	uncharacterized protein LOC100260886 isoform 2	32.41	176.4	47.2	13	17	10	168.61	40.7	11	16	8	148.37	40	9	15	6	1.36182	1.48194	1.52339	0.804145	0.760319	0.752618	0.711019	0.651109	0.567595	0.53057	8.87385e-05	0.441872	0.000371933	0.832825	0.0530861
CL3210.Contig2_All	uncharacterized protein LOC100260886 isoform 2	25.351	19.885	25.3	5	5	3	25.51	25.3	5	5	3	17.719	20.7	4	4	2	1.66807	1.78184	1.76761	0.657983	0.580262	0.592576	0.487549	0.392267	0.393071	0.350899	1.85411e-05	0.243964	4.65926e-05	0.695255	0.0109764
CL3211.Contig1_All	unnamed protein product	26.502	47.571	29.6	7	10	6	57.408	26.4	6	8	5	97.44	29.6	7	11	6	0.592114	0.580741	0.54183	1.10106	1.13663	1.1105	1.33259	1.39142	1.40963	1.95265	1.96063e-05	2.41073	1.01858e-05	1.23459	0.000414319
CL3213.Contig1_All	unknown	24.777	3.7732	10.2	2	2	1	11.405	18.7	3	4	1	5.4714	19.1	3	4	1		0.855964	0.832025		0.989966	0.931781		1.20546	1.30164	1.13848	0.0608219	1.48526	0.0105627	1.30459	0.0322497
CL3213.Contig3_All	predicted protein	24.137	9.75	19.8	3	4	2						18.986	31.3	5	6	3	0.915042		0.864127	0.96453		0.820323	1.15396		1.37754	1.0032	0.997324	1.42286	0.0642668	1.41833	0.100753
CL3214.Contig3_All	eukaryotic translation initiation factor 2 subunit 3-like	50.757	2.5875	34.5	15	22	1	3.1766	29.3	13	19	0	92.995	34.3	15	22	1	1.11423		1.11064	0.899114		0.942668	0.9531		0.911026	0.827814	0.0153331	0.837857	0.0159306	1.01213	0.747161
CL3215.Contig1_All	pyruvate decarboxylase 2	65.267	89.016	22.1	11	20	7	96.75	19.1	10	22	6	103.46	20.9	11	22	7	1.07625	1.46937	1.44031	0.930973	0.840202	0.848111	0.942993	0.558001	0.586151	0.657133	0.017751	0.523628	0.0269312	0.796838	0.208604
CL3215.Contig3_All	uncharacterized protein LOC100256371	59.675	18.764	13.2	6	6	4	33.362	10.2	5	6	4	23.585	9.2	4	4	3	0.851023	0.817796	0.731097	0.976564	1.13341	0.959438	1.22821	1.10354	1.40924	1.27897	0.0244936	1.5588	0.00633302	1.21879	0.0910797
CL3217.Contig2_All	probable peptide/nitrate transporter At5g13400	71.068	10.156	6.8	4	5	2	3.7043	4.8	3	4	3	10.424	6.8	4	6	4		0.802411	0.846096		1.10613	1.15644		1.15354	1.0415	1.37249	0.0117246	1.33153	0.0383492	0.970155	0.630259
CL3219.Contig2_All	unnamed protein product	17.902	38.12	14.3	2	5	2	71.832	14.3	2	4	2	5.7844	14.3	2	3	2	0.801132	0.764311	0.808918	0.996895	1.02996	1.04161	1.26939	1.28944	1.21136	1.29233	0.000304126	1.58787	5.58713e-05	1.22869	0.000851682
CL3221.Contig1_All	arogenate dehydratase/prephenate dehydratase 6, chloroplastic	45.978	33.284	21.7	7	7	7	42.912	23.6	7	7	7	135.84	31.9	10	11	10	1.34755	1.32238	1.47629	0.835582	0.872642	0.851722	0.703706	0.70048	0.714291	0.617415	0.000185947	0.510941	4.13716e-05	0.827548	0.000167411
CL3225.Contig2_All	hypothetical protein PRUPE_ppa001849mg	86.38	7.324	6.8	4	4	4	5.1443	4.5	3	3	3	7.6418	4.8	3	3	3	0.566918	1.01222		1.05667	0.945576		1.52892	1.04173		1.26794	0.446628	1.62788	0.279705	1.28388	0.36341
CL3226.Contig1_All	uncharacterized protein LOC101261448	40.262	5.2824	5.4	2	5	2	8.3914	5.4	2	4	2	7.4573	5.4	2	5	2	1.00105	1.09388	1.19248	0.957744	0.904376	0.945066	1.04411	0.975429	0.784503	0.85392	0.0434662	0.852963	0.176626	0.99888	0.931229
CL323.Contig3_All	biotin carboxyl carrier protein of acetyl-CoA carboxylase-like	31.095	1.1563	12	4	6	2	-2	8.2	3	7	1
CL3232.Contig3_All	isoleucyl-tRNA synthetase-like	50.993	12.841	12.9	6	6	6	18.39	13.3	7	8	7	7.7148	8.7	4	5	4	0.61611	0.638028	0.72202	1.28718	1.2032	1.20999	1.21351	1.21965	1.1759	1.87251	0.000283101	1.8263	0.000257263	0.975324	0.370447
CL3233.Contig1_All	predicted protein	28.553						2.2804	6.9	1	1	1
CL3234.Contig2_All	hypothetical protein PRUPE_ppa018145mg	10.152	8.0377	48	5	13	3	9.0437	48	5	12	3	11.189	48	5	13	3	1.40058	1.49368	1.33398	0.673612	0.395227	0.694943	0.806013	0.97987	0.873019	0.417143	0.008269	0.628844	0.00205902	1.5075	0.0841157
CL3234.Contig4_All	hypothetical protein PRUPE_ppa018145mg	20.262	39.701	40.4	8	22	3	52.633	36.8	7	25	2	45.186	40.4	8	22	3	1.12803	1.28146	1.25969	0.955639	0.943308	0.842443	0.85193	0.679555	0.788255	0.747141	0.00672904	0.632223	0.00398427	0.846191	0.0935198
CL3236.Contig2_All	uncharacterized protein LOC100261856	54.332	4.5182	2.8	1	1	1	2.0443	1.8	1	1	1	2.2701	1.8	1	1	1	1.22311			1.01418			0.680774			0.829179		0.556591		0.671255
CL3237.Contig1_All	hypothetical protein PRUPE_ppa019310mg	24.298	0.97147	3.2	1	1	1
CL3237.Contig2_All	prenyl transferase-like	46.079	14.643	9.5	4	5	3	27.346	9.5	4	5	3	21.007	9.5	4	5	3	1.00841	0.695667		0.955953	1.15697		1.03601	1.24343		1.23993	0.389313	1.33764	0.27955	1.07881	0.621954
CL3239.Contig2_All	NADH-cytochrome b5 reductase-like protein	36.214	14.417	37.9	10	20	1						150.93	41.6	12	18	2	0.879604			0.935052			1.234			1.06304		1.40291		1.31972
CL3239.Contig3_All	hypothetical protein PRUPE_ppa002096mg	77.782	85.448	13.8	8	8	6	18.77	9.9	6	6	2	39.722	8.4	7	7	5	1.31624		1.72711	0.844202		0.621519	0.7072		0.417113	0.481616	0.0698828	0.369433	0.0751378	0.767071	0.444995
CL3242.Contig2_All	N-alpha-acetyltransferase 15, NatA auxiliary subunit	102.56	28.554	28.4	22	31	4	24.268	23.4	20	29	3	16.555	26.4	21	30	3	1.06921	1.24186	1.17358	1.0166	0.967728	1.07689	0.887834	0.707565	0.681444	0.878487	0.0739017	0.653393	0.00996729	0.743771	0.0266842
CL3242.Contig3_All	NMDA receptor-regulated protein, putative	103.12	90.613	30.6	25	32	9	118.02	26.8	26	34	10	114.43	29.2	26	35	9	1.23055	1.22227	1.30229	1.0102	1.00085	0.991581	0.674924	0.699378	0.597906	0.799614	0.000428032	0.525207	0.000233282	0.656826	0.000900544
CL3243.Contig5_All	calcium-transporting ATPase 8, plasma membrane-type-like	57.945	7.0803	18.7	7	9	4	34.861	15.2	5	7	4						0.977494	0.977448		1.20179	1.19073		0.800132	0.806352		1.22383	0.000522889	0.821755	0.000388826	0.671461	0.000229002
CL3243.Contig6_All	autoinhibited calcium ATPase	10.647	9.4911	38.6	2	2	2	2.3345	15.8	1	1	1	9.64	32.7	2	3	1			0.924498			1.10545			0.989562	1.19573		1.07038		0.895165
CL3247.Contig3_All	60S ribosomal protein L27a-3	16.304	22.598	32.9	4	7	2	27.824	39.7	5	9	3	15.331	32.9	4	8	2	1.19272	1.37203	1.23571	0.955932	0.900329	0.785317	0.784951	0.603721	0.787717	0.695069	0.00703572	0.572665	0.00447991	0.823897	0.134139
CL3248.Contig4_All	conserved oligomeric Golgi complex subunit 5	58.929	23.897	15.4	7	7	7	22.479	13.4	6	6	6	21.317	13.9	6	6	6	1.20651	1.02967	1.02215	1.0239	1.04865	0.99038	0.69132	0.894511	0.980198	0.940031	0.354904	0.78753	0.104313	0.83777	0.151383
CL3250.Contig1_All	hypothetical protein PRUPE_ppa005115mg	52.133	29.208	16	8	19	2	39.243	22.3	10	24	0	39.994	23.6	11	26	2	1.10876		1.05746	1.03934		1.09949	0.80945		0.815131	0.987354	0.760279	0.749962	0.0068664	0.759568	0.0104875
CL3250.Contig5_All	hypothetical protein PRUPE_ppa005115mg	52.002	2.0839	16	8	19	1	5.2566	23.2	10	24	1	1.5533	23.6	11	25	1	1.33257	1.23999	1.3222	0.99982	1.01681	0.941632	0.54714	0.657555	0.6244	0.75955	0.00108261	0.46963	0.000215477	0.6183	0.00124927
CL3250.Contig6_All	hypothetical protein PRUPE_ppa005115mg	52.079	3.7437	16	8	19	0						4.4737	23.6	11	25	0
CL3252.Contig2_All	60S ribosomal protein L10	24.874	50.388	50.5	12	28	3	76.998	45.4	11	25	2	62.409	40.4	10	25	10	1.88744	1.74403	1.70716	0.51602	0.578098	0.661368	0.312581	0.445694	0.437449	0.328827	0.000138082	0.223975	0.000225113	0.681135	0.0448191
CL3253.Contig1_All	hypothetical protein PRUPE_ppa005212mg	51.767	103.9	30.6	12	18	12	117.39	34.6	13	20	13	80.19	28.2	11	17	11	1.01966	1.02412	1.01691	1.06332	1.06355	1.06918	0.937869	0.908775	0.911023	1.04423	9.30177e-05	0.900997	0.00053941	0.862835	0.000136406
CL3257.Contig4_All	predicted protein	109.2	17.767	7.6	6	6	6	25.291	5.7	4	4	4						1.10317	1.10111		1.16145	1.08069		0.68547	0.776944		1.01718	0.694005	0.663444	0.0223147	0.652238	0.0272591
CL3259.Contig1_All	hypothetical protein	13.529	6.2533	16.2	2	5	1	7.1001	16.2	2	4	1	7.2164	16.2	2	4	1	1.16295			0.858476			0.93052			0.738187		0.800137		1.08392
CL3259.Contig2_All	unknown protein	8.5342	1.6001	32.1	2	4	1	2.1842	32.1	2	4	1
CL326.Contig2_All	uncharacterized protein LOC100253714	57.485						1.9896	2	1	1	1	1.3606	2.1	1	1	1		1.15236	0.962419		0.962103	0.939223		0.834586	1.11631	0.899067	0.376695	0.922508	0.661068	1.02607	0.926191
CL3260.Contig2_All	uncharacterized protein LOC100249094 isoform 1	28.927	133.16	56.6	9	17	9	117.11	56.6	10	15	10	91.271	47.7	8	12	8	1.14042	1.13221	1.14072	1.04436	1.08006	1.05986	0.721898	0.752707	0.744399	0.932889	0.00227223	0.650096	4.55936e-06	0.696863	2.18927e-05
CL3261.Contig4_All	1,4-dihydroxy-2-naphthoate polyprenyltransferase, chloroplastic-like	34.533	2.7698	7.9	2	2	2	7.0439	7.9	2	2	2							0.78009			1.22064			1.06114		1.56475		1.36028		0.869332
CL3262.Contig3_All	uncharacterized protein LOC100241226	56.409	52.996	22.4	9	9	7	42.586	28.6	10	11	7	54.476	19.3	7	7	6	1.06591	1.06555	1.04158	1.03237	1.07094	1.07099	0.72515	0.817713	0.867374	1.0004	0.984147	0.759599	0.00645152	0.759299	0.00679964
CL3264.Contig1_All	conserved oligomeric Golgi complex subunit 4-like	64.957	21.61	14.2	8	8	8	36.223	16.1	9	10	9	21.951	15.8	9	9	9	1.0891	1.01333	1.12343	1.07329	1.0946	1.05556	0.817165	0.849731	0.757145	0.999253	0.998381	0.751439	0.00330384	0.752001	0.00128321
CL3265.Contig1_All	G-strand specific single-stranded telomere-binding protein 3	36.709	107.01	34.7	11	25	2	96.494	29.5	11	24	1	152.67	43.8	14	27	4	1.15119	1.19056	1.17048	0.950014	0.963966	0.97785	0.784794	0.780945	0.801856	0.82336	0.000109615	0.674101	6.31469e-06	0.818719	6.71515e-05
CL3265.Contig2_All	G-strand specific single-stranded telomere-binding protein 3	36.387	194.75	42	12	33	1	283.22	42	12	27	1	138.02	42	12	30	1	1.01964		0.985548	0.858165		0.952306	1.12608		1.07082	0.902893	0.199672	1.09561	0.0954068	1.21344	0.0781256
CL3265.Contig4_All	G-strand specific single-stranded telomere-binding protein 3	36.446	2.3938	39.7	11	31	1	3.9356	42	12	27	1	3.4451	42	12	28	1	1.15972	1.10225	1.18904	0.935735	0.954658	0.96916	0.851662	0.910291	0.775976	0.828611	0.00156464	0.735414	0.00385317	0.887526	0.0626306
CL3268.Contig2_All	fkbp-rapamycin associated protein, putative	28.943	3.6957	6.4	2	2	2	5.8958	9	3	3	3	5.9129	9	3	3	3	0.459852	0.930239	0.838109	0.844517	0.877657	0.852888	1.90339	1.22525	1.378	1.15567	0.438307	2.02255	0.0461321	1.75011	0.0148522
CL3269.Contig1_All	amidophosphoribosyltransferase, putative	61.692	30.67	18.5	10	12	1	114.91	17.6	10	12	2	129.74	22.4	10	14	2	0.865494	0.913088	0.863383	1.02625	1.03874	1.06098	1.15495	1.07604	1.12039	1.1832	0.00123883	1.26852	0.000978189	1.07211	0.0378619
CL3269.Contig2_All	amidophosphoribosyltransferase 2, chloroplastic-like	52.105	49.165	23.3	11	12	2	12.612	20.8	10	11	2	22.135	24.4	10	13	2	0.872638	0.929682	0.89197	1.14997	1.13627	1.07862	1.01189	0.949215	1.06259	1.24889	0.00119555	1.12226	0.0380042	0.89861	0.0477465
CL327.Contig3_All	hypothetical protein PRUPE_ppa007472mg	30.685	179.03	43.8	11	22	5	176.07	46.3	12	23	5	249.15	45.6	13	23	6	1.10304	1.14123	1.11833	1.08691	1.123	1.08657	0.761	0.722442	0.710188	0.980337	0.248822	0.652362	4.9403e-05	0.665447	6.46646e-05
CL327.Contig5_All	proteasome subunit alpha type-1-A-like	29.895	13.265	38.1	10	15	4	26.542	40.7	11	19	4	12.135	39.9	11	17	4	1.05996	1.09066		0.996453	0.958187		0.922145	0.922186		0.908874	0.0586128	0.857582	0.00853777	0.943566	0.0978605
CL3270.Contig3_All	Thylakoid lumenal 15 kDa protein, chloroplast precursor, putative	19.767	308.13	34.2	4	7	4	244.77	38	5	9	5	127.23	34.2	4	8	4	0.634646	0.736761	0.622477	0.959551	0.957713	0.960809	1.55049	1.46697	1.56284	1.44345	0.00225746	2.29717	0.000125556	1.59145	2.01427e-05
CL3271.Contig2_All	uncharacterized protein LOC100254535 isoform 2	209.43	0.9926	1.4	3	3	1	3.5652	1.8	4	4	2							1.06053			1.12715			0.782084		1.06281		0.737447		0.693862
CL3275.Contig1_All	auxilin-related protein 2-like	39.127	1.0279	3.2	1	1	1	2.1558	3.2	1	1	1	2.2547	3.2	1	1	1		1.16953			0.985787			0.786028		0.842894		0.672091		0.797361
CL3275.Contig2_All	auxilin-related protein 1-like	49.817	5.788	6.4	3	4	3	15.082	9.4	4	6	4	4.8954	5.5	3	4	3	1.36085	1.26801	1.33109	0.847707	0.991556	0.761207	0.672534	0.676489	0.813777	0.656693	0.00586133	0.546169	0.000768609	0.831696	0.139402
CL3276.Contig3_All	serine hydroxymethyltransferase, mitochondrial	57.241	236.77	52.4	22	45	22	282.38	47.4	21	41	21	204.08	45.9	20	42	20	0.999093	1.02707	1.00155	1.04306	1.03283	1.05262	0.929046	0.886128	0.945465	1.03329	0.0342569	0.911792	0.0121135	0.882413	0.0033711
CL3277.Contig4_All	dihydrodipicolinate synthase, putative	22.96	10.349	15.6	4	9	3	17.656	15.6	4	7	3	5.6552	15.6	4	6	3	0.857609	0.889237	0.911524	1.16386	1.17792	1.17421	0.999053	0.951694	0.907862	1.32261	0.000101271	1.07532	0.092732	0.813033	0.0017296
CL3278.Contig5_All	Mitogen-activated protein kinase 9	38.293	2.3783	12	4	4	1						2.0557	9.3	3	3	1
CL328.Contig3_All	Transcription factor RF2a, putative	38.1	2.0806	2.7	1	1	1	2.2265	2.7	1	1	1
CL3280.Contig1_All	dnaJ protein homolog 2	39.397	17.523	28.6	9	11	2	9.1985	29.7	9	11	1	29.312	26.3	9	13	2	1.31541	1.45015	1.35822	1.0692	1.06554	0.9497	0.49575	0.321278	0.566756	0.747962	0.00384366	0.335561	0.00298759	0.448634	0.00922261
CL3284.Contig3_All	WD40 repeat-containing protein SMU1	56.914						53.416	20.1	10	18	10	47.256	17.9	9	14	9		1.17425	1.20567		0.982929	0.97767		0.770377	0.751856	0.823811	0.00480236	0.639617	0.00161058	0.776412	0.00241382
CL3285.Contig1_All	endo-1,4-beta-glucanase, putative	23.057	9.6318	9.1	2	2	2	12.488	5.3	1	1	1	9.9561	14.9	3	3	3	1.3886	1.58162	1.36005	0.906832	0.951276	0.950519	0.571015	0.265845	0.563394	0.648603	0.000981862	0.323364	0.0099664	0.498555	0.0408678
CL3285.Contig2_All	endoglucanase 24	42.714	2.3402	2.8	1	1	1	3.1908	5.7	2	2	2	1.7918	2.8	1	1	1	1.25074	1.30605	1.39065	1.01331	0.97517	1.04188	0.644066	0.612823	0.423763	0.767676	0.0018983	0.425756	0.00303654	0.554604	0.0104953
CL3287.Contig1_All	uncharacterized protein LOC100241596	51.036	12.64	13.1	4	5	4	25.276	15.7	5	6	5	21.124	15.7	5	6	5	0.360633	0.472296	0.341533	0.807768	0.748317	0.700597	2.07815	1.98279	2.21673	1.92146	0.00363633	5.34515	8.91079e-05	2.78181	4.02087e-05
CL3288.Contig1_All	hypothetical protein VITISV_008800	34.267	33.03	23.6	4	6	4	76.174	23.6	5	7	5	61.059	23.6	4	7	4	0.694311	0.653534	0.649615	1.16099	1.09744	1.09045	1.24295	1.4091	1.42805	1.67657	5.9237e-05	2.04264	0.000130482	1.21834	0.0155912
CL329.Contig3_All	probable E3 ubiquitin-protein ligase ARI1 isoform 2	45.313											4.7856	6.2	2	2	2			1.02304			0.983753			0.986093	0.961597		0.963884		1.00238
CL3296.Contig2_All	probable histone H2A variant 3-like	14.452						11.014	35.8	5	9	3	9.318	35.8	5	6	3		1.36468	1.52502		0.863329	0.69096		0.653267	0.617469	0.537873	0.0374564	0.439748	0.00571417	0.817568	0.230659
CL3298.Contig2_All	hypothetical protein PRUPE_ppa012572mg	18.098	32.075	42.4	5	8	4	21.493	29.1	4	8	3	28.103	42.4	5	8	4	1.01364	1.06177	1.01638	1.01724	0.975353	1.00394	1.02511	0.92412	0.978709	0.96919	0.184591	0.947004	0.175747	0.977108	0.502424
CL33.Contig3_All	splicing factor U2af large subunit B-like, partial	24.543						3.0725	9.2	2	2	1
CL3302.Contig1_All	mitochondrial carnitine/acylcarnitine carrier-like protein-like isoform 1	30.63	35.414	42.8	11	17	5	12.931	56.2	14	18	6	28.531	34	9	14	3	0.630229	0.613192	0.568551	0.920353	0.976291	0.923787	1.4476	1.54831	1.66855	1.55655	0.000256656	2.57424	5.11312e-05	1.65381	0.00037602
CL3303.Contig3_All	phosphoglycerate mutase, putative	38.586	2.962	7.9	3	3	3	2.7492	5.2	2	2	2	5.2719	7.9	3	3	3
CL3305.Contig2_All	hypothetical protein VITISV_029158	29.435						3.8634	8	2	2	1							0.910866			0.976325			1.14584		1.07186		1.25797		1.17363
CL3306.Contig1_All	isocitrate dehydrogenase, putative	11.81	23.088	45.2	4	8	2	28.809	45.2	4	8	2	50.64	45.2	4	9	2	0.930826	0.903742	0.90662	0.890998	0.949026	0.968462	1.2117	1.15456	1.16083	1.02455	0.426029	1.2867	0.000148401	1.25587	0.00148162
CL3306.Contig3_All	hypothetical protein PRUPE_ppa007185mg	41.95						234.38	39.4	12	20	1							0.968497			1.05309			0.985764		1.08735		1.01783		0.936066
CL3306.Contig4_All	hypothetical protein PRUPE_ppa000243mg	154.75	323.31	39.7	43	73	3	323.31	38.6	39	67	5	323.31	37.9	41	75	3	0.920815	0.930602	0.928102	1.24931	1.36443	1.24169	0.932312	0.745713	0.855282	1.38709	0.000439185	0.91142	0.210739	0.657075	0.00414388
CL3307.Contig1_All	RNA-binding protein 8A	10.525	1.9044	10.1	1	1	1	12.745	37.4	3	4	3						1.37811	1.58487		0.726153	0.634954		0.780007	0.600009		0.459371	0.0151703	0.465753	0.0352814	1.01389	0.964188
CL3307.Contig2_All	RNA-binding protein 8A	10.879	8.8076	26	3	4	3	10.46	26	3	4	3	9.6103	26	3	5	3	1.71559	1.70091	1.71553	0.549581	0.588038	0.502903	0.51053	0.493353	0.560101	0.319663	1.47702e-05	0.30475	6.20992e-06	0.953345	0.469038
CL3308.Contig1_All	unnamed protein product	47.455						17.27	7.1	3	4	1							1.491			0.721362			0.634434		0.48381		0.425509		0.879494
CL3310.Contig2_All	ARF GTPase activator, putative	14.217						6.8629	19.2	2	2	2	2.1924	9.6	1	1	1
CL3311.Contig1_All	protein FAM136A	15.715	10.319	41.6	5	5	2	2.4145	33.6	3	3	1	13.598	30.7	4	4	2		1.0957	1.10598		0.929624	0.997139		0.94594	0.858936	0.875133	0.0631419	0.819772	0.0540732	0.93674	0.384289
CL3312.Contig2_All	mannan endo-1,4-beta-mannosidase 2-like	50.542						1.4889	2.3	1	1	1	1.5255	2.3	1	1	1
CL3315.Contig1_All	predicted protein	50.754	5.6838	9.1	4	5	3	15.234	8.8	3	4	3	11.664	11.3	4	4	4	0.922547	1.0529	0.959359	1.03136	1.02471	1.28947	1.05387	0.902039	0.74474	1.13996	0.21084	0.920217	0.443319	0.807239	0.157355
CL3315.Contig2_All	unnamed protein product	20.778	168.04	56.5	8	19	0	207.54	70.1	10	17	0	214.92	57.1	9	18	0
CL3319.Contig2_All	RAB GTPase homolog B1C	22.857	82.37	60.6	10	16	5	20.931	71.6	12	18	6	30.504	65.4	11	19	4	1.03014	1.07557	1.12037	0.999049	0.938574	0.963112	0.994561	1.00946	0.934571	0.899152	0.0248021	0.910888	0.0509935	1.01305	0.690571
CL332.Contig1_All	Rossmann-fold NAD(P)-binding domain-containing protein	8.4488	50.555	58.2	4	9	2	27.552	75.9	5	11	2	9.1866	75.9	5	9	2	0.481056	0.518348	0.534081	0.88037	0.848798	0.864722	1.83587	1.85561	1.77879	1.6915	8.84486e-05	3.56721	2.89669e-06	2.10891	1.43015e-06
CL332.Contig2_All	predicted protein	28.555	46.79	23.8	4	7	2	82.895	31.9	6	11	3	66.304	29.2	5	9	2	0.486284	0.459808	0.513104	1.04531	0.860072	1.04131	1.651	1.88006	1.61789	2.0194	0.000619263	3.52862	2.43175e-05	1.74736	0.00216742
CL3321.Contig2_All	methylglutaconyl-CoA hydratase, mitochondrial	29.826	13.001	16.7	3	3	3	7.7326	16.3	4	4	4	4.4852	4	1	1	1	1.11597	0.891347		1.05353	1.09109		0.784327	1.04939		1.0684	0.589931	0.913519	0.657816	0.85503	0.372696
CL3322.Contig1_All	hypothetical protein PRUPE_ppa010374mg	28.749	21.869	24.8	7	13	1	33.449	19.5	5	11	1	28.388	24.8	7	14	1	1.14147	1.15545	1.05665	0.877729	0.85927	0.82907	0.93903	0.940462	1.10632	0.765174	0.00120271	0.890336	0.125055	1.16357	0.0590997
CL3322.Contig2_All	hypothetical protein PRUPE_ppa010374mg	18.249	8.7216	32.7	5	6	3	17.206	27.5	4	5	2	10.675	27.5	4	4	2	1.19477	1.12491	1.15216	0.941002	0.997075	0.887243	0.798238	0.834268	0.914011	0.813781	0.00551197	0.733477	0.00202866	0.90132	0.116239
CL3323.Contig1_All	Protein grpE, putative	31.945	1.0797	30.6	9	16	1	47.572	26.5	8	14	2	1.6742	30.6	9	15	1		1.08856			0.910173			0.976419		0.836128		0.896985		1.07278
CL3323.Contig2_All	protein GrpE-like	32.531						1.9857	22.9	7	10	1							1.325			0.997171			0.563656		0.752582		0.425401		0.565255
CL3327.Contig2_All	hypothetical protein PRUPE_ppa002742mg	71.784	9.1456	21.5	11	16	0	23.203	21.6	11	17	0	68.985	21.6	11	15	0
CL3327.Contig4_All	Endosomal P24A protein precursor, putative	37.111	1.9715	4.9	2	3	1						1.3613	5.2	2	3	1	1.44432		1.4027	0.904976		0.894808	0.4971		0.565158	0.632164	0.00116686	0.373112	0.00440803	0.590214	0.0144846
CL3327.Contig5_All	hypothetical protein PRUPE_ppa002742mg	73.526	19.374	22	12	17	0						3.5864	19.7	10	14	0
CL3327.Contig6_All	hypothetical protein PRUPE_ppa002742mg	73.587	50.987	23.7	13	19	4	72.787	21.5	11	19	3	4.4056	18.1	10	16	2	1.13818	1.13068	1.19391	1.06579	1.0558	1.03503	0.729246	0.721676	0.6987	0.911588	0.00857759	0.620783	2.42512e-05	0.680991	1.57313e-05
CL3330.Contig3_All	syntaxin-41	36.174	6.2426	9.7	2	2	1											1.09716			0.992571			0.875645			0.904673		0.798101		0.882199
CL3331.Contig2_All	conserved hypothetical protein	17.035	29.991	15.3	2	5	2	54.871	31.8	3	5	3	48.635	31.8	3	7	3	0.91576	0.965718	0.922635	1.15854	1.06982	1.16347	0.932955	1.00479	1.03893	1.20959	0.0040221	1.06154	0.175348	0.877601	0.0354438
CL3336.Contig2_All	uncharacterized protein LOC100261347	21.334	6.5746	9.7	1	1	1
CL3337.Contig3_All	peptidyl-prolyl cis-trans isomerase CYP21-3, mitochondrial	19.203											7.4673	41.5	7	7	0
CL3337.Contig4_All	cyclophilin-like peptidyl-prolyl cis-trans isomerase	26.42	8.9928	26.9	5	6	1						21.598	39.7	8	8	1
CL3337.Contig5_All	cyclophilin-like peptidyl-prolyl cis-trans isomerase	26.465						6.1754	23.1	4	4	0
CL3339.Contig3_All	glutamate decarboxylase 1	55.542	88.27	34.7	16	23	16	135.23	33.1	14	22	14	182.84	31.6	14	22	13	0.752107	0.774298	0.768412	1.54897	1.62511	1.5029	0.717638	0.686215	0.698351	2.03806	8.19146e-06	0.916066	0.00498659	0.449479	6.9044e-06
CL3341.Contig2_All	predicted protein	23.624						9.2902	9.7	2	3	2							1.50842			0.648391			0.68898		0.429847		0.456755		1.0626
CL3344.Contig1_All	conserved hypothetical protein	20.556											3.6747	4.8	1	1	1			1.08088			1.10164			0.780961	1.01921		0.722523		0.708906
CL3344.Contig5_All	methyltransferase-like protein 1-like	133.54	5.7863	2.5	3	3	3	3.9853	1.5	2	2	2						1.23964	1.2526		1.09921	1.00904		0.566634	0.648833		0.845926	0.0598434	0.487701	0.00877648	0.576529	0.0204161
CL3346.Contig3_All	microtubule-associated protein TORTIFOLIA1-like	45.408	1.3516	6.3	3	3	1	10.591	8.3	4	4	1	15.387	7.6	4	4	2	1.21003	1.19869	1.3187	0.933808	0.948009	0.854567	0.785203	0.787037	0.72257	0.734123	0.00223098	0.615656	0.000303013	0.838628	0.0148607
CL3346.Contig4_All	microtubule-associated protein TORTIFOLIA1-like	72.123	11.666	5.6	4	4	2	1.7998	5.3	4	4	1	1.766	4.1	3	3	1	1.2585			0.916094			0.738263			0.727924		0.586621		0.805882
CL3348.Contig1_All	PAE	33.353	53.487	40.3	8	12	6	52.908	32.1	7	13	5	82.6	40.3	8	13	6	1.299	1.36799	1.35734	0.994848	0.981669	1.00289	0.603435	0.497031	0.510897	0.740349	6.41348e-05	0.400405	0.000126219	0.540833	0.000530453
CL3349.Contig2_All	UPF0160 protein MYG1, mitochondrial-like	36.76	5.5868	26.1	6	7	2	33.745	42.9	9	11	2	17.503	32	8	10	2	1.01423	1.0702	1.12711	0.940925	0.946069	0.976775	1.04427	0.962822	0.852039	0.891713	0.025141	0.890271	0.148696	0.998382	0.938461
CL3349.Contig3_All	UPF0160 protein MYG1, mitochondrial-like	41.461	92.739	43.8	13	17	1	95.565	45.8	13	15	1	16.177	41.4	11	16	1
CL3352.Contig1_All	importin-5	91.495	104.94	22.7	16	25	10	99.936	30.5	19	30	13	118.81	26.8	17	25	13	0.872324	0.915437	0.910728	1.12061	1.0521	1.10259	1.03899	1.0051	0.994626	1.21375	0.0013502	1.12608	0.00415502	0.92777	0.0314875
CL3352.Contig2_All	importin-5	123.54	138.68	25.2	23	34	14	190.08	24.6	21	32	12	126.75	22.8	21	32	13	1.20468	1.19032	1.15155	0.918072	0.975248	0.979016	0.809807	0.809698	0.820064	0.809897	0.00104482	0.687872	1.2116e-05	0.849333	0.00155245
CL3353.Contig4_All	probable lactoylglutathione lyase, chloroplast-like isoform 2	41.111	13.105	33.9	12	25	1	67.771	30.3	12	25	2	101.39	37.7	14	26	2	0.575591	0.60284	0.60622	0.995371	1.01017	0.983466	1.58316	1.45283	1.57412	1.67484	9.14226e-06	2.5832	7.93947e-06	1.54236	0.000114336
CL3355.Contig5_All	polyadenylate-binding protein 2-like	23.824	9.3553	20.1	4	5	1	61.015	20.1	4	7	1	30.245	24.4	5	5	2	0.813272	0.775675	0.760652	1.23094	1.24217	1.14235	1.00552	1.04407	1.17282	1.53876	0.000202457	1.37147	0.00337605	0.891287	0.0943945
CL3356.Contig1_All	FACT complex subunit SPT16-like	92.25	4.9654	3.5	3	3	3	4.1981	2.4	2	2	2	3.445	2.1	2	2	2	1.42052	1.34295	1.393	0.857233	0.940029	0.999708	0.580981	0.600553	0.46581	0.672921	0.00112155	0.396333	0.000333265	0.588974	0.00429294
CL3357.Contig3_All	WD-repeat protein, putative	59.905	14.298	13.6	8	11	8	16.989	13.6	8	12	8	22.916	19.8	10	13	10	1.171	1.1424	1.11246	1.02499	0.986962	0.975124	0.762786	0.823797	0.785334	0.871919	0.00289328	0.692356	0.000164904	0.79406	0.00102624
CL3358.Contig1_All	uncharacterized protein LOC100244723	21.558	6.2346	16.3	3	5	3	7.77	16.3	3	5	3	3.8087	9.5	2	3	2	1.32375	1.34058	1.23191	0.920532	0.86679	0.905693	0.644593	0.682139	0.785763	0.691183	0.000318104	0.542188	0.000676031	0.784435	0.0161948
CL3359.Contig3_All	hypothetical protein PRUPE_ppa006808mg	42.009	41.665	24.9	8	9	7	64.944	25.2	8	9	7	47.363	22.3	7	8	6	1.42143	1.43147	1.16238	0.875437	0.84438	0.921398	0.567958	0.619909	0.863472	0.657791	0.00468455	0.510883	0.00913028	0.776665	0.107565
CL336.Contig3_All	zinc finger CCCH domain-containing protein ZFN-like isoform 1	42.712	11.533	17.1	7	8	7	10.769	19.9	7	7	7	17.255	17.1	7	7	7	0.744426	0.789234	0.706842	1.08919	1.07565	1.06866	1.25205	1.17719	1.36676	1.44321	0.000340417	1.69427	0.000610056	1.17396	0.0221692
CL3363.Contig1_All	TIM21-like protein, mitochondrial	33.533	2.4096	18.3	5	7	1	5.3911	15.3	4	4	1	10.992	9.3	3	3	1	1.01465	1.05278	1.08403	1.03773	0.987881	1.01688	0.939382	0.941618	0.867613	0.965425	0.216317	0.872172	0.014214	0.903408	0.0285075
CL3364.Contig3_All	mitochondrial phosphate carrier protein, putative	40.215	101.54	37.2	14	33	3	104.04	29.8	11	30	2	121.87	32.5	14	33	3	1.0665	1.07711	1.06685	1.09776	1.05709	1.06739	0.801644	0.830232	0.855802	1.00367	0.778375	0.774868	0.000183288	0.772035	0.000299169
CL3365.Contig1_All	RNA-binding protein Nova-1-like	33.648	64.523	50.5	12	17	8	77.284	35.2	10	14	7	63.355	31.1	9	12	7	1.21996	1.34011	1.1696	1.01118	0.976982	1.01479	0.678563	0.564834	0.757463	0.805153	0.00686685	0.536471	0.00266375	0.666297	0.00878232
CL3365.Contig3_All	RNA-binding protein Nova-1-like	33.993	38.966	52	13	16	0	16.728	43.3	12	13	0
CL3365.Contig4_All	unnamed protein product	34.134	91.018	54.1	14	18	3	119.58	46.9	13	15	2	126.93	50	14	18	12	1.32924	1.32317	1.30388	0.957446	1.02282	0.955023	0.597341	0.538681	0.630433	0.74193	0.000208715	0.446493	6.43088e-05	0.6018	0.000578103
CL3366.Contig1_All	60S ribosomal protein L11, putative	20.742	33.444	56.4	9	17	1	31.425	57.5	10	26	1	26.066	56.9	9	21	1	1.34767	1.21085	1.29185	1.00419	1.021	0.999205	0.57507	0.692467	0.603506	0.785482	0.00163846	0.485939	0.000343385	0.61865	0.000993258
CL3366.Contig4_All	60S ribosomal protein L11, putative	20.786	107.41	60.4	10	18	2	74.469	61.5	11	24	2	100.29	61	10	21	2	1.36513	1.37271	1.44375	0.947272	0.884206	0.950517	0.559402	0.620057	0.449558	0.665295	0.000159491	0.389568	0.000593307	0.585557	0.00511264
CL337.Contig1_All	hypothetical protein PRUPE_ppa013214mg	10.296	0.9715	7.4	1	1	1											1.20883			0.915364			0.806719			0.757232		0.667356		0.881309
CL3370.Contig1_All	pleiotropic drug resistance protein 2-like	24.594	1.2802	18.2	3	3	1	27.428	21.3	3	3	2	2.2396	16.9	3	3	2			0.835763			0.865105			1.36808	1.03511		1.63692		1.5814
CL3372.Contig1_All	receptor protein kinase-like protein At4g34220-like	24.287	17.984	38.6	7	9	7	21.93	33.2	7	9	7	49.563	42.6	8	12	8	1.03565	1.0584	1.10657	0.932897	0.876637	0.959133	0.983582	0.966347	0.860056	0.86504	0.0116285	0.877949	0.0470974	1.01492	0.795866
CL3374.Contig5_All	unnamed protein product	56.964	65.059	16.6	6	8	6						62.366	6.9	4	7	4	0.898913		0.919006	0.895153		0.850594	1.2482		1.20993	0.9603	0.280377	1.35217	0.00398345	1.40807	0.00754034
CL338.Contig1_All	transmembrane protein 87B-like	25.812											2.0567	7.9	2	2	2			1.19639			0.975337			0.75936	0.815235		0.634711		0.778562
CL3380.Contig1_All	hypothetical protein SORBIDRAFT_04g011270	12.226	0.97401	7.5	1	2	1
CL3380.Contig4_All	ubiquitin-conjugating family protein	16.562	2.6021	76.7	11	25	1						3.2319	76.7	12	29	1
CL3384.Contig1_All	probable methyltransferase PMT8-like	30.77	1.6227	2.4	1	1	1	1.6654	6.6	2	2	2						0.913825			1.0181			1.09789			1.11411		1.20142		1.07836
CL3385.Contig3_All	cytochrome P450	57.807	223.03	56.6	28	44	26	308.94	49.9	25	49	25	260.77	54.4	26	49	26	0.740199	0.744939	0.759942	1.37887	1.40405	1.36165	0.959458	0.948821	0.956163	1.84607	8.55e-07	1.27588	9.16895e-06	0.691131	2.60337e-06
CL3389.Contig3_All	white-brown-complex ABC transporter family	36.727	41.84	22.7	5	8	5	47.127	20.9	5	8	5	29.717	22.7	5	7	5	0.819738	0.795319	0.810129	1.0966	1.14178	1.15894	1.09274	1.12497	1.08773	1.40085	5.59601e-05	1.36296	2.28936e-05	0.972954	0.236475
CL3391.Contig1_All	peroxisome biogenesis protein 3-2	41.803	8.5269	11.7	4	4	4	10.988	10.4	4	4	4	14.938	10.4	4	4	3	1.036	1.09469	0.99904	1.0282	0.991878	0.987452	0.920569	0.880683	1.01477	0.960957	0.253815	0.899765	0.0978138	0.936322	0.198454
CL3392.Contig3_All	unnamed protein product	52.649	89.677	28.1	12	17	12	80.538	28.3	12	18	12	85.789	24.7	10	15	10	0.94993	0.951668	0.910429	1.28139	1.34933	1.33104	0.734835	0.654839	0.717935	1.40886	8.51896e-05	0.749498	0.00160395	0.531988	8.00063e-05
CL3394.Contig2_All	high expression of osmotically responsive protein 1	22.898											7.2768	14.4	2	2	2
CL3399.Contig3_All	unnamed protein product	77.261	1.9881	6.2	4	5	1
CL3399.Contig4_All	JHL05D22.8	74.193	10.982	6.6	4	5	1	19.91	5.7	3	3	3	14.766	8.1	5	5	5	1.68274	1.49853	1.60158	0.848057	0.915583	0.86795	0.233645	0.379133	0.323478	0.550214	0.000123778	0.195753	0.000353394	0.355776	0.00187608
CL3399.Contig5_All	alpha-1,4-galacturonosyltransferase 1-like	8.5487	1.5803	19.7	2	2	2	2.0491	19.7	2	2	2	1.3961	19.7	2	2	2		1.45264			0.889616			0.506215		0.612414		0.34848		0.569027
CL3400.Contig2_All	protein TOC75-3, chloroplastic-like	84.186	14.538	50.2	28	45	4	323.31	49.5	28	47	5	19.926	48.6	28	43	4	1.13217	1.1747	1.07416	1.06208	1.08417	1.13009	0.75305	0.67374	0.745091	0.969036	0.382351	0.642373	0.000544013	0.662899	0.000495149
CL3400.Contig3_All	protein TOC75-3, chloroplastic-like	80.794	323.31	54.7	29	49	5	34.311	49.5	27	47	4	323.31	57.6	31	48	7	0.844852	0.836156	0.804316	1.14863	1.15679	1.16181	1.03876	1.00344	1.08797	1.39508	2.65288e-05	1.25946	0.00115823	0.902785	0.0122093
CL3401.Contig2_All	DNA-directed RNA polymerase II subunit RPB7-like	14.39	11.953	34.1	4	5	4	19.39	27.1	3	6	3	14.214	34.1	4	6	4	1.17575	1.05121	1.1904	0.83614	1.05459	1.0219	0.93716	0.829948	0.717549	0.852307	0.119511	0.72707	0.0203729	0.853061	0.206502
CL3405.Contig1_All	predicted protein	51.069	9.8014	11.9	6	6	3	28.191	17.7	8	9	5	24.046	20.2	10	11	7	1.45186	1.28355	1.17822	0.803933	0.863053	0.873554	0.595712	0.763244	0.893253	0.649151	0.00287486	0.575478	0.013234	0.886508	0.330996
CL3405.Contig2_All	unnamed protein product	45.153	1.8376	9.3	4	4	1	2.7021	12.8	5	5	1	7.944	16.1	6	6	0
CL3407.Contig2_All	hypothetical protein PRUPE_ppa003510mg	13.878	1.5246	11.5	1	1	1						4.4993	11.5	1	1	1
CL3408.Contig1_All	uncharacterized protein LOC100265633	40.771	39.897	23.3	9	26	8	42.437	21.2	8	26	7	57.218	21.2	8	25	7	0.556019	0.711429	0.543312	0.780359	0.80375	0.794594	1.83686	1.57615	1.86534	1.31365	0.0318571	2.91499	0.000453014	2.21901	0.000128494
CL3408.Contig2_All	unnamed protein product	21.224	3.6856	5.1	1	2	1	3.0341	5.1	1	2	1	4.4626	10.8	2	3	2	1.40038	1.48148	1.40539	0.961981	0.95552	0.945934	0.495529	0.39669	0.50665	0.667895	2.81832e-05	0.326286	0.000149627	0.488528	0.000766497
CL341.Contig15_All	hypothetical protein VITISV_016687	40.749	33.392	36.8	12	17	0	33.522	30.4	12	21	1							1.80581			0.57358			0.367012		0.317631		0.20324		0.639862
CL341.Contig16_All	uncharacterized protein LOC100259885	40.602						12.369	36.5	12	25	0	18.476	32.3	11	19	0
CL341.Contig17_All	uncharacterized protein LOC100259885	38.101	110.54	39.7	14	23	0	24.323	30.7	13	25	0	24.228	30.7	13	21	0
CL341.Contig18_All	hypothetical protein PRUPE_ppa007665mg	39.44	97.869	42.8	14	18	0	98.319	33.8	14	23	0	68.384	33.8	13	16	0
CL341.Contig2_All	SKP1-like protein 1A-like isoform 1	17.594											74.926	70.3	11	23	0
CL341.Contig3_All	SKP1-like protein 1A-like isoform 1	17.537	49.637	67.1	10	20	1	123.97	67.1	11	25	1	103.83	67.1	12	29	1	1.24883	1.25046	1.23817	0.94349	1.07183	1.00141	0.721914	0.584523	0.674561	0.80716	0.00431025	0.530038	0.000510661	0.656671	0.00425923
CL341.Contig5_All	uncharacterized protein LOC100265608	40.827											21.79	27.8	11	14	0
CL341.Contig9_All	uncharacterized protein LOC100265608	41.077	10.9	30.5	12	17	0
CL3411.Contig1_All	hypothetical protein PRUPE_ppa006865mg	15.853	2.9169	11.6	2	2	2	3.1589	11.6	2	2	2	4.1103	11.6	2	2	2	0.82298	0.803295	0.783993	1.15924	1.11492	1.15324	1.06956	1.14293	1.12939	1.422	4.57743e-05	1.38652	0.00019105	0.975051	0.343792
CL3415.Contig1_All	pyridoxine/pyridoxamine 5&apos;-phosphate oxidase	21.868	1.9605	6.7	1	1	1
CL3418.Contig3_All	nifU-like protein 4, mitochondrial-like	25.838	20.498	28.2	5	6	5	85.634	29.4	5	7	5	45.229	29.4	5	7	5	0.942264	0.963221	0.980617	1.04137	1.02516	1.02641	1.03408	0.993478	1.03482	1.07167	0.00530448	1.06108	0.0288449	0.990117	0.521721
CL3421.Contig4_All	unnamed protein product	17.442						14.931	20.5	2	2	2	15.13	20.5	2	2	2		1.13037	1.12746		1.08501	1.09239		0.732767	0.727543	0.96438	0.00984031	0.646778	7.61482e-05	0.670667	0.000152096
CL3422.Contig2_All	E3 ubiquitin-protein ligase KEG	10.36	2.1027	7.5	1	1	1	2.0566	7.5	1	1	1	2.917	7.5	1	1	1	1.15239			1.01903			0.771887			0.884276		0.669813		0.75747
CL3423.Contig2_All	uncharacterized protein LOC100253140	48.486	9.4792	18.6	9	10	9	55.688	26.4	11	13	11	23.53	20.7	10	12	10	1.1295	1.0824	1.12018	0.892988	0.941946	0.925205	0.990929	0.926014	0.915434	0.828353	0.000763562	0.850032	0.00431562	1.02617	0.433504
CL3424.Contig2_All	CCA tRNA nucleotidyltransferase, mitochondrial	18.771	2.2327	8	1	1	1	3.271	8	1	1	1	3.1462	8	1	1	1	0.952234	1.06792	1.02029	1.08335	0.976036	0.983238	0.975252	0.93383	0.990383	1.00072	0.989203	0.953632	0.28325	0.952949	0.28004
CL3425.Contig3_All	uncharacterized protein LOC101255006	13.718	2.2836	7.7	1	1	1	2.4759	7.7	1	1	1	2.2029	7.7	1	1	1
CL3427.Contig1_All	glycerol-3-phosphate dehydrogenase SDP6, mitochondrial-like	14.025	13.548	28.8	3	4	3	17.153	38.4	4	6	4	14.007	38.4	4	4	4	0.91455	0.967142		1.02149	0.93607		1.09325	1.11285		1.04032	0.530724	1.1724	0.0322367	1.12696	0.11396
CL3427.Contig5_All	uncharacterized protein At1g47420, mitochondrial	21.9	323.31	67.3	10	19	10	323.31	62.8	8	14	1	249.79	62.8	8	17	8	0.988665	0.93898	0.988906	0.951832	1.02734	0.958125	1.06933	1.05323	1.06245	1.00711	0.831585	1.09205	0.00766288	1.08433	0.0303297
CL3428.Contig1_All	uncharacterized protein LOC100264463	25.73	5.4006	12.7	3	4	3						10.561	12.7	3	4	3	0.848412		0.886073	1.07513		1.08653	1.12555		1.06213	1.24628	0.0101265	1.26128	0.02354	1.01204	0.732787
CL3428.Contig2_All	hypothetical protein PRUPE_ppa010407mg	19.158						3.9636	9.5	2	3	2
CL3429.Contig2_All	predicted protein	16.376	20.463	30.7	4	7	3	20.726	25.3	3	6	2	21.48	25.3	3	6	2	1.24884	1.28716	1.29144	0.947867	1.00684	0.974499	0.549225	0.62057	0.630987	0.765319	0.000196686	0.470494	7.38793e-05	0.614768	0.00048943
CL3429.Contig3_All	nicalin-1	25.607	5.5389	15.6	3	5	2	5.7101	15.6	3	3	2	4.0291	8.4	2	3	1	1.17448	1.14908	1.22165	1.02373	1.0498	0.98231	0.712129	0.745161	0.717524	0.861965	0.00489248	0.613453	2.78408e-05	0.711691	0.000142255
CL3434.Contig2_All	hypothetical protein PRUPE_ppa000291mg	61.376	21.043	9.2	5	7	4	24.533	10.5	6	7	4	33.736	7.2	4	6	3	1.09289	1.08537	1.05627	1.17032	1.18738	1.13548	0.714246	0.732229	0.733357	1.07997	0.0101801	0.673926	8.08675e-06	0.624024	7.32953e-06
CL3434.Contig3_All	hypothetical protein PRUPE_ppa000291mg	64.519	15.702	11.8	6	6	4	9.4854	9.6	5	5	3	10.437	11.8	6	7	4	1.00337	1.03326	1.0547	1.02203	1.13965	1.08398	0.97166	0.805573	0.835526	1.04993	0.238665	0.845191	0.0443246	0.805	0.0285563
CL3434.Contig5_All	WD repeat-containing protein 48 homolog isoform 1	74.389											13.39	7.5	5	5	5			0.978505			1.05154			0.973944	1.07464		0.995339		0.926207
CL3435.Contig1_All	uncharacterized protein MJ0044-like	8.3766	5.9231	39.2	3	3	3						1.3667	12.2	1	1	1	1.08472			1.08963			0.788004			1.00453		0.726461		0.723184
CL3435.Contig2_All	hypothetical protein PRUPE_ppa008246mg	5.4562						5.5247	40.8	2	2	2							1.06616			1.08217			0.822611		1.01501		0.771564		0.760151
CL3438.Contig1_All	hypothetical protein VITISV_006289	55.789	1.7357	2.2	1	1	1	1.2999	2.2	1	1	1	3.0335	2.2	1	2	1	1.05214		1.10498	1.17268		1.07877	0.742886		0.77272	1.04373	0.474934	0.702604	0.00784119	0.673169	0.0133701
CL3439.Contig1_All	transcriptional adapter ADA2b-like	61.706	8.6104	5.1	3	3	3	17.257	9.4	4	4	4	33.7	13.9	7	7	6	1.07484	1.30551	1.58317	0.97347	0.948764	0.87411	0.926631	0.641813	0.341911	0.70552	0.0441846	0.481984	0.0629149	0.683161	0.191715
CL3440.Contig1_All	NEDD8-conjugating enzyme Ubc12-like isoform 1	20.705	2.6544	13.3	3	4	3	5.1802	13.3	3	4	3	5.0271	13.3	4	5	2	1.20425	1.25078	0.375315	0.990362	0.970264	0.584028	0.732137	0.692794	2.29584	0.899061	0.995759	1.3146	0.686915	1.46219	0.599255
CL3440.Contig2_All	NEDD8-conjugating enzyme Ubc12-like	20.646											2.0634	14.9	3	4	1
CL3440.Contig4_All	ubiquitin-conjugating enzyme m, putative	19.981											2.2918	9.7	2	2	2
CL3441.Contig4_All	uncharacterized protein LOC100258064	10.681											2.8351	23.1	2	2	2			1.03378			0.995563			0.958812	0.963028		0.927478		0.963085
CL3442.Contig3_All	hypothetical protein VITISV_021077	73.982	0.95153	1.3	1	1	1	4.235	2.8	2	2	2	8.8028	10.4	6	6	6	1.41655	1.14494	0.964928	1.03621	1.11218	1.10758	0.393515	0.683989	0.932297	0.923306	0.581357	0.569926	0.0912544	0.617267	0.0990305
CL3444.Contig1_All	phenylpropanoid:glucosyltransferase 1, partial	52.614	35.918	22.1	10	14	10	52.063	24.3	10	14	10	55.752	30.6	10	13	10	0.877349	0.907293	0.909877	1.13863	1.12057	1.10909	0.998152	1.02372	0.997239	1.25005	8.95925e-05	1.12046	0.00142555	0.896334	0.000679999
[truncated: 8,940 more rows]
