# Supplementary material for: Quantitative Succinyl-Proteome Profiling of Camellia sinensis cv. ‘Anji Baicha’ During Periodic Albinism
Source: Sci Rep. 2017 May 12;7:1873. doi: 10.1038/s41598-017-02128-x (PMC5431936; doi:10.1038/s41598-017-02128-x)
Supplement: Supplementary file 4 — Table S4 [file 41598_2017_2128_MOESM4_ESM.xls]

## Sheet: Sheet1
Protein accession	Position	Amino acid	Protein description	S2/S1 Ratio	S2/S1 P value	S3/S1 Ratio	S3/S1 P value	S3/S2 Ratio	S3/S2 P value	Subcellular localization	Biological Process	Cellular Component	Molecular Function	KEGG KO No.	KEGG Gene	KEGG pathway
photosynthesis (ath00195,ath00196）
CL2189.Contig4_All	155	K	photosystem I P700 chlorophyll a apoprotein A1 (chloroplast)							mitochondria	oxidation-reduction process; cellular protein metabolic process; single-organism process; primary metabolic process; cellular metabolic process; organic substance metabolic process; metabolic process; single-organism metabolic process; protein-chromophore linkage; cellular macromolecule metabolic process; cellular protein modification process; macromolecule metabolic process; protein metabolic pr…	membrane; chloroplast thylakoid membrane; chloroplast part; membrane protein complex; cytoplasm; chloroplast thylakoid; thylakoid membrane; macromolecular complex; intrinsic component of membrane; intracellular part; cell; organelle part; membrane part; intracellular; cell part; plastid thylakoid membrane; membrane-bounded organelle; plastid; intracellular organelle; intracellular organelle part;…	organic cyclic compound binding; heterocyclic compound binding; catalytic activity; iron-sulfur cluster binding; binding; ion binding; cation binding; metal ion binding; 4 iron, 4 sulfur cluster binding; chlorophyll binding; tetrapyrrole binding; oxidoreductase activity; metal cluster binding;	K02690	psaB; photosystem I P700 chlorophyll a apoprotein A2	ath00195 Photosynthesis - Arabidopsis thaliana (thale cress); ath01100 Metabolic pathways - Arabidopsis thaliana (thale cress);
CL2189.Contig4_All	689	K	photosystem I P700 chlorophyll a apoprotein A1 (chloroplast)	0.9101	0.333	0.9121	0.413	1.0022	0.981	mitochondria	oxidation-reduction process; cellular protein metabolic process; single-organism process; primary metabolic process; cellular metabolic process; organic substance metabolic process; metabolic process; single-organism metabolic process; protein-chromophore linkage; cellular macromolecule metabolic process; cellular protein modification process; macromolecule metabolic process; protein metabolic pr…	membrane; chloroplast thylakoid membrane; chloroplast part; membrane protein complex; cytoplasm; chloroplast thylakoid; thylakoid membrane; macromolecular complex; intrinsic component of membrane; intracellular part; cell; organelle part; membrane part; intracellular; cell part; plastid thylakoid membrane; membrane-bounded organelle; plastid; intracellular organelle; intracellular organelle part;…	organic cyclic compound binding; heterocyclic compound binding; catalytic activity; iron-sulfur cluster binding; binding; ion binding; cation binding; metal ion binding; 4 iron, 4 sulfur cluster binding; chlorophyll binding; tetrapyrrole binding; oxidoreductase activity; metal cluster binding;	K02690	psaB; photosystem I P700 chlorophyll a apoprotein A2	ath00195 Photosynthesis - Arabidopsis thaliana (thale cress); ath01100 Metabolic pathways - Arabidopsis thaliana (thale cress);
CL2225.Contig1_All	66	K	photosystem II 22 kDa protein, chloroplastic							plasma membrane	plastid organization; cellular component organization; response to light stimulus; response to abiotic stimulus; single-organism cellular process; single-organism membrane organization; single-organism process; plastid membrane organization; response to stimulus; energy quenching; cellular metabolic process; establishment of localization; thylakoid membrane organization; transport; transmembrane …	membrane; chloroplast thylakoid membrane; chloroplast part; membrane protein complex; cytoplasm; chloroplast thylakoid; thylakoid membrane; intrinsic component of membrane; macromolecular complex; intracellular part; cell; organelle part; chloroplast thylakoid membrane protein complex; thylakoid light-harvesting complex; membrane part; intracellular; cell part; plastid thylakoid membrane; membran…	organic cyclic compound binding; heterocyclic compound binding; binding; lipid binding; pigment binding; substrate-specific transporter activity; xanthophyll binding; isoprenoid binding; tetrapyrrole binding; chlorophyll binding; substrate-specific transmembrane transporter activity; transmembrane transporter activity; transporter activity;	K03542	psbS; photosystem II 22kDa protein	ath00195 Photosynthesis - Arabidopsis thaliana (thale cress); ath01100 Metabolic pathways - Arabidopsis thaliana (thale cress);	IPR023329;	Chlorophyll a/b binding protein domain;
CL2225.Contig1_All	69	K	photosystem II 22 kDa protein, chloroplastic	0.9093	0.425	1.6440	0.00124	1.8079	0.00314	plasma membrane	plastid organization; cellular component organization; response to light stimulus; response to abiotic stimulus; single-organism cellular process; single-organism membrane organization; single-organism process; plastid membrane organization; response to stimulus; energy quenching; cellular metabolic process; establishment of localization; thylakoid membrane organization; transport; transmembrane …	membrane; chloroplast thylakoid membrane; chloroplast part; membrane protein complex; cytoplasm; chloroplast thylakoid; thylakoid membrane; intrinsic component of membrane; macromolecular complex; intracellular part; cell; organelle part; chloroplast thylakoid membrane protein complex; thylakoid light-harvesting complex; membrane part; intracellular; cell part; plastid thylakoid membrane; membran…	organic cyclic compound binding; heterocyclic compound binding; binding; lipid binding; pigment binding; substrate-specific transporter activity; xanthophyll binding; isoprenoid binding; tetrapyrrole binding; chlorophyll binding; substrate-specific transmembrane transporter activity; transmembrane transporter activity; transporter activity;	K03542	psbS; photosystem II 22kDa protein	ath00195 Photosynthesis - Arabidopsis thaliana (thale cress); ath01100 Metabolic pathways - Arabidopsis thaliana (thale cress);	IPR023329;	Chlorophyll a/b binding protein domain;
CL2225.Contig1_All	71	K	photosystem II 22 kDa protein, chloroplastic							plasma membrane	plastid organization; cellular component organization; response to light stimulus; response to abiotic stimulus; single-organism cellular process; single-organism membrane organization; single-organism process; plastid membrane organization; response to stimulus; energy quenching; cellular metabolic process; establishment of localization; thylakoid membrane organization; transport; transmembrane …	membrane; chloroplast thylakoid membrane; chloroplast part; membrane protein complex; cytoplasm; chloroplast thylakoid; thylakoid membrane; intrinsic component of membrane; macromolecular complex; intracellular part; cell; organelle part; chloroplast thylakoid membrane protein complex; thylakoid light-harvesting complex; membrane part; intracellular; cell part; plastid thylakoid membrane; membran…	organic cyclic compound binding; heterocyclic compound binding; binding; lipid binding; pigment binding; substrate-specific transporter activity; xanthophyll binding; isoprenoid binding; tetrapyrrole binding; chlorophyll binding; substrate-specific transmembrane transporter activity; transmembrane transporter activity; transporter activity;	K03542	psbS; photosystem II 22kDa protein	ath00195 Photosynthesis - Arabidopsis thaliana (thale cress); ath01100 Metabolic pathways - Arabidopsis thaliana (thale cress);	IPR023329;	Chlorophyll a/b binding protein domain;
CL346.Contig1_All	68	K	photosystem II 22 kDa protein, chloroplastic							plasma membrane	metabolic process; cellular metabolic process; cellular process; photosynthesis;	membrane; chloroplast thylakoid membrane; chloroplast part; membrane protein complex; cytoplasm; chloroplast thylakoid; thylakoid membrane; intrinsic component of membrane; macromolecular complex; intracellular part; cell; organelle part; membrane part; intracellular; cell part; plastid thylakoid membrane; membrane-bounded organelle; plastid; intracellular organelle; photosystem II; intracellular…		K03542	psbS; photosystem II 22kDa protein	ath00195 Photosynthesis - Arabidopsis thaliana (thale cress); ath01100 Metabolic pathways - Arabidopsis thaliana (thale cress);	IPR023329;	Chlorophyll a/b binding protein domain;
CL346.Contig1_All	73	K	photosystem II 22 kDa protein, chloroplastic	0.8218	0.038	1.0456	0.522	1.2723	0.00189	plasma membrane	metabolic process; cellular metabolic process; cellular process; photosynthesis;	membrane; chloroplast thylakoid membrane; chloroplast part; membrane protein complex; cytoplasm; chloroplast thylakoid; thylakoid membrane; intrinsic component of membrane; macromolecular complex; intracellular part; cell; organelle part; membrane part; intracellular; cell part; plastid thylakoid membrane; membrane-bounded organelle; plastid; intracellular organelle; photosystem II; intracellular…		K03542	psbS; photosystem II 22kDa protein	ath00195 Photosynthesis - Arabidopsis thaliana (thale cress); ath01100 Metabolic pathways - Arabidopsis thaliana (thale cress);	IPR023329;	Chlorophyll a/b binding protein domain;
CL2470.Contig2_All	72	K	chloroplast ferredoxin-NADP+ oxidoreductase precursor							chloroplast	single-organism process; metabolic process; cellular metabolic process; cellular process; oxidation-reduction process; single-organism metabolic process; photosynthesis;	intracellular organelle; membrane; chloroplast thylakoid membrane; chloroplast part; cytoplasm; intracellular organelle part; chloroplast thylakoid; thylakoid membrane; plastid part; intracellular part; plastid stroma; cell; organelle part; chloroplast; photosynthetic membrane; intracellular membrane-bounded organelle; organelle; intracellular; cell part; thylakoid; plastid thylakoid membrane; me…	protein binding; ferredoxin-NADP+ reductase activity; oxidoreductase activity, acting on iron-sulfur proteins as donors; catalytic activity; oxidoreductase activity, acting on iron-sulfur proteins as donors, NAD or NADP as acceptor; binding; oxidoreductase activity;	K02641	petH; ferredoxin--NADP+ reductase [EC:1.18.1.2]	ath00195 Photosynthesis - Arabidopsis thaliana (thale cress); ath01100 Metabolic pathways - Arabidopsis thaliana (thale cress);	IPR001433; IPR017927; IPR017938; IPR001709;	Oxidoreductase FAD/NAD(P)-binding; Ferredoxin reductase-type FAD-binding domain; Riboflavin synthase-like beta-barrel; Flavoprotein pyridine nucleotide cytochrome reductase;
CL2470.Contig2_All	190	K	chloroplast ferredoxin-NADP+ oxidoreductase precursor							chloroplast	single-organism process; metabolic process; cellular metabolic process; cellular process; oxidation-reduction process; single-organism metabolic process; photosynthesis;	intracellular organelle; membrane; chloroplast thylakoid membrane; chloroplast part; cytoplasm; intracellular organelle part; chloroplast thylakoid; thylakoid membrane; plastid part; intracellular part; plastid stroma; cell; organelle part; chloroplast; photosynthetic membrane; intracellular membrane-bounded organelle; organelle; intracellular; cell part; thylakoid; plastid thylakoid membrane; me…	protein binding; ferredoxin-NADP+ reductase activity; oxidoreductase activity, acting on iron-sulfur proteins as donors; catalytic activity; oxidoreductase activity, acting on iron-sulfur proteins as donors, NAD or NADP as acceptor; binding; oxidoreductase activity;	K02641	petH; ferredoxin--NADP+ reductase [EC:1.18.1.2]	ath00195 Photosynthesis - Arabidopsis thaliana (thale cress); ath01100 Metabolic pathways - Arabidopsis thaliana (thale cress);	IPR001433; IPR017927; IPR017938; IPR001709;	Oxidoreductase FAD/NAD(P)-binding; Ferredoxin reductase-type FAD-binding domain; Riboflavin synthase-like beta-barrel; Flavoprotein pyridine nucleotide cytochrome reductase;
CL2470.Contig2_All	272	K	chloroplast ferredoxin-NADP+ oxidoreductase precursor							chloroplast	single-organism process; metabolic process; cellular metabolic process; cellular process; oxidation-reduction process; single-organism metabolic process; photosynthesis;	intracellular organelle; membrane; chloroplast thylakoid membrane; chloroplast part; cytoplasm; intracellular organelle part; chloroplast thylakoid; thylakoid membrane; plastid part; intracellular part; plastid stroma; cell; organelle part; chloroplast; photosynthetic membrane; intracellular membrane-bounded organelle; organelle; intracellular; cell part; thylakoid; plastid thylakoid membrane; me…	protein binding; ferredoxin-NADP+ reductase activity; oxidoreductase activity, acting on iron-sulfur proteins as donors; catalytic activity; oxidoreductase activity, acting on iron-sulfur proteins as donors, NAD or NADP as acceptor; binding; oxidoreductase activity;	K02641	petH; ferredoxin--NADP+ reductase [EC:1.18.1.2]	ath00195 Photosynthesis - Arabidopsis thaliana (thale cress); ath01100 Metabolic pathways - Arabidopsis thaliana (thale cress);	IPR001433; IPR017927; IPR017938; IPR001709;	Oxidoreductase FAD/NAD(P)-binding; Ferredoxin reductase-type FAD-binding domain; Riboflavin synthase-like beta-barrel; Flavoprotein pyridine nucleotide cytochrome reductase;
CL2470.Contig2_All	355	K	chloroplast ferredoxin-NADP+ oxidoreductase precursor							chloroplast	single-organism process; metabolic process; cellular metabolic process; cellular process; oxidation-reduction process; single-organism metabolic process; photosynthesis;	intracellular organelle; membrane; chloroplast thylakoid membrane; chloroplast part; cytoplasm; intracellular organelle part; chloroplast thylakoid; thylakoid membrane; plastid part; intracellular part; plastid stroma; cell; organelle part; chloroplast; photosynthetic membrane; intracellular membrane-bounded organelle; organelle; intracellular; cell part; thylakoid; plastid thylakoid membrane; me…	protein binding; ferredoxin-NADP+ reductase activity; oxidoreductase activity, acting on iron-sulfur proteins as donors; catalytic activity; oxidoreductase activity, acting on iron-sulfur proteins as donors, NAD or NADP as acceptor; binding; oxidoreductase activity;	K02641	petH; ferredoxin--NADP+ reductase [EC:1.18.1.2]	ath00195 Photosynthesis - Arabidopsis thaliana (thale cress); ath01100 Metabolic pathways - Arabidopsis thaliana (thale cress);	IPR001433; IPR017927; IPR017938; IPR001709;	Oxidoreductase FAD/NAD(P)-binding; Ferredoxin reductase-type FAD-binding domain; Riboflavin synthase-like beta-barrel; Flavoprotein pyridine nucleotide cytochrome reductase;
CL2470.Contig3_All	72	K	chloroplast ferredoxin-NADP+ oxidoreductase precursor							chloroplast	single-organism process; metabolic process; cellular metabolic process; cellular process; oxidation-reduction process; single-organism metabolic process; photosynthesis;	intracellular organelle; membrane; chloroplast thylakoid membrane; chloroplast part; cytoplasm; intracellular organelle part; chloroplast thylakoid; thylakoid membrane; plastid part; intracellular part; plastid stroma; cell; organelle part; chloroplast; photosynthetic membrane; intracellular membrane-bounded organelle; organelle; intracellular; cell part; thylakoid; plastid thylakoid membrane; me…	ferredoxin-NADP+ reductase activity; oxidoreductase activity, acting on iron-sulfur proteins as donors; catalytic activity; oxidoreductase activity, acting on iron-sulfur proteins as donors, NAD or NADP as acceptor; oxidoreductase activity;	K02641	petH; ferredoxin--NADP+ reductase [EC:1.18.1.2]	ath00195 Photosynthesis - Arabidopsis thaliana (thale cress); ath01100 Metabolic pathways - Arabidopsis thaliana (thale cress);	IPR017927; IPR001433; IPR017938; IPR001709;	Ferredoxin reductase-type FAD-binding domain; Oxidoreductase FAD/NAD(P)-binding; Riboflavin synthase-like beta-barrel; Flavoprotein pyridine nucleotide cytochrome reductase;
CL2470.Contig3_All	174	K	chloroplast ferredoxin-NADP+ oxidoreductase precursor	1.4589	0.0384	1.3155	0.14	0.9018	0.227	chloroplast	single-organism process; metabolic process; cellular metabolic process; cellular process; oxidation-reduction process; single-organism metabolic process; photosynthesis;	intracellular organelle; membrane; chloroplast thylakoid membrane; chloroplast part; cytoplasm; intracellular organelle part; chloroplast thylakoid; thylakoid membrane; plastid part; intracellular part; plastid stroma; cell; organelle part; chloroplast; photosynthetic membrane; intracellular membrane-bounded organelle; organelle; intracellular; cell part; thylakoid; plastid thylakoid membrane; me…	ferredoxin-NADP+ reductase activity; oxidoreductase activity, acting on iron-sulfur proteins as donors; catalytic activity; oxidoreductase activity, acting on iron-sulfur proteins as donors, NAD or NADP as acceptor; oxidoreductase activity;	K02641	petH; ferredoxin--NADP+ reductase [EC:1.18.1.2]	ath00195 Photosynthesis - Arabidopsis thaliana (thale cress); ath01100 Metabolic pathways - Arabidopsis thaliana (thale cress);	IPR017927; IPR001433; IPR017938; IPR001709;	Ferredoxin reductase-type FAD-binding domain; Oxidoreductase FAD/NAD(P)-binding; Riboflavin synthase-like beta-barrel; Flavoprotein pyridine nucleotide cytochrome reductase;
CL2470.Contig3_All	272	K	chloroplast ferredoxin-NADP+ oxidoreductase precursor							chloroplast	single-organism process; metabolic process; cellular metabolic process; cellular process; oxidation-reduction process; single-organism metabolic process; photosynthesis;	intracellular organelle; membrane; chloroplast thylakoid membrane; chloroplast part; cytoplasm; intracellular organelle part; chloroplast thylakoid; thylakoid membrane; plastid part; intracellular part; plastid stroma; cell; organelle part; chloroplast; photosynthetic membrane; intracellular membrane-bounded organelle; organelle; intracellular; cell part; thylakoid; plastid thylakoid membrane; me…	ferredoxin-NADP+ reductase activity; oxidoreductase activity, acting on iron-sulfur proteins as donors; catalytic activity; oxidoreductase activity, acting on iron-sulfur proteins as donors, NAD or NADP as acceptor; oxidoreductase activity;	K02641	petH; ferredoxin--NADP+ reductase [EC:1.18.1.2]	ath00195 Photosynthesis - Arabidopsis thaliana (thale cress); ath01100 Metabolic pathways - Arabidopsis thaliana (thale cress);	IPR017927; IPR001433; IPR017938; IPR001709;	Ferredoxin reductase-type FAD-binding domain; Oxidoreductase FAD/NAD(P)-binding; Riboflavin synthase-like beta-barrel; Flavoprotein pyridine nucleotide cytochrome reductase;
CL4286.Contig2_All	125	K	oxygen-evolving enhancer protein							chloroplast	regulation of cellular process; regulation of generation of precursor metabolites and energy; metabolic process; regulation of biological process; photosystem II stabilization; regulation of metabolic process; regulation of cellular metabolic process; cellular metabolic process; cellular process; regulation of photosynthesis, light reaction; regulation of photosynthesis; photosynthesis; biologica…	membrane; chloroplast thylakoid membrane; extrinsic component of membrane; chloroplast part; membrane protein complex; cytoplasm; chloroplast thylakoid; photosystem II oxygen evolving complex; thylakoid membrane; intrinsic component of membrane; macromolecular complex; intracellular part; cell; organelle part; catalytic complex; membrane part; intracellular; cell part; plastid thylakoid membrane;…	cation binding; metal ion binding; calcium ion binding; binding; ion binding;	K02716	psbO; photosystem II oxygen-evolving enhancer protein 1	ath00195 Photosynthesis - Arabidopsis thaliana (thale cress); ath01100 Metabolic pathways - Arabidopsis thaliana (thale cress);	IPR011250;	Outer membrane protein/outer membrane enzyme PagP, beta-barrel;
CL4286.Contig2_All	133	K	oxygen-evolving enhancer protein							chloroplast	regulation of cellular process; regulation of generation of precursor metabolites and energy; metabolic process; regulation of biological process; photosystem II stabilization; regulation of metabolic process; regulation of cellular metabolic process; cellular metabolic process; cellular process; regulation of photosynthesis, light reaction; regulation of photosynthesis; photosynthesis; biologica…	membrane; chloroplast thylakoid membrane; extrinsic component of membrane; chloroplast part; membrane protein complex; cytoplasm; chloroplast thylakoid; photosystem II oxygen evolving complex; thylakoid membrane; intrinsic component of membrane; macromolecular complex; intracellular part; cell; organelle part; catalytic complex; membrane part; intracellular; cell part; plastid thylakoid membrane;…	cation binding; metal ion binding; calcium ion binding; binding; ion binding;	K02716	psbO; photosystem II oxygen-evolving enhancer protein 1	ath00195 Photosynthesis - Arabidopsis thaliana (thale cress); ath01100 Metabolic pathways - Arabidopsis thaliana (thale cress);	IPR011250;	Outer membrane protein/outer membrane enzyme PagP, beta-barrel;
CL4286.Contig2_All	270	K	oxygen-evolving enhancer protein							chloroplast	regulation of cellular process; regulation of generation of precursor metabolites and energy; metabolic process; regulation of biological process; photosystem II stabilization; regulation of metabolic process; regulation of cellular metabolic process; cellular metabolic process; cellular process; regulation of photosynthesis, light reaction; regulation of photosynthesis; photosynthesis; biologica…	membrane; chloroplast thylakoid membrane; extrinsic component of membrane; chloroplast part; membrane protein complex; cytoplasm; chloroplast thylakoid; photosystem II oxygen evolving complex; thylakoid membrane; intrinsic component of membrane; macromolecular complex; intracellular part; cell; organelle part; catalytic complex; membrane part; intracellular; cell part; plastid thylakoid membrane;…	cation binding; metal ion binding; calcium ion binding; binding; ion binding;	K02716	psbO; photosystem II oxygen-evolving enhancer protein 1	ath00195 Photosynthesis - Arabidopsis thaliana (thale cress); ath01100 Metabolic pathways - Arabidopsis thaliana (thale cress);	IPR011250;	Outer membrane protein/outer membrane enzyme PagP, beta-barrel;
CL4286.Contig4_All	125	K	oxygen-evolving enhancer protein							chloroplast	regulation of cellular process; regulation of generation of precursor metabolites and energy; metabolic process; regulation of biological process; photosystem II stabilization; regulation of metabolic process; regulation of cellular metabolic process; cellular metabolic process; cellular process; regulation of photosynthesis, light reaction; regulation of photosynthesis; photosynthesis; biologica…	membrane; chloroplast thylakoid membrane; extrinsic component of membrane; chloroplast part; membrane protein complex; cytoplasm; chloroplast thylakoid; photosystem II oxygen evolving complex; thylakoid membrane; intrinsic component of membrane; macromolecular complex; intracellular part; cell; organelle part; catalytic complex; membrane part; intracellular; cell part; plastid thylakoid membrane;…	cation binding; metal ion binding; calcium ion binding; binding; ion binding;	K02716	psbO; photosystem II oxygen-evolving enhancer protein 1	ath00195 Photosynthesis - Arabidopsis thaliana (thale cress); ath01100 Metabolic pathways - Arabidopsis thaliana (thale cress);	IPR011250;	Outer membrane protein/outer membrane enzyme PagP, beta-barrel;
CL4286.Contig4_All	133	K	oxygen-evolving enhancer protein							chloroplast	regulation of cellular process; regulation of generation of precursor metabolites and energy; metabolic process; regulation of biological process; photosystem II stabilization; regulation of metabolic process; regulation of cellular metabolic process; cellular metabolic process; cellular process; regulation of photosynthesis, light reaction; regulation of photosynthesis; photosynthesis; biologica…	membrane; chloroplast thylakoid membrane; extrinsic component of membrane; chloroplast part; membrane protein complex; cytoplasm; chloroplast thylakoid; photosystem II oxygen evolving complex; thylakoid membrane; intrinsic component of membrane; macromolecular complex; intracellular part; cell; organelle part; catalytic complex; membrane part; intracellular; cell part; plastid thylakoid membrane;…	cation binding; metal ion binding; calcium ion binding; binding; ion binding;	K02716	psbO; photosystem II oxygen-evolving enhancer protein 1	ath00195 Photosynthesis - Arabidopsis thaliana (thale cress); ath01100 Metabolic pathways - Arabidopsis thaliana (thale cress);	IPR011250;	Outer membrane protein/outer membrane enzyme PagP, beta-barrel;
CL4286.Contig4_All	270	K	oxygen-evolving enhancer protein							chloroplast	regulation of cellular process; regulation of generation of precursor metabolites and energy; metabolic process; regulation of biological process; photosystem II stabilization; regulation of metabolic process; regulation of cellular metabolic process; cellular metabolic process; cellular process; regulation of photosynthesis, light reaction; regulation of photosynthesis; photosynthesis; biologica…	membrane; chloroplast thylakoid membrane; extrinsic component of membrane; chloroplast part; membrane protein complex; cytoplasm; chloroplast thylakoid; photosystem II oxygen evolving complex; thylakoid membrane; intrinsic component of membrane; macromolecular complex; intracellular part; cell; organelle part; catalytic complex; membrane part; intracellular; cell part; plastid thylakoid membrane;…	cation binding; metal ion binding; calcium ion binding; binding; ion binding;	K02716	psbO; photosystem II oxygen-evolving enhancer protein 1	ath00195 Photosynthesis - Arabidopsis thaliana (thale cress); ath01100 Metabolic pathways - Arabidopsis thaliana (thale cress);	IPR011250;	Outer membrane protein/outer membrane enzyme PagP, beta-barrel;
CL4286.Contig6_All	128	K	oxygen-evolving enhancer protein							chloroplast	regulation of cellular process; regulation of generation of precursor metabolites and energy; metabolic process; regulation of biological process; photosystem II stabilization; regulation of metabolic process; regulation of cellular metabolic process; cellular metabolic process; cellular process; regulation of photosynthesis, light reaction; regulation of photosynthesis; photosynthesis; biologica…	membrane; chloroplast thylakoid membrane; extrinsic component of membrane; chloroplast part; membrane protein complex; cytoplasm; chloroplast thylakoid; photosystem II oxygen evolving complex; thylakoid membrane; intrinsic component of membrane; macromolecular complex; intracellular part; cell; organelle part; catalytic complex; membrane part; intracellular; cell part; plastid thylakoid membrane;…	cation binding; metal ion binding; calcium ion binding; binding; ion binding;	K02716	psbO; photosystem II oxygen-evolving enhancer protein 1	ath00195 Photosynthesis - Arabidopsis thaliana (thale cress); ath01100 Metabolic pathways - Arabidopsis thaliana (thale cress);	IPR011250;	Outer membrane protein/outer membrane enzyme PagP, beta-barrel;
CL4286.Contig6_All	136	K	oxygen-evolving enhancer protein							chloroplast	regulation of cellular process; regulation of generation of precursor metabolites and energy; metabolic process; regulation of biological process; photosystem II stabilization; regulation of metabolic process; regulation of cellular metabolic process; cellular metabolic process; cellular process; regulation of photosynthesis, light reaction; regulation of photosynthesis; photosynthesis; biologica…	membrane; chloroplast thylakoid membrane; extrinsic component of membrane; chloroplast part; membrane protein complex; cytoplasm; chloroplast thylakoid; photosystem II oxygen evolving complex; thylakoid membrane; intrinsic component of membrane; macromolecular complex; intracellular part; cell; organelle part; catalytic complex; membrane part; intracellular; cell part; plastid thylakoid membrane;…	cation binding; metal ion binding; calcium ion binding; binding; ion binding;	K02716	psbO; photosystem II oxygen-evolving enhancer protein 1	ath00195 Photosynthesis - Arabidopsis thaliana (thale cress); ath01100 Metabolic pathways - Arabidopsis thaliana (thale cress);	IPR011250;	Outer membrane protein/outer membrane enzyme PagP, beta-barrel;
CL4286.Contig6_All	273	K	oxygen-evolving enhancer protein							chloroplast	regulation of cellular process; regulation of generation of precursor metabolites and energy; metabolic process; regulation of biological process; photosystem II stabilization; regulation of metabolic process; regulation of cellular metabolic process; cellular metabolic process; cellular process; regulation of photosynthesis, light reaction; regulation of photosynthesis; photosynthesis; biologica…	membrane; chloroplast thylakoid membrane; extrinsic component of membrane; chloroplast part; membrane protein complex; cytoplasm; chloroplast thylakoid; photosystem II oxygen evolving complex; thylakoid membrane; intrinsic component of membrane; macromolecular complex; intracellular part; cell; organelle part; catalytic complex; membrane part; intracellular; cell part; plastid thylakoid membrane;…	cation binding; metal ion binding; calcium ion binding; binding; ion binding;	K02716	psbO; photosystem II oxygen-evolving enhancer protein 1	ath00195 Photosynthesis - Arabidopsis thaliana (thale cress); ath01100 Metabolic pathways - Arabidopsis thaliana (thale cress);	IPR011250;	Outer membrane protein/outer membrane enzyme PagP, beta-barrel;
CL5039.Contig4_All	71	K	ATP synthase gamma chain 2, chloroplast, putative	0.9007	0.44	0.8876	0.395	0.9855	0.778	chloroplast	nucleoside metabolic process; purine nucleoside metabolic process; purine ribonucleoside monophosphate metabolic process; ATP hydrolysis coupled transmembrane transport; nucleotide metabolic process; single-organism process; biosynthetic process; nucleoside biosynthetic process; purine ribonucleoside biosynthetic process; ribonucleoside monophosphate biosynthetic process; cellular metabolic proce…	membrane; chloroplast thylakoid membrane; chloroplast part; membrane protein complex; cytoplasm; chloroplast thylakoid; thylakoid membrane; macromolecular complex; intracellular part; cell; organelle part; proton-transporting ATP synthase complex, catalytic core F(1); intracellular; cell part; membrane part; plastid thylakoid membrane; membrane-bounded organelle; plastid; intracellular organelle;…	active transmembrane transporter activity; ATPase coupled ion transmembrane transporter activity; ion transmembrane transporter activity; active ion transmembrane transporter activity; primary active transmembrane transporter activity; substrate-specific transporter activity; ATPase activity, coupled to transmembrane movement of ions, rotational mechanism; hydrolase activity, acting on acid anhyd…	K02115	ATPF1G; F-type H+-transporting ATPase subunit gamma	ath00190 Oxidative phosphorylation - Arabidopsis thaliana (thale cress); ath00195 Photosynthesis - Arabidopsis thaliana (thale cress); ath01100 Metabolic pathways - Arabidopsis thaliana (thale cress);
Unigene17303_All	89	K	ATP synthase gamma chain, chloroplastic-like isoform 1	0.7121	0.025	0.5558	0.00672	0.7805	0.00548	cytoplasm	nucleoside metabolic process; purine nucleoside metabolic process; purine ribonucleoside monophosphate metabolic process; ATP hydrolysis coupled transmembrane transport; nucleotide metabolic process; single-organism process; biosynthetic process; nucleoside biosynthetic process; purine ribonucleoside biosynthetic process; ribonucleoside monophosphate biosynthetic process; cellular metabolic proce…	membrane; chloroplast thylakoid membrane; chloroplast part; membrane protein complex; cytoplasm; chloroplast thylakoid; thylakoid membrane; macromolecular complex; intracellular part; cell; organelle part; proton-transporting ATP synthase complex, catalytic core F(1); intracellular; cell part; membrane part; plastid thylakoid membrane; membrane-bounded organelle; plastid; intracellular organelle;…	active transmembrane transporter activity; ATPase coupled ion transmembrane transporter activity; ion transmembrane transporter activity; active ion transmembrane transporter activity; primary active transmembrane transporter activity; substrate-specific transporter activity; ATPase activity, coupled to transmembrane movement of ions, rotational mechanism; hydrolase activity, acting on acid anhyd…	K02115	ATPF1G; F-type H+-transporting ATPase subunit gamma	ath00190 Oxidative phosphorylation - Arabidopsis thaliana (thale cress); ath00195 Photosynthesis - Arabidopsis thaliana (thale cress); ath01100 Metabolic pathways - Arabidopsis thaliana (thale cress);
Unigene17303_All	260	K	ATP synthase gamma chain, chloroplastic-like isoform 1	0.8902	0.0811	0.7657	0.00212	0.8602	0.0293	cytoplasm	nucleoside metabolic process; purine nucleoside metabolic process; purine ribonucleoside monophosphate metabolic process; ATP hydrolysis coupled transmembrane transport; nucleotide metabolic process; single-organism process; biosynthetic process; nucleoside biosynthetic process; purine ribonucleoside biosynthetic process; ribonucleoside monophosphate biosynthetic process; cellular metabolic proce…	membrane; chloroplast thylakoid membrane; chloroplast part; membrane protein complex; cytoplasm; chloroplast thylakoid; thylakoid membrane; macromolecular complex; intracellular part; cell; organelle part; proton-transporting ATP synthase complex, catalytic core F(1); intracellular; cell part; membrane part; plastid thylakoid membrane; membrane-bounded organelle; plastid; intracellular organelle;…	active transmembrane transporter activity; ATPase coupled ion transmembrane transporter activity; ion transmembrane transporter activity; active ion transmembrane transporter activity; primary active transmembrane transporter activity; substrate-specific transporter activity; ATPase activity, coupled to transmembrane movement of ions, rotational mechanism; hydrolase activity, acting on acid anhyd…	K02115	ATPF1G; F-type H+-transporting ATPase subunit gamma	ath00190 Oxidative phosphorylation - Arabidopsis thaliana (thale cress); ath00195 Photosynthesis - Arabidopsis thaliana (thale cress); ath01100 Metabolic pathways - Arabidopsis thaliana (thale cress);
Unigene11688_All	117	K	RecName: Full=ATP synthase delta chain, chloroplastic; AltName: Full=F-ATPase delta chain; Flags: Precursor >gi|19787|emb|CAA45153.1| chloroplast ATP synthase (delta subunit)							chloroplast	nucleoside metabolic process; purine nucleoside metabolic process; purine ribonucleoside monophosphate metabolic process; ATP hydrolysis coupled transmembrane transport; nucleotide metabolic process; single-organism process; biosynthetic process; nucleoside biosynthetic process; purine ribonucleoside biosynthetic process; ribonucleoside monophosphate biosynthetic process; cellular metabolic proce…	membrane; chloroplast thylakoid membrane; chloroplast part; membrane protein complex; cytoplasm; chloroplast thylakoid; thylakoid membrane; macromolecular complex; intracellular part; cell; organelle part; proton-transporting ATP synthase complex, catalytic core F(1); intracellular; cell part; membrane part; plastid thylakoid membrane; membrane-bounded organelle; plastid; intracellular organelle;…	active transmembrane transporter activity; ATPase coupled ion transmembrane transporter activity; ion transmembrane transporter activity; active ion transmembrane transporter activity; primary active transmembrane transporter activity; substrate-specific transporter activity; ATPase activity, coupled to transmembrane movement of ions, rotational mechanism; hydrolase activity, acting on acid anhyd…	K02113	ATPF1D; F-type H+-transporting ATPase subunit delta	ath00190 Oxidative phosphorylation - Arabidopsis thaliana (thale cress); ath00195 Photosynthesis - Arabidopsis thaliana (thale cress); ath01100 Metabolic pathways - Arabidopsis thaliana (thale cress);	IPR026015;	F1F0 ATP synthase OSCP/delta subunit, N-terminal domain;
Unigene11688_All	156	K	RecName: Full=ATP synthase delta chain, chloroplastic; AltName: Full=F-ATPase delta chain; Flags: Precursor >gi|19787|emb|CAA45153.1| chloroplast ATP synthase (delta subunit)							chloroplast	nucleoside metabolic process; purine nucleoside metabolic process; purine ribonucleoside monophosphate metabolic process; ATP hydrolysis coupled transmembrane transport; nucleotide metabolic process; single-organism process; biosynthetic process; nucleoside biosynthetic process; purine ribonucleoside biosynthetic process; ribonucleoside monophosphate biosynthetic process; cellular metabolic proce…	membrane; chloroplast thylakoid membrane; chloroplast part; membrane protein complex; cytoplasm; chloroplast thylakoid; thylakoid membrane; macromolecular complex; intracellular part; cell; organelle part; proton-transporting ATP synthase complex, catalytic core F(1); intracellular; cell part; membrane part; plastid thylakoid membrane; membrane-bounded organelle; plastid; intracellular organelle;…	active transmembrane transporter activity; ATPase coupled ion transmembrane transporter activity; ion transmembrane transporter activity; active ion transmembrane transporter activity; primary active transmembrane transporter activity; substrate-specific transporter activity; ATPase activity, coupled to transmembrane movement of ions, rotational mechanism; hydrolase activity, acting on acid anhyd…	K02113	ATPF1D; F-type H+-transporting ATPase subunit delta	ath00190 Oxidative phosphorylation - Arabidopsis thaliana (thale cress); ath00195 Photosynthesis - Arabidopsis thaliana (thale cress); ath01100 Metabolic pathways - Arabidopsis thaliana (thale cress);	IPR026015;	F1F0 ATP synthase OSCP/delta subunit, N-terminal domain;
Unigene12116_All	80	K	photosystem I reaction center subunit psaK, chloroplastic							chloroplast	metabolic process; cellular metabolic process; cellular process; photosynthesis;	membrane; chloroplast thylakoid membrane; chloroplast part; membrane protein complex; cytoplasm; chloroplast thylakoid; thylakoid membrane; macromolecular complex; intrinsic component of membrane; intracellular part; cell; organelle part; membrane part; intracellular; cell part; plastid thylakoid membrane; membrane-bounded organelle; plastid; intracellular organelle; intracellular organelle part;…	organic cyclic compound binding; heterocyclic compound binding; chlorophyll binding; tetrapyrrole binding; binding;	K02698	psaK; photosystem I subunit X	ath00195 Photosynthesis - Arabidopsis thaliana (thale cress); ath01100 Metabolic pathways - Arabidopsis thaliana (thale cress);	IPR023618;	Photosystem I PsaG/PsaK domain;
Unigene14597_All	133	K	PSI reaction center subunit II							chloroplast	metabolic process; cellular metabolic process; cellular process; photosynthesis;	membrane; chloroplast thylakoid membrane; chloroplast part; membrane protein complex; cytoplasm; chloroplast thylakoid; thylakoid membrane; macromolecular complex; intracellular part; cell; organelle part; membrane part; photosystem I reaction center; intracellular; cell part; plastid thylakoid membrane; membrane-bounded organelle; plastid; intracellular organelle; intracellular organelle part; p…		K02692	psaD; photosystem I subunit II	ath00195 Photosynthesis - Arabidopsis thaliana (thale cress); ath01100 Metabolic pathways - Arabidopsis thaliana (thale cress);
Unigene14693_All	213	K	ATP synthase subunit b&apos;, chloroplastic-like							chloroplast	nucleoside metabolic process; purine nucleoside metabolic process; purine ribonucleoside monophosphate metabolic process; nucleotide metabolic process; single-organism process; biosynthetic process; nucleoside biosynthetic process; purine ribonucleoside biosynthetic process; ribonucleoside monophosphate biosynthetic process; cellular metabolic process; phosphate-containing compound metabolic proc…	membrane; chloroplast thylakoid membrane; chloroplast part; membrane protein complex; cytoplasm; chloroplast thylakoid; thylakoid membrane; intrinsic component of membrane; macromolecular complex; intracellular part; cell; organelle part; membrane part; intracellular; cell part; plastid thylakoid membrane; membrane-bounded organelle; proton-transporting two-sector ATPase complex, proton-transport…	ATP binding; nucleoside phosphate binding; ion transmembrane transporter activity; nucleoside binding; ion binding; substrate-specific transporter activity; monovalent inorganic cation transmembrane transporter activity; nucleotide binding; hydrogen ion transmembrane transporter activity; substrate-specific transmembrane transporter activity; organic cyclic compound binding; heterocyclic compound…	K02109	ATPF0B; F-type H+-transporting ATPase subunit b	ath00190 Oxidative phosphorylation - Arabidopsis thaliana (thale cress); ath00195 Photosynthesis - Arabidopsis thaliana (thale cress); ath01100 Metabolic pathways - Arabidopsis thaliana (thale cress);
Unigene17323_All	149	K	oxygen-evolving enhancer protein 2, chloroplastic-like							chloroplast	metabolic process; cellular metabolic process; cellular process; photosynthesis;	membrane; chloroplast thylakoid membrane; extrinsic component of membrane; chloroplast part; membrane protein complex; cytoplasm; chloroplast thylakoid; photosystem II oxygen evolving complex; thylakoid membrane; macromolecular complex; intracellular part; cell; organelle part; catalytic complex; membrane part; intracellular; cell part; plastid thylakoid membrane; membrane-bounded organelle; plas…	cation binding; metal ion binding; calcium ion binding; binding; ion binding;	K02717	psbP; photosystem II oxygen-evolving enhancer protein 2	ath00195 Photosynthesis - Arabidopsis thaliana (thale cress); ath01100 Metabolic pathways - Arabidopsis thaliana (thale cress);	IPR016123;	Mog1/PsbP, alpha/beta/alpha sandwich;
Unigene17323_All	247	K	oxygen-evolving enhancer protein 2, chloroplastic-like							chloroplast	metabolic process; cellular metabolic process; cellular process; photosynthesis;	membrane; chloroplast thylakoid membrane; extrinsic component of membrane; chloroplast part; membrane protein complex; cytoplasm; chloroplast thylakoid; photosystem II oxygen evolving complex; thylakoid membrane; macromolecular complex; intracellular part; cell; organelle part; catalytic complex; membrane part; intracellular; cell part; plastid thylakoid membrane; membrane-bounded organelle; plas…	cation binding; metal ion binding; calcium ion binding; binding; ion binding;	K02717	psbP; photosystem II oxygen-evolving enhancer protein 2	ath00195 Photosynthesis - Arabidopsis thaliana (thale cress); ath01100 Metabolic pathways - Arabidopsis thaliana (thale cress);	IPR016123;	Mog1/PsbP, alpha/beta/alpha sandwich;
Unigene8340_All	98	K	putative oxygen evolving enhancer protein							chloroplast	metabolic process; cellular metabolic process; cellular process; photosynthesis;	membrane; chloroplast part; extrinsic component of membrane; membrane protein complex; plastid thylakoid lumen; cytoplasm; chloroplast thylakoid; photosystem II oxygen evolving complex; thylakoid membrane; macromolecular complex; intracellular part; cell; organelle part; catalytic complex; membrane part; intracellular; cell part; chloroplast thylakoid lumen; membrane-bounded organelle; plastid; i…	cation binding; metal ion binding; calcium ion binding; binding; ion binding;	K02717	psbP; photosystem II oxygen-evolving enhancer protein 2	ath00195 Photosynthesis - Arabidopsis thaliana (thale cress); ath01100 Metabolic pathways - Arabidopsis thaliana (thale cress);	IPR016123;	Mog1/PsbP, alpha/beta/alpha sandwich;
Unigene8340_All	106	K	putative oxygen evolving enhancer protein	1.1489	0.127	1.1305	0.158	0.9840	0.598	chloroplast	metabolic process; cellular metabolic process; cellular process; photosynthesis;	membrane; chloroplast part; extrinsic component of membrane; membrane protein complex; plastid thylakoid lumen; cytoplasm; chloroplast thylakoid; photosystem II oxygen evolving complex; thylakoid membrane; macromolecular complex; intracellular part; cell; organelle part; catalytic complex; membrane part; intracellular; cell part; chloroplast thylakoid lumen; membrane-bounded organelle; plastid; i…	cation binding; metal ion binding; calcium ion binding; binding; ion binding;	K02717	psbP; photosystem II oxygen-evolving enhancer protein 2	ath00195 Photosynthesis - Arabidopsis thaliana (thale cress); ath01100 Metabolic pathways - Arabidopsis thaliana (thale cress);	IPR016123;	Mog1/PsbP, alpha/beta/alpha sandwich;
Unigene19993_All	122	K	unnamed protein product							chloroplast	cellular component biogenesis; cellular component organization; response to abiotic stimulus; cellular protein metabolic process; protein repair; photosystem II assembly; response to stimulus; cellular metabolic process; organic substance metabolic process; metabolic process; generation of precursor metabolites and energy; cellular component assembly; macromolecular complex assembly; photosynthes…	intracellular organelle; membrane; chloroplast thylakoid membrane; chloroplast part; plastid thylakoid lumen; cytoplasm; intracellular organelle part; chloroplast thylakoid; thylakoid membrane; plastid part; thylakoid lumen; intracellular part; cell; organelle part; chloroplast; photosynthetic membrane; intracellular membrane-bounded organelle; organelle; intracellular; cell part; thylakoid; plas…		K08902	psb27; photosystem II Psb27 protein	ath00195 Photosynthesis - Arabidopsis thaliana (thale cress); ath01100 Metabolic pathways - Arabidopsis thaliana (thale cress);
Unigene19993_All	124	K	unnamed protein product							chloroplast	cellular component biogenesis; cellular component organization; response to abiotic stimulus; cellular protein metabolic process; protein repair; photosystem II assembly; response to stimulus; cellular metabolic process; organic substance metabolic process; metabolic process; generation of precursor metabolites and energy; cellular component assembly; macromolecular complex assembly; photosynthes…	intracellular organelle; membrane; chloroplast thylakoid membrane; chloroplast part; plastid thylakoid lumen; cytoplasm; intracellular organelle part; chloroplast thylakoid; thylakoid membrane; plastid part; thylakoid lumen; intracellular part; cell; organelle part; chloroplast; photosynthetic membrane; intracellular membrane-bounded organelle; organelle; intracellular; cell part; thylakoid; plas…		K08902	psb27; photosystem II Psb27 protein	ath00195 Photosynthesis - Arabidopsis thaliana (thale cress); ath01100 Metabolic pathways - Arabidopsis thaliana (thale cress);
Unigene22475_All	189	K	hypothetical protein PRUPE_ppa010953mg							chloroplast	metabolic process; cellular metabolic process; cellular process; photosynthesis;	membrane; chloroplast thylakoid membrane; chloroplast part; membrane protein complex; chloroplast thylakoid; cytoplasm; thylakoid membrane; intrinsic component of membrane; macromolecular complex; intracellular part; cell; chloroplast envelope; organelle part; membrane part; photosystem I reaction center; cell part; intracellular; plastid thylakoid membrane; membrane-bounded organelle; plastid; i…		K02694	psaF; photosystem I subunit III	ath00195 Photosynthesis - Arabidopsis thaliana (thale cress); ath01100 Metabolic pathways - Arabidopsis thaliana (thale cress);
Unigene24422_All	86	K	hypothetical protein PRUPE_ppa012923mg	0.6119	0.0374	0.4768	0.0174	0.7792	0.0594	chloroplast	metabolic process; cellular metabolic process; cellular process; photosynthesis;	membrane; chloroplast thylakoid membrane; chloroplast part; membrane protein complex; cytoplasm; chloroplast thylakoid; thylakoid membrane; macromolecular complex; intracellular part; cell; organelle part; membrane part; photosystem I reaction center; intracellular; cell part; plastid thylakoid membrane; membrane-bounded organelle; plastid; intracellular organelle; intracellular organelle part; p…		K02693	psaE; photosystem I subunit IV	ath00195 Photosynthesis - Arabidopsis thaliana (thale cress); ath01100 Metabolic pathways - Arabidopsis thaliana (thale cress);	IPR008990;	Electron transport accessory protein-like domain;
Unigene24422_All	103	K	hypothetical protein PRUPE_ppa012923mg	1.0470	0.662	1.0105	0.926	0.9651	0.538	chloroplast	metabolic process; cellular metabolic process; cellular process; photosynthesis;	membrane; chloroplast thylakoid membrane; chloroplast part; membrane protein complex; cytoplasm; chloroplast thylakoid; thylakoid membrane; macromolecular complex; intracellular part; cell; organelle part; membrane part; photosystem I reaction center; intracellular; cell part; plastid thylakoid membrane; membrane-bounded organelle; plastid; intracellular organelle; intracellular organelle part; p…		K02693	psaE; photosystem I subunit IV	ath00195 Photosynthesis - Arabidopsis thaliana (thale cress); ath01100 Metabolic pathways - Arabidopsis thaliana (thale cress);	IPR008990;	Electron transport accessory protein-like domain;
Unigene6627_All	109	K	photosystem I reaction center subunit N	0.7641	0.22	0.9909	0.933	1.2968	0.183	chloroplast	metabolic process; cellular metabolic process; cellular process; photosynthesis;	membrane; chloroplast thylakoid membrane; chloroplast part; membrane protein complex; cytoplasm; chloroplast thylakoid; thylakoid membrane; macromolecular complex; intracellular part; cell; organelle part; membrane part; intracellular; cell part; plastid thylakoid membrane; membrane-bounded organelle; plastid; intracellular organelle; intracellular organelle part; plastid part; photosynthetic mem…		K02701	psaN; photosystem I subunit PsaN	ath00195 Photosynthesis - Arabidopsis thaliana (thale cress); ath01100 Metabolic pathways - Arabidopsis thaliana (thale cress);
Unigene6737_All	173	K	Photosystem I reaction center subunit XI, chloroplast precursor, putative							chloroplast	metabolic process; cellular metabolic process; cellular process; photosynthesis;	membrane; chloroplast thylakoid membrane; chloroplast part; membrane protein complex; cytoplasm; chloroplast thylakoid; thylakoid membrane; intrinsic component of membrane; macromolecular complex; intracellular part; cell; organelle part; membrane part; photosystem I reaction center; intracellular; cell part; plastid thylakoid membrane; membrane-bounded organelle; plastid; intracellular organelle…		K02699	psaL; photosystem I subunit XI	ath00195 Photosynthesis - Arabidopsis thaliana (thale cress); ath01100 Metabolic pathways - Arabidopsis thaliana (thale cress);	IPR003757;	Photosystem I PsaL, reaction centre subunit XI;
Unigene9356_All	119	K	oxygen-evolving enhancer protein 3-2, chloroplastic							chloroplast	metabolic process; cellular metabolic process; cellular process; photosynthesis;	membrane; chloroplast thylakoid membrane; extrinsic component of membrane; chloroplast part; membrane protein complex; cytoplasm; chloroplast thylakoid; photosystem II oxygen evolving complex; thylakoid membrane; macromolecular complex; intracellular part; cell; organelle part; catalytic complex; membrane part; intracellular; cell part; plastid thylakoid membrane; membrane-bounded organelle; plas…	cation binding; metal ion binding; calcium ion binding; binding; ion binding;	K08901	psbQ; photosystem II oxygen-evolving enhancer protein 3	ath00195 Photosynthesis - Arabidopsis thaliana (thale cress); ath01100 Metabolic pathways - Arabidopsis thaliana (thale cress);	IPR023222;	PsbQ-like domain;
Unigene9356_All	153	K	oxygen-evolving enhancer protein 3-2, chloroplastic	1.0782	0.636	0.7969	0.286	0.7391	0.0341	chloroplast	metabolic process; cellular metabolic process; cellular process; photosynthesis;	membrane; chloroplast thylakoid membrane; extrinsic component of membrane; chloroplast part; membrane protein complex; cytoplasm; chloroplast thylakoid; photosystem II oxygen evolving complex; thylakoid membrane; macromolecular complex; intracellular part; cell; organelle part; catalytic complex; membrane part; intracellular; cell part; plastid thylakoid membrane; membrane-bounded organelle; plas…	cation binding; metal ion binding; calcium ion binding; binding; ion binding;	K08901	psbQ; photosystem II oxygen-evolving enhancer protein 3	ath00195 Photosynthesis - Arabidopsis thaliana (thale cress); ath01100 Metabolic pathways - Arabidopsis thaliana (thale cress);	IPR023222;	PsbQ-like domain;
Unigene9356_All	180	K	oxygen-evolving enhancer protein 3-2, chloroplastic	1.1619	0.0351	1.2601	0.00902	1.0845	0.0636	chloroplast	metabolic process; cellular metabolic process; cellular process; photosynthesis;	membrane; chloroplast thylakoid membrane; extrinsic component of membrane; chloroplast part; membrane protein complex; cytoplasm; chloroplast thylakoid; photosystem II oxygen evolving complex; thylakoid membrane; macromolecular complex; intracellular part; cell; organelle part; catalytic complex; membrane part; intracellular; cell part; plastid thylakoid membrane; membrane-bounded organelle; plas…	cation binding; metal ion binding; calcium ion binding; binding; ion binding;	K08901	psbQ; photosystem II oxygen-evolving enhancer protein 3	ath00195 Photosynthesis - Arabidopsis thaliana (thale cress); ath01100 Metabolic pathways - Arabidopsis thaliana (thale cress);	IPR023222;	PsbQ-like domain;
Unigene9356_All	189	K	oxygen-evolving enhancer protein 3-2, chloroplastic							chloroplast	metabolic process; cellular metabolic process; cellular process; photosynthesis;	membrane; chloroplast thylakoid membrane; extrinsic component of membrane; chloroplast part; membrane protein complex; cytoplasm; chloroplast thylakoid; photosystem II oxygen evolving complex; thylakoid membrane; macromolecular complex; intracellular part; cell; organelle part; catalytic complex; membrane part; intracellular; cell part; plastid thylakoid membrane; membrane-bounded organelle; plas…	cation binding; metal ion binding; calcium ion binding; binding; ion binding;	K08901	psbQ; photosystem II oxygen-evolving enhancer protein 3	ath00195 Photosynthesis - Arabidopsis thaliana (thale cress); ath01100 Metabolic pathways - Arabidopsis thaliana (thale cress);	IPR023222;	PsbQ-like domain;
Unigene9356_All	209	K	oxygen-evolving enhancer protein 3-2, chloroplastic	1.0123	0.87	1.0904	0.316	1.0772	0.122	chloroplast	metabolic process; cellular metabolic process; cellular process; photosynthesis;	membrane; chloroplast thylakoid membrane; extrinsic component of membrane; chloroplast part; membrane protein complex; cytoplasm; chloroplast thylakoid; photosystem II oxygen evolving complex; thylakoid membrane; macromolecular complex; intracellular part; cell; organelle part; catalytic complex; membrane part; intracellular; cell part; plastid thylakoid membrane; membrane-bounded organelle; plas…	cation binding; metal ion binding; calcium ion binding; binding; ion binding;	K08901	psbQ; photosystem II oxygen-evolving enhancer protein 3	ath00195 Photosynthesis - Arabidopsis thaliana (thale cress); ath01100 Metabolic pathways - Arabidopsis thaliana (thale cress);	IPR023222;	PsbQ-like domain;
Unigene9738_All	67	K	photosystem II 44 kDa protein (chloroplast)							chloroplast	oxidation-reduction process; cellular protein metabolic process; single-organism cellular process; single-organism process; photosynthesis, light reaction; primary metabolic process; cellular metabolic process; organic substance metabolic process; photosynthetic electron transport in photosystem II; metabolic process; generation of precursor metabolites and energy; single-organism metabolic proce…	membrane; chloroplast thylakoid membrane; chloroplast part; membrane protein complex; cytoplasm; chloroplast thylakoid; thylakoid membrane; intrinsic component of membrane; macromolecular complex; intracellular part; cell; organelle part; membrane part; intracellular; cell part; plastid thylakoid membrane; membrane-bounded organelle; plastid; intracellular organelle; photosystem II; intracellular…	organic cyclic compound binding; heterocyclic compound binding; electron carrier activity; electron transporter, transferring electrons within the cyclic electron transport pathway of photosynthesis activity; binding; ion binding; cation binding; metal ion binding; chlorophyll binding; tetrapyrrole binding;	K02705	psbC; photosystem II CP43 chlorophyll apoprotein	ath00195 Photosynthesis - Arabidopsis thaliana (thale cress); ath01100 Metabolic pathways - Arabidopsis thaliana (thale cress);
CL2645.Contig2_All	73	K	Chlorophyll a-b binding protein							chloroplast	response to blue light; response to light stimulus; response to abiotic stimulus; cellular protein metabolic process; photosynthesis, light reaction; response to far red light; response to organic substance; primary metabolic process; response to cytokinin; response to stimulus; cellular metabolic process; response to red light; organic substance metabolic process; photosynthesis, light harvestin…	membrane; chloroplast thylakoid membrane; chloroplast part; membrane protein complex; cytoplasm; chloroplast thylakoid; thylakoid membrane; intrinsic component of membrane; macromolecular complex; intracellular part; cell; chloroplast envelope; organelle part; membrane part; intracellular; cell part; plastid thylakoid membrane; membrane-bounded organelle; plastid; intracellular organelle; photosy…	organic cyclic compound binding; heterocyclic compound binding; binding; ion binding; metal ion binding; pigment binding; cation binding; tetrapyrrole binding; chlorophyll binding;	K08915	LHCB4; light-harvesting complex II chlorophyll a/b binding protein 4	ath01100 Metabolic pathways - Arabidopsis thaliana (thale cress); ath00196 Photosynthesis - antenna proteins - Arabidopsis thaliana (thale cress);	IPR023329;	Chlorophyll a/b binding protein domain;
CL2645.Contig3_All	209	K	chlorophyll A/B binding protein, putative	0.6205	0.00728	0.3263	0.000817	0.5259	3.21e-05	chloroplast	response to blue light; response to light stimulus; response to abiotic stimulus; cellular protein metabolic process; photosynthesis, light reaction; response to far red light; response to organic substance; primary metabolic process; response to cytokinin; response to stimulus; cellular metabolic process; response to red light; organic substance metabolic process; photosynthesis, light harvestin…	membrane; chloroplast thylakoid membrane; chloroplast part; membrane protein complex; cytoplasm; chloroplast thylakoid; thylakoid membrane; intrinsic component of membrane; macromolecular complex; intracellular part; cell; chloroplast envelope; organelle part; membrane part; intracellular; cell part; plastid thylakoid membrane; membrane-bounded organelle; plastid; intracellular organelle; photosy…	organic cyclic compound binding; heterocyclic compound binding; binding; ion binding; metal ion binding; pigment binding; cation binding; tetrapyrrole binding; chlorophyll binding;	K08915	LHCB4; light-harvesting complex II chlorophyll a/b binding protein 4	ath01100 Metabolic pathways - Arabidopsis thaliana (thale cress); ath00196 Photosynthesis - antenna proteins - Arabidopsis thaliana (thale cress);	IPR023329;	Chlorophyll a/b binding protein domain;
CL2645.Contig3_All	229	K	chlorophyll A/B binding protein, putative	0.7067	0.0273	0.4484	0.00334	0.6345	0.00277	chloroplast	response to blue light; response to light stimulus; response to abiotic stimulus; cellular protein metabolic process; photosynthesis, light reaction; response to far red light; response to organic substance; primary metabolic process; response to cytokinin; response to stimulus; cellular metabolic process; response to red light; organic substance metabolic process; photosynthesis, light harvestin…	membrane; chloroplast thylakoid membrane; chloroplast part; membrane protein complex; cytoplasm; chloroplast thylakoid; thylakoid membrane; intrinsic component of membrane; macromolecular complex; intracellular part; cell; chloroplast envelope; organelle part; membrane part; intracellular; cell part; plastid thylakoid membrane; membrane-bounded organelle; plastid; intracellular organelle; photosy…	organic cyclic compound binding; heterocyclic compound binding; binding; ion binding; metal ion binding; pigment binding; cation binding; tetrapyrrole binding; chlorophyll binding;	K08915	LHCB4; light-harvesting complex II chlorophyll a/b binding protein 4	ath01100 Metabolic pathways - Arabidopsis thaliana (thale cress); ath00196 Photosynthesis - antenna proteins - Arabidopsis thaliana (thale cress);	IPR023329;	Chlorophyll a/b binding protein domain;
CL2645.Contig3_All	230	K	chlorophyll A/B binding protein, putative							chloroplast	response to blue light; response to light stimulus; response to abiotic stimulus; cellular protein metabolic process; photosynthesis, light reaction; response to far red light; response to organic substance; primary metabolic process; response to cytokinin; response to stimulus; cellular metabolic process; response to red light; organic substance metabolic process; photosynthesis, light harvestin…	membrane; chloroplast thylakoid membrane; chloroplast part; membrane protein complex; cytoplasm; chloroplast thylakoid; thylakoid membrane; intrinsic component of membrane; macromolecular complex; intracellular part; cell; chloroplast envelope; organelle part; membrane part; intracellular; cell part; plastid thylakoid membrane; membrane-bounded organelle; plastid; intracellular organelle; photosy…	organic cyclic compound binding; heterocyclic compound binding; binding; ion binding; metal ion binding; pigment binding; cation binding; tetrapyrrole binding; chlorophyll binding;	K08915	LHCB4; light-harvesting complex II chlorophyll a/b binding protein 4	ath01100 Metabolic pathways - Arabidopsis thaliana (thale cress); ath00196 Photosynthesis - antenna proteins - Arabidopsis thaliana (thale cress);	IPR023329;	Chlorophyll a/b binding protein domain;
CL2645.Contig4_All	209	K	chlorophyll A/B binding protein, putative							chloroplast	response to blue light; response to light stimulus; response to abiotic stimulus; cellular protein metabolic process; photosynthesis, light reaction; response to far red light; response to organic substance; primary metabolic process; response to cytokinin; response to stimulus; cellular metabolic process; response to red light; organic substance metabolic process; photosynthesis, light harvestin…	membrane; chloroplast thylakoid membrane; chloroplast part; membrane protein complex; cytoplasm; chloroplast thylakoid; thylakoid membrane; intrinsic component of membrane; macromolecular complex; intracellular part; cell; chloroplast envelope; organelle part; membrane part; intracellular; cell part; plastid thylakoid membrane; membrane-bounded organelle; plastid; intracellular organelle; photosy…	organic cyclic compound binding; heterocyclic compound binding; binding; ion binding; metal ion binding; pigment binding; cation binding; tetrapyrrole binding; chlorophyll binding;	K08915	LHCB4; light-harvesting complex II chlorophyll a/b binding protein 4	ath01100 Metabolic pathways - Arabidopsis thaliana (thale cress); ath00196 Photosynthesis - antenna proteins - Arabidopsis thaliana (thale cress);	IPR023329;	Chlorophyll a/b binding protein domain;
CL2645.Contig4_All	229	K	chlorophyll A/B binding protein, putative							chloroplast	response to blue light; response to light stimulus; response to abiotic stimulus; cellular protein metabolic process; photosynthesis, light reaction; response to far red light; response to organic substance; primary metabolic process; response to cytokinin; response to stimulus; cellular metabolic process; response to red light; organic substance metabolic process; photosynthesis, light harvestin…	membrane; chloroplast thylakoid membrane; chloroplast part; membrane protein complex; cytoplasm; chloroplast thylakoid; thylakoid membrane; intrinsic component of membrane; macromolecular complex; intracellular part; cell; chloroplast envelope; organelle part; membrane part; intracellular; cell part; plastid thylakoid membrane; membrane-bounded organelle; plastid; intracellular organelle; photosy…	organic cyclic compound binding; heterocyclic compound binding; binding; ion binding; metal ion binding; pigment binding; cation binding; tetrapyrrole binding; chlorophyll binding;	K08915	LHCB4; light-harvesting complex II chlorophyll a/b binding protein 4	ath01100 Metabolic pathways - Arabidopsis thaliana (thale cress); ath00196 Photosynthesis - antenna proteins - Arabidopsis thaliana (thale cress);	IPR023329;	Chlorophyll a/b binding protein domain;
CL2645.Contig4_All	230	K	chlorophyll A/B binding protein, putative							chloroplast	response to blue light; response to light stimulus; response to abiotic stimulus; cellular protein metabolic process; photosynthesis, light reaction; response to far red light; response to organic substance; primary metabolic process; response to cytokinin; response to stimulus; cellular metabolic process; response to red light; organic substance metabolic process; photosynthesis, light harvestin…	membrane; chloroplast thylakoid membrane; chloroplast part; membrane protein complex; cytoplasm; chloroplast thylakoid; thylakoid membrane; intrinsic component of membrane; macromolecular complex; intracellular part; cell; chloroplast envelope; organelle part; membrane part; intracellular; cell part; plastid thylakoid membrane; membrane-bounded organelle; plastid; intracellular organelle; photosy…	organic cyclic compound binding; heterocyclic compound binding; binding; ion binding; metal ion binding; pigment binding; cation binding; tetrapyrrole binding; chlorophyll binding;	K08915	LHCB4; light-harvesting complex II chlorophyll a/b binding protein 4	ath01100 Metabolic pathways - Arabidopsis thaliana (thale cress); ath00196 Photosynthesis - antenna proteins - Arabidopsis thaliana (thale cress);	IPR023329;	Chlorophyll a/b binding protein domain;
CL4030.Contig1_All	173	K	unknown							chloroplast	response to light stimulus; response to abiotic stimulus; cellular protein metabolic process; photosynthesis, light reaction; primary metabolic process; response to stimulus; cellular metabolic process; organic substance metabolic process; photosynthesis, light harvesting in photosystem I; metabolic process; generation of precursor metabolites and energy; protein-chromophore linkage; cellular mac…	membrane; chloroplast thylakoid membrane; chloroplast part; membrane protein complex; cytoplasm; chloroplast thylakoid; thylakoid membrane; intrinsic component of membrane; macromolecular complex; intracellular part; cell; chloroplast envelope; organelle part; membrane part; intracellular; cell part; plastid thylakoid membrane; membrane-bounded organelle; plastid; intracellular organelle; photosy…	organic cyclic compound binding; heterocyclic compound binding; binding; ion binding; metal ion binding; pigment binding; cation binding; tetrapyrrole binding; chlorophyll binding;	K08908	LHCA2; light-harvesting complex I chlorophyll a/b binding protein 2	ath00196 Photosynthesis - antenna proteins - Arabidopsis thaliana (thale cress);	IPR023329;	Chlorophyll a/b binding protein domain;
CL6420.Contig2_All	75	K	chlorophyll A/B binding protein, putative	0.8012	0.265	0.9266	0.644	1.1566	0.186	chloroplast	response to light stimulus; response to abiotic stimulus; cellular protein metabolic process; photosynthesis, light reaction; primary metabolic process; response to stimulus; cellular metabolic process; organic substance metabolic process; photosynthesis, light harvesting in photosystem I; metabolic process; generation of precursor metabolites and energy; protein-chromophore linkage; cellular mac…	membrane; chloroplast thylakoid membrane; chloroplast part; membrane protein complex; cytoplasm; chloroplast thylakoid; thylakoid membrane; intrinsic component of membrane; macromolecular complex; intracellular part; cell; chloroplast envelope; organelle part; membrane part; intracellular; cell part; plastid thylakoid membrane; membrane-bounded organelle; plastid; intracellular organelle; photosy…	organic cyclic compound binding; heterocyclic compound binding; binding; ion binding; metal ion binding; pigment binding; cation binding; tetrapyrrole binding; chlorophyll binding;	K08907	LHCA1; light-harvesting complex I chlorophyll a/b binding protein 1	ath00196 Photosynthesis - antenna proteins - Arabidopsis thaliana (thale cress);	IPR023329;	Chlorophyll a/b binding protein domain;
CL6420.Contig2_All	79	K	chlorophyll A/B binding protein, putative	0.7798	0.165	0.8634	0.271	1.1072	0.443	chloroplast	response to light stimulus; response to abiotic stimulus; cellular protein metabolic process; photosynthesis, light reaction; primary metabolic process; response to stimulus; cellular metabolic process; organic substance metabolic process; photosynthesis, light harvesting in photosystem I; metabolic process; generation of precursor metabolites and energy; protein-chromophore linkage; cellular mac…	membrane; chloroplast thylakoid membrane; chloroplast part; membrane protein complex; cytoplasm; chloroplast thylakoid; thylakoid membrane; intrinsic component of membrane; macromolecular complex; intracellular part; cell; chloroplast envelope; organelle part; membrane part; intracellular; cell part; plastid thylakoid membrane; membrane-bounded organelle; plastid; intracellular organelle; photosy…	organic cyclic compound binding; heterocyclic compound binding; binding; ion binding; metal ion binding; pigment binding; cation binding; tetrapyrrole binding; chlorophyll binding;	K08907	LHCA1; light-harvesting complex I chlorophyll a/b binding protein 1	ath00196 Photosynthesis - antenna proteins - Arabidopsis thaliana (thale cress);	IPR023329;	Chlorophyll a/b binding protein domain;
CL6420.Contig2_All	81	K	chlorophyll A/B binding protein, putative	1.0868	0.202	0.9151	0.0857	0.8420	0.0386	chloroplast	response to light stimulus; response to abiotic stimulus; cellular protein metabolic process; photosynthesis, light reaction; primary metabolic process; response to stimulus; cellular metabolic process; organic substance metabolic process; photosynthesis, light harvesting in photosystem I; metabolic process; generation of precursor metabolites and energy; protein-chromophore linkage; cellular mac…	membrane; chloroplast thylakoid membrane; chloroplast part; membrane protein complex; cytoplasm; chloroplast thylakoid; thylakoid membrane; intrinsic component of membrane; macromolecular complex; intracellular part; cell; chloroplast envelope; organelle part; membrane part; intracellular; cell part; plastid thylakoid membrane; membrane-bounded organelle; plastid; intracellular organelle; photosy…	organic cyclic compound binding; heterocyclic compound binding; binding; ion binding; metal ion binding; pigment binding; cation binding; tetrapyrrole binding; chlorophyll binding;	K08907	LHCA1; light-harvesting complex I chlorophyll a/b binding protein 1	ath00196 Photosynthesis - antenna proteins - Arabidopsis thaliana (thale cress);	IPR023329;	Chlorophyll a/b binding protein domain;
CL6420.Contig2_All	98	K	chlorophyll A/B binding protein, putative	0.8173	0.107	0.6644	0.0127	0.8130	0.0694	chloroplast	response to light stimulus; response to abiotic stimulus; cellular protein metabolic process; photosynthesis, light reaction; primary metabolic process; response to stimulus; cellular metabolic process; organic substance metabolic process; photosynthesis, light harvesting in photosystem I; metabolic process; generation of precursor metabolites and energy; protein-chromophore linkage; cellular mac…	membrane; chloroplast thylakoid membrane; chloroplast part; membrane protein complex; cytoplasm; chloroplast thylakoid; thylakoid membrane; intrinsic component of membrane; macromolecular complex; intracellular part; cell; chloroplast envelope; organelle part; membrane part; intracellular; cell part; plastid thylakoid membrane; membrane-bounded organelle; plastid; intracellular organelle; photosy…	organic cyclic compound binding; heterocyclic compound binding; binding; ion binding; metal ion binding; pigment binding; cation binding; tetrapyrrole binding; chlorophyll binding;	K08907	LHCA1; light-harvesting complex I chlorophyll a/b binding protein 1	ath00196 Photosynthesis - antenna proteins - Arabidopsis thaliana (thale cress);	IPR023329;	Chlorophyll a/b binding protein domain;
CL8782.Contig1_All	201	K	chlorophyll A/B binding protein, putative	1.0297	0.727	2.0538	0.00242	1.9945	0.00197	chloroplast	response to stress; response to light stimulus; response to abiotic stimulus; cellular protein metabolic process; photosynthesis, light reaction; primary metabolic process; response to stimulus; cellular metabolic process; organic substance metabolic process; response to high light intensity; photosynthesis, light harvesting in photosystem I; metabolic process; response to cold; generation of pre…	membrane; chloroplast thylakoid membrane; chloroplast part; membrane protein complex; cytoplasm; chloroplast thylakoid; thylakoid membrane; macromolecular complex; intrinsic component of membrane; intracellular part; cell; chloroplast envelope; organelle part; membrane part; intracellular; cell part; plastid thylakoid membrane; membrane-bounded organelle; plastid; intracellular organelle; plastid…	organic cyclic compound binding; heterocyclic compound binding; binding; ion binding; metal ion binding; pigment binding; cation binding; tetrapyrrole binding; chlorophyll binding;	K08910	LHCA4; light-harvesting complex I chlorophyll a/b binding protein 4	ath00196 Photosynthesis - antenna proteins - Arabidopsis thaliana (thale cress);	IPR023329;	Chlorophyll a/b binding protein domain;
Unigene12079_All	59	K	chlorophyll a-b binding protein CP26, chloroplastic	1.0598	0.8	0.8075	0.446	0.7620	0.068	chloroplast	cellular component biogenesis; cellular component organization; response to blue light; response to abiotic stimulus; cellular protein metabolic process; energy quenching; photosystem II assembly; response to stimulus; cellular metabolic process; response to red light; organic substance metabolic process; metabolic process; generation of precursor metabolites and energy; cellular component assemb…	membrane; chloroplast thylakoid membrane; chloroplast part; membrane protein complex; cytoplasm; chloroplast thylakoid; thylakoid membrane; intrinsic component of membrane; macromolecular complex; intracellular part; cell; chloroplast envelope; organelle part; photosystem II antenna complex; chloroplast thylakoid membrane protein complex; thylakoid light-harvesting complex; membrane part; intrace…	organic cyclic compound binding; heterocyclic compound binding; binding; ion binding; metal ion binding; cation binding; pigment binding; protein binding; tetrapyrrole binding; chlorophyll binding;	K08916	LHCB5; light-harvesting complex II chlorophyll a/b binding protein 5	ath01100 Metabolic pathways - Arabidopsis thaliana (thale cress); ath00196 Photosynthesis - antenna proteins - Arabidopsis thaliana (thale cress);	IPR023329;	Chlorophyll a/b binding protein domain;
Unigene12079_All	113	K	chlorophyll a-b binding protein CP26, chloroplastic	0.8638	0.0855	0.7959	0.0339	0.9213	0.0527	chloroplast	cellular component biogenesis; cellular component organization; response to blue light; response to abiotic stimulus; cellular protein metabolic process; energy quenching; photosystem II assembly; response to stimulus; cellular metabolic process; response to red light; organic substance metabolic process; metabolic process; generation of precursor metabolites and energy; cellular component assemb…	membrane; chloroplast thylakoid membrane; chloroplast part; membrane protein complex; cytoplasm; chloroplast thylakoid; thylakoid membrane; intrinsic component of membrane; macromolecular complex; intracellular part; cell; chloroplast envelope; organelle part; photosystem II antenna complex; chloroplast thylakoid membrane protein complex; thylakoid light-harvesting complex; membrane part; intrace…	organic cyclic compound binding; heterocyclic compound binding; binding; ion binding; metal ion binding; cation binding; pigment binding; protein binding; tetrapyrrole binding; chlorophyll binding;	K08916	LHCB5; light-harvesting complex II chlorophyll a/b binding protein 5	ath01100 Metabolic pathways - Arabidopsis thaliana (thale cress); ath00196 Photosynthesis - antenna proteins - Arabidopsis thaliana (thale cress);	IPR023329;	Chlorophyll a/b binding protein domain;
Unigene12079_All	223	K	chlorophyll a-b binding protein CP26, chloroplastic							chloroplast	cellular component biogenesis; cellular component organization; response to blue light; response to abiotic stimulus; cellular protein metabolic process; energy quenching; photosystem II assembly; response to stimulus; cellular metabolic process; response to red light; organic substance metabolic process; metabolic process; generation of precursor metabolites and energy; cellular component assemb…	membrane; chloroplast thylakoid membrane; chloroplast part; membrane protein complex; cytoplasm; chloroplast thylakoid; thylakoid membrane; intrinsic component of membrane; macromolecular complex; intracellular part; cell; chloroplast envelope; organelle part; photosystem II antenna complex; chloroplast thylakoid membrane protein complex; thylakoid light-harvesting complex; membrane part; intrace…	organic cyclic compound binding; heterocyclic compound binding; binding; ion binding; metal ion binding; cation binding; pigment binding; protein binding; tetrapyrrole binding; chlorophyll binding;	K08916	LHCB5; light-harvesting complex II chlorophyll a/b binding protein 5	ath01100 Metabolic pathways - Arabidopsis thaliana (thale cress); ath00196 Photosynthesis - antenna proteins - Arabidopsis thaliana (thale cress);	IPR023329;	Chlorophyll a/b binding protein domain;
Unigene3268_All	56	K	chlorophyll a-b binding protein CP24 10A, chloroplastic	0.7976	0.022	0.6596	0.00944	0.8269	0.0446	chloroplast	response to light stimulus; response to abiotic stimulus; cellular protein metabolic process; photosynthesis, light reaction; primary metabolic process; response to stimulus; cellular metabolic process; organic substance metabolic process; photosynthesis, light harvesting in photosystem I; metabolic process; generation of precursor metabolites and energy; protein-chromophore linkage; cellular mac…	membrane; chloroplast thylakoid membrane; chloroplast part; membrane protein complex; cytoplasm; chloroplast thylakoid; thylakoid membrane; intrinsic component of membrane; macromolecular complex; intracellular part; cell; chloroplast envelope; organelle part; membrane part; intracellular; cell part; plastid thylakoid membrane; membrane-bounded organelle; plastid; intracellular organelle; photosy…	organic cyclic compound binding; heterocyclic compound binding; pigment binding; chlorophyll binding; tetrapyrrole binding; binding;	K08917	LHCB6; light-harvesting complex II chlorophyll a/b binding protein 6	ath01100 Metabolic pathways - Arabidopsis thaliana (thale cress); ath00196 Photosynthesis - antenna proteins - Arabidopsis thaliana (thale cress);	IPR023329;	Chlorophyll a/b binding protein domain;
Unigene3268_All	231	K	chlorophyll a-b binding protein CP24 10A, chloroplastic	0.7087	0.206	0.7361	0.253	1.0386	0.657	chloroplast	response to light stimulus; response to abiotic stimulus; cellular protein metabolic process; photosynthesis, light reaction; primary metabolic process; response to stimulus; cellular metabolic process; organic substance metabolic process; photosynthesis, light harvesting in photosystem I; metabolic process; generation of precursor metabolites and energy; protein-chromophore linkage; cellular mac…	membrane; chloroplast thylakoid membrane; chloroplast part; membrane protein complex; cytoplasm; chloroplast thylakoid; thylakoid membrane; intrinsic component of membrane; macromolecular complex; intracellular part; cell; chloroplast envelope; organelle part; membrane part; intracellular; cell part; plastid thylakoid membrane; membrane-bounded organelle; plastid; intracellular organelle; photosy…	organic cyclic compound binding; heterocyclic compound binding; pigment binding; chlorophyll binding; tetrapyrrole binding; binding;	K08917	LHCB6; light-harvesting complex II chlorophyll a/b binding protein 6	ath01100 Metabolic pathways - Arabidopsis thaliana (thale cress); ath00196 Photosynthesis - antenna proteins - Arabidopsis thaliana (thale cress);	IPR023329;	Chlorophyll a/b binding protein domain;
carbon fixation in photosynthetic organisms (ath00710)
CL1456.Contig5_All	461	K	NADP-malic enzyme							chloroplast	dicarboxylic acid metabolic process; metabolic process; oxidation-reduction process; single-organism metabolic process; malate metabolic process; small molecule metabolic process; carboxylic acid metabolic process; single-organism cellular process; single-organism process; organic acid metabolic process; cellular process; cellular metabolic process; oxoacid metabolic process; organic substance me…	organelle; intracellular membrane-bounded organelle; intracellular organelle; cell part; intracellular; cytoplasm; intracellular part; membrane-bounded organelle; cell; plastid; cytoplasmic part; chloroplast;	malate dehydrogenase (decarboxylating) (NAD+) activity; nucleoside phosphate binding; ion binding; oxaloacetate decarboxylase activity; lyase activity; nucleotide binding; cofactor binding; oxidoreductase activity; oxidoreductase activity, acting on CH-OH group of donors; heterocyclic compound binding; organic cyclic compound binding; oxidoreductase activity, acting on the CH-OH group of donors, …	K00029	E1.1.1.40; malate dehydrogenase (oxaloacetate-decarboxylating)(NADP+) [EC:1.1.1.40]	ath00620 Pyruvate metabolism - Arabidopsis thaliana (thale cress); ath01200 Carbon metabolism - Arabidopsis thaliana (thale cress); ath01100 Metabolic pathways - Arabidopsis thaliana (thale cress); ath00710 Carbon fixation in photosynthetic organisms - Arabidopsis thaliana (thale cress);	IPR012302; IPR012301; IPR016040;	Malic enzyme, NAD-binding; Malic enzyme, N-terminal domain; NAD(P)-binding domain;
CL1456.Contig6_All	462	K	NADP-dependent malic enzyme, chloroplastic-like							chloroplast	dicarboxylic acid metabolic process; metabolic process; oxidation-reduction process; single-organism metabolic process; malate metabolic process; small molecule metabolic process; carboxylic acid metabolic process; single-organism cellular process; single-organism process; organic acid metabolic process; cellular process; cellular metabolic process; oxoacid metabolic process; organic substance me…	organelle; intracellular membrane-bounded organelle; intracellular organelle; cell part; intracellular; cytoplasm; intracellular part; membrane-bounded organelle; cell; plastid; cytoplasmic part; chloroplast;	malate dehydrogenase (decarboxylating) (NAD+) activity; nucleoside phosphate binding; ion binding; oxaloacetate decarboxylase activity; lyase activity; nucleotide binding; cofactor binding; oxidoreductase activity; oxidoreductase activity, acting on CH-OH group of donors; heterocyclic compound binding; organic cyclic compound binding; oxidoreductase activity, acting on the CH-OH group of donors, …	K00029	E1.1.1.40; malate dehydrogenase (oxaloacetate-decarboxylating)(NADP+) [EC:1.1.1.40]	ath00620 Pyruvate metabolism - Arabidopsis thaliana (thale cress); ath01200 Carbon metabolism - Arabidopsis thaliana (thale cress); ath01100 Metabolic pathways - Arabidopsis thaliana (thale cress); ath00710 Carbon fixation in photosynthetic organisms - Arabidopsis thaliana (thale cress);	IPR012302; IPR012301; IPR016040;	Malic enzyme, NAD-binding; Malic enzyme, N-terminal domain; NAD(P)-binding domain;
CL1456.Contig8_All	81	K	malic enzyme, putative							chloroplast	dicarboxylic acid metabolic process; metabolic process; oxidation-reduction process; single-organism metabolic process; malate metabolic process; small molecule metabolic process; carboxylic acid metabolic process; single-organism cellular process; single-organism process; organic acid metabolic process; cellular process; cellular metabolic process; oxoacid metabolic process; organic substance me…	intracellular part; cell; cell part; intracellular; cytoplasm;	malate dehydrogenase (decarboxylating) (NAD+) activity; nucleoside phosphate binding; ion binding; oxaloacetate decarboxylase activity; lyase activity; nucleotide binding; cofactor binding; oxidoreductase activity; oxidoreductase activity, acting on CH-OH group of donors; heterocyclic compound binding; organic cyclic compound binding; oxidoreductase activity, acting on the CH-OH group of donors, …	K00029	E1.1.1.40; malate dehydrogenase (oxaloacetate-decarboxylating)(NADP+) [EC:1.1.1.40]	ath00620 Pyruvate metabolism - Arabidopsis thaliana (thale cress); ath01200 Carbon metabolism - Arabidopsis thaliana (thale cress); ath01100 Metabolic pathways - Arabidopsis thaliana (thale cress); ath00710 Carbon fixation in photosynthetic organisms - Arabidopsis thaliana (thale cress);	IPR012302; IPR012301; IPR016040;	Malic enzyme, NAD-binding; Malic enzyme, N-terminal domain; NAD(P)-binding domain;
CL1456.Contig8_All	355	K	malic enzyme, putative							chloroplast	dicarboxylic acid metabolic process; metabolic process; oxidation-reduction process; single-organism metabolic process; malate metabolic process; small molecule metabolic process; carboxylic acid metabolic process; single-organism cellular process; single-organism process; organic acid metabolic process; cellular process; cellular metabolic process; oxoacid metabolic process; organic substance me…	intracellular part; cell; cell part; intracellular; cytoplasm;	malate dehydrogenase (decarboxylating) (NAD+) activity; nucleoside phosphate binding; ion binding; oxaloacetate decarboxylase activity; lyase activity; nucleotide binding; cofactor binding; oxidoreductase activity; oxidoreductase activity, acting on CH-OH group of donors; heterocyclic compound binding; organic cyclic compound binding; oxidoreductase activity, acting on the CH-OH group of donors, …	K00029	E1.1.1.40; malate dehydrogenase (oxaloacetate-decarboxylating)(NADP+) [EC:1.1.1.40]	ath00620 Pyruvate metabolism - Arabidopsis thaliana (thale cress); ath01200 Carbon metabolism - Arabidopsis thaliana (thale cress); ath01100 Metabolic pathways - Arabidopsis thaliana (thale cress); ath00710 Carbon fixation in photosynthetic organisms - Arabidopsis thaliana (thale cress);	IPR012302; IPR012301; IPR016040;	Malic enzyme, NAD-binding; Malic enzyme, N-terminal domain; NAD(P)-binding domain;
CL1456.Contig8_All	378	K	malic enzyme, putative	0.8063	0.000499	0.6572	2.09e-05	0.8151	0.0028	chloroplast	dicarboxylic acid metabolic process; metabolic process; oxidation-reduction process; single-organism metabolic process; malate metabolic process; small molecule metabolic process; carboxylic acid metabolic process; single-organism cellular process; single-organism process; organic acid metabolic process; cellular process; cellular metabolic process; oxoacid metabolic process; organic substance me…	intracellular part; cell; cell part; intracellular; cytoplasm;	malate dehydrogenase (decarboxylating) (NAD+) activity; nucleoside phosphate binding; ion binding; oxaloacetate decarboxylase activity; lyase activity; nucleotide binding; cofactor binding; oxidoreductase activity; oxidoreductase activity, acting on CH-OH group of donors; heterocyclic compound binding; organic cyclic compound binding; oxidoreductase activity, acting on the CH-OH group of donors, …	K00029	E1.1.1.40; malate dehydrogenase (oxaloacetate-decarboxylating)(NADP+) [EC:1.1.1.40]	ath00620 Pyruvate metabolism - Arabidopsis thaliana (thale cress); ath01200 Carbon metabolism - Arabidopsis thaliana (thale cress); ath01100 Metabolic pathways - Arabidopsis thaliana (thale cress); ath00710 Carbon fixation in photosynthetic organisms - Arabidopsis thaliana (thale cress);	IPR012302; IPR012301; IPR016040;	Malic enzyme, NAD-binding; Malic enzyme, N-terminal domain; NAD(P)-binding domain;
CL1456.Contig8_All	398	K	malic enzyme, putative							chloroplast	dicarboxylic acid metabolic process; metabolic process; oxidation-reduction process; single-organism metabolic process; malate metabolic process; small molecule metabolic process; carboxylic acid metabolic process; single-organism cellular process; single-organism process; organic acid metabolic process; cellular process; cellular metabolic process; oxoacid metabolic process; organic substance me…	intracellular part; cell; cell part; intracellular; cytoplasm;	malate dehydrogenase (decarboxylating) (NAD+) activity; nucleoside phosphate binding; ion binding; oxaloacetate decarboxylase activity; lyase activity; nucleotide binding; cofactor binding; oxidoreductase activity; oxidoreductase activity, acting on CH-OH group of donors; heterocyclic compound binding; organic cyclic compound binding; oxidoreductase activity, acting on the CH-OH group of donors, …	K00029	E1.1.1.40; malate dehydrogenase (oxaloacetate-decarboxylating)(NADP+) [EC:1.1.1.40]	ath00620 Pyruvate metabolism - Arabidopsis thaliana (thale cress); ath01200 Carbon metabolism - Arabidopsis thaliana (thale cress); ath01100 Metabolic pathways - Arabidopsis thaliana (thale cress); ath00710 Carbon fixation in photosynthetic organisms - Arabidopsis thaliana (thale cress);	IPR012302; IPR012301; IPR016040;	Malic enzyme, NAD-binding; Malic enzyme, N-terminal domain; NAD(P)-binding domain;
CL1597.Contig1_All	75	K	fructose-1,6-bisphosphatase, cytosolic-like							cytoplasm	metabolic process; phosphorus metabolic process; primary metabolic process; carbohydrate metabolic process; dephosphorylation; cellular process; cellular metabolic process; phosphate-containing compound metabolic process; organic substance metabolic process;	intracellular part; cell; cell part; intracellular; cytoplasm;	carbohydrate phosphatase activity; phosphoric ester hydrolase activity; catalytic activity; phosphatase activity; binding; hydrolase activity, acting on ester bonds; ion binding; cation binding; metal ion binding; hydrolase activity; sugar-phosphatase activity; fructose 1,6-bisphosphate 1-phosphatase activity;	K03841	FBP; fructose-1,6-bisphosphatase I [EC:3.1.3.11]	ath00030 Pentose phosphate pathway - Arabidopsis thaliana (thale cress); ath00051 Fructose and mannose metabolism - Arabidopsis thaliana (thale cress); ath01200 Carbon metabolism - Arabidopsis thaliana (thale cress); ath01100 Metabolic pathways - Arabidopsis thaliana (thale cress); ath00710 Carbon fixation in photosynthetic organisms - Arabidopsis thaliana (thale cress); ath00010 Glycolysis / Glu…	IPR033391;	Fructose-1-6-bisphosphatase class I, N-terminal;
CL1597.Contig1_All	234	K	fructose-1,6-bisphosphatase, cytosolic-like	1.3134	7.75e-06	0.8479	0.00469	0.6455	6.98e-05	cytoplasm	metabolic process; phosphorus metabolic process; primary metabolic process; carbohydrate metabolic process; dephosphorylation; cellular process; cellular metabolic process; phosphate-containing compound metabolic process; organic substance metabolic process;	intracellular part; cell; cell part; intracellular; cytoplasm;	carbohydrate phosphatase activity; phosphoric ester hydrolase activity; catalytic activity; phosphatase activity; binding; hydrolase activity, acting on ester bonds; ion binding; cation binding; metal ion binding; hydrolase activity; sugar-phosphatase activity; fructose 1,6-bisphosphate 1-phosphatase activity;	K03841	FBP; fructose-1,6-bisphosphatase I [EC:3.1.3.11]	ath00030 Pentose phosphate pathway - Arabidopsis thaliana (thale cress); ath00051 Fructose and mannose metabolism - Arabidopsis thaliana (thale cress); ath01200 Carbon metabolism - Arabidopsis thaliana (thale cress); ath01100 Metabolic pathways - Arabidopsis thaliana (thale cress); ath00710 Carbon fixation in photosynthetic organisms - Arabidopsis thaliana (thale cress); ath00010 Glycolysis / Glu…	IPR033391;	Fructose-1-6-bisphosphatase class I, N-terminal;
CL509.Contig2_All	310	K	fructose-1,6-bisphosphatase, chloroplastic-like							chloroplast	carbohydrate biosynthetic process; single-organism biosynthetic process; photosynthesis, dark reaction; single-organism process; biosynthetic process; primary metabolic process; carbohydrate metabolic process; dephosphorylation; organic substance biosynthetic process; cellular metabolic process; phosphate-containing compound metabolic process; organic substance metabolic process; single-organism …	intracellular organelle; chloroplast part; intracellular organelle part; cytoplasm; plastid part; intracellular part; plastid stroma; cell; organelle part; chloroplast; intracellular membrane-bounded organelle; organelle; intracellular; cell part; membrane-bounded organelle; plastid; cytoplasmic part; chloroplast stroma;	carbohydrate phosphatase activity; phosphoric ester hydrolase activity; catalytic activity; binding; phosphatase activity; ion binding; hydrolase activity, acting on ester bonds; cation binding; metal ion binding; hydrolase activity; sugar-phosphatase activity; fructose 1,6-bisphosphate 1-phosphatase activity;	K03841	FBP; fructose-1,6-bisphosphatase I [EC:3.1.3.11]	ath00030 Pentose phosphate pathway - Arabidopsis thaliana (thale cress); ath00051 Fructose and mannose metabolism - Arabidopsis thaliana (thale cress); ath01200 Carbon metabolism - Arabidopsis thaliana (thale cress); ath01100 Metabolic pathways - Arabidopsis thaliana (thale cress); ath00710 Carbon fixation in photosynthetic organisms - Arabidopsis thaliana (thale cress); ath00010 Glycolysis / Glu…	IPR033391;	Fructose-1-6-bisphosphatase class I, N-terminal;
CL509.Contig2_All	316	K	fructose-1,6-bisphosphatase, chloroplastic-like	1.0126	0.943	1.0357	0.844	1.0228	0.641	chloroplast	carbohydrate biosynthetic process; single-organism biosynthetic process; photosynthesis, dark reaction; single-organism process; biosynthetic process; primary metabolic process; carbohydrate metabolic process; dephosphorylation; organic substance biosynthetic process; cellular metabolic process; phosphate-containing compound metabolic process; organic substance metabolic process; single-organism …	intracellular organelle; chloroplast part; intracellular organelle part; cytoplasm; plastid part; intracellular part; plastid stroma; cell; organelle part; chloroplast; intracellular membrane-bounded organelle; organelle; intracellular; cell part; membrane-bounded organelle; plastid; cytoplasmic part; chloroplast stroma;	carbohydrate phosphatase activity; phosphoric ester hydrolase activity; catalytic activity; binding; phosphatase activity; ion binding; hydrolase activity, acting on ester bonds; cation binding; metal ion binding; hydrolase activity; sugar-phosphatase activity; fructose 1,6-bisphosphate 1-phosphatase activity;	K03841	FBP; fructose-1,6-bisphosphatase I [EC:3.1.3.11]	ath00030 Pentose phosphate pathway - Arabidopsis thaliana (thale cress); ath00051 Fructose and mannose metabolism - Arabidopsis thaliana (thale cress); ath01200 Carbon metabolism - Arabidopsis thaliana (thale cress); ath01100 Metabolic pathways - Arabidopsis thaliana (thale cress); ath00710 Carbon fixation in photosynthetic organisms - Arabidopsis thaliana (thale cress); ath00010 Glycolysis / Glu…	IPR033391;	Fructose-1-6-bisphosphatase class I, N-terminal;
CL509.Contig2_All	353	K	fructose-1,6-bisphosphatase, chloroplastic-like	0.6742	0.138	0.4502	0.0374	0.6678	0.00296	chloroplast	carbohydrate biosynthetic process; single-organism biosynthetic process; photosynthesis, dark reaction; single-organism process; biosynthetic process; primary metabolic process; carbohydrate metabolic process; dephosphorylation; organic substance biosynthetic process; cellular metabolic process; phosphate-containing compound metabolic process; organic substance metabolic process; single-organism …	intracellular organelle; chloroplast part; intracellular organelle part; cytoplasm; plastid part; intracellular part; plastid stroma; cell; organelle part; chloroplast; intracellular membrane-bounded organelle; organelle; intracellular; cell part; membrane-bounded organelle; plastid; cytoplasmic part; chloroplast stroma;	carbohydrate phosphatase activity; phosphoric ester hydrolase activity; catalytic activity; binding; phosphatase activity; ion binding; hydrolase activity, acting on ester bonds; cation binding; metal ion binding; hydrolase activity; sugar-phosphatase activity; fructose 1,6-bisphosphate 1-phosphatase activity;	K03841	FBP; fructose-1,6-bisphosphatase I [EC:3.1.3.11]	ath00030 Pentose phosphate pathway - Arabidopsis thaliana (thale cress); ath00051 Fructose and mannose metabolism - Arabidopsis thaliana (thale cress); ath01200 Carbon metabolism - Arabidopsis thaliana (thale cress); ath01100 Metabolic pathways - Arabidopsis thaliana (thale cress); ath00710 Carbon fixation in photosynthetic organisms - Arabidopsis thaliana (thale cress); ath00010 Glycolysis / Glu…	IPR033391;	Fructose-1-6-bisphosphatase class I, N-terminal;
CL1792.Contig1_All	17	K	alanine aminotransferase 2 isoform 1	0.8865	0.101	0.8695	0.0631	0.9808	0.773	cytoplasm	L-alanine catabolic process; alpha-amino acid catabolic process; L-alanine metabolic process; pyruvate family amino acid catabolic process; alanine metabolic process; single-organism process; biosynthetic process; pyruvate family amino acid metabolic process; cellular metabolic process; organic substance metabolic process; metabolic process; cellular amino acid metabolic process; cellular catabol…	intracellular organelle; chloroplast part; peroxisome; intracellular organelle part; cytoplasm; plastid part; intracellular part; plastid stroma; cell; organelle part; chloroplast; intracellular membrane-bounded organelle; organelle; intracellular; cell part; microbody; membrane-bounded organelle; plastid; cytoplasmic part; chloroplast stroma;	organic cyclic compound binding; heterocyclic compound binding; transferase activity, transferring nitrogenous groups; alanine-glyoxylate transaminase activity; L-alanine:2-oxoglutarate aminotransferase activity; catalytic activity; binding; glycine:2-oxoglutarate aminotransferase activity; ion binding; alanine-oxo-acid transaminase activity; anion binding; transaminase activity; cofactor binding…	K14272	GGAT; glutamate--glyoxylate aminotransferase [EC:2.6.1.4 2.6.1.2 2.6.1.44]	ath01230 Biosynthesis of amino acids - Arabidopsis thaliana (thale cress); ath00220 Arginine biosynthesis - Arabidopsis thaliana (thale cress); ath00260 Glycine, serine and threonine metabolism - Arabidopsis thaliana (thale cress); ath01100 Metabolic pathways - Arabidopsis thaliana (thale cress); ath01210 2-Oxocarboxylic acid metabolism - Arabidopsis thaliana (thale cress); ath00250 Alanine, aspa…	IPR015424; IPR004839; IPR015422; IPR015421;	Pyridoxal phosphate-dependent transferase; Aminotransferase, class I/classII; Pyridoxal phosphate-dependent transferase, major region, subdomain 2; Pyridoxal phosphate-dependent transferase, major region, subdomain 1;
CL1792.Contig1_All	39	K	alanine aminotransferase 2 isoform 1							cytoplasm	L-alanine catabolic process; alpha-amino acid catabolic process; L-alanine metabolic process; pyruvate family amino acid catabolic process; alanine metabolic process; single-organism process; biosynthetic process; pyruvate family amino acid metabolic process; cellular metabolic process; organic substance metabolic process; metabolic process; cellular amino acid metabolic process; cellular catabol…	intracellular organelle; chloroplast part; peroxisome; intracellular organelle part; cytoplasm; plastid part; intracellular part; plastid stroma; cell; organelle part; chloroplast; intracellular membrane-bounded organelle; organelle; intracellular; cell part; microbody; membrane-bounded organelle; plastid; cytoplasmic part; chloroplast stroma;	organic cyclic compound binding; heterocyclic compound binding; transferase activity, transferring nitrogenous groups; alanine-glyoxylate transaminase activity; L-alanine:2-oxoglutarate aminotransferase activity; catalytic activity; binding; glycine:2-oxoglutarate aminotransferase activity; ion binding; alanine-oxo-acid transaminase activity; anion binding; transaminase activity; cofactor binding…	K14272	GGAT; glutamate--glyoxylate aminotransferase [EC:2.6.1.4 2.6.1.2 2.6.1.44]	ath01230 Biosynthesis of amino acids - Arabidopsis thaliana (thale cress); ath00220 Arginine biosynthesis - Arabidopsis thaliana (thale cress); ath00260 Glycine, serine and threonine metabolism - Arabidopsis thaliana (thale cress); ath01100 Metabolic pathways - Arabidopsis thaliana (thale cress); ath01210 2-Oxocarboxylic acid metabolism - Arabidopsis thaliana (thale cress); ath00250 Alanine, aspa…	IPR015424; IPR004839; IPR015422; IPR015421;	Pyridoxal phosphate-dependent transferase; Aminotransferase, class I/classII; Pyridoxal phosphate-dependent transferase, major region, subdomain 2; Pyridoxal phosphate-dependent transferase, major region, subdomain 1;
CL1792.Contig1_All	54	K	alanine aminotransferase 2 isoform 1							cytoplasm	L-alanine catabolic process; alpha-amino acid catabolic process; L-alanine metabolic process; pyruvate family amino acid catabolic process; alanine metabolic process; single-organism process; biosynthetic process; pyruvate family amino acid metabolic process; cellular metabolic process; organic substance metabolic process; metabolic process; cellular amino acid metabolic process; cellular catabol…	intracellular organelle; chloroplast part; peroxisome; intracellular organelle part; cytoplasm; plastid part; intracellular part; plastid stroma; cell; organelle part; chloroplast; intracellular membrane-bounded organelle; organelle; intracellular; cell part; microbody; membrane-bounded organelle; plastid; cytoplasmic part; chloroplast stroma;	organic cyclic compound binding; heterocyclic compound binding; transferase activity, transferring nitrogenous groups; alanine-glyoxylate transaminase activity; L-alanine:2-oxoglutarate aminotransferase activity; catalytic activity; binding; glycine:2-oxoglutarate aminotransferase activity; ion binding; alanine-oxo-acid transaminase activity; anion binding; transaminase activity; cofactor binding…	K14272	GGAT; glutamate--glyoxylate aminotransferase [EC:2.6.1.4 2.6.1.2 2.6.1.44]	ath01230 Biosynthesis of amino acids - Arabidopsis thaliana (thale cress); ath00220 Arginine biosynthesis - Arabidopsis thaliana (thale cress); ath00260 Glycine, serine and threonine metabolism - Arabidopsis thaliana (thale cress); ath01100 Metabolic pathways - Arabidopsis thaliana (thale cress); ath01210 2-Oxocarboxylic acid metabolism - Arabidopsis thaliana (thale cress); ath00250 Alanine, aspa…	IPR015424; IPR004839; IPR015422; IPR015421;	Pyridoxal phosphate-dependent transferase; Aminotransferase, class I/classII; Pyridoxal phosphate-dependent transferase, major region, subdomain 2; Pyridoxal phosphate-dependent transferase, major region, subdomain 1;
CL1792.Contig1_All	114	K	alanine aminotransferase 2 isoform 1							cytoplasm	L-alanine catabolic process; alpha-amino acid catabolic process; L-alanine metabolic process; pyruvate family amino acid catabolic process; alanine metabolic process; single-organism process; biosynthetic process; pyruvate family amino acid metabolic process; cellular metabolic process; organic substance metabolic process; metabolic process; cellular amino acid metabolic process; cellular catabol…	intracellular organelle; chloroplast part; peroxisome; intracellular organelle part; cytoplasm; plastid part; intracellular part; plastid stroma; cell; organelle part; chloroplast; intracellular membrane-bounded organelle; organelle; intracellular; cell part; microbody; membrane-bounded organelle; plastid; cytoplasmic part; chloroplast stroma;	organic cyclic compound binding; heterocyclic compound binding; transferase activity, transferring nitrogenous groups; alanine-glyoxylate transaminase activity; L-alanine:2-oxoglutarate aminotransferase activity; catalytic activity; binding; glycine:2-oxoglutarate aminotransferase activity; ion binding; alanine-oxo-acid transaminase activity; anion binding; transaminase activity; cofactor binding…	K14272	GGAT; glutamate--glyoxylate aminotransferase [EC:2.6.1.4 2.6.1.2 2.6.1.44]	ath01230 Biosynthesis of amino acids - Arabidopsis thaliana (thale cress); ath00220 Arginine biosynthesis - Arabidopsis thaliana (thale cress); ath00260 Glycine, serine and threonine metabolism - Arabidopsis thaliana (thale cress); ath01100 Metabolic pathways - Arabidopsis thaliana (thale cress); ath01210 2-Oxocarboxylic acid metabolism - Arabidopsis thaliana (thale cress); ath00250 Alanine, aspa…	IPR015424; IPR004839; IPR015422; IPR015421;	Pyridoxal phosphate-dependent transferase; Aminotransferase, class I/classII; Pyridoxal phosphate-dependent transferase, major region, subdomain 2; Pyridoxal phosphate-dependent transferase, major region, subdomain 1;
CL1792.Contig1_All	268	K	alanine aminotransferase 2 isoform 1							cytoplasm	L-alanine catabolic process; alpha-amino acid catabolic process; L-alanine metabolic process; pyruvate family amino acid catabolic process; alanine metabolic process; single-organism process; biosynthetic process; pyruvate family amino acid metabolic process; cellular metabolic process; organic substance metabolic process; metabolic process; cellular amino acid metabolic process; cellular catabol…	intracellular organelle; chloroplast part; peroxisome; intracellular organelle part; cytoplasm; plastid part; intracellular part; plastid stroma; cell; organelle part; chloroplast; intracellular membrane-bounded organelle; organelle; intracellular; cell part; microbody; membrane-bounded organelle; plastid; cytoplasmic part; chloroplast stroma;	organic cyclic compound binding; heterocyclic compound binding; transferase activity, transferring nitrogenous groups; alanine-glyoxylate transaminase activity; L-alanine:2-oxoglutarate aminotransferase activity; catalytic activity; binding; glycine:2-oxoglutarate aminotransferase activity; ion binding; alanine-oxo-acid transaminase activity; anion binding; transaminase activity; cofactor binding…	K14272	GGAT; glutamate--glyoxylate aminotransferase [EC:2.6.1.4 2.6.1.2 2.6.1.44]	ath01230 Biosynthesis of amino acids - Arabidopsis thaliana (thale cress); ath00220 Arginine biosynthesis - Arabidopsis thaliana (thale cress); ath00260 Glycine, serine and threonine metabolism - Arabidopsis thaliana (thale cress); ath01100 Metabolic pathways - Arabidopsis thaliana (thale cress); ath01210 2-Oxocarboxylic acid metabolism - Arabidopsis thaliana (thale cress); ath00250 Alanine, aspa…	IPR015424; IPR004839; IPR015422; IPR015421;	Pyridoxal phosphate-dependent transferase; Aminotransferase, class I/classII; Pyridoxal phosphate-dependent transferase, major region, subdomain 2; Pyridoxal phosphate-dependent transferase, major region, subdomain 1;
CL1792.Contig1_All	463	K	alanine aminotransferase 2 isoform 1							cytoplasm	L-alanine catabolic process; alpha-amino acid catabolic process; L-alanine metabolic process; pyruvate family amino acid catabolic process; alanine metabolic process; single-organism process; biosynthetic process; pyruvate family amino acid metabolic process; cellular metabolic process; organic substance metabolic process; metabolic process; cellular amino acid metabolic process; cellular catabol…	intracellular organelle; chloroplast part; peroxisome; intracellular organelle part; cytoplasm; plastid part; intracellular part; plastid stroma; cell; organelle part; chloroplast; intracellular membrane-bounded organelle; organelle; intracellular; cell part; microbody; membrane-bounded organelle; plastid; cytoplasmic part; chloroplast stroma;	organic cyclic compound binding; heterocyclic compound binding; transferase activity, transferring nitrogenous groups; alanine-glyoxylate transaminase activity; L-alanine:2-oxoglutarate aminotransferase activity; catalytic activity; binding; glycine:2-oxoglutarate aminotransferase activity; ion binding; alanine-oxo-acid transaminase activity; anion binding; transaminase activity; cofactor binding…	K14272	GGAT; glutamate--glyoxylate aminotransferase [EC:2.6.1.4 2.6.1.2 2.6.1.44]	ath01230 Biosynthesis of amino acids - Arabidopsis thaliana (thale cress); ath00220 Arginine biosynthesis - Arabidopsis thaliana (thale cress); ath00260 Glycine, serine and threonine metabolism - Arabidopsis thaliana (thale cress); ath01100 Metabolic pathways - Arabidopsis thaliana (thale cress); ath01210 2-Oxocarboxylic acid metabolism - Arabidopsis thaliana (thale cress); ath00250 Alanine, aspa…	IPR015424; IPR004839; IPR015422; IPR015421;	Pyridoxal phosphate-dependent transferase; Aminotransferase, class I/classII; Pyridoxal phosphate-dependent transferase, major region, subdomain 2; Pyridoxal phosphate-dependent transferase, major region, subdomain 1;
CL1792.Contig2_All	17	K	AlaT1	1.1091	0.393	1.3566	0.0385	1.2232	0.00183	cytoplasm	L-alanine catabolic process; alpha-amino acid catabolic process; L-alanine metabolic process; pyruvate family amino acid catabolic process; alanine metabolic process; single-organism process; biosynthetic process; pyruvate family amino acid metabolic process; cellular metabolic process; organic substance metabolic process; metabolic process; cellular amino acid metabolic process; cellular catabol…	intracellular organelle; chloroplast part; peroxisome; intracellular organelle part; cytoplasm; plastid part; intracellular part; plastid stroma; cell; organelle part; chloroplast; intracellular membrane-bounded organelle; organelle; intracellular; cell part; microbody; membrane-bounded organelle; plastid; cytoplasmic part; chloroplast stroma;	organic cyclic compound binding; heterocyclic compound binding; transferase activity, transferring nitrogenous groups; alanine-glyoxylate transaminase activity; L-alanine:2-oxoglutarate aminotransferase activity; catalytic activity; binding; glycine:2-oxoglutarate aminotransferase activity; ion binding; alanine-oxo-acid transaminase activity; anion binding; transaminase activity; cofactor binding…	K14272	GGAT; glutamate--glyoxylate aminotransferase [EC:2.6.1.4 2.6.1.2 2.6.1.44]	ath01230 Biosynthesis of amino acids - Arabidopsis thaliana (thale cress); ath00220 Arginine biosynthesis - Arabidopsis thaliana (thale cress); ath00260 Glycine, serine and threonine metabolism - Arabidopsis thaliana (thale cress); ath01100 Metabolic pathways - Arabidopsis thaliana (thale cress); ath01210 2-Oxocarboxylic acid metabolism - Arabidopsis thaliana (thale cress); ath00250 Alanine, aspa…	IPR015424; IPR004839; IPR015422; IPR015421;	Pyridoxal phosphate-dependent transferase; Aminotransferase, class I/classII; Pyridoxal phosphate-dependent transferase, major region, subdomain 2; Pyridoxal phosphate-dependent transferase, major region, subdomain 1;
CL1792.Contig2_All	54	K	AlaT1							cytoplasm	L-alanine catabolic process; alpha-amino acid catabolic process; L-alanine metabolic process; pyruvate family amino acid catabolic process; alanine metabolic process; single-organism process; biosynthetic process; pyruvate family amino acid metabolic process; cellular metabolic process; organic substance metabolic process; metabolic process; cellular amino acid metabolic process; cellular catabol…	intracellular organelle; chloroplast part; peroxisome; intracellular organelle part; cytoplasm; plastid part; intracellular part; plastid stroma; cell; organelle part; chloroplast; intracellular membrane-bounded organelle; organelle; intracellular; cell part; microbody; membrane-bounded organelle; plastid; cytoplasmic part; chloroplast stroma;	organic cyclic compound binding; heterocyclic compound binding; transferase activity, transferring nitrogenous groups; alanine-glyoxylate transaminase activity; L-alanine:2-oxoglutarate aminotransferase activity; catalytic activity; binding; glycine:2-oxoglutarate aminotransferase activity; ion binding; alanine-oxo-acid transaminase activity; anion binding; transaminase activity; cofactor binding…	K14272	GGAT; glutamate--glyoxylate aminotransferase [EC:2.6.1.4 2.6.1.2 2.6.1.44]	ath01230 Biosynthesis of amino acids - Arabidopsis thaliana (thale cress); ath00220 Arginine biosynthesis - Arabidopsis thaliana (thale cress); ath00260 Glycine, serine and threonine metabolism - Arabidopsis thaliana (thale cress); ath01100 Metabolic pathways - Arabidopsis thaliana (thale cress); ath01210 2-Oxocarboxylic acid metabolism - Arabidopsis thaliana (thale cress); ath00250 Alanine, aspa…	IPR015424; IPR004839; IPR015422; IPR015421;	Pyridoxal phosphate-dependent transferase; Aminotransferase, class I/classII; Pyridoxal phosphate-dependent transferase, major region, subdomain 2; Pyridoxal phosphate-dependent transferase, major region, subdomain 1;
CL1792.Contig2_All	114	K	AlaT1	1.0108	0.899	0.9047	0.356	0.8950	0.0786	cytoplasm	L-alanine catabolic process; alpha-amino acid catabolic process; L-alanine metabolic process; pyruvate family amino acid catabolic process; alanine metabolic process; single-organism process; biosynthetic process; pyruvate family amino acid metabolic process; cellular metabolic process; organic substance metabolic process; metabolic process; cellular amino acid metabolic process; cellular catabol…	intracellular organelle; chloroplast part; peroxisome; intracellular organelle part; cytoplasm; plastid part; intracellular part; plastid stroma; cell; organelle part; chloroplast; intracellular membrane-bounded organelle; organelle; intracellular; cell part; microbody; membrane-bounded organelle; plastid; cytoplasmic part; chloroplast stroma;	organic cyclic compound binding; heterocyclic compound binding; transferase activity, transferring nitrogenous groups; alanine-glyoxylate transaminase activity; L-alanine:2-oxoglutarate aminotransferase activity; catalytic activity; binding; glycine:2-oxoglutarate aminotransferase activity; ion binding; alanine-oxo-acid transaminase activity; anion binding; transaminase activity; cofactor binding…	K14272	GGAT; glutamate--glyoxylate aminotransferase [EC:2.6.1.4 2.6.1.2 2.6.1.44]	ath01230 Biosynthesis of amino acids - Arabidopsis thaliana (thale cress); ath00220 Arginine biosynthesis - Arabidopsis thaliana (thale cress); ath00260 Glycine, serine and threonine metabolism - Arabidopsis thaliana (thale cress); ath01100 Metabolic pathways - Arabidopsis thaliana (thale cress); ath01210 2-Oxocarboxylic acid metabolism - Arabidopsis thaliana (thale cress); ath00250 Alanine, aspa…	IPR015424; IPR004839; IPR015422; IPR015421;	Pyridoxal phosphate-dependent transferase; Aminotransferase, class I/classII; Pyridoxal phosphate-dependent transferase, major region, subdomain 2; Pyridoxal phosphate-dependent transferase, major region, subdomain 1;
CL1792.Contig2_All	268	K	AlaT1	0.8948	0.0655	0.8238	0.0167	0.9206	0.0823	cytoplasm	L-alanine catabolic process; alpha-amino acid catabolic process; L-alanine metabolic process; pyruvate family amino acid catabolic process; alanine metabolic process; single-organism process; biosynthetic process; pyruvate family amino acid metabolic process; cellular metabolic process; organic substance metabolic process; metabolic process; cellular amino acid metabolic process; cellular catabol…	intracellular organelle; chloroplast part; peroxisome; intracellular organelle part; cytoplasm; plastid part; intracellular part; plastid stroma; cell; organelle part; chloroplast; intracellular membrane-bounded organelle; organelle; intracellular; cell part; microbody; membrane-bounded organelle; plastid; cytoplasmic part; chloroplast stroma;	organic cyclic compound binding; heterocyclic compound binding; transferase activity, transferring nitrogenous groups; alanine-glyoxylate transaminase activity; L-alanine:2-oxoglutarate aminotransferase activity; catalytic activity; binding; glycine:2-oxoglutarate aminotransferase activity; ion binding; alanine-oxo-acid transaminase activity; anion binding; transaminase activity; cofactor binding…	K14272	GGAT; glutamate--glyoxylate aminotransferase [EC:2.6.1.4 2.6.1.2 2.6.1.44]	ath01230 Biosynthesis of amino acids - Arabidopsis thaliana (thale cress); ath00220 Arginine biosynthesis - Arabidopsis thaliana (thale cress); ath00260 Glycine, serine and threonine metabolism - Arabidopsis thaliana (thale cress); ath01100 Metabolic pathways - Arabidopsis thaliana (thale cress); ath01210 2-Oxocarboxylic acid metabolism - Arabidopsis thaliana (thale cress); ath00250 Alanine, aspa…	IPR015424; IPR004839; IPR015422; IPR015421;	Pyridoxal phosphate-dependent transferase; Aminotransferase, class I/classII; Pyridoxal phosphate-dependent transferase, major region, subdomain 2; Pyridoxal phosphate-dependent transferase, major region, subdomain 1;
CL1792.Contig2_All	463	K	AlaT1	0.6387	0.00148	0.4137	0.000209	0.6477	2.3e-05	cytoplasm	L-alanine catabolic process; alpha-amino acid catabolic process; L-alanine metabolic process; pyruvate family amino acid catabolic process; alanine metabolic process; single-organism process; biosynthetic process; pyruvate family amino acid metabolic process; cellular metabolic process; organic substance metabolic process; metabolic process; cellular amino acid metabolic process; cellular catabol…	intracellular organelle; chloroplast part; peroxisome; intracellular organelle part; cytoplasm; plastid part; intracellular part; plastid stroma; cell; organelle part; chloroplast; intracellular membrane-bounded organelle; organelle; intracellular; cell part; microbody; membrane-bounded organelle; plastid; cytoplasmic part; chloroplast stroma;	organic cyclic compound binding; heterocyclic compound binding; transferase activity, transferring nitrogenous groups; alanine-glyoxylate transaminase activity; L-alanine:2-oxoglutarate aminotransferase activity; catalytic activity; binding; glycine:2-oxoglutarate aminotransferase activity; ion binding; alanine-oxo-acid transaminase activity; anion binding; transaminase activity; cofactor binding…	K14272	GGAT; glutamate--glyoxylate aminotransferase [EC:2.6.1.4 2.6.1.2 2.6.1.44]	ath01230 Biosynthesis of amino acids - Arabidopsis thaliana (thale cress); ath00220 Arginine biosynthesis - Arabidopsis thaliana (thale cress); ath00260 Glycine, serine and threonine metabolism - Arabidopsis thaliana (thale cress); ath01100 Metabolic pathways - Arabidopsis thaliana (thale cress); ath01210 2-Oxocarboxylic acid metabolism - Arabidopsis thaliana (thale cress); ath00250 Alanine, aspa…	IPR015424; IPR004839; IPR015422; IPR015421;	Pyridoxal phosphate-dependent transferase; Aminotransferase, class I/classII; Pyridoxal phosphate-dependent transferase, major region, subdomain 2; Pyridoxal phosphate-dependent transferase, major region, subdomain 1;
CL1880.Contig6_All	322	K	transketolase	0.9294	0.239	0.9201	0.26	0.9899	0.862	chloroplast	carbohydrate biosynthetic process; single-organism biosynthetic process; photosynthesis, dark reaction; single-organism process; biosynthetic process; primary metabolic process; carbohydrate metabolic process; organic substance biosynthetic process; cellular metabolic process; organic substance metabolic process; single-organism carbohydrate metabolic process; metabolic process; single-organism m…	intracellular organelle; membrane; chloroplast thylakoid membrane; chloroplast part; cytoplasm; intracellular organelle part; chloroplast thylakoid; thylakoid membrane; plastid part; intracellular part; cell; organelle part; chloroplast; photosynthetic membrane; intracellular membrane-bounded organelle; organelle; intracellular; cell part; thylakoid; plastid thylakoid membrane; membrane-bounded o…	catalytic activity; binding; transferase activity, transferring aldehyde or ketonic groups; ion binding; cation binding; metal ion binding; transferase activity; transketolase activity;	K00615	E2.2.1.1; transketolase [EC:2.2.1.1]	ath01230 Biosynthesis of amino acids - Arabidopsis thaliana (thale cress); ath00030 Pentose phosphate pathway - Arabidopsis thaliana (thale cress); ath01200 Carbon metabolism - Arabidopsis thaliana (thale cress); ath01100 Metabolic pathways - Arabidopsis thaliana (thale cress); ath00710 Carbon fixation in photosynthetic organisms - Arabidopsis thaliana (thale cress); ath01110 Biosynthesis of seco…	IPR005474; IPR009014; IPR033248; IPR029061; IPR005475;	Transketolase, N-terminal; Transketolase C-terminal/Pyruvate-ferredoxin oxidoreductase domain II; Transketolase, C-terminal domain; Thiamin diphosphate-binding fold; Transketolase-like, pyrimidine-binding domain;
CL1880.Contig6_All	360	K	transketolase							chloroplast	carbohydrate biosynthetic process; single-organism biosynthetic process; photosynthesis, dark reaction; single-organism process; biosynthetic process; primary metabolic process; carbohydrate metabolic process; organic substance biosynthetic process; cellular metabolic process; organic substance metabolic process; single-organism carbohydrate metabolic process; metabolic process; single-organism m…	intracellular organelle; membrane; chloroplast thylakoid membrane; chloroplast part; cytoplasm; intracellular organelle part; chloroplast thylakoid; thylakoid membrane; plastid part; intracellular part; cell; organelle part; chloroplast; photosynthetic membrane; intracellular membrane-bounded organelle; organelle; intracellular; cell part; thylakoid; plastid thylakoid membrane; membrane-bounded o…	catalytic activity; binding; transferase activity, transferring aldehyde or ketonic groups; ion binding; cation binding; metal ion binding; transferase activity; transketolase activity;	K00615	E2.2.1.1; transketolase [EC:2.2.1.1]	ath01230 Biosynthesis of amino acids - Arabidopsis thaliana (thale cress); ath00030 Pentose phosphate pathway - Arabidopsis thaliana (thale cress); ath01200 Carbon metabolism - Arabidopsis thaliana (thale cress); ath01100 Metabolic pathways - Arabidopsis thaliana (thale cress); ath00710 Carbon fixation in photosynthetic organisms - Arabidopsis thaliana (thale cress); ath01110 Biosynthesis of seco…	IPR005474; IPR009014; IPR033248; IPR029061; IPR005475;	Transketolase, N-terminal; Transketolase C-terminal/Pyruvate-ferredoxin oxidoreductase domain II; Transketolase, C-terminal domain; Thiamin diphosphate-binding fold; Transketolase-like, pyrimidine-binding domain;
CL1880.Contig6_All	376	K	transketolase	0.8667	0.0668	0.7847	0.0107	0.9054	0.0292	chloroplast	carbohydrate biosynthetic process; single-organism biosynthetic process; photosynthesis, dark reaction; single-organism process; biosynthetic process; primary metabolic process; carbohydrate metabolic process; organic substance biosynthetic process; cellular metabolic process; organic substance metabolic process; single-organism carbohydrate metabolic process; metabolic process; single-organism m…	intracellular organelle; membrane; chloroplast thylakoid membrane; chloroplast part; cytoplasm; intracellular organelle part; chloroplast thylakoid; thylakoid membrane; plastid part; intracellular part; cell; organelle part; chloroplast; photosynthetic membrane; intracellular membrane-bounded organelle; organelle; intracellular; cell part; thylakoid; plastid thylakoid membrane; membrane-bounded o…	catalytic activity; binding; transferase activity, transferring aldehyde or ketonic groups; ion binding; cation binding; metal ion binding; transferase activity; transketolase activity;	K00615	E2.2.1.1; transketolase [EC:2.2.1.1]	ath01230 Biosynthesis of amino acids - Arabidopsis thaliana (thale cress); ath00030 Pentose phosphate pathway - Arabidopsis thaliana (thale cress); ath01200 Carbon metabolism - Arabidopsis thaliana (thale cress); ath01100 Metabolic pathways - Arabidopsis thaliana (thale cress); ath00710 Carbon fixation in photosynthetic organisms - Arabidopsis thaliana (thale cress); ath01110 Biosynthesis of seco…	IPR005474; IPR009014; IPR033248; IPR029061; IPR005475;	Transketolase, N-terminal; Transketolase C-terminal/Pyruvate-ferredoxin oxidoreductase domain II; Transketolase, C-terminal domain; Thiamin diphosphate-binding fold; Transketolase-like, pyrimidine-binding domain;
CL1880.Contig6_All	402	K	transketolase	1.0442	0.113	0.7249	0.00019	0.6943	1.62e-05	chloroplast	carbohydrate biosynthetic process; single-organism biosynthetic process; photosynthesis, dark reaction; single-organism process; biosynthetic process; primary metabolic process; carbohydrate metabolic process; organic substance biosynthetic process; cellular metabolic process; organic substance metabolic process; single-organism carbohydrate metabolic process; metabolic process; single-organism m…	intracellular organelle; membrane; chloroplast thylakoid membrane; chloroplast part; cytoplasm; intracellular organelle part; chloroplast thylakoid; thylakoid membrane; plastid part; intracellular part; cell; organelle part; chloroplast; photosynthetic membrane; intracellular membrane-bounded organelle; organelle; intracellular; cell part; thylakoid; plastid thylakoid membrane; membrane-bounded o…	catalytic activity; binding; transferase activity, transferring aldehyde or ketonic groups; ion binding; cation binding; metal ion binding; transferase activity; transketolase activity;	K00615	E2.2.1.1; transketolase [EC:2.2.1.1]	ath01230 Biosynthesis of amino acids - Arabidopsis thaliana (thale cress); ath00030 Pentose phosphate pathway - Arabidopsis thaliana (thale cress); ath01200 Carbon metabolism - Arabidopsis thaliana (thale cress); ath01100 Metabolic pathways - Arabidopsis thaliana (thale cress); ath00710 Carbon fixation in photosynthetic organisms - Arabidopsis thaliana (thale cress); ath01110 Biosynthesis of seco…	IPR005474; IPR009014; IPR033248; IPR029061; IPR005475;	Transketolase, N-terminal; Transketolase C-terminal/Pyruvate-ferredoxin oxidoreductase domain II; Transketolase, C-terminal domain; Thiamin diphosphate-binding fold; Transketolase-like, pyrimidine-binding domain;
CL1880.Contig6_All	403	K	transketolase	1.0686	0.282	1.0130	0.813	0.9479	0.087	chloroplast	carbohydrate biosynthetic process; single-organism biosynthetic process; photosynthesis, dark reaction; single-organism process; biosynthetic process; primary metabolic process; carbohydrate metabolic process; organic substance biosynthetic process; cellular metabolic process; organic substance metabolic process; single-organism carbohydrate metabolic process; metabolic process; single-organism m…	intracellular organelle; membrane; chloroplast thylakoid membrane; chloroplast part; cytoplasm; intracellular organelle part; chloroplast thylakoid; thylakoid membrane; plastid part; intracellular part; cell; organelle part; chloroplast; photosynthetic membrane; intracellular membrane-bounded organelle; organelle; intracellular; cell part; thylakoid; plastid thylakoid membrane; membrane-bounded o…	catalytic activity; binding; transferase activity, transferring aldehyde or ketonic groups; ion binding; cation binding; metal ion binding; transferase activity; transketolase activity;	K00615	E2.2.1.1; transketolase [EC:2.2.1.1]	ath01230 Biosynthesis of amino acids - Arabidopsis thaliana (thale cress); ath00030 Pentose phosphate pathway - Arabidopsis thaliana (thale cress); ath01200 Carbon metabolism - Arabidopsis thaliana (thale cress); ath01100 Metabolic pathways - Arabidopsis thaliana (thale cress); ath00710 Carbon fixation in photosynthetic organisms - Arabidopsis thaliana (thale cress); ath01110 Biosynthesis of seco…	IPR005474; IPR009014; IPR033248; IPR029061; IPR005475;	Transketolase, N-terminal; Transketolase C-terminal/Pyruvate-ferredoxin oxidoreductase domain II; Transketolase, C-terminal domain; Thiamin diphosphate-binding fold; Transketolase-like, pyrimidine-binding domain;
CL1880.Contig6_All	405	K	transketolase	1.1319	0.0267	1.0731	0.182	0.9481	0.0969	chloroplast	carbohydrate biosynthetic process; single-organism biosynthetic process; photosynthesis, dark reaction; single-organism process; biosynthetic process; primary metabolic process; carbohydrate metabolic process; organic substance biosynthetic process; cellular metabolic process; organic substance metabolic process; single-organism carbohydrate metabolic process; metabolic process; single-organism m…	intracellular organelle; membrane; chloroplast thylakoid membrane; chloroplast part; cytoplasm; intracellular organelle part; chloroplast thylakoid; thylakoid membrane; plastid part; intracellular part; cell; organelle part; chloroplast; photosynthetic membrane; intracellular membrane-bounded organelle; organelle; intracellular; cell part; thylakoid; plastid thylakoid membrane; membrane-bounded o…	catalytic activity; binding; transferase activity, transferring aldehyde or ketonic groups; ion binding; cation binding; metal ion binding; transferase activity; transketolase activity;	K00615	E2.2.1.1; transketolase [EC:2.2.1.1]	ath01230 Biosynthesis of amino acids - Arabidopsis thaliana (thale cress); ath00030 Pentose phosphate pathway - Arabidopsis thaliana (thale cress); ath01200 Carbon metabolism - Arabidopsis thaliana (thale cress); ath01100 Metabolic pathways - Arabidopsis thaliana (thale cress); ath00710 Carbon fixation in photosynthetic organisms - Arabidopsis thaliana (thale cress); ath01110 Biosynthesis of seco…	IPR005474; IPR009014; IPR033248; IPR029061; IPR005475;	Transketolase, N-terminal; Transketolase C-terminal/Pyruvate-ferredoxin oxidoreductase domain II; Transketolase, C-terminal domain; Thiamin diphosphate-binding fold; Transketolase-like, pyrimidine-binding domain;
CL1880.Contig6_All	595	K	transketolase	0.8087	0.401	0.7784	0.364	0.9626	0.733	chloroplast	carbohydrate biosynthetic process; single-organism biosynthetic process; photosynthesis, dark reaction; single-organism process; biosynthetic process; primary metabolic process; carbohydrate metabolic process; organic substance biosynthetic process; cellular metabolic process; organic substance metabolic process; single-organism carbohydrate metabolic process; metabolic process; single-organism m…	intracellular organelle; membrane; chloroplast thylakoid membrane; chloroplast part; cytoplasm; intracellular organelle part; chloroplast thylakoid; thylakoid membrane; plastid part; intracellular part; cell; organelle part; chloroplast; photosynthetic membrane; intracellular membrane-bounded organelle; organelle; intracellular; cell part; thylakoid; plastid thylakoid membrane; membrane-bounded o…	catalytic activity; binding; transferase activity, transferring aldehyde or ketonic groups; ion binding; cation binding; metal ion binding; transferase activity; transketolase activity;	K00615	E2.2.1.1; transketolase [EC:2.2.1.1]	ath01230 Biosynthesis of amino acids - Arabidopsis thaliana (thale cress); ath00030 Pentose phosphate pathway - Arabidopsis thaliana (thale cress); ath01200 Carbon metabolism - Arabidopsis thaliana (thale cress); ath01100 Metabolic pathways - Arabidopsis thaliana (thale cress); ath00710 Carbon fixation in photosynthetic organisms - Arabidopsis thaliana (thale cress); ath01110 Biosynthesis of seco…	IPR005474; IPR009014; IPR033248; IPR029061; IPR005475;	Transketolase, N-terminal; Transketolase C-terminal/Pyruvate-ferredoxin oxidoreductase domain II; Transketolase, C-terminal domain; Thiamin diphosphate-binding fold; Transketolase-like, pyrimidine-binding domain;
CL2420.Contig4_All	120	K	glyceraldehyde-3-phosphate dehydrogenase, cytosolic	0.9280	0.0171	0.6273	0.000506	0.6760	0.000669	cytoplasm	ATP generation from ADP; nucleoside metabolic process; purine nucleoside metabolic process; nucleoside diphosphate phosphorylation; ADP metabolic process; pyridine nucleotide metabolic process; glycolytic process; purine ribonucleoside monophosphate metabolic process; nucleotide metabolic process; single-organism process; ribonucleoside diphosphate metabolic process; nucleotide phosphorylation; p…	intracellular part; cell; cell part; intracellular; cytoplasm;	nucleoside phosphate binding; oxidoreductase activity, acting on the aldehyde or oxo group of donors; nucleotide binding; cofactor binding; oxidoreductase activity; oxidoreductase activity, acting on the aldehyde or oxo group of donors, NAD or NADP as acceptor; heterocyclic compound binding; organic cyclic compound binding; glyceraldehyde-3-phosphate dehydrogenase (NAD(P)+) (phosphorylating) acti…	K00134	GAPDH; glyceraldehyde 3-phosphate dehydrogenase [EC:1.2.1.12]	ath01230 Biosynthesis of amino acids - Arabidopsis thaliana (thale cress); ath01200 Carbon metabolism - Arabidopsis thaliana (thale cress); ath01100 Metabolic pathways - Arabidopsis thaliana (thale cress); ath00710 Carbon fixation in photosynthetic organisms - Arabidopsis thaliana (thale cress); ath00010 Glycolysis / Gluconeogenesis - Arabidopsis thaliana (thale cress); ath01110 Biosynthesis of s…	IPR020829; IPR016040; IPR020828;	Glyceraldehyde 3-phosphate dehydrogenase, catalytic domain; NAD(P)-binding domain; Glyceraldehyde 3-phosphate dehydrogenase, NAD(P) binding domain;
CL2420.Contig4_All	143	K	glyceraldehyde-3-phosphate dehydrogenase, cytosolic	0.8729	0.0182	0.4943	0.00102	0.5662	0.00161	cytoplasm	ATP generation from ADP; nucleoside metabolic process; purine nucleoside metabolic process; nucleoside diphosphate phosphorylation; ADP metabolic process; pyridine nucleotide metabolic process; glycolytic process; purine ribonucleoside monophosphate metabolic process; nucleotide metabolic process; single-organism process; ribonucleoside diphosphate metabolic process; nucleotide phosphorylation; p…	intracellular part; cell; cell part; intracellular; cytoplasm;	nucleoside phosphate binding; oxidoreductase activity, acting on the aldehyde or oxo group of donors; nucleotide binding; cofactor binding; oxidoreductase activity; oxidoreductase activity, acting on the aldehyde or oxo group of donors, NAD or NADP as acceptor; heterocyclic compound binding; organic cyclic compound binding; glyceraldehyde-3-phosphate dehydrogenase (NAD(P)+) (phosphorylating) acti…	K00134	GAPDH; glyceraldehyde 3-phosphate dehydrogenase [EC:1.2.1.12]	ath01230 Biosynthesis of amino acids - Arabidopsis thaliana (thale cress); ath01200 Carbon metabolism - Arabidopsis thaliana (thale cress); ath01100 Metabolic pathways - Arabidopsis thaliana (thale cress); ath00710 Carbon fixation in photosynthetic organisms - Arabidopsis thaliana (thale cress); ath00010 Glycolysis / Gluconeogenesis - Arabidopsis thaliana (thale cress); ath01110 Biosynthesis of s…	IPR020829; IPR016040; IPR020828;	Glyceraldehyde 3-phosphate dehydrogenase, catalytic domain; NAD(P)-binding domain; Glyceraldehyde 3-phosphate dehydrogenase, NAD(P) binding domain;
CL2420.Contig4_All	254	K	glyceraldehyde-3-phosphate dehydrogenase, cytosolic	0.8938	0.00147	0.6655	6.4e-06	0.7445	1.38e-05	cytoplasm	ATP generation from ADP; nucleoside metabolic process; purine nucleoside metabolic process; nucleoside diphosphate phosphorylation; ADP metabolic process; pyridine nucleotide metabolic process; glycolytic process; purine ribonucleoside monophosphate metabolic process; nucleotide metabolic process; single-organism process; ribonucleoside diphosphate metabolic process; nucleotide phosphorylation; p…	intracellular part; cell; cell part; intracellular; cytoplasm;	nucleoside phosphate binding; oxidoreductase activity, acting on the aldehyde or oxo group of donors; nucleotide binding; cofactor binding; oxidoreductase activity; oxidoreductase activity, acting on the aldehyde or oxo group of donors, NAD or NADP as acceptor; heterocyclic compound binding; organic cyclic compound binding; glyceraldehyde-3-phosphate dehydrogenase (NAD(P)+) (phosphorylating) acti…	K00134	GAPDH; glyceraldehyde 3-phosphate dehydrogenase [EC:1.2.1.12]	ath01230 Biosynthesis of amino acids - Arabidopsis thaliana (thale cress); ath01200 Carbon metabolism - Arabidopsis thaliana (thale cress); ath01100 Metabolic pathways - Arabidopsis thaliana (thale cress); ath00710 Carbon fixation in photosynthetic organisms - Arabidopsis thaliana (thale cress); ath00010 Glycolysis / Gluconeogenesis - Arabidopsis thaliana (thale cress); ath01110 Biosynthesis of s…	IPR020829; IPR016040; IPR020828;	Glyceraldehyde 3-phosphate dehydrogenase, catalytic domain; NAD(P)-binding domain; Glyceraldehyde 3-phosphate dehydrogenase, NAD(P) binding domain;
CL2805.Contig4_All	275	K	ribulose-phosphate 3-epimerase, chloroplastic-like isoform 1	0.6941	0.00315	0.5911	0.00186	0.8517	0.0996	chloroplast	NADP metabolic process; carbohydrate biosynthetic process; pyridine nucleotide metabolic process; cellular aromatic compound metabolic process; nicotinamide nucleotide metabolic process; nucleotide metabolic process; single-organism process; biosynthetic process; cellular metabolic process; pyridine-containing compound metabolic process; phosphate-containing compound metabolic process; organic su…	intracellular organelle; membrane; chloroplast thylakoid membrane; chloroplast part; cytoplasm; intracellular organelle part; chloroplast thylakoid; thylakoid membrane; plastid part; intracellular part; cell; organelle part; chloroplast; photosynthetic membrane; intracellular membrane-bounded organelle; organelle; intracellular; cell part; thylakoid; plastid thylakoid membrane; membrane-bounded o…	isomerase activity; racemase and epimerase activity, acting on carbohydrates and derivatives; racemase and epimerase activity; catalytic activity; binding; ion binding; cation binding; metal ion binding; ribulose-phosphate 3-epimerase activity;	K01783	rpe; ribulose-phosphate 3-epimerase [EC:5.1.3.1]	ath01230 Biosynthesis of amino acids - Arabidopsis thaliana (thale cress); ath00030 Pentose phosphate pathway - Arabidopsis thaliana (thale cress); ath00040 Pentose and glucuronate interconversions - Arabidopsis thaliana (thale cress); ath01200 Carbon metabolism - Arabidopsis thaliana (thale cress); ath01100 Metabolic pathways - Arabidopsis thaliana (thale cress); ath00710 Carbon fixation in phot…	IPR013785; IPR011060;	Aldolase-type TIM barrel; Ribulose-phosphate binding barrel;
CL3996.Contig2_All	150	K	unnamed protein product							cytoplasm	tricarboxylic acid metabolic process; oxidation-reduction process; small molecule metabolic process; single-organism cellular process; tricarboxylic acid cycle; single-organism process; primary metabolic process; cellular respiration; cellular metabolic process; organic substance metabolic process; citrate metabolic process; metabolic process; generation of precursor metabolites and energy; aerob…	intracellular part; cell; cell part; intracellular; cytoplasm;	carboxy-lyase activity; lyase activity; phosphoenolpyruvate carboxylase activity; catalytic activity; carbon-carbon lyase activity; phosphoenolpyruvate carboxykinase activity;	K01595	ppc; phosphoenolpyruvate carboxylase [EC:4.1.1.31]	ath00620 Pyruvate metabolism - Arabidopsis thaliana (thale cress); ath01200 Carbon metabolism - Arabidopsis thaliana (thale cress); ath01100 Metabolic pathways - Arabidopsis thaliana (thale cress); ath00710 Carbon fixation in photosynthetic organisms - Arabidopsis thaliana (thale cress);	IPR015813;	Pyruvate/Phosphoenolpyruvate kinase-like domain;
CL3996.Contig3_All	473	K	phosphoenolpyruvate carboxylase 1							cytoplasm	tricarboxylic acid metabolic process; oxidation-reduction process; small molecule metabolic process; single-organism cellular process; tricarboxylic acid cycle; single-organism process; primary metabolic process; cellular respiration; cellular metabolic process; organic substance metabolic process; citrate metabolic process; metabolic process; generation of precursor metabolites and energy; aerob…	intracellular part; cell; cell part; intracellular; cytoplasm;	carboxy-lyase activity; lyase activity; phosphoenolpyruvate carboxylase activity; catalytic activity; carbon-carbon lyase activity; phosphoenolpyruvate carboxykinase activity;	K01595	ppc; phosphoenolpyruvate carboxylase [EC:4.1.1.31]	ath00620 Pyruvate metabolism - Arabidopsis thaliana (thale cress); ath01200 Carbon metabolism - Arabidopsis thaliana (thale cress); ath01100 Metabolic pathways - Arabidopsis thaliana (thale cress); ath00710 Carbon fixation in photosynthetic organisms - Arabidopsis thaliana (thale cress);	IPR015813;	Pyruvate/Phosphoenolpyruvate kinase-like domain;
CL4565.Contig2_All	159	K	hypothetical protein VITISV_021576	0.7557	0.322	0.5421	0.112	0.7174	0.036	chloroplast	carbohydrate biosynthetic process; single-organism biosynthetic process; oxidation-reduction process; photosynthesis, dark reaction; small molecule metabolic process; single-organism process; biosynthetic process; primary metabolic process; carbohydrate metabolic process; organic substance biosynthetic process; cellular metabolic process; organic substance metabolic process; glucose metabolic pro…	organelle; intracellular membrane-bounded organelle; intracellular organelle; cell part; intracellular; cytoplasm; intracellular part; membrane-bounded organelle; cell; plastid; cytoplasmic part; chloroplast;	nucleoside phosphate binding; oxidoreductase activity, acting on the aldehyde or oxo group of donors; nucleotide binding; cofactor binding; oxidoreductase activity; oxidoreductase activity, acting on the aldehyde or oxo group of donors, NAD or NADP as acceptor; heterocyclic compound binding; organic cyclic compound binding; glyceraldehyde-3-phosphate dehydrogenase (NAD(P)+) (phosphorylating) acti…	K05298	GAPA; glyceraldehyde-3-phosphate dehydrogenase (NADP+) (phosphorylating) [EC:1.2.1.13]	ath01200 Carbon metabolism - Arabidopsis thaliana (thale cress); ath01100 Metabolic pathways - Arabidopsis thaliana (thale cress); ath00710 Carbon fixation in photosynthetic organisms - Arabidopsis thaliana (thale cress);	IPR020829; IPR016040; IPR020828; IPR003823;	Glyceraldehyde 3-phosphate dehydrogenase, catalytic domain; NAD(P)-binding domain; Glyceraldehyde 3-phosphate dehydrogenase, NAD(P) binding domain; Domain of unknown function CP12;
CL4565.Contig2_All	205	K	hypothetical protein VITISV_021576	0.7260	0.0604	0.5974	0.0192	0.8229	0.00151	chloroplast	carbohydrate biosynthetic process; single-organism biosynthetic process; oxidation-reduction process; photosynthesis, dark reaction; small molecule metabolic process; single-organism process; biosynthetic process; primary metabolic process; carbohydrate metabolic process; organic substance biosynthetic process; cellular metabolic process; organic substance metabolic process; glucose metabolic pro…	organelle; intracellular membrane-bounded organelle; intracellular organelle; cell part; intracellular; cytoplasm; intracellular part; membrane-bounded organelle; cell; plastid; cytoplasmic part; chloroplast;	nucleoside phosphate binding; oxidoreductase activity, acting on the aldehyde or oxo group of donors; nucleotide binding; cofactor binding; oxidoreductase activity; oxidoreductase activity, acting on the aldehyde or oxo group of donors, NAD or NADP as acceptor; heterocyclic compound binding; organic cyclic compound binding; glyceraldehyde-3-phosphate dehydrogenase (NAD(P)+) (phosphorylating) acti…	K05298	GAPA; glyceraldehyde-3-phosphate dehydrogenase (NADP+) (phosphorylating) [EC:1.2.1.13]	ath01200 Carbon metabolism - Arabidopsis thaliana (thale cress); ath01100 Metabolic pathways - Arabidopsis thaliana (thale cress); ath00710 Carbon fixation in photosynthetic organisms - Arabidopsis thaliana (thale cress);	IPR020829; IPR016040; IPR020828; IPR003823;	Glyceraldehyde 3-phosphate dehydrogenase, catalytic domain; NAD(P)-binding domain; Glyceraldehyde 3-phosphate dehydrogenase, NAD(P) binding domain; Domain of unknown function CP12;
CL4565.Contig2_All	341	K	hypothetical protein VITISV_021576	0.8226	0.102	0.5614	0.00684	0.6825	0.000117	chloroplast	carbohydrate biosynthetic process; single-organism biosynthetic process; oxidation-reduction process; photosynthesis, dark reaction; small molecule metabolic process; single-organism process; biosynthetic process; primary metabolic process; carbohydrate metabolic process; organic substance biosynthetic process; cellular metabolic process; organic substance metabolic process; glucose metabolic pro…	organelle; intracellular membrane-bounded organelle; intracellular organelle; cell part; intracellular; cytoplasm; intracellular part; membrane-bounded organelle; cell; plastid; cytoplasmic part; chloroplast;	nucleoside phosphate binding; oxidoreductase activity, acting on the aldehyde or oxo group of donors; nucleotide binding; cofactor binding; oxidoreductase activity; oxidoreductase activity, acting on the aldehyde or oxo group of donors, NAD or NADP as acceptor; heterocyclic compound binding; organic cyclic compound binding; glyceraldehyde-3-phosphate dehydrogenase (NAD(P)+) (phosphorylating) acti…	K05298	GAPA; glyceraldehyde-3-phosphate dehydrogenase (NADP+) (phosphorylating) [EC:1.2.1.13]	ath01200 Carbon metabolism - Arabidopsis thaliana (thale cress); ath01100 Metabolic pathways - Arabidopsis thaliana (thale cress); ath00710 Carbon fixation in photosynthetic organisms - Arabidopsis thaliana (thale cress);	IPR020829; IPR016040; IPR020828; IPR003823;	Glyceraldehyde 3-phosphate dehydrogenase, catalytic domain; NAD(P)-binding domain; Glyceraldehyde 3-phosphate dehydrogenase, NAD(P) binding domain; Domain of unknown function CP12;
CL4565.Contig2_All	354	K	hypothetical protein VITISV_021576							chloroplast	carbohydrate biosynthetic process; single-organism biosynthetic process; oxidation-reduction process; photosynthesis, dark reaction; small molecule metabolic process; single-organism process; biosynthetic process; primary metabolic process; carbohydrate metabolic process; organic substance biosynthetic process; cellular metabolic process; organic substance metabolic process; glucose metabolic pro…	organelle; intracellular membrane-bounded organelle; intracellular organelle; cell part; intracellular; cytoplasm; intracellular part; membrane-bounded organelle; cell; plastid; cytoplasmic part; chloroplast;	nucleoside phosphate binding; oxidoreductase activity, acting on the aldehyde or oxo group of donors; nucleotide binding; cofactor binding; oxidoreductase activity; oxidoreductase activity, acting on the aldehyde or oxo group of donors, NAD or NADP as acceptor; heterocyclic compound binding; organic cyclic compound binding; glyceraldehyde-3-phosphate dehydrogenase (NAD(P)+) (phosphorylating) acti…	K05298	GAPA; glyceraldehyde-3-phosphate dehydrogenase (NADP+) (phosphorylating) [EC:1.2.1.13]	ath01200 Carbon metabolism - Arabidopsis thaliana (thale cress); ath01100 Metabolic pathways - Arabidopsis thaliana (thale cress); ath00710 Carbon fixation in photosynthetic organisms - Arabidopsis thaliana (thale cress);	IPR020829; IPR016040; IPR020828; IPR003823;	Glyceraldehyde 3-phosphate dehydrogenase, catalytic domain; NAD(P)-binding domain; Glyceraldehyde 3-phosphate dehydrogenase, NAD(P) binding domain; Domain of unknown function CP12;
Unigene1427_All	93	K	glyceraldehyde-3-phosphate dehydrogenase A, chloroplastic-like							chloroplast	carbohydrate biosynthetic process; single-organism biosynthetic process; oxidation-reduction process; photosynthesis, dark reaction; small molecule metabolic process; single-organism process; biosynthetic process; primary metabolic process; carbohydrate metabolic process; organic substance biosynthetic process; cellular metabolic process; organic substance metabolic process; glucose metabolic pro…	organelle; intracellular membrane-bounded organelle; intracellular organelle; cell part; intracellular; cytoplasm; intracellular part; membrane-bounded organelle; cell; plastid; cytoplasmic part; chloroplast;	nucleoside phosphate binding; oxidoreductase activity, acting on the aldehyde or oxo group of donors; nucleotide binding; cofactor binding; oxidoreductase activity; oxidoreductase activity, acting on the aldehyde or oxo group of donors, NAD or NADP as acceptor; heterocyclic compound binding; organic cyclic compound binding; glyceraldehyde-3-phosphate dehydrogenase (NAD(P)+) (phosphorylating) acti…	K05298	GAPA; glyceraldehyde-3-phosphate dehydrogenase (NADP+) (phosphorylating) [EC:1.2.1.13]	ath01200 Carbon metabolism - Arabidopsis thaliana (thale cress); ath01100 Metabolic pathways - Arabidopsis thaliana (thale cress); ath00710 Carbon fixation in photosynthetic organisms - Arabidopsis thaliana (thale cress);	IPR020829; IPR016040; IPR020828;	Glyceraldehyde 3-phosphate dehydrogenase, catalytic domain; NAD(P)-binding domain; Glyceraldehyde 3-phosphate dehydrogenase, NAD(P) binding domain;
Unigene1427_All	179	K	glyceraldehyde-3-phosphate dehydrogenase A, chloroplastic-like							chloroplast	carbohydrate biosynthetic process; single-organism biosynthetic process; oxidation-reduction process; photosynthesis, dark reaction; small molecule metabolic process; single-organism process; biosynthetic process; primary metabolic process; carbohydrate metabolic process; organic substance biosynthetic process; cellular metabolic process; organic substance metabolic process; glucose metabolic pro…	organelle; intracellular membrane-bounded organelle; intracellular organelle; cell part; intracellular; cytoplasm; intracellular part; membrane-bounded organelle; cell; plastid; cytoplasmic part; chloroplast;	nucleoside phosphate binding; oxidoreductase activity, acting on the aldehyde or oxo group of donors; nucleotide binding; cofactor binding; oxidoreductase activity; oxidoreductase activity, acting on the aldehyde or oxo group of donors, NAD or NADP as acceptor; heterocyclic compound binding; organic cyclic compound binding; glyceraldehyde-3-phosphate dehydrogenase (NAD(P)+) (phosphorylating) acti…	K05298	GAPA; glyceraldehyde-3-phosphate dehydrogenase (NADP+) (phosphorylating) [EC:1.2.1.13]	ath01200 Carbon metabolism - Arabidopsis thaliana (thale cress); ath01100 Metabolic pathways - Arabidopsis thaliana (thale cress); ath00710 Carbon fixation in photosynthetic organisms - Arabidopsis thaliana (thale cress);	IPR020829; IPR016040; IPR020828;	Glyceraldehyde 3-phosphate dehydrogenase, catalytic domain; NAD(P)-binding domain; Glyceraldehyde 3-phosphate dehydrogenase, NAD(P) binding domain;
Unigene1427_All	186	K	glyceraldehyde-3-phosphate dehydrogenase A, chloroplastic-like	0.7465	0.00536	0.9284	0.183	1.2436	0.00757	chloroplast	carbohydrate biosynthetic process; single-organism biosynthetic process; oxidation-reduction process; photosynthesis, dark reaction; small molecule metabolic process; single-organism process; biosynthetic process; primary metabolic process; carbohydrate metabolic process; organic substance biosynthetic process; cellular metabolic process; organic substance metabolic process; glucose metabolic pro…	organelle; intracellular membrane-bounded organelle; intracellular organelle; cell part; intracellular; cytoplasm; intracellular part; membrane-bounded organelle; cell; plastid; cytoplasmic part; chloroplast;	nucleoside phosphate binding; oxidoreductase activity, acting on the aldehyde or oxo group of donors; nucleotide binding; cofactor binding; oxidoreductase activity; oxidoreductase activity, acting on the aldehyde or oxo group of donors, NAD or NADP as acceptor; heterocyclic compound binding; organic cyclic compound binding; glyceraldehyde-3-phosphate dehydrogenase (NAD(P)+) (phosphorylating) acti…	K05298	GAPA; glyceraldehyde-3-phosphate dehydrogenase (NADP+) (phosphorylating) [EC:1.2.1.13]	ath01200 Carbon metabolism - Arabidopsis thaliana (thale cress); ath01100 Metabolic pathways - Arabidopsis thaliana (thale cress); ath00710 Carbon fixation in photosynthetic organisms - Arabidopsis thaliana (thale cress);	IPR020829; IPR016040; IPR020828;	Glyceraldehyde 3-phosphate dehydrogenase, catalytic domain; NAD(P)-binding domain; Glyceraldehyde 3-phosphate dehydrogenase, NAD(P) binding domain;
Unigene1427_All	187	K	glyceraldehyde-3-phosphate dehydrogenase A, chloroplastic-like	0.9071	0.161	0.7041	0.00582	0.7762	0.000124	chloroplast	carbohydrate biosynthetic process; single-organism biosynthetic process; oxidation-reduction process; photosynthesis, dark reaction; small molecule metabolic process; single-organism process; biosynthetic process; primary metabolic process; carbohydrate metabolic process; organic substance biosynthetic process; cellular metabolic process; organic substance metabolic process; glucose metabolic pro…	organelle; intracellular membrane-bounded organelle; intracellular organelle; cell part; intracellular; cytoplasm; intracellular part; membrane-bounded organelle; cell; plastid; cytoplasmic part; chloroplast;	nucleoside phosphate binding; oxidoreductase activity, acting on the aldehyde or oxo group of donors; nucleotide binding; cofactor binding; oxidoreductase activity; oxidoreductase activity, acting on the aldehyde or oxo group of donors, NAD or NADP as acceptor; heterocyclic compound binding; organic cyclic compound binding; glyceraldehyde-3-phosphate dehydrogenase (NAD(P)+) (phosphorylating) acti…	K05298	GAPA; glyceraldehyde-3-phosphate dehydrogenase (NADP+) (phosphorylating) [EC:1.2.1.13]	ath01200 Carbon metabolism - Arabidopsis thaliana (thale cress); ath01100 Metabolic pathways - Arabidopsis thaliana (thale cress); ath00710 Carbon fixation in photosynthetic organisms - Arabidopsis thaliana (thale cress);	IPR020829; IPR016040; IPR020828;	Glyceraldehyde 3-phosphate dehydrogenase, catalytic domain; NAD(P)-binding domain; Glyceraldehyde 3-phosphate dehydrogenase, NAD(P) binding domain;
Unigene1427_All	321	K	glyceraldehyde-3-phosphate dehydrogenase A, chloroplastic-like	0.7765	0.16	0.7037	0.0723	0.9062	0.219	chloroplast	carbohydrate biosynthetic process; single-organism biosynthetic process; oxidation-reduction process; photosynthesis, dark reaction; small molecule metabolic process; single-organism process; biosynthetic process; primary metabolic process; carbohydrate metabolic process; organic substance biosynthetic process; cellular metabolic process; organic substance metabolic process; glucose metabolic pro…	organelle; intracellular membrane-bounded organelle; intracellular organelle; cell part; intracellular; cytoplasm; intracellular part; membrane-bounded organelle; cell; plastid; cytoplasmic part; chloroplast;	nucleoside phosphate binding; oxidoreductase activity, acting on the aldehyde or oxo group of donors; nucleotide binding; cofactor binding; oxidoreductase activity; oxidoreductase activity, acting on the aldehyde or oxo group of donors, NAD or NADP as acceptor; heterocyclic compound binding; organic cyclic compound binding; glyceraldehyde-3-phosphate dehydrogenase (NAD(P)+) (phosphorylating) acti…	K05298	GAPA; glyceraldehyde-3-phosphate dehydrogenase (NADP+) (phosphorylating) [EC:1.2.1.13]	ath01200 Carbon metabolism - Arabidopsis thaliana (thale cress); ath01100 Metabolic pathways - Arabidopsis thaliana (thale cress); ath00710 Carbon fixation in photosynthetic organisms - Arabidopsis thaliana (thale cress);	IPR020829; IPR016040; IPR020828;	Glyceraldehyde 3-phosphate dehydrogenase, catalytic domain; NAD(P)-binding domain; Glyceraldehyde 3-phosphate dehydrogenase, NAD(P) binding domain;
CL596.Contig3_All	174	K	malate dehydrogenase, mitochondrial	1.1447	0.0671	0.9759	0.669	0.8525	0.0683	mitochondria	dicarboxylic acid metabolic process; response to abiotic stimulus; defense response to other organism; single-organism process; response to external biotic stimulus; response to stimulus; cellular metabolic process; response to other organism; organic substance metabolic process; response to biotic stimulus; response to external stimulus; metabolic process; generation of precursor metabolites and…	mitochondrial matrix; intracellular organelle; apoplast; mitochondrial part; external encapsulating structure; cell periphery; cytoplasm; intracellular organelle part; intracellular part; cell; extracellular region; mitochondrion; organelle part; chloroplast; membrane-enclosed lumen; organelle; intracellular membrane-bounded organelle; intracellular organelle lumen; cell part; intracellular; cell…	oxidoreductase activity, acting on CH-OH group of donors; oxidoreductase activity, acting on the CH-OH group of donors, NAD or NADP as acceptor; transition metal ion binding; catalytic activity; binding; ion binding; metal ion binding; cation binding; malate dehydrogenase activity; copper ion binding; L-malate dehydrogenase activity; oxidoreductase activity;	K00026	MDH2; malate dehydrogenase [EC:1.1.1.37]	ath00620 Pyruvate metabolism - Arabidopsis thaliana (thale cress); ath01100 Metabolic pathways - Arabidopsis thaliana (thale cress); ath00020 Citrate cycle (TCA cycle) - Arabidopsis thaliana (thale cress); ath01200 Carbon metabolism - Arabidopsis thaliana (thale cress); ath00270 Cysteine and methionine metabolism - Arabidopsis thaliana (thale cress); ath00630 Glyoxylate and dicarboxylate metaboli…	IPR022383; IPR016040; IPR001236; IPR015955;	Lactate/malate dehydrogenase, C-terminal; NAD(P)-binding domain; Lactate/malate dehydrogenase, N-terminal; Lactate dehydrogenase/glycoside hydrolase, family 4, C-terminal;
CL596.Contig3_All	330	K	malate dehydrogenase, mitochondrial	1.0368	0.0273	1.0748	0.0494	1.0367	0.22	mitochondria	dicarboxylic acid metabolic process; response to abiotic stimulus; defense response to other organism; single-organism process; response to external biotic stimulus; response to stimulus; cellular metabolic process; response to other organism; organic substance metabolic process; response to biotic stimulus; response to external stimulus; metabolic process; generation of precursor metabolites and…	mitochondrial matrix; intracellular organelle; apoplast; mitochondrial part; external encapsulating structure; cell periphery; cytoplasm; intracellular organelle part; intracellular part; cell; extracellular region; mitochondrion; organelle part; chloroplast; membrane-enclosed lumen; organelle; intracellular membrane-bounded organelle; intracellular organelle lumen; cell part; intracellular; cell…	oxidoreductase activity, acting on CH-OH group of donors; oxidoreductase activity, acting on the CH-OH group of donors, NAD or NADP as acceptor; transition metal ion binding; catalytic activity; binding; ion binding; metal ion binding; cation binding; malate dehydrogenase activity; copper ion binding; L-malate dehydrogenase activity; oxidoreductase activity;	K00026	MDH2; malate dehydrogenase [EC:1.1.1.37]	ath00620 Pyruvate metabolism - Arabidopsis thaliana (thale cress); ath01100 Metabolic pathways - Arabidopsis thaliana (thale cress); ath00020 Citrate cycle (TCA cycle) - Arabidopsis thaliana (thale cress); ath01200 Carbon metabolism - Arabidopsis thaliana (thale cress); ath00270 Cysteine and methionine metabolism - Arabidopsis thaliana (thale cress); ath00630 Glyoxylate and dicarboxylate metaboli…	IPR022383; IPR016040; IPR001236; IPR015955;	Lactate/malate dehydrogenase, C-terminal; NAD(P)-binding domain; Lactate/malate dehydrogenase, N-terminal; Lactate dehydrogenase/glycoside hydrolase, family 4, C-terminal;
CL6350.Contig3_All	391	K	malate dehydrogenase, chloroplastic-like isoform 1	1.0813	0.00528	0.9623	0.0222	0.8900	0.000406	chloroplast	reproduction; single-multicellular organism process; dicarboxylic acid metabolic process; reproductive process; response to abiotic stimulus; seed development; single-organism process; post-embryonic development; response to stimulus; cellular metabolic process; organic substance metabolic process; metabolic process; generation of precursor metabolites and energy; single organism reproductive pro…	membrane; organelle membrane; chloroplast part; cytoplasm; intracellular part; cell; chloroplast envelope; organelle part; cell part; intracellular; whole membrane; membrane-bounded organelle; plastid; intracellular organelle; apoplast; bounding membrane of organelle; plastid envelope; intracellular organelle part; organelle envelope; plastid part; plastid stroma; extracellular region; mitochondr…	oxidoreductase activity, acting on CH-OH group of donors; oxidoreductase activity, acting on the CH-OH group of donors, NAD or NADP as acceptor; oxidoreductase activity, acting on NAD(P)H; oxidoreductase activity, acting on NAD(P)H, NAD(P) as acceptor; catalytic activity; malate dehydrogenase activity; L-malate dehydrogenase activity; NAD(P)+ transhydrogenase activity; oxidoreductase activity;	K00026	MDH2; malate dehydrogenase [EC:1.1.1.37]	ath00620 Pyruvate metabolism - Arabidopsis thaliana (thale cress); ath01100 Metabolic pathways - Arabidopsis thaliana (thale cress); ath00020 Citrate cycle (TCA cycle) - Arabidopsis thaliana (thale cress); ath01200 Carbon metabolism - Arabidopsis thaliana (thale cress); ath00270 Cysteine and methionine metabolism - Arabidopsis thaliana (thale cress); ath00630 Glyoxylate and dicarboxylate metaboli…	IPR022383; IPR016040; IPR001236; IPR015955;	Lactate/malate dehydrogenase, C-terminal; NAD(P)-binding domain; Lactate/malate dehydrogenase, N-terminal; Lactate dehydrogenase/glycoside hydrolase, family 4, C-terminal;
CL981.Contig1_All	318	K	malate dehydrogenase, glyoxysomal							cytoplasm	tricarboxylic acid metabolic process; dicarboxylic acid metabolic process; glyoxylate cycle; oxidation-reduction process; small molecule metabolic process; tricarboxylic acid cycle; single-organism cellular process; cellular aldehyde metabolic process; single-organism process; primary metabolic process; carbohydrate metabolic process; cellular respiration; cellular metabolic process; organic subs…	organelle; intracellular membrane-bounded organelle; intracellular organelle; cell part; intracellular; peroxisome; microbody; cytoplasm; intracellular part; cell; membrane-bounded organelle; glyoxysome; cytoplasmic part;	oxidoreductase activity, acting on CH-OH group of donors; oxidoreductase activity, acting on the CH-OH group of donors, NAD or NADP as acceptor; malate dehydrogenase activity; catalytic activity; L-malate dehydrogenase activity; oxidoreductase activity;	K00026	MDH2; malate dehydrogenase [EC:1.1.1.37]	ath00620 Pyruvate metabolism - Arabidopsis thaliana (thale cress); ath01100 Metabolic pathways - Arabidopsis thaliana (thale cress); ath00020 Citrate cycle (TCA cycle) - Arabidopsis thaliana (thale cress); ath01200 Carbon metabolism - Arabidopsis thaliana (thale cress); ath00270 Cysteine and methionine metabolism - Arabidopsis thaliana (thale cress); ath00630 Glyoxylate and dicarboxylate metaboli…	IPR022383; IPR016040; IPR001236; IPR015955;	Lactate/malate dehydrogenase, C-terminal; NAD(P)-binding domain; Lactate/malate dehydrogenase, N-terminal; Lactate dehydrogenase/glycoside hydrolase, family 4, C-terminal;
CL652.Contig1_All	118	K	RecName: Full=Phosphoglycerate kinase, chloroplastic; Flags: Precursor >gi|1161600|emb|CAA88841.1| phosphoglycerate kinase							cytoplasm	ATP generation from ADP; nucleoside metabolic process; purine nucleoside metabolic process; nucleoside diphosphate phosphorylation; ADP metabolic process; pyridine nucleotide metabolic process; glycolytic process; purine ribonucleoside monophosphate metabolic process; nucleotide metabolic process; single-organism process; biosynthetic process; ribonucleoside diphosphate metabolic process; nucleot…	organelle; intracellular membrane-bounded organelle; intracellular organelle; cell part; intracellular; cytoplasm; intracellular part; membrane-bounded organelle; cell; plastid; cytoplasmic part; chloroplast;	ATP binding; nucleoside phosphate binding; nucleoside binding; ion binding; nucleotide binding; phosphotransferase activity, carboxyl group as acceptor; organic cyclic compound binding; heterocyclic compound binding; ribonucleoside binding; carbohydrate derivative binding; kinase activity; catalytic activity; ribonucleotide binding; binding; phosphoglycerate kinase activity; purine ribonucleoside…	K00927	PGK; phosphoglycerate kinase [EC:2.7.2.3]	ath01230 Biosynthesis of amino acids - Arabidopsis thaliana (thale cress); ath01200 Carbon metabolism - Arabidopsis thaliana (thale cress); ath01100 Metabolic pathways - Arabidopsis thaliana (thale cress); ath00710 Carbon fixation in photosynthetic organisms - Arabidopsis thaliana (thale cress); ath00010 Glycolysis / Gluconeogenesis - Arabidopsis thaliana (thale cress); ath01110 Biosynthesis of s…	IPR015824; IPR015901;	Phosphoglycerate kinase, N-terminal; Phosphoglycerate kinase, C-terminal;
CL652.Contig1_All	122	K	RecName: Full=Phosphoglycerate kinase, chloroplastic; Flags: Precursor >gi|1161600|emb|CAA88841.1| phosphoglycerate kinase							cytoplasm	ATP generation from ADP; nucleoside metabolic process; purine nucleoside metabolic process; nucleoside diphosphate phosphorylation; ADP metabolic process; pyridine nucleotide metabolic process; glycolytic process; purine ribonucleoside monophosphate metabolic process; nucleotide metabolic process; single-organism process; biosynthetic process; ribonucleoside diphosphate metabolic process; nucleot…	organelle; intracellular membrane-bounded organelle; intracellular organelle; cell part; intracellular; cytoplasm; intracellular part; membrane-bounded organelle; cell; plastid; cytoplasmic part; chloroplast;	ATP binding; nucleoside phosphate binding; nucleoside binding; ion binding; nucleotide binding; phosphotransferase activity, carboxyl group as acceptor; organic cyclic compound binding; heterocyclic compound binding; ribonucleoside binding; carbohydrate derivative binding; kinase activity; catalytic activity; ribonucleotide binding; binding; phosphoglycerate kinase activity; purine ribonucleoside…	K00927	PGK; phosphoglycerate kinase [EC:2.7.2.3]	ath01230 Biosynthesis of amino acids - Arabidopsis thaliana (thale cress); ath01200 Carbon metabolism - Arabidopsis thaliana (thale cress); ath01100 Metabolic pathways - Arabidopsis thaliana (thale cress); ath00710 Carbon fixation in photosynthetic organisms - Arabidopsis thaliana (thale cress); ath00010 Glycolysis / Gluconeogenesis - Arabidopsis thaliana (thale cress); ath01110 Biosynthesis of s…	IPR015824; IPR015901;	Phosphoglycerate kinase, N-terminal; Phosphoglycerate kinase, C-terminal;
CL652.Contig1_All	161	K	RecName: Full=Phosphoglycerate kinase, chloroplastic; Flags: Precursor >gi|1161600|emb|CAA88841.1| phosphoglycerate kinase							cytoplasm	ATP generation from ADP; nucleoside metabolic process; purine nucleoside metabolic process; nucleoside diphosphate phosphorylation; ADP metabolic process; pyridine nucleotide metabolic process; glycolytic process; purine ribonucleoside monophosphate metabolic process; nucleotide metabolic process; single-organism process; biosynthetic process; ribonucleoside diphosphate metabolic process; nucleot…	organelle; intracellular membrane-bounded organelle; intracellular organelle; cell part; intracellular; cytoplasm; intracellular part; membrane-bounded organelle; cell; plastid; cytoplasmic part; chloroplast;	ATP binding; nucleoside phosphate binding; nucleoside binding; ion binding; nucleotide binding; phosphotransferase activity, carboxyl group as acceptor; organic cyclic compound binding; heterocyclic compound binding; ribonucleoside binding; carbohydrate derivative binding; kinase activity; catalytic activity; ribonucleotide binding; binding; phosphoglycerate kinase activity; purine ribonucleoside…	K00927	PGK; phosphoglycerate kinase [EC:2.7.2.3]	ath01230 Biosynthesis of amino acids - Arabidopsis thaliana (thale cress); ath01200 Carbon metabolism - Arabidopsis thaliana (thale cress); ath01100 Metabolic pathways - Arabidopsis thaliana (thale cress); ath00710 Carbon fixation in photosynthetic organisms - Arabidopsis thaliana (thale cress); ath00010 Glycolysis / Gluconeogenesis - Arabidopsis thaliana (thale cress); ath01110 Biosynthesis of s…	IPR015824; IPR015901;	Phosphoglycerate kinase, N-terminal; Phosphoglycerate kinase, C-terminal;
CL652.Contig1_All	335	K	RecName: Full=Phosphoglycerate kinase, chloroplastic; Flags: Precursor >gi|1161600|emb|CAA88841.1| phosphoglycerate kinase							cytoplasm	ATP generation from ADP; nucleoside metabolic process; purine nucleoside metabolic process; nucleoside diphosphate phosphorylation; ADP metabolic process; pyridine nucleotide metabolic process; glycolytic process; purine ribonucleoside monophosphate metabolic process; nucleotide metabolic process; single-organism process; biosynthetic process; ribonucleoside diphosphate metabolic process; nucleot…	organelle; intracellular membrane-bounded organelle; intracellular organelle; cell part; intracellular; cytoplasm; intracellular part; membrane-bounded organelle; cell; plastid; cytoplasmic part; chloroplast;	ATP binding; nucleoside phosphate binding; nucleoside binding; ion binding; nucleotide binding; phosphotransferase activity, carboxyl group as acceptor; organic cyclic compound binding; heterocyclic compound binding; ribonucleoside binding; carbohydrate derivative binding; kinase activity; catalytic activity; ribonucleotide binding; binding; phosphoglycerate kinase activity; purine ribonucleoside…	K00927	PGK; phosphoglycerate kinase [EC:2.7.2.3]	ath01230 Biosynthesis of amino acids - Arabidopsis thaliana (thale cress); ath01200 Carbon metabolism - Arabidopsis thaliana (thale cress); ath01100 Metabolic pathways - Arabidopsis thaliana (thale cress); ath00710 Carbon fixation in photosynthetic organisms - Arabidopsis thaliana (thale cress); ath00010 Glycolysis / Gluconeogenesis - Arabidopsis thaliana (thale cress); ath01110 Biosynthesis of s…	IPR015824; IPR015901;	Phosphoglycerate kinase, N-terminal; Phosphoglycerate kinase, C-terminal;
Unigene21236_All	78	K	phosphoglycerate kinase, cytosolic-like	1.1671	0.000391	1.0374	0.085	0.8889	0.00166	chloroplast	ATP generation from ADP; nucleoside metabolic process; purine nucleoside metabolic process; nucleoside diphosphate phosphorylation; ADP metabolic process; pyridine nucleotide metabolic process; glycolytic process; purine ribonucleoside monophosphate metabolic process; nucleotide metabolic process; single-organism process; ribonucleoside diphosphate metabolic process; nucleotide phosphorylation; p…	intracellular part; cell; cell part; intracellular; cytoplasm;	ATP binding; nucleoside phosphate binding; nucleoside binding; ion binding; nucleotide binding; phosphotransferase activity, carboxyl group as acceptor; organic cyclic compound binding; heterocyclic compound binding; ribonucleoside binding; carbohydrate derivative binding; kinase activity; catalytic activity; ribonucleotide binding; binding; phosphoglycerate kinase activity; purine ribonucleoside…	K00927	PGK; phosphoglycerate kinase [EC:2.7.2.3]	ath01230 Biosynthesis of amino acids - Arabidopsis thaliana (thale cress); ath01200 Carbon metabolism - Arabidopsis thaliana (thale cress); ath01100 Metabolic pathways - Arabidopsis thaliana (thale cress); ath00710 Carbon fixation in photosynthetic organisms - Arabidopsis thaliana (thale cress); ath00010 Glycolysis / Gluconeogenesis - Arabidopsis thaliana (thale cress); ath01110 Biosynthesis of s…	IPR015824; IPR015901;	Phosphoglycerate kinase, N-terminal; Phosphoglycerate kinase, C-terminal;
Unigene21236_All	125	K	phosphoglycerate kinase, cytosolic-like	1.5894	2.96e-05	2.6526	3.13e-06	1.6689	1.03e-05	chloroplast	ATP generation from ADP; nucleoside metabolic process; purine nucleoside metabolic process; nucleoside diphosphate phosphorylation; ADP metabolic process; pyridine nucleotide metabolic process; glycolytic process; purine ribonucleoside monophosphate metabolic process; nucleotide metabolic process; single-organism process; ribonucleoside diphosphate metabolic process; nucleotide phosphorylation; p…	intracellular part; cell; cell part; intracellular; cytoplasm;	ATP binding; nucleoside phosphate binding; nucleoside binding; ion binding; nucleotide binding; phosphotransferase activity, carboxyl group as acceptor; organic cyclic compound binding; heterocyclic compound binding; ribonucleoside binding; carbohydrate derivative binding; kinase activity; catalytic activity; ribonucleotide binding; binding; phosphoglycerate kinase activity; purine ribonucleoside…	K00927	PGK; phosphoglycerate kinase [EC:2.7.2.3]	ath01230 Biosynthesis of amino acids - Arabidopsis thaliana (thale cress); ath01200 Carbon metabolism - Arabidopsis thaliana (thale cress); ath01100 Metabolic pathways - Arabidopsis thaliana (thale cress); ath00710 Carbon fixation in photosynthetic organisms - Arabidopsis thaliana (thale cress); ath00010 Glycolysis / Gluconeogenesis - Arabidopsis thaliana (thale cress); ath01110 Biosynthesis of s…	IPR015824; IPR015901;	Phosphoglycerate kinase, N-terminal; Phosphoglycerate kinase, C-terminal;
Unigene21236_All	129	K	phosphoglycerate kinase, cytosolic-like	0.9867	0.71	0.9651	0.463	0.9781	0.555	chloroplast	ATP generation from ADP; nucleoside metabolic process; purine nucleoside metabolic process; nucleoside diphosphate phosphorylation; ADP metabolic process; pyridine nucleotide metabolic process; glycolytic process; purine ribonucleoside monophosphate metabolic process; nucleotide metabolic process; single-organism process; ribonucleoside diphosphate metabolic process; nucleotide phosphorylation; p…	intracellular part; cell; cell part; intracellular; cytoplasm;	ATP binding; nucleoside phosphate binding; nucleoside binding; ion binding; nucleotide binding; phosphotransferase activity, carboxyl group as acceptor; organic cyclic compound binding; heterocyclic compound binding; ribonucleoside binding; carbohydrate derivative binding; kinase activity; catalytic activity; ribonucleotide binding; binding; phosphoglycerate kinase activity; purine ribonucleoside…	K00927	PGK; phosphoglycerate kinase [EC:2.7.2.3]	ath01230 Biosynthesis of amino acids - Arabidopsis thaliana (thale cress); ath01200 Carbon metabolism - Arabidopsis thaliana (thale cress); ath01100 Metabolic pathways - Arabidopsis thaliana (thale cress); ath00710 Carbon fixation in photosynthetic organisms - Arabidopsis thaliana (thale cress); ath00010 Glycolysis / Gluconeogenesis - Arabidopsis thaliana (thale cress); ath01110 Biosynthesis of s…	IPR015824; IPR015901;	Phosphoglycerate kinase, N-terminal; Phosphoglycerate kinase, C-terminal;
Unigene21236_All	192	K	phosphoglycerate kinase, cytosolic-like	1.1119	0.261	1.0639	0.684	0.9568	0.788	chloroplast	ATP generation from ADP; nucleoside metabolic process; purine nucleoside metabolic process; nucleoside diphosphate phosphorylation; ADP metabolic process; pyridine nucleotide metabolic process; glycolytic process; purine ribonucleoside monophosphate metabolic process; nucleotide metabolic process; single-organism process; ribonucleoside diphosphate metabolic process; nucleotide phosphorylation; p…	intracellular part; cell; cell part; intracellular; cytoplasm;	ATP binding; nucleoside phosphate binding; nucleoside binding; ion binding; nucleotide binding; phosphotransferase activity, carboxyl group as acceptor; organic cyclic compound binding; heterocyclic compound binding; ribonucleoside binding; carbohydrate derivative binding; kinase activity; catalytic activity; ribonucleotide binding; binding; phosphoglycerate kinase activity; purine ribonucleoside…	K00927	PGK; phosphoglycerate kinase [EC:2.7.2.3]	ath01230 Biosynthesis of amino acids - Arabidopsis thaliana (thale cress); ath01200 Carbon metabolism - Arabidopsis thaliana (thale cress); ath01100 Metabolic pathways - Arabidopsis thaliana (thale cress); ath00710 Carbon fixation in photosynthetic organisms - Arabidopsis thaliana (thale cress); ath00010 Glycolysis / Gluconeogenesis - Arabidopsis thaliana (thale cress); ath01110 Biosynthesis of s…	IPR015824; IPR015901;	Phosphoglycerate kinase, N-terminal; Phosphoglycerate kinase, C-terminal;
Unigene21236_All	342	K	phosphoglycerate kinase, cytosolic-like	1.0624	0.216	0.9721	0.754	0.9149	0.298	chloroplast	ATP generation from ADP; nucleoside metabolic process; purine nucleoside metabolic process; nucleoside diphosphate phosphorylation; ADP metabolic process; pyridine nucleotide metabolic process; glycolytic process; purine ribonucleoside monophosphate metabolic process; nucleotide metabolic process; single-organism process; ribonucleoside diphosphate metabolic process; nucleotide phosphorylation; p…	intracellular part; cell; cell part; intracellular; cytoplasm;	ATP binding; nucleoside phosphate binding; nucleoside binding; ion binding; nucleotide binding; phosphotransferase activity, carboxyl group as acceptor; organic cyclic compound binding; heterocyclic compound binding; ribonucleoside binding; carbohydrate derivative binding; kinase activity; catalytic activity; ribonucleotide binding; binding; phosphoglycerate kinase activity; purine ribonucleoside…	K00927	PGK; phosphoglycerate kinase [EC:2.7.2.3]	ath01230 Biosynthesis of amino acids - Arabidopsis thaliana (thale cress); ath01200 Carbon metabolism - Arabidopsis thaliana (thale cress); ath01100 Metabolic pathways - Arabidopsis thaliana (thale cress); ath00710 Carbon fixation in photosynthetic organisms - Arabidopsis thaliana (thale cress); ath00010 Glycolysis / Gluconeogenesis - Arabidopsis thaliana (thale cress); ath01110 Biosynthesis of s…	IPR015824; IPR015901;	Phosphoglycerate kinase, N-terminal; Phosphoglycerate kinase, C-terminal;
CL6967.Contig2_All	208	K	cytosolic malate dehydrogenase	1.2505	0.000357	1.6057	1.83e-06	1.2841	0.000133	cytoplasm	dicarboxylic acid metabolic process; pyridine nucleotide metabolic process; cellular aromatic compound metabolic process; nicotinamide nucleotide metabolic process; NADH metabolic process; nucleotide metabolic process; single-organism process; cellular metabolic process; pyridine-containing compound metabolic process; phosphate-containing compound metabolic process; organic substance metabolic pr…	membrane; apoplast; cell junction; cell periphery; cytoplasm; intracellular part; cell-cell junction; cell; cytosol; symplast; extracellular region; plasma membrane; plasmodesma; intracellular; cell part; cytoplasmic part;	oxidoreductase activity, acting on CH-OH group of donors; oxidoreductase activity, acting on the CH-OH group of donors, NAD or NADP as acceptor; catalytic activity; binding; protein binding; malate dehydrogenase activity; L-malate dehydrogenase activity; oxidoreductase activity;	K00025	MDH1; malate dehydrogenase [EC:1.1.1.37]	ath00620 Pyruvate metabolism - Arabidopsis thaliana (thale cress); ath01100 Metabolic pathways - Arabidopsis thaliana (thale cress); ath00020 Citrate cycle (TCA cycle) - Arabidopsis thaliana (thale cress); ath01200 Carbon metabolism - Arabidopsis thaliana (thale cress); ath00270 Cysteine and methionine metabolism - Arabidopsis thaliana (thale cress); ath00630 Glyoxylate and dicarboxylate metaboli…	IPR022383; IPR016040; IPR001236; IPR015955;	Lactate/malate dehydrogenase, C-terminal; NAD(P)-binding domain; Lactate/malate dehydrogenase, N-terminal; Lactate dehydrogenase/glycoside hydrolase, family 4, C-terminal;
CL6967.Contig2_All	312	K	cytosolic malate dehydrogenase	1.1080	0.00498	1.0704	0.216	0.9661	0.442	cytoplasm	dicarboxylic acid metabolic process; pyridine nucleotide metabolic process; cellular aromatic compound metabolic process; nicotinamide nucleotide metabolic process; NADH metabolic process; nucleotide metabolic process; single-organism process; cellular metabolic process; pyridine-containing compound metabolic process; phosphate-containing compound metabolic process; organic substance metabolic pr…	membrane; apoplast; cell junction; cell periphery; cytoplasm; intracellular part; cell-cell junction; cell; cytosol; symplast; extracellular region; plasma membrane; plasmodesma; intracellular; cell part; cytoplasmic part;	oxidoreductase activity, acting on CH-OH group of donors; oxidoreductase activity, acting on the CH-OH group of donors, NAD or NADP as acceptor; catalytic activity; binding; protein binding; malate dehydrogenase activity; L-malate dehydrogenase activity; oxidoreductase activity;	K00025	MDH1; malate dehydrogenase [EC:1.1.1.37]	ath00620 Pyruvate metabolism - Arabidopsis thaliana (thale cress); ath01100 Metabolic pathways - Arabidopsis thaliana (thale cress); ath00020 Citrate cycle (TCA cycle) - Arabidopsis thaliana (thale cress); ath01200 Carbon metabolism - Arabidopsis thaliana (thale cress); ath00270 Cysteine and methionine metabolism - Arabidopsis thaliana (thale cress); ath00630 Glyoxylate and dicarboxylate metaboli…	IPR022383; IPR016040; IPR001236; IPR015955;	Lactate/malate dehydrogenase, C-terminal; NAD(P)-binding domain; Lactate/malate dehydrogenase, N-terminal; Lactate dehydrogenase/glycoside hydrolase, family 4, C-terminal;
CL7720.Contig2_All	53	K	phosphoribulokinase, chloroplastic-like							mitochondria	phosphorylation; carbohydrate biosynthetic process; single-organism biosynthetic process; photosynthesis, dark reaction; single-organism process; biosynthetic process; primary metabolic process; carbohydrate metabolic process; organic substance biosynthetic process; cellular metabolic process; phosphate-containing compound metabolic process; organic substance metabolic process; single-organism ca…	organelle; intracellular membrane-bounded organelle; intracellular organelle; cell part; intracellular; cytoplasm; intracellular part; membrane-bounded organelle; cell; plastid; cytoplasmic part; chloroplast;	ATP binding; nucleoside phosphate binding; phosphotransferase activity, alcohol group as acceptor; nucleoside binding; ion binding; nucleotide binding; phosphoribulokinase activity; organic cyclic compound binding; heterocyclic compound binding; ribonucleoside binding; carbohydrate derivative binding; kinase activity; catalytic activity; ribonucleotide binding; binding; purine ribonucleoside bind…	K00855	PRK; phosphoribulokinase [EC:2.7.1.19]	ath01200 Carbon metabolism - Arabidopsis thaliana (thale cress); ath01100 Metabolic pathways - Arabidopsis thaliana (thale cress); ath00710 Carbon fixation in photosynthetic organisms - Arabidopsis thaliana (thale cress);	IPR006083; IPR027417;	Phosphoribulokinase/uridine kinase; P-loop containing nucleoside triphosphate hydrolase;
CL7720.Contig2_All	162	K	phosphoribulokinase, chloroplastic-like							mitochondria	phosphorylation; carbohydrate biosynthetic process; single-organism biosynthetic process; photosynthesis, dark reaction; single-organism process; biosynthetic process; primary metabolic process; carbohydrate metabolic process; organic substance biosynthetic process; cellular metabolic process; phosphate-containing compound metabolic process; organic substance metabolic process; single-organism ca…	organelle; intracellular membrane-bounded organelle; intracellular organelle; cell part; intracellular; cytoplasm; intracellular part; membrane-bounded organelle; cell; plastid; cytoplasmic part; chloroplast;	ATP binding; nucleoside phosphate binding; phosphotransferase activity, alcohol group as acceptor; nucleoside binding; ion binding; nucleotide binding; phosphoribulokinase activity; organic cyclic compound binding; heterocyclic compound binding; ribonucleoside binding; carbohydrate derivative binding; kinase activity; catalytic activity; ribonucleotide binding; binding; purine ribonucleoside bind…	K00855	PRK; phosphoribulokinase [EC:2.7.1.19]	ath01200 Carbon metabolism - Arabidopsis thaliana (thale cress); ath01100 Metabolic pathways - Arabidopsis thaliana (thale cress); ath00710 Carbon fixation in photosynthetic organisms - Arabidopsis thaliana (thale cress);	IPR006083; IPR027417;	Phosphoribulokinase/uridine kinase; P-loop containing nucleoside triphosphate hydrolase;
CL7720.Contig2_All	230	K	phosphoribulokinase, chloroplastic-like							mitochondria	phosphorylation; carbohydrate biosynthetic process; single-organism biosynthetic process; photosynthesis, dark reaction; single-organism process; biosynthetic process; primary metabolic process; carbohydrate metabolic process; organic substance biosynthetic process; cellular metabolic process; phosphate-containing compound metabolic process; organic substance metabolic process; single-organism ca…	organelle; intracellular membrane-bounded organelle; intracellular organelle; cell part; intracellular; cytoplasm; intracellular part; membrane-bounded organelle; cell; plastid; cytoplasmic part; chloroplast;	ATP binding; nucleoside phosphate binding; phosphotransferase activity, alcohol group as acceptor; nucleoside binding; ion binding; nucleotide binding; phosphoribulokinase activity; organic cyclic compound binding; heterocyclic compound binding; ribonucleoside binding; carbohydrate derivative binding; kinase activity; catalytic activity; ribonucleotide binding; binding; purine ribonucleoside bind…	K00855	PRK; phosphoribulokinase [EC:2.7.1.19]	ath01200 Carbon metabolism - Arabidopsis thaliana (thale cress); ath01100 Metabolic pathways - Arabidopsis thaliana (thale cress); ath00710 Carbon fixation in photosynthetic organisms - Arabidopsis thaliana (thale cress);	IPR006083; IPR027417;	Phosphoribulokinase/uridine kinase; P-loop containing nucleoside triphosphate hydrolase;
CL7720.Contig2_All	333	K	phosphoribulokinase, chloroplastic-like							mitochondria	phosphorylation; carbohydrate biosynthetic process; single-organism biosynthetic process; photosynthesis, dark reaction; single-organism process; biosynthetic process; primary metabolic process; carbohydrate metabolic process; organic substance biosynthetic process; cellular metabolic process; phosphate-containing compound metabolic process; organic substance metabolic process; single-organism ca…	organelle; intracellular membrane-bounded organelle; intracellular organelle; cell part; intracellular; cytoplasm; intracellular part; membrane-bounded organelle; cell; plastid; cytoplasmic part; chloroplast;	ATP binding; nucleoside phosphate binding; phosphotransferase activity, alcohol group as acceptor; nucleoside binding; ion binding; nucleotide binding; phosphoribulokinase activity; organic cyclic compound binding; heterocyclic compound binding; ribonucleoside binding; carbohydrate derivative binding; kinase activity; catalytic activity; ribonucleotide binding; binding; purine ribonucleoside bind…	K00855	PRK; phosphoribulokinase [EC:2.7.1.19]	ath01200 Carbon metabolism - Arabidopsis thaliana (thale cress); ath01100 Metabolic pathways - Arabidopsis thaliana (thale cress); ath00710 Carbon fixation in photosynthetic organisms - Arabidopsis thaliana (thale cress);	IPR006083; IPR027417;	Phosphoribulokinase/uridine kinase; P-loop containing nucleoside triphosphate hydrolase;
CL8316.Contig1_All	239	K	predicted protein							mitochondria	dicarboxylic acid metabolic process; metabolic process; oxidation-reduction process; single-organism metabolic process; malate metabolic process; small molecule metabolic process; carboxylic acid metabolic process; single-organism cellular process; single-organism process; organic acid metabolic process; cellular process; cellular metabolic process; oxoacid metabolic process; organic substance me…	mitochondrial matrix; intracellular organelle; mitochondrial part; cytoplasm; intracellular organelle part; intracellular part; cell; mitochondrion; organelle part; membrane-enclosed lumen; organelle; intracellular membrane-bounded organelle; intracellular organelle lumen; cell part; intracellular; membrane-bounded organelle; cytoplasmic part; organelle lumen;	malate dehydrogenase (decarboxylating) (NAD+) activity; nucleoside phosphate binding; ion binding; nucleotide binding; cofactor binding; oxidoreductase activity; oxidoreductase activity, acting on CH-OH group of donors; heterocyclic compound binding; organic cyclic compound binding; oxidoreductase activity, acting on the CH-OH group of donors, NAD or NADP as acceptor; catalytic activity; NAD bind…	K00028	E1.1.1.39; malate dehydrogenase (decarboxylating) [EC:1.1.1.39]	ath00620 Pyruvate metabolism - Arabidopsis thaliana (thale cress); ath01200 Carbon metabolism - Arabidopsis thaliana (thale cress); ath01100 Metabolic pathways - Arabidopsis thaliana (thale cress); ath00710 Carbon fixation in photosynthetic organisms - Arabidopsis thaliana (thale cress);	IPR012302; IPR012301; IPR016040;	Malic enzyme, NAD-binding; Malic enzyme, N-terminal domain; NAD(P)-binding domain;
CL8316.Contig2_All	90	K	predicted protein							mitochondria	dicarboxylic acid metabolic process; metabolic process; oxidation-reduction process; single-organism metabolic process; malate metabolic process; small molecule metabolic process; carboxylic acid metabolic process; single-organism cellular process; single-organism process; organic acid metabolic process; cellular process; cellular metabolic process; oxoacid metabolic process; organic substance me…	mitochondrial matrix; intracellular organelle; mitochondrial part; cytoplasm; intracellular organelle part; intracellular part; cell; mitochondrion; organelle part; membrane-enclosed lumen; organelle; intracellular membrane-bounded organelle; intracellular organelle lumen; cell part; intracellular; membrane-bounded organelle; cytoplasmic part; organelle lumen;	malate dehydrogenase (decarboxylating) (NAD+) activity; nucleoside phosphate binding; ion binding; nucleotide binding; cofactor binding; oxidoreductase activity; oxidoreductase activity, acting on CH-OH group of donors; heterocyclic compound binding; organic cyclic compound binding; oxidoreductase activity, acting on the CH-OH group of donors, NAD or NADP as acceptor; catalytic activity; NAD bind…	K00028	E1.1.1.39; malate dehydrogenase (decarboxylating) [EC:1.1.1.39]	ath00620 Pyruvate metabolism - Arabidopsis thaliana (thale cress); ath01200 Carbon metabolism - Arabidopsis thaliana (thale cress); ath01100 Metabolic pathways - Arabidopsis thaliana (thale cress); ath00710 Carbon fixation in photosynthetic organisms - Arabidopsis thaliana (thale cress);	IPR012302; IPR012301; IPR016040;	Malic enzyme, NAD-binding; Malic enzyme, N-terminal domain; NAD(P)-binding domain;
CL8316.Contig2_All	241	K	predicted protein							mitochondria	dicarboxylic acid metabolic process; metabolic process; oxidation-reduction process; single-organism metabolic process; malate metabolic process; small molecule metabolic process; carboxylic acid metabolic process; single-organism cellular process; single-organism process; organic acid metabolic process; cellular process; cellular metabolic process; oxoacid metabolic process; organic substance me…	mitochondrial matrix; intracellular organelle; mitochondrial part; cytoplasm; intracellular organelle part; intracellular part; cell; mitochondrion; organelle part; membrane-enclosed lumen; organelle; intracellular membrane-bounded organelle; intracellular organelle lumen; cell part; intracellular; membrane-bounded organelle; cytoplasmic part; organelle lumen;	malate dehydrogenase (decarboxylating) (NAD+) activity; nucleoside phosphate binding; ion binding; nucleotide binding; cofactor binding; oxidoreductase activity; oxidoreductase activity, acting on CH-OH group of donors; heterocyclic compound binding; organic cyclic compound binding; oxidoreductase activity, acting on the CH-OH group of donors, NAD or NADP as acceptor; catalytic activity; NAD bind…	K00028	E1.1.1.39; malate dehydrogenase (decarboxylating) [EC:1.1.1.39]	ath00620 Pyruvate metabolism - Arabidopsis thaliana (thale cress); ath01200 Carbon metabolism - Arabidopsis thaliana (thale cress); ath01100 Metabolic pathways - Arabidopsis thaliana (thale cress); ath00710 Carbon fixation in photosynthetic organisms - Arabidopsis thaliana (thale cress);	IPR012302; IPR012301; IPR016040;	Malic enzyme, NAD-binding; Malic enzyme, N-terminal domain; NAD(P)-binding domain;
CL949.Contig1_All	182	K	triosephosphate isomerase, chloroplastic-like	0.9515	0.251	0.9534	0.482	1.0020	0.975	chloroplast	ATP generation from ADP; nucleoside metabolic process; purine nucleoside metabolic process; nucleoside diphosphate phosphorylation; ADP metabolic process; pyridine nucleotide metabolic process; glycolytic process; purine ribonucleoside monophosphate metabolic process; nucleotide metabolic process; single-organism process; biosynthetic process; ribonucleoside diphosphate metabolic process; nucleot…	organelle; intracellular membrane-bounded organelle; intracellular organelle; cell part; intracellular; cytoplasm; intracellular part; membrane-bounded organelle; cell; plastid; cytoplasmic part; chloroplast;	intramolecular oxidoreductase activity; isomerase activity; triose-phosphate isomerase activity; catalytic activity; intramolecular oxidoreductase activity, interconverting aldoses and ketoses;	K01803	TPI; triosephosphate isomerase (TIM) [EC:5.3.1.1]	ath01230 Biosynthesis of amino acids - Arabidopsis thaliana (thale cress); ath00051 Fructose and mannose metabolism - Arabidopsis thaliana (thale cress); ath01200 Carbon metabolism - Arabidopsis thaliana (thale cress); ath01100 Metabolic pathways - Arabidopsis thaliana (thale cress); ath00562 Inositol phosphate metabolism - Arabidopsis thaliana (thale cress); ath00710 Carbon fixation in photosynt…	IPR013785;	Aldolase-type TIM barrel;
CL949.Contig1_All	265	K	triosephosphate isomerase, chloroplastic-like							chloroplast	ATP generation from ADP; nucleoside metabolic process; purine nucleoside metabolic process; nucleoside diphosphate phosphorylation; ADP metabolic process; pyridine nucleotide metabolic process; glycolytic process; purine ribonucleoside monophosphate metabolic process; nucleotide metabolic process; single-organism process; biosynthetic process; ribonucleoside diphosphate metabolic process; nucleot…	organelle; intracellular membrane-bounded organelle; intracellular organelle; cell part; intracellular; cytoplasm; intracellular part; membrane-bounded organelle; cell; plastid; cytoplasmic part; chloroplast;	intramolecular oxidoreductase activity; isomerase activity; triose-phosphate isomerase activity; catalytic activity; intramolecular oxidoreductase activity, interconverting aldoses and ketoses;	K01803	TPI; triosephosphate isomerase (TIM) [EC:5.3.1.1]	ath01230 Biosynthesis of amino acids - Arabidopsis thaliana (thale cress); ath00051 Fructose and mannose metabolism - Arabidopsis thaliana (thale cress); ath01200 Carbon metabolism - Arabidopsis thaliana (thale cress); ath01100 Metabolic pathways - Arabidopsis thaliana (thale cress); ath00562 Inositol phosphate metabolism - Arabidopsis thaliana (thale cress); ath00710 Carbon fixation in photosynt…	IPR013785;	Aldolase-type TIM barrel;
CL7793.Contig8_All	21	K	triose phosphate isomerase cytosolic isoform-like protein							chloroplast	ATP generation from ADP; NADP metabolic process; nucleoside metabolic process; purine nucleoside metabolic process; nucleoside diphosphate phosphorylation; ADP metabolic process; pyridine nucleotide metabolic process; glycolytic process; purine ribonucleoside monophosphate metabolic process; hexose biosynthetic process; nucleotide metabolic process; single-organism process; ribonucleoside diphosp…	intracellular part; cell; cell part; intracellular; cytoplasm;	intramolecular oxidoreductase activity; isomerase activity; triose-phosphate isomerase activity; catalytic activity; intramolecular oxidoreductase activity, interconverting aldoses and ketoses;	K01803	TPI; triosephosphate isomerase (TIM) [EC:5.3.1.1]	ath01230 Biosynthesis of amino acids - Arabidopsis thaliana (thale cress); ath00051 Fructose and mannose metabolism - Arabidopsis thaliana (thale cress); ath01200 Carbon metabolism - Arabidopsis thaliana (thale cress); ath01100 Metabolic pathways - Arabidopsis thaliana (thale cress); ath00562 Inositol phosphate metabolism - Arabidopsis thaliana (thale cress); ath00710 Carbon fixation in photosynt…	IPR013785;	Aldolase-type TIM barrel;
Unigene21692_All	4	K	predicted protein							cytoplasm	ATP generation from ADP; NADP metabolic process; nucleoside metabolic process; purine nucleoside metabolic process; nucleoside diphosphate phosphorylation; ADP metabolic process; pyridine nucleotide metabolic process; glycolytic process; purine ribonucleoside monophosphate metabolic process; hexose biosynthetic process; nucleotide metabolic process; single-organism process; ribonucleoside diphosp…	intracellular part; cell; cell part; intracellular; cytoplasm;	intramolecular oxidoreductase activity; isomerase activity; triose-phosphate isomerase activity; catalytic activity; intramolecular oxidoreductase activity, interconverting aldoses and ketoses;	K01803	TPI; triosephosphate isomerase (TIM) [EC:5.3.1.1]	ath01230 Biosynthesis of amino acids - Arabidopsis thaliana (thale cress); ath00051 Fructose and mannose metabolism - Arabidopsis thaliana (thale cress); ath01200 Carbon metabolism - Arabidopsis thaliana (thale cress); ath01100 Metabolic pathways - Arabidopsis thaliana (thale cress); ath00562 Inositol phosphate metabolism - Arabidopsis thaliana (thale cress); ath00710 Carbon fixation in photosynt…	IPR013785;	Aldolase-type TIM barrel;
Unigene21692_All	191	K	predicted protein							cytoplasm	ATP generation from ADP; NADP metabolic process; nucleoside metabolic process; purine nucleoside metabolic process; nucleoside diphosphate phosphorylation; ADP metabolic process; pyridine nucleotide metabolic process; glycolytic process; purine ribonucleoside monophosphate metabolic process; hexose biosynthetic process; nucleotide metabolic process; single-organism process; ribonucleoside diphosp…	intracellular part; cell; cell part; intracellular; cytoplasm;	intramolecular oxidoreductase activity; isomerase activity; triose-phosphate isomerase activity; catalytic activity; intramolecular oxidoreductase activity, interconverting aldoses and ketoses;	K01803	TPI; triosephosphate isomerase (TIM) [EC:5.3.1.1]	ath01230 Biosynthesis of amino acids - Arabidopsis thaliana (thale cress); ath00051 Fructose and mannose metabolism - Arabidopsis thaliana (thale cress); ath01200 Carbon metabolism - Arabidopsis thaliana (thale cress); ath01100 Metabolic pathways - Arabidopsis thaliana (thale cress); ath00562 Inositol phosphate metabolism - Arabidopsis thaliana (thale cress); ath00710 Carbon fixation in photosynt…	IPR013785;	Aldolase-type TIM barrel;
Unigene21410_All	435	K	hypothetical protein PRUPE_ppa003850mg							chloroplast	L-alanine catabolic process; alpha-amino acid catabolic process; L-alanine metabolic process; response to abiotic stimulus; pyruvate family amino acid catabolic process; alanine metabolic process; single-organism process; biosynthetic process; pyruvate family amino acid metabolic process; response to stimulus; cellular metabolic process; organic substance metabolic process; metabolic process; cel…	organelle; intracellular membrane-bounded organelle; intracellular organelle; cell part; intracellular; cytoplasm; intracellular part; membrane-bounded organelle; cell; mitochondrion; cytoplasmic part;	organic cyclic compound binding; heterocyclic compound binding; transferase activity, transferring nitrogenous groups; L-alanine:2-oxoglutarate aminotransferase activity; catalytic activity; binding; ion binding; alanine-oxo-acid transaminase activity; anion binding; transaminase activity; cofactor binding; transferase activity; pyridoxal phosphate binding;	K00814	GPT; alanine transaminase [EC:2.6.1.2]	ath00250 Alanine, aspartate and glutamate metabolism - Arabidopsis thaliana (thale cress); ath01230 Biosynthesis of amino acids - Arabidopsis thaliana (thale cress); ath00220 Arginine biosynthesis - Arabidopsis thaliana (thale cress); ath01200 Carbon metabolism - Arabidopsis thaliana (thale cress); ath01100 Metabolic pathways - Arabidopsis thaliana (thale cress); ath00710 Carbon fixation in photo…	IPR015424; IPR004839; IPR015421; IPR015422;	Pyridoxal phosphate-dependent transferase; Aminotransferase, class I/classII; Pyridoxal phosphate-dependent transferase, major region, subdomain 1; Pyridoxal phosphate-dependent transferase, major region, subdomain 2;
Unigene21410_All	445	K	hypothetical protein PRUPE_ppa003850mg	0.8863	0.00776	0.8411	0.0219	0.9491	0.293	chloroplast	L-alanine catabolic process; alpha-amino acid catabolic process; L-alanine metabolic process; response to abiotic stimulus; pyruvate family amino acid catabolic process; alanine metabolic process; single-organism process; biosynthetic process; pyruvate family amino acid metabolic process; response to stimulus; cellular metabolic process; organic substance metabolic process; metabolic process; cel…	organelle; intracellular membrane-bounded organelle; intracellular organelle; cell part; intracellular; cytoplasm; intracellular part; membrane-bounded organelle; cell; mitochondrion; cytoplasmic part;	organic cyclic compound binding; heterocyclic compound binding; transferase activity, transferring nitrogenous groups; L-alanine:2-oxoglutarate aminotransferase activity; catalytic activity; binding; ion binding; alanine-oxo-acid transaminase activity; anion binding; transaminase activity; cofactor binding; transferase activity; pyridoxal phosphate binding;	K00814	GPT; alanine transaminase [EC:2.6.1.2]	ath00250 Alanine, aspartate and glutamate metabolism - Arabidopsis thaliana (thale cress); ath01230 Biosynthesis of amino acids - Arabidopsis thaliana (thale cress); ath00220 Arginine biosynthesis - Arabidopsis thaliana (thale cress); ath01200 Carbon metabolism - Arabidopsis thaliana (thale cress); ath01100 Metabolic pathways - Arabidopsis thaliana (thale cress); ath00710 Carbon fixation in photo…	IPR015424; IPR004839; IPR015421; IPR015422;	Pyridoxal phosphate-dependent transferase; Aminotransferase, class I/classII; Pyridoxal phosphate-dependent transferase, major region, subdomain 1; Pyridoxal phosphate-dependent transferase, major region, subdomain 2;
Unigene22450_All	214	K	probable ribose-5-phosphate isomerase-like	0.8031	0.0458	0.5841	0.00296	0.7274	0.0017	chloroplast	NADP metabolic process; carbohydrate biosynthetic process; pyridine nucleotide metabolic process; cellular aromatic compound metabolic process; nicotinamide nucleotide metabolic process; nucleotide metabolic process; defense response to other organism; single-organism process; biosynthetic process; response to external biotic stimulus; response to stimulus; cellular metabolic process; pyridine-co…	membrane; chloroplast thylakoid membrane; chloroplast part; cytoplasm; chloroplast thylakoid; thylakoid membrane; intracellular part; cell; chloroplast envelope; organelle part; intracellular; cell part; plastid thylakoid membrane; membrane-bounded organelle; plastid; intracellular organelle; plastid envelope; intracellular organelle part; organelle envelope; plastid part; plastid stroma; photosy…	intramolecular oxidoreductase activity; isomerase activity; ribose-5-phosphate isomerase activity; catalytic activity; intramolecular oxidoreductase activity, interconverting aldoses and ketoses;	K01807	rpiA; ribose 5-phosphate isomerase A [EC:5.3.1.6]	ath01230 Biosynthesis of amino acids - Arabidopsis thaliana (thale cress); ath00030 Pentose phosphate pathway - Arabidopsis thaliana (thale cress); ath01200 Carbon metabolism - Arabidopsis thaliana (thale cress); ath01100 Metabolic pathways - Arabidopsis thaliana (thale cress); ath00710 Carbon fixation in photosynthetic organisms - Arabidopsis thaliana (thale cress); ath01110 Biosynthesis of seco…
Unigene22450_All	248	K	probable ribose-5-phosphate isomerase-like	0.7665	0.00165	0.7200	0.0012	0.9393	0.182	chloroplast	NADP metabolic process; carbohydrate biosynthetic process; pyridine nucleotide metabolic process; cellular aromatic compound metabolic process; nicotinamide nucleotide metabolic process; nucleotide metabolic process; defense response to other organism; single-organism process; biosynthetic process; response to external biotic stimulus; response to stimulus; cellular metabolic process; pyridine-co…	membrane; chloroplast thylakoid membrane; chloroplast part; cytoplasm; chloroplast thylakoid; thylakoid membrane; intracellular part; cell; chloroplast envelope; organelle part; intracellular; cell part; plastid thylakoid membrane; membrane-bounded organelle; plastid; intracellular organelle; plastid envelope; intracellular organelle part; organelle envelope; plastid part; plastid stroma; photosy…	intramolecular oxidoreductase activity; isomerase activity; ribose-5-phosphate isomerase activity; catalytic activity; intramolecular oxidoreductase activity, interconverting aldoses and ketoses;	K01807	rpiA; ribose 5-phosphate isomerase A [EC:5.3.1.6]	ath01230 Biosynthesis of amino acids - Arabidopsis thaliana (thale cress); ath00030 Pentose phosphate pathway - Arabidopsis thaliana (thale cress); ath01200 Carbon metabolism - Arabidopsis thaliana (thale cress); ath01100 Metabolic pathways - Arabidopsis thaliana (thale cress); ath00710 Carbon fixation in photosynthetic organisms - Arabidopsis thaliana (thale cress); ath01110 Biosynthesis of seco…
Unigene22463_All	387	K	fructose-bisphosphate aldolase 3	1.2848	0.00744	1.5514	0.000571	1.2075	0.000166	chloroplast	ATP generation from ADP; response to acid chemical; nucleoside metabolic process; purine nucleoside metabolic process; nucleoside diphosphate phosphorylation; ADP metabolic process; pyridine nucleotide metabolic process; glycolytic process; purine ribonucleoside monophosphate metabolic process; hexose biosynthetic process; nucleotide metabolic process; single-organism process; ribonucleoside diph…	intracellular organelle; membrane; apoplast; chloroplast part; plastid envelope; organelle envelope; cytoplasm; intracellular organelle part; plastid part; intracellular part; cell; plastid stroma; extracellular region; chloroplast envelope; organelle part; chloroplast; organelle; intracellular membrane-bounded organelle; plastoglobule; intracellular; cell part; envelope; thylakoid; membrane-boun…	lyase activity; fructose-bisphosphate aldolase activity; aldehyde-lyase activity; catalytic activity; carbon-carbon lyase activity;	K01623	ALDO; fructose-bisphosphate aldolase, class I [EC:4.1.2.13]	ath01230 Biosynthesis of amino acids - Arabidopsis thaliana (thale cress); ath00030 Pentose phosphate pathway - Arabidopsis thaliana (thale cress); ath00051 Fructose and mannose metabolism - Arabidopsis thaliana (thale cress); ath01200 Carbon metabolism - Arabidopsis thaliana (thale cress); ath01100 Metabolic pathways - Arabidopsis thaliana (thale cress); ath00710 Carbon fixation in photosyntheti…	IPR013785;	Aldolase-type TIM barrel;
Unigene24704_All	38	K	predicted protein							cytoplasm	ATP generation from ADP; nucleoside metabolic process; purine nucleoside metabolic process; nucleoside diphosphate phosphorylation; ADP metabolic process; pyridine nucleotide metabolic process; glycolytic process; purine ribonucleoside monophosphate metabolic process; hexose biosynthetic process; nucleotide metabolic process; single-organism process; ribonucleoside diphosphate metabolic process; …	organelle; intracellular membrane-bounded organelle; intracellular organelle; cell part; intracellular; cytoplasm; intracellular part; membrane-bounded organelle; cytosol; cell; plastid; cytoplasmic part; chloroplast;	fructose-bisphosphate aldolase activity; catalytic activity; carbon-carbon lyase activity; binding; lyase activity; protein binding; aldehyde-lyase activity;	K01623	ALDO; fructose-bisphosphate aldolase, class I [EC:4.1.2.13]	ath01230 Biosynthesis of amino acids - Arabidopsis thaliana (thale cress); ath00030 Pentose phosphate pathway - Arabidopsis thaliana (thale cress); ath00051 Fructose and mannose metabolism - Arabidopsis thaliana (thale cress); ath01200 Carbon metabolism - Arabidopsis thaliana (thale cress); ath01100 Metabolic pathways - Arabidopsis thaliana (thale cress); ath00710 Carbon fixation in photosyntheti…	IPR013785;	Aldolase-type TIM barrel;
Unigene48_All	7	K	fructose-bisphosphate aldolase 2							cytoplasm	ATP generation from ADP; nucleoside metabolic process; purine nucleoside metabolic process; nucleoside diphosphate phosphorylation; ADP metabolic process; pyridine nucleotide metabolic process; glycolytic process; purine ribonucleoside monophosphate metabolic process; nucleotide metabolic process; single-organism process; ribonucleoside diphosphate metabolic process; nucleotide phosphorylation; p…	intracellular part; cell; cell part; intracellular; cytoplasm;	lyase activity; fructose-bisphosphate aldolase activity; aldehyde-lyase activity; catalytic activity; carbon-carbon lyase activity;	K01623	ALDO; fructose-bisphosphate aldolase, class I [EC:4.1.2.13]	ath01230 Biosynthesis of amino acids - Arabidopsis thaliana (thale cress); ath00030 Pentose phosphate pathway - Arabidopsis thaliana (thale cress); ath00051 Fructose and mannose metabolism - Arabidopsis thaliana (thale cress); ath01200 Carbon metabolism - Arabidopsis thaliana (thale cress); ath01100 Metabolic pathways - Arabidopsis thaliana (thale cress); ath00710 Carbon fixation in photosyntheti…	IPR013785;	Aldolase-type TIM barrel;
Unigene48_All	87	K	fructose-bisphosphate aldolase 2	0.9754	0.51	0.8449	0.0151	0.8663	0.0249	cytoplasm	ATP generation from ADP; nucleoside metabolic process; purine nucleoside metabolic process; nucleoside diphosphate phosphorylation; ADP metabolic process; pyridine nucleotide metabolic process; glycolytic process; purine ribonucleoside monophosphate metabolic process; nucleotide metabolic process; single-organism process; ribonucleoside diphosphate metabolic process; nucleotide phosphorylation; p…	intracellular part; cell; cell part; intracellular; cytoplasm;	lyase activity; fructose-bisphosphate aldolase activity; aldehyde-lyase activity; catalytic activity; carbon-carbon lyase activity;	K01623	ALDO; fructose-bisphosphate aldolase, class I [EC:4.1.2.13]	ath01230 Biosynthesis of amino acids - Arabidopsis thaliana (thale cress); ath00030 Pentose phosphate pathway - Arabidopsis thaliana (thale cress); ath00051 Fructose and mannose metabolism - Arabidopsis thaliana (thale cress); ath01200 Carbon metabolism - Arabidopsis thaliana (thale cress); ath01100 Metabolic pathways - Arabidopsis thaliana (thale cress); ath00710 Carbon fixation in photosyntheti…	IPR013785;	Aldolase-type TIM barrel;
Unigene48_All	225	K	fructose-bisphosphate aldolase 2	1.4433	0.000505	2.4787	9.32e-06	1.7174	5.96e-05	cytoplasm	ATP generation from ADP; nucleoside metabolic process; purine nucleoside metabolic process; nucleoside diphosphate phosphorylation; ADP metabolic process; pyridine nucleotide metabolic process; glycolytic process; purine ribonucleoside monophosphate metabolic process; nucleotide metabolic process; single-organism process; ribonucleoside diphosphate metabolic process; nucleotide phosphorylation; p…	intracellular part; cell; cell part; intracellular; cytoplasm;	lyase activity; fructose-bisphosphate aldolase activity; aldehyde-lyase activity; catalytic activity; carbon-carbon lyase activity;	K01623	ALDO; fructose-bisphosphate aldolase, class I [EC:4.1.2.13]	ath01230 Biosynthesis of amino acids - Arabidopsis thaliana (thale cress); ath00030 Pentose phosphate pathway - Arabidopsis thaliana (thale cress); ath00051 Fructose and mannose metabolism - Arabidopsis thaliana (thale cress); ath01200 Carbon metabolism - Arabidopsis thaliana (thale cress); ath01100 Metabolic pathways - Arabidopsis thaliana (thale cress); ath00710 Carbon fixation in photosyntheti…	IPR013785;	Aldolase-type TIM barrel;
Unigene48_All	287	K	fructose-bisphosphate aldolase 2							cytoplasm	ATP generation from ADP; nucleoside metabolic process; purine nucleoside metabolic process; nucleoside diphosphate phosphorylation; ADP metabolic process; pyridine nucleotide metabolic process; glycolytic process; purine ribonucleoside monophosphate metabolic process; nucleotide metabolic process; single-organism process; ribonucleoside diphosphate metabolic process; nucleotide phosphorylation; p…	intracellular part; cell; cell part; intracellular; cytoplasm;	lyase activity; fructose-bisphosphate aldolase activity; aldehyde-lyase activity; catalytic activity; carbon-carbon lyase activity;	K01623	ALDO; fructose-bisphosphate aldolase, class I [EC:4.1.2.13]	ath01230 Biosynthesis of amino acids - Arabidopsis thaliana (thale cress); ath00030 Pentose phosphate pathway - Arabidopsis thaliana (thale cress); ath00051 Fructose and mannose metabolism - Arabidopsis thaliana (thale cress); ath01200 Carbon metabolism - Arabidopsis thaliana (thale cress); ath01100 Metabolic pathways - Arabidopsis thaliana (thale cress); ath00710 Carbon fixation in photosyntheti…	IPR013785;	Aldolase-type TIM barrel;
Unigene48_All	311	K	fructose-bisphosphate aldolase 2							cytoplasm	ATP generation from ADP; nucleoside metabolic process; purine nucleoside metabolic process; nucleoside diphosphate phosphorylation; ADP metabolic process; pyridine nucleotide metabolic process; glycolytic process; purine ribonucleoside monophosphate metabolic process; nucleotide metabolic process; single-organism process; ribonucleoside diphosphate metabolic process; nucleotide phosphorylation; p…	intracellular part; cell; cell part; intracellular; cytoplasm;	lyase activity; fructose-bisphosphate aldolase activity; aldehyde-lyase activity; catalytic activity; carbon-carbon lyase activity;	K01623	ALDO; fructose-bisphosphate aldolase, class I [EC:4.1.2.13]	ath01230 Biosynthesis of amino acids - Arabidopsis thaliana (thale cress); ath00030 Pentose phosphate pathway - Arabidopsis thaliana (thale cress); ath00051 Fructose and mannose metabolism - Arabidopsis thaliana (thale cress); ath01200 Carbon metabolism - Arabidopsis thaliana (thale cress); ath01100 Metabolic pathways - Arabidopsis thaliana (thale cress); ath00710 Carbon fixation in photosyntheti…	IPR013785;	Aldolase-type TIM barrel;
CL4378.Contig1_All	382	K	fructose-bisphosphate aldolase							chloroplast	ATP generation from ADP; nucleoside metabolic process; purine nucleoside metabolic process; nucleoside diphosphate phosphorylation; ADP metabolic process; pyridine nucleotide metabolic process; glycolytic process; purine ribonucleoside monophosphate metabolic process; hexose biosynthetic process; nucleotide metabolic process; single-organism process; ribonucleoside diphosphate metabolic process; …	intracellular organelle; chloroplast part; chloroplast thylakoid; cytoplasm; intracellular organelle part; plastid part; intracellular part; plastid stroma; cell; mitochondrion; organelle part; chloroplast; organelle; intracellular membrane-bounded organelle; plastoglobule; cell part; intracellular; thylakoid; membrane-bounded organelle; plastid thylakoid; plastid; organelle subcompartment; cytop…	lyase activity; fructose-bisphosphate aldolase activity; aldehyde-lyase activity; catalytic activity; carbon-carbon lyase activity;	K01623	ALDO; fructose-bisphosphate aldolase, class I [EC:4.1.2.13]	ath01230 Biosynthesis of amino acids - Arabidopsis thaliana (thale cress); ath00030 Pentose phosphate pathway - Arabidopsis thaliana (thale cress); ath00051 Fructose and mannose metabolism - Arabidopsis thaliana (thale cress); ath01200 Carbon metabolism - Arabidopsis thaliana (thale cress); ath01100 Metabolic pathways - Arabidopsis thaliana (thale cress); ath00710 Carbon fixation in photosyntheti…	IPR013785;	Aldolase-type TIM barrel;
Unigene3523_All	16	K	ribulose-1,5-bisphosphate carboxylase/oxygenase large subunit (chloroplast)	1.2282	0.000633	1.3076	0.000279	1.0647	0.00685	cytoplasm	carbohydrate biosynthetic process; single-organism biosynthetic process; oxidation-reduction process; photosynthesis, dark reaction; single-organism process; biosynthetic process; primary metabolic process; carbohydrate metabolic process; organic substance biosynthetic process; cellular metabolic process; organic substance metabolic process; single-organism carbohydrate metabolic process; metabol…	organelle; intracellular membrane-bounded organelle; intracellular organelle; cell part; intracellular; cytoplasm; intracellular part; membrane-bounded organelle; cell; plastid; cytoplasmic part; chloroplast;	magnesium ion binding; catalytic activity; carbon-carbon lyase activity; binding; ribulose-bisphosphate carboxylase activity; ion binding; carboxy-lyase activity; metal ion binding; cation binding; lyase activity; monooxygenase activity; oxidoreductase activity;	K01601	rbcL; ribulose-bisphosphate carboxylase large chain [EC:4.1.1.39]	ath01200 Carbon metabolism - Arabidopsis thaliana (thale cress); ath01100 Metabolic pathways - Arabidopsis thaliana (thale cress); ath00630 Glyoxylate and dicarboxylate metabolism - Arabidopsis thaliana (thale cress); ath00710 Carbon fixation in photosynthetic organisms - Arabidopsis thaliana (thale cress);	IPR000685; IPR017443;	Ribulose bisphosphate carboxylase, large subunit, C-terminal; Ribulose bisphosphate carboxylase, large subunit, ferrodoxin-like N-terminal;
Unigene3523_All	67	K	ribulose-1,5-bisphosphate carboxylase/oxygenase large subunit (chloroplast)	0.7416	4.39e-05	0.6546	1.65e-05	0.8826	0.00065	cytoplasm	carbohydrate biosynthetic process; single-organism biosynthetic process; oxidation-reduction process; photosynthesis, dark reaction; single-organism process; biosynthetic process; primary metabolic process; carbohydrate metabolic process; organic substance biosynthetic process; cellular metabolic process; organic substance metabolic process; single-organism carbohydrate metabolic process; metabol…	organelle; intracellular membrane-bounded organelle; intracellular organelle; cell part; intracellular; cytoplasm; intracellular part; membrane-bounded organelle; cell; plastid; cytoplasmic part; chloroplast;	magnesium ion binding; catalytic activity; carbon-carbon lyase activity; binding; ribulose-bisphosphate carboxylase activity; ion binding; carboxy-lyase activity; metal ion binding; cation binding; lyase activity; monooxygenase activity; oxidoreductase activity;	K01601	rbcL; ribulose-bisphosphate carboxylase large chain [EC:4.1.1.39]	ath01200 Carbon metabolism - Arabidopsis thaliana (thale cress); ath01100 Metabolic pathways - Arabidopsis thaliana (thale cress); ath00630 Glyoxylate and dicarboxylate metabolism - Arabidopsis thaliana (thale cress); ath00710 Carbon fixation in photosynthetic organisms - Arabidopsis thaliana (thale cress);	IPR000685; IPR017443;	Ribulose bisphosphate carboxylase, large subunit, C-terminal; Ribulose bisphosphate carboxylase, large subunit, ferrodoxin-like N-terminal;
Unigene3523_All	120	K	ribulose-1,5-bisphosphate carboxylase/oxygenase large subunit (chloroplast)	1.0975	0.48	1.2258	0.146	1.1169	0.0567	cytoplasm	carbohydrate biosynthetic process; single-organism biosynthetic process; oxidation-reduction process; photosynthesis, dark reaction; single-organism process; biosynthetic process; primary metabolic process; carbohydrate metabolic process; organic substance biosynthetic process; cellular metabolic process; organic substance metabolic process; single-organism carbohydrate metabolic process; metabol…	organelle; intracellular membrane-bounded organelle; intracellular organelle; cell part; intracellular; cytoplasm; intracellular part; membrane-bounded organelle; cell; plastid; cytoplasmic part; chloroplast;	magnesium ion binding; catalytic activity; carbon-carbon lyase activity; binding; ribulose-bisphosphate carboxylase activity; ion binding; carboxy-lyase activity; metal ion binding; cation binding; lyase activity; monooxygenase activity; oxidoreductase activity;	K01601	rbcL; ribulose-bisphosphate carboxylase large chain [EC:4.1.1.39]	ath01200 Carbon metabolism - Arabidopsis thaliana (thale cress); ath01100 Metabolic pathways - Arabidopsis thaliana (thale cress); ath00630 Glyoxylate and dicarboxylate metabolism - Arabidopsis thaliana (thale cress); ath00710 Carbon fixation in photosynthetic organisms - Arabidopsis thaliana (thale cress);	IPR000685; IPR017443;	Ribulose bisphosphate carboxylase, large subunit, C-terminal; Ribulose bisphosphate carboxylase, large subunit, ferrodoxin-like N-terminal;
Unigene3523_All	131	K	ribulose-1,5-bisphosphate carboxylase/oxygenase large subunit (chloroplast)							cytoplasm	carbohydrate biosynthetic process; single-organism biosynthetic process; oxidation-reduction process; photosynthesis, dark reaction; single-organism process; biosynthetic process; primary metabolic process; carbohydrate metabolic process; organic substance biosynthetic process; cellular metabolic process; organic substance metabolic process; single-organism carbohydrate metabolic process; metabol…	organelle; intracellular membrane-bounded organelle; intracellular organelle; cell part; intracellular; cytoplasm; intracellular part; membrane-bounded organelle; cell; plastid; cytoplasmic part; chloroplast;	magnesium ion binding; catalytic activity; carbon-carbon lyase activity; binding; ribulose-bisphosphate carboxylase activity; ion binding; carboxy-lyase activity; metal ion binding; cation binding; lyase activity; monooxygenase activity; oxidoreductase activity;	K01601	rbcL; ribulose-bisphosphate carboxylase large chain [EC:4.1.1.39]	ath01200 Carbon metabolism - Arabidopsis thaliana (thale cress); ath01100 Metabolic pathways - Arabidopsis thaliana (thale cress); ath00630 Glyoxylate and dicarboxylate metabolism - Arabidopsis thaliana (thale cress); ath00710 Carbon fixation in photosynthetic organisms - Arabidopsis thaliana (thale cress);	IPR000685; IPR017443;	Ribulose bisphosphate carboxylase, large subunit, C-terminal; Ribulose bisphosphate carboxylase, large subunit, ferrodoxin-like N-terminal;
Unigene3523_All	171	K	ribulose-1,5-bisphosphate carboxylase/oxygenase large subunit (chloroplast)	0.9704	0.381	1.0199	0.551	1.0510	0.0141	cytoplasm	carbohydrate biosynthetic process; single-organism biosynthetic process; oxidation-reduction process; photosynthesis, dark reaction; single-organism process; biosynthetic process; primary metabolic process; carbohydrate metabolic process; organic substance biosynthetic process; cellular metabolic process; organic substance metabolic process; single-organism carbohydrate metabolic process; metabol…	organelle; intracellular membrane-bounded organelle; intracellular organelle; cell part; intracellular; cytoplasm; intracellular part; membrane-bounded organelle; cell; plastid; cytoplasmic part; chloroplast;	magnesium ion binding; catalytic activity; carbon-carbon lyase activity; binding; ribulose-bisphosphate carboxylase activity; ion binding; carboxy-lyase activity; metal ion binding; cation binding; lyase activity; monooxygenase activity; oxidoreductase activity;	K01601	rbcL; ribulose-bisphosphate carboxylase large chain [EC:4.1.1.39]	ath01200 Carbon metabolism - Arabidopsis thaliana (thale cress); ath01100 Metabolic pathways - Arabidopsis thaliana (thale cress); ath00630 Glyoxylate and dicarboxylate metabolism - Arabidopsis thaliana (thale cress); ath00710 Carbon fixation in photosynthetic organisms - Arabidopsis thaliana (thale cress);	IPR000685; IPR017443;	Ribulose bisphosphate carboxylase, large subunit, C-terminal; Ribulose bisphosphate carboxylase, large subunit, ferrodoxin-like N-terminal;
Unigene3523_All	281	K	ribulose-1,5-bisphosphate carboxylase/oxygenase large subunit (chloroplast)	0.9214	0.258	0.8854	0.117	0.9609	0.212	cytoplasm	carbohydrate biosynthetic process; single-organism biosynthetic process; oxidation-reduction process; photosynthesis, dark reaction; single-organism process; biosynthetic process; primary metabolic process; carbohydrate metabolic process; organic substance biosynthetic process; cellular metabolic process; organic substance metabolic process; single-organism carbohydrate metabolic process; metabol…	organelle; intracellular membrane-bounded organelle; intracellular organelle; cell part; intracellular; cytoplasm; intracellular part; membrane-bounded organelle; cell; plastid; cytoplasmic part; chloroplast;	magnesium ion binding; catalytic activity; carbon-carbon lyase activity; binding; ribulose-bisphosphate carboxylase activity; ion binding; carboxy-lyase activity; metal ion binding; cation binding; lyase activity; monooxygenase activity; oxidoreductase activity;	K01601	rbcL; ribulose-bisphosphate carboxylase large chain [EC:4.1.1.39]	ath01200 Carbon metabolism - Arabidopsis thaliana (thale cress); ath01100 Metabolic pathways - Arabidopsis thaliana (thale cress); ath00630 Glyoxylate and dicarboxylate metabolism - Arabidopsis thaliana (thale cress); ath00710 Carbon fixation in photosynthetic organisms - Arabidopsis thaliana (thale cress);	IPR000685; IPR017443;	Ribulose bisphosphate carboxylase, large subunit, C-terminal; Ribulose bisphosphate carboxylase, large subunit, ferrodoxin-like N-terminal;
Unigene9029_All	63	K	ribulose-1,5-bisphosphate carboxylase/oxygenase small subunit	0.8451	0.0901	1.0636	0.451	1.2586	0.00231	chloroplast	carbohydrate biosynthetic process; single-organism biosynthetic process; oxidation-reduction process; photosynthesis, dark reaction; single-organism process; biosynthetic process; primary metabolic process; carbohydrate metabolic process; organic substance biosynthetic process; cellular metabolic process; organic substance metabolic process; single-organism carbohydrate metabolic process; metabol…	organelle; intracellular membrane-bounded organelle; intracellular organelle; cell part; intracellular; cytoplasm; intracellular part; membrane-bounded organelle; cell; plastid; cytoplasmic part; chloroplast;	catalytic activity; carbon-carbon lyase activity; ribulose-bisphosphate carboxylase activity; carboxy-lyase activity; lyase activity; monooxygenase activity; oxidoreductase activity;	K01602	rbcS; ribulose-bisphosphate carboxylase small chain [EC:4.1.1.39]	ath01200 Carbon metabolism - Arabidopsis thaliana (thale cress); ath01100 Metabolic pathways - Arabidopsis thaliana (thale cress); ath00630 Glyoxylate and dicarboxylate metabolism - Arabidopsis thaliana (thale cress); ath00710 Carbon fixation in photosynthetic organisms - Arabidopsis thaliana (thale cress);	IPR024680; IPR000894;	Ribulose-1,5-bisphosphate carboxylase small subunit, N-terminal; Ribulose bisphosphate carboxylase small chain, domain;
Unigene9029_All	64	K	ribulose-1,5-bisphosphate carboxylase/oxygenase small subunit	0.9999	0.999	1.1589	0.182	1.1590	0.0509	chloroplast	carbohydrate biosynthetic process; single-organism biosynthetic process; oxidation-reduction process; photosynthesis, dark reaction; single-organism process; biosynthetic process; primary metabolic process; carbohydrate metabolic process; organic substance biosynthetic process; cellular metabolic process; organic substance metabolic process; single-organism carbohydrate metabolic process; metabol…	organelle; intracellular membrane-bounded organelle; intracellular organelle; cell part; intracellular; cytoplasm; intracellular part; membrane-bounded organelle; cell; plastid; cytoplasmic part; chloroplast;	catalytic activity; carbon-carbon lyase activity; ribulose-bisphosphate carboxylase activity; carboxy-lyase activity; lyase activity; monooxygenase activity; oxidoreductase activity;	K01602	rbcS; ribulose-bisphosphate carboxylase small chain [EC:4.1.1.39]	ath01200 Carbon metabolism - Arabidopsis thaliana (thale cress); ath01100 Metabolic pathways - Arabidopsis thaliana (thale cress); ath00630 Glyoxylate and dicarboxylate metabolism - Arabidopsis thaliana (thale cress); ath00710 Carbon fixation in photosynthetic organisms - Arabidopsis thaliana (thale cress);	IPR024680; IPR000894;	Ribulose-1,5-bisphosphate carboxylase small subunit, N-terminal; Ribulose bisphosphate carboxylase small chain, domain;
Unigene9029_All	110	K	ribulose-1,5-bisphosphate carboxylase/oxygenase small subunit	0.8991	0.358	0.7890	0.101	0.8775	0.0112	chloroplast	carbohydrate biosynthetic process; single-organism biosynthetic process; oxidation-reduction process; photosynthesis, dark reaction; single-organism process; biosynthetic process; primary metabolic process; carbohydrate metabolic process; organic substance biosynthetic process; cellular metabolic process; organic substance metabolic process; single-organism carbohydrate metabolic process; metabol…	organelle; intracellular membrane-bounded organelle; intracellular organelle; cell part; intracellular; cytoplasm; intracellular part; membrane-bounded organelle; cell; plastid; cytoplasmic part; chloroplast;	catalytic activity; carbon-carbon lyase activity; ribulose-bisphosphate carboxylase activity; carboxy-lyase activity; lyase activity; monooxygenase activity; oxidoreductase activity;	K01602	rbcS; ribulose-bisphosphate carboxylase small chain [EC:4.1.1.39]	ath01200 Carbon metabolism - Arabidopsis thaliana (thale cress); ath01100 Metabolic pathways - Arabidopsis thaliana (thale cress); ath00630 Glyoxylate and dicarboxylate metabolism - Arabidopsis thaliana (thale cress); ath00710 Carbon fixation in photosynthetic organisms - Arabidopsis thaliana (thale cress);	IPR024680; IPR000894;	Ribulose-1,5-bisphosphate carboxylase small subunit, N-terminal; Ribulose bisphosphate carboxylase small chain, domain;
Unigene9029_All	144	K	ribulose-1,5-bisphosphate carboxylase/oxygenase small subunit	0.8788	0.152	1.4677	0.00458	1.6701	0.000196	chloroplast	carbohydrate biosynthetic process; single-organism biosynthetic process; oxidation-reduction process; photosynthesis, dark reaction; single-organism process; biosynthetic process; primary metabolic process; carbohydrate metabolic process; organic substance biosynthetic process; cellular metabolic process; organic substance metabolic process; single-organism carbohydrate metabolic process; metabol…	organelle; intracellular membrane-bounded organelle; intracellular organelle; cell part; intracellular; cytoplasm; intracellular part; membrane-bounded organelle; cell; plastid; cytoplasmic part; chloroplast;	catalytic activity; carbon-carbon lyase activity; ribulose-bisphosphate carboxylase activity; carboxy-lyase activity; lyase activity; monooxygenase activity; oxidoreductase activity;	K01602	rbcS; ribulose-bisphosphate carboxylase small chain [EC:4.1.1.39]	ath01200 Carbon metabolism - Arabidopsis thaliana (thale cress); ath01100 Metabolic pathways - Arabidopsis thaliana (thale cress); ath00630 Glyoxylate and dicarboxylate metabolism - Arabidopsis thaliana (thale cress); ath00710 Carbon fixation in photosynthetic organisms - Arabidopsis thaliana (thale cress);	IPR024680; IPR000894;	Ribulose-1,5-bisphosphate carboxylase small subunit, N-terminal; Ribulose bisphosphate carboxylase small chain, domain;
Unigene9029_All	145	K	ribulose-1,5-bisphosphate carboxylase/oxygenase small subunit							chloroplast	carbohydrate biosynthetic process; single-organism biosynthetic process; oxidation-reduction process; photosynthesis, dark reaction; single-organism process; biosynthetic process; primary metabolic process; carbohydrate metabolic process; organic substance biosynthetic process; cellular metabolic process; organic substance metabolic process; single-organism carbohydrate metabolic process; metabol…	organelle; intracellular membrane-bounded organelle; intracellular organelle; cell part; intracellular; cytoplasm; intracellular part; membrane-bounded organelle; cell; plastid; cytoplasmic part; chloroplast;	catalytic activity; carbon-carbon lyase activity; ribulose-bisphosphate carboxylase activity; carboxy-lyase activity; lyase activity; monooxygenase activity; oxidoreductase activity;	K01602	rbcS; ribulose-bisphosphate carboxylase small chain [EC:4.1.1.39]	ath01200 Carbon metabolism - Arabidopsis thaliana (thale cress); ath01100 Metabolic pathways - Arabidopsis thaliana (thale cress); ath00630 Glyoxylate and dicarboxylate metabolism - Arabidopsis thaliana (thale cress); ath00710 Carbon fixation in photosynthetic organisms - Arabidopsis thaliana (thale cress);	IPR024680; IPR000894;	Ribulose-1,5-bisphosphate carboxylase small subunit, N-terminal; Ribulose bisphosphate carboxylase small chain, domain;
Unigene9029_All	160	K	ribulose-1,5-bisphosphate carboxylase/oxygenase small subunit	0.9602	0.325	0.7429	0.00195	0.7737	3.57e-05	chloroplast	carbohydrate biosynthetic process; single-organism biosynthetic process; oxidation-reduction process; photosynthesis, dark reaction; single-organism process; biosynthetic process; primary metabolic process; carbohydrate metabolic process; organic substance biosynthetic process; cellular metabolic process; organic substance metabolic process; single-organism carbohydrate metabolic process; metabol…	organelle; intracellular membrane-bounded organelle; intracellular organelle; cell part; intracellular; cytoplasm; intracellular part; membrane-bounded organelle; cell; plastid; cytoplasmic part; chloroplast;	catalytic activity; carbon-carbon lyase activity; ribulose-bisphosphate carboxylase activity; carboxy-lyase activity; lyase activity; monooxygenase activity; oxidoreductase activity;	K01602	rbcS; ribulose-bisphosphate carboxylase small chain [EC:4.1.1.39]	ath01200 Carbon metabolism - Arabidopsis thaliana (thale cress); ath01100 Metabolic pathways - Arabidopsis thaliana (thale cress); ath00630 Glyoxylate and dicarboxylate metabolism - Arabidopsis thaliana (thale cress); ath00710 Carbon fixation in photosynthetic organisms - Arabidopsis thaliana (thale cress);	IPR024680; IPR000894;	Ribulose-1,5-bisphosphate carboxylase small subunit, N-terminal; Ribulose bisphosphate carboxylase small chain, domain;
Unigene9029_All	172	K	ribulose-1,5-bisphosphate carboxylase/oxygenase small subunit							chloroplast	carbohydrate biosynthetic process; single-organism biosynthetic process; oxidation-reduction process; photosynthesis, dark reaction; single-organism process; biosynthetic process; primary metabolic process; carbohydrate metabolic process; organic substance biosynthetic process; cellular metabolic process; organic substance metabolic process; single-organism carbohydrate metabolic process; metabol…	organelle; intracellular membrane-bounded organelle; intracellular organelle; cell part; intracellular; cytoplasm; intracellular part; membrane-bounded organelle; cell; plastid; cytoplasmic part; chloroplast;	catalytic activity; carbon-carbon lyase activity; ribulose-bisphosphate carboxylase activity; carboxy-lyase activity; lyase activity; monooxygenase activity; oxidoreductase activity;	K01602	rbcS; ribulose-bisphosphate carboxylase small chain [EC:4.1.1.39]	ath01200 Carbon metabolism - Arabidopsis thaliana (thale cress); ath01100 Metabolic pathways - Arabidopsis thaliana (thale cress); ath00630 Glyoxylate and dicarboxylate metabolism - Arabidopsis thaliana (thale cress); ath00710 Carbon fixation in photosynthetic organisms - Arabidopsis thaliana (thale cress);	IPR024680; IPR000894;	Ribulose-1,5-bisphosphate carboxylase small subunit, N-terminal; Ribulose bisphosphate carboxylase small chain, domain;
CL3466.Contig1_All	65	K	ribulose-1,5-bisphosphate carboxylase/oxygenase small subunit	0.9256	0.193	0.8740	0.0531	0.9443	0.0831	chloroplast	carbohydrate biosynthetic process; single-organism biosynthetic process; oxidation-reduction process; photosynthesis, dark reaction; single-organism process; biosynthetic process; primary metabolic process; carbohydrate metabolic process; organic substance biosynthetic process; cellular metabolic process; organic substance metabolic process; single-organism carbohydrate metabolic process; metabol…	organelle; intracellular membrane-bounded organelle; intracellular organelle; cell part; intracellular; cytoplasm; intracellular part; membrane-bounded organelle; cell; plastid; cytoplasmic part; chloroplast;	catalytic activity; carbon-carbon lyase activity; ribulose-bisphosphate carboxylase activity; carboxy-lyase activity; lyase activity; monooxygenase activity; oxidoreductase activity;	K01602	rbcS; ribulose-bisphosphate carboxylase small chain [EC:4.1.1.39]	ath01200 Carbon metabolism - Arabidopsis thaliana (thale cress); ath01100 Metabolic pathways - Arabidopsis thaliana (thale cress); ath00630 Glyoxylate and dicarboxylate metabolism - Arabidopsis thaliana (thale cress); ath00710 Carbon fixation in photosynthetic organisms - Arabidopsis thaliana (thale cress);	IPR024680; IPR000894;	Ribulose-1,5-bisphosphate carboxylase small subunit, N-terminal; Ribulose bisphosphate carboxylase small chain, domain;
CL3466.Contig1_All	67	K	ribulose-1,5-bisphosphate carboxylase/oxygenase small subunit	1.3943	6.95e-05	1.5477	0.000348	1.1100	0.0276	chloroplast	carbohydrate biosynthetic process; single-organism biosynthetic process; oxidation-reduction process; photosynthesis, dark reaction; single-organism process; biosynthetic process; primary metabolic process; carbohydrate metabolic process; organic substance biosynthetic process; cellular metabolic process; organic substance metabolic process; single-organism carbohydrate metabolic process; metabol…	organelle; intracellular membrane-bounded organelle; intracellular organelle; cell part; intracellular; cytoplasm; intracellular part; membrane-bounded organelle; cell; plastid; cytoplasmic part; chloroplast;	catalytic activity; carbon-carbon lyase activity; ribulose-bisphosphate carboxylase activity; carboxy-lyase activity; lyase activity; monooxygenase activity; oxidoreductase activity;	K01602	rbcS; ribulose-bisphosphate carboxylase small chain [EC:4.1.1.39]	ath01200 Carbon metabolism - Arabidopsis thaliana (thale cress); ath01100 Metabolic pathways - Arabidopsis thaliana (thale cress); ath00630 Glyoxylate and dicarboxylate metabolism - Arabidopsis thaliana (thale cress); ath00710 Carbon fixation in photosynthetic organisms - Arabidopsis thaliana (thale cress);	IPR024680; IPR000894;	Ribulose-1,5-bisphosphate carboxylase small subunit, N-terminal; Ribulose bisphosphate carboxylase small chain, domain;
CL3466.Contig1_All	79	K	ribulose-1,5-bisphosphate carboxylase/oxygenase small subunit							chloroplast	carbohydrate biosynthetic process; single-organism biosynthetic process; oxidation-reduction process; photosynthesis, dark reaction; single-organism process; biosynthetic process; primary metabolic process; carbohydrate metabolic process; organic substance biosynthetic process; cellular metabolic process; organic substance metabolic process; single-organism carbohydrate metabolic process; metabol…	organelle; intracellular membrane-bounded organelle; intracellular organelle; cell part; intracellular; cytoplasm; intracellular part; membrane-bounded organelle; cell; plastid; cytoplasmic part; chloroplast;	catalytic activity; carbon-carbon lyase activity; ribulose-bisphosphate carboxylase activity; carboxy-lyase activity; lyase activity; monooxygenase activity; oxidoreductase activity;	K01602	rbcS; ribulose-bisphosphate carboxylase small chain [EC:4.1.1.39]	ath01200 Carbon metabolism - Arabidopsis thaliana (thale cress); ath01100 Metabolic pathways - Arabidopsis thaliana (thale cress); ath00630 Glyoxylate and dicarboxylate metabolism - Arabidopsis thaliana (thale cress); ath00710 Carbon fixation in photosynthetic organisms - Arabidopsis thaliana (thale cress);	IPR024680; IPR000894;	Ribulose-1,5-bisphosphate carboxylase small subunit, N-terminal; Ribulose bisphosphate carboxylase small chain, domain;
CL3466.Contig1_All	148	K	ribulose-1,5-bisphosphate carboxylase/oxygenase small subunit	1.6558	0.000601	1.1555	0.0716	0.6979	2.08e-05	chloroplast	carbohydrate biosynthetic process; single-organism biosynthetic process; oxidation-reduction process; photosynthesis, dark reaction; single-organism process; biosynthetic process; primary metabolic process; carbohydrate metabolic process; organic substance biosynthetic process; cellular metabolic process; organic substance metabolic process; single-organism carbohydrate metabolic process; metabol…	organelle; intracellular membrane-bounded organelle; intracellular organelle; cell part; intracellular; cytoplasm; intracellular part; membrane-bounded organelle; cell; plastid; cytoplasmic part; chloroplast;	catalytic activity; carbon-carbon lyase activity; ribulose-bisphosphate carboxylase activity; carboxy-lyase activity; lyase activity; monooxygenase activity; oxidoreductase activity;	K01602	rbcS; ribulose-bisphosphate carboxylase small chain [EC:4.1.1.39]	ath01200 Carbon metabolism - Arabidopsis thaliana (thale cress); ath01100 Metabolic pathways - Arabidopsis thaliana (thale cress); ath00630 Glyoxylate and dicarboxylate metabolism - Arabidopsis thaliana (thale cress); ath00710 Carbon fixation in photosynthetic organisms - Arabidopsis thaliana (thale cress);	IPR024680; IPR000894;	Ribulose-1,5-bisphosphate carboxylase small subunit, N-terminal; Ribulose bisphosphate carboxylase small chain, domain;
CL3466.Contig1_All	175	K	ribulose-1,5-bisphosphate carboxylase/oxygenase small subunit	0.7149	0.0144	0.8354	0.0829	1.1686	0.0913	chloroplast	carbohydrate biosynthetic process; single-organism biosynthetic process; oxidation-reduction process; photosynthesis, dark reaction; single-organism process; biosynthetic process; primary metabolic process; carbohydrate metabolic process; organic substance biosynthetic process; cellular metabolic process; organic substance metabolic process; single-organism carbohydrate metabolic process; metabol…	organelle; intracellular membrane-bounded organelle; intracellular organelle; cell part; intracellular; cytoplasm; intracellular part; membrane-bounded organelle; cell; plastid; cytoplasmic part; chloroplast;	catalytic activity; carbon-carbon lyase activity; ribulose-bisphosphate carboxylase activity; carboxy-lyase activity; lyase activity; monooxygenase activity; oxidoreductase activity;	K01602	rbcS; ribulose-bisphosphate carboxylase small chain [EC:4.1.1.39]	ath01200 Carbon metabolism - Arabidopsis thaliana (thale cress); ath01100 Metabolic pathways - Arabidopsis thaliana (thale cress); ath00630 Glyoxylate and dicarboxylate metabolism - Arabidopsis thaliana (thale cress); ath00710 Carbon fixation in photosynthetic organisms - Arabidopsis thaliana (thale cress);	IPR024680; IPR000894;	Ribulose-1,5-bisphosphate carboxylase small subunit, N-terminal; Ribulose bisphosphate carboxylase small chain, domain;
Unigene952_All	104	K	putative aspartate aminotransferase 2	1.0652	0.204	1.1101	0.249	1.0422	0.585	chloroplast	dicarboxylic acid metabolic process; single-multicellular organism process; leaf senescence; aspartate family amino acid metabolic process; phyllome development; plant organ senescence; single-organism process; biosynthetic process; cellular metabolic process; organic substance metabolic process; metabolic process; cellular amino acid metabolic process; glutamate metabolic process; multicellular …	organelle; intracellular membrane-bounded organelle; intracellular organelle; membrane; cell part; intracellular; peroxisome; microbody; cytoplasm; intracellular part; cell; membrane-bounded organelle; plastid; cytoplasmic part; chloroplast;	organic cyclic compound binding; heterocyclic compound binding; transferase activity, transferring nitrogenous groups; L-aspartate:2-oxoglutarate aminotransferase activity; catalytic activity; binding; ion binding; L-phenylalanine:2-oxoglutarate aminotransferase activity; anion binding; L-phenylalanine aminotransferase activity; transaminase activity; transferase activity; cofactor binding; pyrid…	K14454	GOT1; aspartate aminotransferase, cytoplasmic [EC:2.6.1.1]	ath01230 Biosynthesis of amino acids - Arabidopsis thaliana (thale cress); ath00220 Arginine biosynthesis - Arabidopsis thaliana (thale cress); ath00350 Tyrosine metabolism - Arabidopsis thaliana (thale cress); ath00400 Phenylalanine, tyrosine and tryptophan biosynthesis - Arabidopsis thaliana (thale cress); ath01100 Metabolic pathways - Arabidopsis thaliana (thale cress); ath00330 Arginine and p…	IPR015424; IPR004839; IPR015421;	Pyridoxal phosphate-dependent transferase; Aminotransferase, class I/classII; Pyridoxal phosphate-dependent transferase, major region, subdomain 1;
