# Supplementary material for: Quantitative Succinyl-Proteome Profiling of Camellia sinensis cv. ‘Anji Baicha’ During Periodic Albinism
Source: Sci Rep. 2017 May 12;7:1873. doi: 10.1038/s41598-017-02128-x (PMC5431936; doi:10.1038/s41598-017-02128-x)
Supplement: Supplementary file 5 — Table S5 [file 41598_2017_2128_MOESM5_ESM.xls]

## Sheet: network node
MCODE Cluster	MCODE Score	name	Protein ID	Number of succinyl sites	S2vsS1 quant	S2vsS1 type	S3vsS1 quant	S3vsS1 type	S3vsS2 quant	S3vsS2 type	Degree	Average Shortest Path Length	Betweenness Centrality	Closeness Centrality	Clustering Coefficient	Eccentricity	Neighborhood Connectivity	Radiality	Stress	Topological Coefficient	Protein description	Subcellular localization	Biological Process	Cellular Component	Molecular Function	KEGG KO No.	KEGG Gene	KEGG pathway	InterPro ID	Protein domain
Cluster 1	5.78571	LOS1	CL5173.Contig3_All	6	255|1.1662 ;310|0.9511 ;471|1.2541 ;628|NA;722|1.3592 ;842|NA;	nomal	255|0.6867 ;310|1.0152 ;471|1.4598 ;628|NA;722|1.4665 ;842|NA;	nomal	255|0.5889 ;310|1.0674 ;471|1.1641 ;628|NA;722|1.0789 ;842|NA;	down	15	2.7807	0.277887	0.359621	0.27619	5	8.13333	0.802144	38286	0.196748	eukaryotic translation elongation factor, putative	cytoplasm	peptide metabolic process; response to abiotic stimulus; cellular protein metabolic process; biosynthetic process; response to stimulus; organonitrogen compound biosynthetic process; cellular metabolic process; organic substance metabolic process; metabolic process; response to temperature stimulus; response to endogenous stimulus; cellular nitrogen compound metabolic process; macromolecule metab…	membrane; organelle membrane; cell junction; cell periphery; cytoplasm; intracellular part; cell-cell junction; cell; symplast; organelle part; non-membrane-bounded organelle; membrane-enclosed lumen; plasmodesma; intracellular organelle lumen; intracellular; cell part; whole membrane; membrane-bounded organelle; plastid; organelle lumen; intracellular organelle; apoplast; bounding membrane of or…	nucleoside phosphate binding; translation elongation factor activity; hydrolase activity, acting on acid anhydrides; hydrolase activity; copper ion binding; heterocyclic compound binding; organic cyclic compound binding; mRNA binding; pyrophosphatase activity; ribonucleotide binding; catalytic activity; binding; purine ribonucleoside binding; GTPase activity; cation binding; anion binding; guanyl…	K03234			IPR027417; IPR000795; IPR005517; IPR005225; IPR000640; IPR004161; IPR020568; IPR009022; IPR014721; IPR009000;	P-loop containing nucleoside triphosphate hydrolase; Transcription factor, GTP-binding domain; Translation elongation factor EFG/EF2, domain IV; Small GTP-binding protein domain; Translation elongation factor EFG, V domain; Translation elongation factor EFTu-like, domain 2; Ribosomal protein S5 domain 2-type fold; Elongation factor G, III-V domain; Ribosomal protein S5 domain 2-type fold, subgrou…
Cluster 1	5.2	At1g43170	CL6659.Contig1_All	5	140|0.8882 ;147|NA;159|NA;231|2.1282 ;311|NA;	up	140|0.9440 ;147|NA;159|NA;231|2.1353 ;311|NA;	nomal	140|1.0628 ;147|NA;159|NA;231|1.0034 ;311|NA;	nomal	11	3.49123	0.0233733	0.286432	0.672727	6	9.45455	0.723197	6248	0.378182	unnamed protein product	chloroplast	peptide metabolic process; peptide biosynthetic process; cellular protein metabolic process; nitrogen compound metabolic process; biosynthetic process; cellular amide metabolic process; primary metabolic process; organonitrogen compound biosynthetic process; organic substance biosynthetic process; cellular metabolic process; cellular biosynthetic process; organic substance metabolic process; meta…	ribosome; organelle; intracellular organelle; intracellular non-membrane-bounded organelle; cell part; intracellular; cytoplasm; macromolecular complex; intracellular part; ribonucleoprotein complex; cell; intracellular ribonucleoprotein complex; cytoplasmic part; non-membrane-bounded organelle;	structural constituent of ribosome; structural molecule activity;	K02925	RP-L3e; large subunit ribosomal protein L3e	ath03010 Ribosome - Arabidopsis thaliana (thale cress);	IPR009000;	Translation protein, beta-barrel domain;
Cluster 1	5.2	AT5G61170	CL3684.Contig1_All	2	24|1.0537 ;123|1.0064 ;	nomal	24|1.5341 ;123|2.2729 ;	up	24|1.4559 ;123|2.2585 ;	up	12	3.38596	0.0575437	0.295337	0.560606	6	8.91667	0.734893	7978	0.32716	unknown	nucleus	cellular component biogenesis; cellular component organization; ribonucleoprotein complex biogenesis; peptide metabolic process; ribonucleoprotein complex assembly; cellular protein metabolic process; biosynthetic process; organonitrogen compound biosynthetic process; cellular metabolic process; organic substance metabolic process; metabolic process; ribonucleoprotein complex subunit organization…	ribosome; intracellular organelle; intracellular non-membrane-bounded organelle; small ribosomal subunit; intracellular organelle part; cytoplasm; macromolecular complex; intracellular part; cytosol; cell; organelle part; non-membrane-bounded organelle; organelle; intracellular membrane-bounded organelle; ribosomal subunit; intracellular; cell part; vacuole; cytosolic part; ribonucleoprotein comp…	structural constituent of ribosome; structural molecule activity;	K02966	RP-S19e; small subunit ribosomal protein S19e	ath03010 Ribosome - Arabidopsis thaliana (thale cress);	IPR011991;	Winged helix-turn-helix DNA-binding domain;
Cluster 1	6	AT5G39850	Unigene21240_All	1	185|2.8041 ;	up	185|7.0923 ;	nomal	185|2.5292 ;	nomal	7	3.57018	0.0175439	0.280098	0.714286	6	10.1429	0.714425	642	0.5	40S ribosomal protein S9, putative	cytoplasm	regulation of cellular process; regulation of biological quality; positive regulation of cellular protein metabolic process; peptide metabolic process; regulation of macromolecule metabolic process; posttranscriptional regulation of gene expression; positive regulation of biosynthetic process; cellular protein metabolic process; biosynthetic process; organonitrogen compound biosynthetic process; …	ribosome; intracellular organelle; membrane; intracellular non-membrane-bounded organelle; cell junction; small ribosomal subunit; intracellular organelle part; cytoplasm; macromolecular complex; intracellular part; cytosol; cell-cell junction; cell; symplast; organelle part; non-membrane-bounded organelle; organelle; plasmodesma; ribosomal subunit; intracellular; cell part; cytosolic part; ribon…	organic cyclic compound binding; heterocyclic compound binding; RNA binding; binding; nucleic acid binding; protein binding; structural molecule activity; structural constituent of ribosome; rRNA binding;	K02997	RP-S9e; small subunit ribosomal protein S9e	ath03010 Ribosome - Arabidopsis thaliana (thale cress);	IPR001912; IPR002942;	Ribosomal protein S4/S9, N-terminal; RNA-binding S4 domain;
Cluster 1	5.2	AT5G09500	CL2688.Contig1_All	2	64|NA;78|1.0172 ;	nomal	64|NA;78|1.6138 ;	up	64|NA;78|1.5864 ;	up	11	3.49123	0.0233733	0.286432	0.672727	6	9.45455	0.723197	6248	0.378182	40S ribosomal protein S15, putative	cytoplasm	peptide metabolic process; peptide biosynthetic process; cellular protein metabolic process; nitrogen compound metabolic process; biosynthetic process; cellular amide metabolic process; primary metabolic process; organonitrogen compound biosynthetic process; organic substance biosynthetic process; cellular metabolic process; cellular biosynthetic process; organic substance metabolic process; meta…	ribosome; intracellular organelle; intracellular non-membrane-bounded organelle; small ribosomal subunit; intracellular organelle part; cytoplasm; macromolecular complex; intracellular part; cell; organelle part; non-membrane-bounded organelle; organelle; ribosomal subunit; intracellular; cell part; ribonucleoprotein complex; intracellular ribonucleoprotein complex; cytoplasmic part;	organic cyclic compound binding; heterocyclic compound binding; RNA binding; binding; nucleic acid binding; structural molecule activity; structural constituent of ribosome;	K02958	RP-S15e; small subunit ribosomal protein S15e	ath03010 Ribosome - Arabidopsis thaliana (thale cress);	IPR023575;	Ribosomal protein S19, superfamily;
Cluster 1	5.2	AT3G25520	CL1899.Contig3_All	6	56|0.9245 ;190|1.9222 ;253|0.8768 ;254|NA;283|NA;290|NA;	up	56|1.5069 ;190|2.3326 ;253|0.9078 ;254|NA;283|NA;290|NA;	up	56|1.6300 ;190|1.2135 ;253|1.0354 ;254|NA;283|NA;290|NA;	up	11	3.49123	0.0233733	0.286432	0.672727	6	9.45455	0.723197	6248	0.378182	unnamed protein product	chloroplast	peptide metabolic process; peptide biosynthetic process; cellular protein metabolic process; nitrogen compound metabolic process; biosynthetic process; cellular amide metabolic process; primary metabolic process; organonitrogen compound biosynthetic process; organic substance biosynthetic process; cellular metabolic process; cellular biosynthetic process; organic substance metabolic process; meta…	ribosome; organelle; intracellular organelle; intracellular non-membrane-bounded organelle; cell part; intracellular; cytoplasm; macromolecular complex; intracellular part; ribonucleoprotein complex; cell; intracellular ribonucleoprotein complex; cytoplasmic part; non-membrane-bounded organelle;	organic cyclic compound binding; heterocyclic compound binding; RNA binding; 5S rRNA binding; binding; nucleic acid binding; structural constituent of ribosome; structural molecule activity; rRNA binding;	K02932	RP-L5e; large subunit ribosomal protein L5e	ath03010 Ribosome - Arabidopsis thaliana (thale cress);	IPR025607;	Ribosomal protein L5 eukaryotic/L18 archaeal, C-terminal;
Cluster 1	5.2	AT1G74050	CL3207.Contig1_All	4	158|1.1660 ;170|NA;180|NA;226|NA;	nomal	158|1.5092 ;170|NA;180|NA;226|NA;	up	158|1.2943 ;170|NA;180|NA;226|NA;	nomal	10	3.5	0.0196526	0.285714	0.755556	6	10.1	0.722222	5794	0.404	60S ribosomal protein L6, putative	nucleus	peptide metabolic process; peptide biosynthetic process; cellular protein metabolic process; nitrogen compound metabolic process; biosynthetic process; cellular amide metabolic process; primary metabolic process; organonitrogen compound biosynthetic process; organic substance biosynthetic process; cellular metabolic process; cellular biosynthetic process; organic substance metabolic process; meta…	ribosome; organelle; intracellular organelle; intracellular non-membrane-bounded organelle; cell part; intracellular; cytoplasm; macromolecular complex; intracellular part; ribonucleoprotein complex; cell; intracellular ribonucleoprotein complex; cytoplasmic part; non-membrane-bounded organelle;	structural constituent of ribosome; structural molecule activity;	K02934	RP-L6e; large subunit ribosomal protein L6e	ath03010 Ribosome - Arabidopsis thaliana (thale cress);	IPR005568; IPR008991; IPR014722;	Ribosomal protein L6, N-terminal; Translation protein SH3-like domain; Ribosomal protein L2 domain 2;
Cluster 1	5.78571	PAB2	CL3710.Contig1_All	2	330|NA;383|1.4430 ;	nomal	330|NA;383|1.8835 ;	up	330|NA;383|1.3053 ;	nomal	10	4.22807	0.0464412	0.236515	0.511111	7	8.5	0.641326	15440	0.447368	polyadenylate-binding protein 2-like	peroxisome	peptide metabolic process; posttranscriptional regulation of gene expression; biosynthetic process; multi-organism cellular process; cellular metabolic process; metabolic process; nuclear-transcribed mRNA catabolic process, nonsense-mediated decay; translational initiation; organic cyclic compound catabolic process; protein metabolic process; macromolecule metabolic process; translation; interspe…	organelle; intracellular membrane-bounded organelle; intracellular organelle; nucleus; cell part; intracellular; cytoplasm; intracellular part; membrane-bounded organelle; cell; cytosol; cytoplasmic part;	organic cyclic compound binding; heterocyclic compound binding; mRNA binding; translation factor activity, RNA binding; RNA binding; nucleoside phosphate binding; binding; nucleic acid binding; translation initiation factor activity; protein binding; nucleotide binding; small molecule binding;	K13126	PABPC; polyadenylate-binding protein	ath03015 mRNA surveillance pathway - Arabidopsis thaliana (thale cress); ath03018 RNA degradation - Arabidopsis thaliana (thale cress); ath03013 RNA transport - Arabidopsis thaliana (thale cress);	IPR002004; IPR000504; IPR012677; IPR003954;	Polyadenylate-binding protein/Hyperplastic disc protein; RNA recognition motif domain; Nucleotide-binding alpha-beta plait domain; RNA recognition motif domain, eukaryote;
Cluster 1	5.78571	ABH1	CL1616.Contig2_All	1	281|0.9822 ;	nomal	281|1.5409 ;	up	281|1.5689 ;	up	10	3.51754	0.013998	0.284289	0.555556	6	9	0.720273	3096	0.391304	nuclear cap-binding protein subunit 1-like isoform 2	cytoplasm	RNA transport; reproductive process; posttranscriptional regulation of gene expression; vegetative to reproductive phase transition of meristem; nuclear transport; cellular metabolic process; protein transport; metabolic process; nucleobase-containing compound transport; response to endogenous stimulus; negative regulation of macromolecule biosynthetic process; macromolecule metabolic process; pr…	intracellular organelle; cytoplasm; macromolecular complex; intracellular part; RNA cap binding complex; cell; intracellular membrane-bounded organelle; organelle; nucleus; intracellular; cell part; nuclear cap binding complex; mRNA cap binding complex; ribonucleoprotein complex; intracellular ribonucleoprotein complex; membrane-bounded organelle;	organic cyclic compound binding; heterocyclic compound binding; mRNA binding; RNA binding; RNA cap binding; binding; nucleic acid binding; protein binding;	K12882	NCBP1; nuclear cap-binding protein subunit 1	ath03015 mRNA surveillance pathway - Arabidopsis thaliana (thale cress); ath03040 Spliceosome - Arabidopsis thaliana (thale cress); ath03013 RNA transport - Arabidopsis thaliana (thale cress);	IPR003890; IPR015172; IPR015174; IPR016024; IPR016021;	MIF4G-like, type 3; MIF4G-like, type 1; MIF4G-like, type 2; Armadillo-type fold; MIF4G-like domain;
Cluster 1	6	AT4G20980	CL7285.Contig3_All	1	94|1.0692 ;	nomal	94|1.8888 ;	up	94|1.7665 ;	up	6	4.29825	0	0.232653	1	7	10.8333	0.633528	0	0.722222	eukaryotic translation initiation factor 3 subunit D-like	cytoplasm	peptide metabolic process; peptide biosynthetic process; cellular protein metabolic process; nitrogen compound metabolic process; biosynthetic process; cellular amide metabolic process; primary metabolic process; organonitrogen compound biosynthetic process; cellular metabolic process; organic substance biosynthetic process; cellular biosynthetic process; organic substance metabolic process; meta…	cell part; intracellular; cytoplasm; macromolecular complex; intracellular part; protein complex; cell; cytoplasmic part; eukaryotic translation initiation factor 3 complex;	organic cyclic compound binding; heterocyclic compound binding; RNA binding; translation factor activity, RNA binding; binding; nucleic acid binding; translation initiation factor activity;	K03251	EIF3D; translation initiation factor 3 subunit D	ath03013 RNA transport - Arabidopsis thaliana (thale cress);
Cluster 1	5	HAP6	CL1907.Contig2_All	1	400|0.9927 ;	nomal	400|1.5737 ;	up	400|1.5853 ;	up	8	4.26316	0.0382412	0.234568	0.392857	7	8.25	0.637427	10886	0.507812	hypothetical protein PRUPE_ppa002285mg	plasma membrane	macromolecule glycosylation; response to abiotic stimulus; cellular protein metabolic process; single-organism process; biosynthetic process; response to stimulus; cellular metabolic process; organic substance metabolic process; metabolic process; carbohydrate derivative biosynthetic process; response to temperature stimulus; carbohydrate derivative metabolic process; macromolecule metabolic proc…	membrane; nuclear outer membrane-endoplasmic reticulum membrane network; endoplasmic reticulum; external encapsulating structure; organelle membrane; cell junction; cell periphery; cytoplasm; intrinsic component of membrane; macromolecular complex; intracellular part; cell-cell junction; cell; symplast; organelle part; catalytic complex; plasmodesma; membrane part; intracellular; cell part; whole…	transferase activity, transferring glycosyl groups; catalytic activity; transferase activity;	K12667	SWP1; oligosaccharyltransferase complex subunit delta (ribophorin II)	ath00510 N-Glycan biosynthesis - Arabidopsis thaliana (thale cress); ath04141 Protein processing in endoplasmic reticulum - Arabidopsis thaliana (thale cress); ath01100 Metabolic pathways - Arabidopsis thaliana (thale cress);
Cluster 2	5.62121	FBA2	Unigene22463_All	1	387|1.2848 ;	nomal	387|1.5514 ;	up	387|1.2075 ;	nomal	20	2.70175	0.0839326	0.37013	0.342105	6	12	0.810916	8558	0.234314	fructose-bisphosphate aldolase 3	chloroplast	ATP generation from ADP; response to acid chemical; nucleoside metabolic process; purine nucleoside metabolic process; nucleoside diphosphate phosphorylation; ADP metabolic process; pyridine nucleotide metabolic process; glycolytic process; purine ribonucleoside monophosphate metabolic process; hexose biosynthetic process; nucleotide metabolic process; single-organism process; ribonucleoside diph…	intracellular organelle; membrane; apoplast; chloroplast part; plastid envelope; organelle envelope; cytoplasm; intracellular organelle part; plastid part; intracellular part; cell; plastid stroma; extracellular region; chloroplast envelope; organelle part; chloroplast; organelle; intracellular membrane-bounded organelle; plastoglobule; intracellular; cell part; envelope; thylakoid; membrane-boun…	lyase activity; fructose-bisphosphate aldolase activity; aldehyde-lyase activity; catalytic activity; carbon-carbon lyase activity;	K01623	ALDO; fructose-bisphosphate aldolase, class I [EC:4.1.2.13]	ath01230 Biosynthesis of amino acids - Arabidopsis thaliana (thale cress); ath00030 Pentose phosphate pathway - Arabidopsis thaliana (thale cress); ath00051 Fructose and mannose metabolism - Arabidopsis thaliana (thale cress); ath01200 Carbon metabolism - Arabidopsis thaliana (thale cress); ath01100 Metabolic pathways - Arabidopsis thaliana (thale cress); ath00710 Carbon fixation in photosyntheti…	IPR013785;	Aldolase-type TIM barrel;
Cluster 2	5.93939	LHCA1	CL6420.Contig2_All	4	75|0.8012 ;79|0.7798 ;81|1.0868 ;98|0.8173 ;	nomal	75|0.9266 ;79|0.8634 ;81|0.9151 ;98|0.6644 ;	down	75|1.1566 ;79|1.1072 ;81|0.8420 ;98|0.8130 ;	nomal	12	3.35965	0.00122628	0.29765	0.742424	7	14.1667	0.737817	132	0.382883	chlorophyll A/B binding protein, putative	chloroplast	response to light stimulus; response to abiotic stimulus; cellular protein metabolic process; photosynthesis, light reaction; primary metabolic process; response to stimulus; cellular metabolic process; organic substance metabolic process; photosynthesis, light harvesting in photosystem I; metabolic process; generation of precursor metabolites and energy; protein-chromophore linkage; cellular mac…	membrane; chloroplast thylakoid membrane; chloroplast part; membrane protein complex; cytoplasm; chloroplast thylakoid; thylakoid membrane; intrinsic component of membrane; macromolecular complex; intracellular part; cell; chloroplast envelope; organelle part; membrane part; intracellular; cell part; plastid thylakoid membrane; membrane-bounded organelle; plastid; intracellular organelle; photosy…	organic cyclic compound binding; heterocyclic compound binding; binding; ion binding; metal ion binding; pigment binding; cation binding; tetrapyrrole binding; chlorophyll binding;	K08907	LHCA1; light-harvesting complex I chlorophyll a/b binding protein 1	ath00196 Photosynthesis - antenna proteins - Arabidopsis thaliana (thale cress);	IPR023329;	Chlorophyll a/b binding protein domain;
Cluster 2	6.80556	LHCA4	CL8782.Contig1_All	1	201|1.0297 ;	nomal	201|2.0538 ;	up	201|1.9945 ;	up	8	3.5	1.725e-05	0.285714	0.964286	7	14.875	0.722222	2	0.495833	chlorophyll A/B binding protein, putative	chloroplast	response to stress; response to light stimulus; response to abiotic stimulus; cellular protein metabolic process; photosynthesis, light reaction; primary metabolic process; response to stimulus; cellular metabolic process; organic substance metabolic process; response to high light intensity; photosynthesis, light harvesting in photosystem I; metabolic process; response to cold; generation of pre…	membrane; chloroplast thylakoid membrane; chloroplast part; membrane protein complex; cytoplasm; chloroplast thylakoid; thylakoid membrane; macromolecular complex; intrinsic component of membrane; intracellular part; cell; chloroplast envelope; organelle part; membrane part; intracellular; cell part; plastid thylakoid membrane; membrane-bounded organelle; plastid; intracellular organelle; plastid…	organic cyclic compound binding; heterocyclic compound binding; binding; ion binding; metal ion binding; pigment binding; cation binding; tetrapyrrole binding; chlorophyll binding;	K08910	LHCA4; light-harvesting complex I chlorophyll a/b binding protein 4	ath00196 Photosynthesis - antenna proteins - Arabidopsis thaliana (thale cress);	IPR023329;	Chlorophyll a/b binding protein domain;
Cluster 2	6.80556	HCEF1	CL509.Contig2_All	3	310|NA;316|1.0126 ;353|0.6742 ;	nomal	310|NA;316|1.0357 ;353|0.4502 ;	down	310|NA;316|1.0228 ;353|0.6678 ;	nomal	17	3.07895	0.0257027	0.324786	0.411765	7	12	0.769006	3018	0.272727	fructose-1,6-bisphosphatase, chloroplastic-like	chloroplast	carbohydrate biosynthetic process; single-organism biosynthetic process; photosynthesis, dark reaction; single-organism process; biosynthetic process; primary metabolic process; carbohydrate metabolic process; dephosphorylation; organic substance biosynthetic process; cellular metabolic process; phosphate-containing compound metabolic process; organic substance metabolic process; single-organism …	intracellular organelle; chloroplast part; intracellular organelle part; cytoplasm; plastid part; intracellular part; plastid stroma; cell; organelle part; chloroplast; intracellular membrane-bounded organelle; organelle; intracellular; cell part; membrane-bounded organelle; plastid; cytoplasmic part; chloroplast stroma;	carbohydrate phosphatase activity; phosphoric ester hydrolase activity; catalytic activity; binding; phosphatase activity; ion binding; hydrolase activity, acting on ester bonds; cation binding; metal ion binding; hydrolase activity; sugar-phosphatase activity; fructose 1,6-bisphosphate 1-phosphatase activity;	K03841	FBP; fructose-1,6-bisphosphatase I [EC:3.1.3.11]	ath00030 Pentose phosphate pathway - Arabidopsis thaliana (thale cress); ath00051 Fructose and mannose metabolism - Arabidopsis thaliana (thale cress); ath01200 Carbon metabolism - Arabidopsis thaliana (thale cress); ath01100 Metabolic pathways - Arabidopsis thaliana (thale cress); ath00710 Carbon fixation in photosynthetic organisms - Arabidopsis thaliana (thale cress); ath00010 Glycolysis / Glu…	IPR033391;	Fructose-1-6-bisphosphatase class I, N-terminal;
Cluster 2	6.80556	LHCB4.2	CL2645.Contig3_All	3	209|0.6205 ;229|0.7067 ;230|NA;	down	209|0.3263 ;229|0.4484 ;230|NA;	down	209|0.5259 ;229|0.6345 ;230|NA;	down	9	3.48246	0.00012685	0.287154	0.861111	7	15	0.724172	12	0.483871	chlorophyll A/B binding protein, putative	chloroplast	response to blue light; response to light stimulus; response to abiotic stimulus; cellular protein metabolic process; photosynthesis, light reaction; response to far red light; response to organic substance; primary metabolic process; response to cytokinin; response to stimulus; cellular metabolic process; response to red light; organic substance metabolic process; photosynthesis, light harvestin…	membrane; chloroplast thylakoid membrane; chloroplast part; membrane protein complex; cytoplasm; chloroplast thylakoid; thylakoid membrane; intrinsic component of membrane; macromolecular complex; intracellular part; cell; chloroplast envelope; organelle part; membrane part; intracellular; cell part; plastid thylakoid membrane; membrane-bounded organelle; plastid; intracellular organelle; photosy…	organic cyclic compound binding; heterocyclic compound binding; binding; ion binding; metal ion binding; pigment binding; cation binding; tetrapyrrole binding; chlorophyll binding;	K08915	LHCB4; light-harvesting complex II chlorophyll a/b binding protein 4	ath01100 Metabolic pathways - Arabidopsis thaliana (thale cress); ath00196 Photosynthesis - antenna proteins - Arabidopsis thaliana (thale cress);	IPR023329;	Chlorophyll a/b binding protein domain;
Cluster 2	5.93939	LHCB6	Unigene3268_All	2	56|0.7976 ;231|0.7087 ;	nomal	56|0.6596 ;231|0.7361 ;	down	56|0.8269 ;231|1.0386 ;	nomal	12	3.37719	0.00087218	0.296104	0.742424	7	14.0833	0.735867	108	0.402381	chlorophyll a-b binding protein CP24 10A, chloroplastic	chloroplast	response to light stimulus; response to abiotic stimulus; cellular protein metabolic process; photosynthesis, light reaction; primary metabolic process; response to stimulus; cellular metabolic process; organic substance metabolic process; photosynthesis, light harvesting in photosystem I; metabolic process; generation of precursor metabolites and energy; protein-chromophore linkage; cellular mac…	membrane; chloroplast thylakoid membrane; chloroplast part; membrane protein complex; cytoplasm; chloroplast thylakoid; thylakoid membrane; intrinsic component of membrane; macromolecular complex; intracellular part; cell; chloroplast envelope; organelle part; membrane part; intracellular; cell part; plastid thylakoid membrane; membrane-bounded organelle; plastid; intracellular organelle; photosy…	organic cyclic compound binding; heterocyclic compound binding; pigment binding; chlorophyll binding; tetrapyrrole binding; binding;	K08917	LHCB6; light-harvesting complex II chlorophyll a/b binding protein 6	ath01100 Metabolic pathways - Arabidopsis thaliana (thale cress); ath00196 Photosynthesis - antenna proteins - Arabidopsis thaliana (thale cress);	IPR023329;	Chlorophyll a/b binding protein domain;
Cluster 2	6.23636	LHCB3	Unigene16834_All	1	126|1.4641 ;	nomal	126|2.1414 ;	up	126|1.4626 ;	nomal	11	3.36842	0.00098412	0.296875	0.781818	7	14	0.736842	108	0.378378	chlorophyll a-b binding protein 13, chloroplastic-like	chloroplast	response to light stimulus; response to abiotic stimulus; cellular protein metabolic process; photosynthesis, light reaction; primary metabolic process; response to stimulus; cellular metabolic process; organic substance metabolic process; photosynthesis, light harvesting in photosystem I; metabolic process; generation of precursor metabolites and energy; protein-chromophore linkage; cellular mac…	membrane; chloroplast thylakoid membrane; chloroplast part; membrane protein complex; cytoplasm; chloroplast thylakoid; thylakoid membrane; intrinsic component of membrane; macromolecular complex; intracellular part; cell; chloroplast envelope; organelle part; membrane part; intracellular; cell part; plastid thylakoid membrane; membrane-bounded organelle; plastid; intracellular organelle; photosy…	organic cyclic compound binding; heterocyclic compound binding; binding; ion binding; metal ion binding; pigment binding; cation binding; tetrapyrrole binding; chlorophyll binding;				IPR023329;	Chlorophyll a/b binding protein domain;
Cluster 2	5.62121	CRB	Unigene9061_All	2	25|0.7126 ;146|NA;	nomal	25|0.6126 ;146|NA;	down	25|0.8596 ;146|NA;	nomal	17	3.11404	0.0207007	0.321127	0.463235	7	12.1176	0.765107	2292	0.288515	hypothetical protein PRUPE_ppa007071mg	cytoplasm	cellular component biogenesis; ribonucleoprotein complex biogenesis; positive regulation of cellular protein metabolic process; peptide metabolic process; posttranscriptional regulation of gene expression; positive regulation of biosynthetic process; defense response to other organism; plastid translation; cellular metabolic process; response to biotic stimulus; response to external stimulus; met…	membrane; transferase complex, transferring phosphorus-containing groups; chloroplast part; cell junction; cytoplasm; macromolecular complex; intracellular part; cell-cell junction; cell; symplast; organelle part; chloroplast envelope; non-membrane-bounded organelle; catalytic complex; plasmodesma; intracellular; cell part; microbody; membrane-bounded organelle; plastid; intracellular organelle; …	RNA binding; DNA binding; protein binding; cofactor binding; rRNA binding; heterocyclic compound binding; organic cyclic compound binding; polysaccharide binding; catalytic activity; binding; nucleic acid binding; carbohydrate binding; heteropolysaccharide binding; pattern binding; coenzyme binding;				IPR001509; IPR016040;	NAD-dependent epimerase/dehydratase; NAD(P)-binding domain;
Cluster 2	6.80556	CHLI1	Unigene1408_All	1	320|1.2455 ;	nomal	320|1.7830 ;	up	320|1.4316 ;	nomal	13	3.13158	0.0616972	0.319328	0.461538	7	12.7692	0.763158	7236	0.288462	hypothetical protein PRUPE_ppa006200mg	chloroplast	cofactor biosynthetic process; pigment biosynthetic process; cellular aromatic compound metabolic process; chlorophyll metabolic process; single-organism process; biosynthetic process; organonitrogen compound biosynthetic process; cellular metabolic process; organic substance metabolic process; porphyrin-containing compound metabolic process; metabolic process; heterocycle metabolic process; arom…	organelle; intracellular membrane-bounded organelle; intracellular organelle; cell part; intracellular; cytoplasm; intracellular part; membrane-bounded organelle; cell; plastid; cytoplasmic part; chloroplast;	ATP binding; nucleoside phosphate binding; ligase activity; nucleoside binding; ion binding; magnesium chelatase activity; ligase activity, forming nitrogen-metal bonds; ligase activity, forming nitrogen-metal bonds, forming coordination complexes; nucleotide binding; organic cyclic compound binding; heterocyclic compound binding; ribonucleoside binding; carbohydrate derivative binding; catalytic…	K03405	chlI; magnesium chelatase subunit I [EC:6.6.1.1]	ath00860 Porphyrin and chlorophyll metabolism - Arabidopsis thaliana (thale cress); ath01100 Metabolic pathways - Arabidopsis thaliana (thale cress); ath01110 Biosynthesis of secondary metabolites - Arabidopsis thaliana (thale cress);	IPR003593; IPR000523; IPR027417;	AAA+ ATPase domain; Magnesium chelatase ChlI domain; P-loop containing nucleoside triphosphate hydrolase;
Cluster 2	6.80556	G4	Unigene6483_All	2	83|1.8062 ;344|NA;	up	83|1.8948 ;344|NA;	up	83|1.0490 ;344|NA;	nomal	9	3.31579	0.001816	0.301587	0.805556	7	16.4444	0.74269	518	0.444444	chlorophyll synthase	mitochondria	cofactor biosynthetic process; pigment biosynthetic process; cellular aromatic compound metabolic process; chlorophyll metabolic process; single-organism process; biosynthetic process; organonitrogen compound biosynthetic process; cellular metabolic process; organic substance metabolic process; porphyrin-containing compound metabolic process; metabolic process; heterocycle metabolic process; arom…	intracellular organelle; membrane; organelle membrane; chloroplast part; plastid envelope; organelle envelope; chloroplast thylakoid; intracellular organelle part; cytoplasm; intrinsic component of membrane; plastid part; intracellular part; cell; integral component of membrane; chloroplast envelope; organelle part; chloroplast membrane; chloroplast; intracellular membrane-bounded organelle; orga…	transferase activity, transferring alkyl or aryl (other than methyl) groups; prenyltransferase activity; chlorophyll synthetase activity; catalytic activity; transferase activity;	K04040	chlG; chlorophyll/bacteriochlorophyll a synthase [EC:2.5.1.62 2.5.1.133]	ath00860 Porphyrin and chlorophyll metabolism - Arabidopsis thaliana (thale cress); ath01100 Metabolic pathways - Arabidopsis thaliana (thale cress); ath01110 Biosynthesis of secondary metabolites - Arabidopsis thaliana (thale cress);
Cluster 2	7	PSAE-2	Unigene24422_All	2	86|0.6119 ;103|1.0470 ;	down	86|0.4768 ;103|1.0105 ;	down	86|0.7792 ;103|0.9651 ;	nomal	9	3.47368	0.00019817	0.287879	0.805556	7	14.2222	0.725146	20	0.444444	hypothetical protein PRUPE_ppa012923mg	chloroplast	metabolic process; cellular metabolic process; cellular process; photosynthesis;	membrane; chloroplast thylakoid membrane; chloroplast part; membrane protein complex; cytoplasm; chloroplast thylakoid; thylakoid membrane; macromolecular complex; intracellular part; cell; organelle part; membrane part; photosystem I reaction center; intracellular; cell part; plastid thylakoid membrane; membrane-bounded organelle; plastid; intracellular organelle; intracellular organelle part; p…		K02693	psaE; photosystem I subunit IV	ath00195 Photosynthesis - Arabidopsis thaliana (thale cress); ath01100 Metabolic pathways - Arabidopsis thaliana (thale cress);	IPR008990;	Electron transport accessory protein-like domain;
Cluster 2	6	AOR	Unigene24286_All	4	105|0.8581 ;160|NA;197|1.1834 ;351|0.9646 ;	nomal	105|0.6053 ;160|NA;197|1.0967 ;351|0.9712 ;	down	105|0.7054 ;160|NA;197|0.9268 ;351|1.0068 ;	nomal	10	3.25439	0.0280309	0.307278	0.488889	7	13.4	0.749513	2370	0.341026	quinone oxidoreductase-like protein At1g23740, chloroplastic-like	chloroplast	metabolic process; response to cold; response to stress; oxidation-reduction process; single-organism metabolic process; response to abiotic stimulus; response to temperature stimulus; single-organism process; response to stimulus;	intracellular organelle; apoplast; chloroplast part; plastid envelope; organelle envelope; intracellular organelle part; cytoplasm; plastid part; intracellular part; plastid stroma; cell; extracellular region; organelle part; chloroplast envelope; chloroplast; intracellular membrane-bounded organelle; organelle; intracellular; cell part; envelope; thylakoid; membrane-bounded organelle; plastid; s…	furaneol oxidoreductase activity; oxidoreductase activity, acting on the CH-CH group of donors; transition metal ion binding; oxidoreductase activity, acting on the CH-CH group of donors, NAD or NADP as acceptor; catalytic activity; binding; 2-alkenal reductase (NADP+) activity; ion binding; metal ion binding; cation binding; zinc ion binding; enone reductase activity; oxidoreductase activity;	K18980			IPR011032; IPR020843; IPR016040; IPR013154;	GroES-like; Polyketide synthase, enoylreductase domain; NAD(P)-binding domain; Alcohol dehydrogenase, N-terminal;
Cluster 2	6.80556	AT4G01150	Unigene9795_All	2	42|1.1489 ;106|NA;	nomal	42|1.8070 ;106|NA;	up	42|1.5729 ;106|NA;	up	10	3.39474	0.00330342	0.294574	0.733333	7	15.1	0.733918	628	0.431429	hypothetical protein	chloroplast		membrane; chloroplast thylakoid membrane; chloroplast part; chloroplast thylakoid; cytoplasm; thylakoid membrane; intrinsic component of membrane; intracellular part; cell; chloroplast envelope; organelle part; membrane part; cell part; intracellular; plastid thylakoid membrane; membrane-bounded organelle; plastid; intracellular organelle; plastid envelope; organelle envelope; intracellular organ…					IPR025564;	Cyanobacterial aminoacyl-tRNA synthetase, CAAD domain;
Cluster 2	7	AT1G74730	Unigene19722_All	3	51|NA;57|0.4190 ;85|1.0119 ;	down	51|NA;57|0.2135 ;85|0.8949 ;	down	51|NA;57|0.5094 ;85|0.8844 ;	down	8	3.35088	0.00038874	0.298429	0.928571	7	16.5	0.738791	88	0.471429	uncharacterized protein LOC100250168	chloroplast
Cluster 3	4.84167	GAPB	CL4565.Contig2_All	4	159|0.7557 ;205|0.7260 ;341|0.8226 ;354|NA;	nomal	159|0.5421 ;205|0.5974 ;341|0.5614 ;354|NA;	down	159|0.7174 ;205|0.8229 ;341|0.6825 ;354|NA;	nomal	27	2.59649	0.176466	0.385135	0.299145	6	10.6296	0.822612	14024	0.192593	hypothetical protein VITISV_021576	chloroplast	carbohydrate biosynthetic process; single-organism biosynthetic process; oxidation-reduction process; photosynthesis, dark reaction; small molecule metabolic process; single-organism process; biosynthetic process; primary metabolic process; carbohydrate metabolic process; organic substance biosynthetic process; cellular metabolic process; organic substance metabolic process; glucose metabolic pro…	organelle; intracellular membrane-bounded organelle; intracellular organelle; cell part; intracellular; cytoplasm; intracellular part; membrane-bounded organelle; cell; plastid; cytoplasmic part; chloroplast;	nucleoside phosphate binding; oxidoreductase activity, acting on the aldehyde or oxo group of donors; nucleotide binding; cofactor binding; oxidoreductase activity; oxidoreductase activity, acting on the aldehyde or oxo group of donors, NAD or NADP as acceptor; heterocyclic compound binding; organic cyclic compound binding; glyceraldehyde-3-phosphate dehydrogenase (NAD(P)+) (phosphorylating) acti…	K05298	GAPA; glyceraldehyde-3-phosphate dehydrogenase (NADP+) (phosphorylating) [EC:1.2.1.13]	ath01200 Carbon metabolism - Arabidopsis thaliana (thale cress); ath01100 Metabolic pathways - Arabidopsis thaliana (thale cress); ath00710 Carbon fixation in photosynthetic organisms - Arabidopsis thaliana (thale cress);	IPR020829; IPR016040; IPR020828; IPR003823;	Glyceraldehyde 3-phosphate dehydrogenase, catalytic domain; NAD(P)-binding domain; Glyceraldehyde 3-phosphate dehydrogenase, NAD(P) binding domain; Domain of unknown function CP12;
Cluster 3	4.52381	PGK	Unigene21236_All	5	78|1.1671 ;125|1.5894 ;129|0.9867 ;192|1.1119 ;342|1.0624 ;	up	78|1.0374 ;125|2.6526 ;129|0.9651 ;192|1.0639 ;342|0.9721 ;	up	78|0.8889 ;125|1.6689 ;129|0.9781 ;192|0.9568 ;342|0.9149 ;	up	13	2.75439	0.0791361	0.363057	0.307692	6	9.38462	0.805068	4202	0.186154	phosphoglycerate kinase, cytosolic-like	chloroplast	ATP generation from ADP; nucleoside metabolic process; purine nucleoside metabolic process; nucleoside diphosphate phosphorylation; ADP metabolic process; pyridine nucleotide metabolic process; glycolytic process; purine ribonucleoside monophosphate metabolic process; nucleotide metabolic process; single-organism process; ribonucleoside diphosphate metabolic process; nucleotide phosphorylation; p…	intracellular part; cell; cell part; intracellular; cytoplasm;	ATP binding; nucleoside phosphate binding; nucleoside binding; ion binding; nucleotide binding; phosphotransferase activity, carboxyl group as acceptor; organic cyclic compound binding; heterocyclic compound binding; ribonucleoside binding; carbohydrate derivative binding; kinase activity; catalytic activity; ribonucleotide binding; binding; phosphoglycerate kinase activity; purine ribonucleoside…	K00927	PGK; phosphoglycerate kinase [EC:2.7.2.3]	ath01230 Biosynthesis of amino acids - Arabidopsis thaliana (thale cress); ath01200 Carbon metabolism - Arabidopsis thaliana (thale cress); ath01100 Metabolic pathways - Arabidopsis thaliana (thale cress); ath00710 Carbon fixation in photosynthetic organisms - Arabidopsis thaliana (thale cress); ath00010 Glycolysis / Gluconeogenesis - Arabidopsis thaliana (thale cress); ath01110 Biosynthesis of s…	IPR015824; IPR015901;	Phosphoglycerate kinase, N-terminal; Phosphoglycerate kinase, C-terminal;
Cluster 3	5	HSP90.1	CL1904.Contig1_All	8	61|NA;270|0.8009 ;276|NA;282|NA;476|1.5380 ;526|1.0096 ;535|NA;559|1.1652 ;	up	61|NA;270|0.4911 ;276|NA;282|NA;476|1.7387 ;526|1.0251 ;535|NA;559|1.3968 ;	both	61|NA;270|0.6132 ;276|NA;282|NA;476|1.1305 ;526|1.0154 ;535|NA;559|1.1987 ;	down	12	3.18421	0.0297242	0.31405	0.409091	6	8.58333	0.75731	4396	0.317901	heat shock protein 83-like	cytoplasm	protein folding; response to stress; response to stimulus; cellular process;	intracellular part; cell; cell part; intracellular; cytoplasm;	ATP binding; nucleoside phosphate binding; nucleoside binding; ion binding; protein binding; nucleotide binding; organic cyclic compound binding; heterocyclic compound binding; ribonucleoside binding; carbohydrate derivative binding; ribonucleotide binding; binding; purine ribonucleoside binding; anion binding; purine ribonucleotide binding; unfolded protein binding; adenyl ribonucleotide binding…				IPR020575; IPR020568; IPR003594;	Heat shock protein Hsp90, N-terminal; Ribosomal protein S5 domain 2-type fold; Histidine kinase-like ATPase, C-terminal domain;
Cluster 3	5	ROF1	CL5080.Contig1_All	7	32|NA;157|NA;165|1.5369 ;226|NA;385|NA;440|1.6677 ;549|NA;	up	32|NA;157|NA;165|1.1939 ;226|NA;385|NA;440|1.5901 ;549|NA;	nomal	32|NA;157|NA;165|0.7768 ;226|NA;385|NA;440|0.9535 ;549|NA;	nomal	7	3.81579	0.0004278	0.262069	0.761905	7	10.4286	0.687134	72	0.613445	70 kDa peptidyl-prolyl isomerase	peroxisome	cellular response to stress; cellular response to stimulus; heat acclimation; response to stress; response to abiotic stimulus; chaperone-mediated protein folding; cellular protein metabolic process; cellular heat acclimation; protein peptidyl-prolyl isomerization; peptidyl-proline modification; primary metabolic process; response to stimulus; cellular metabolic process; organic substance metabol…	organelle; intracellular membrane-bounded organelle; intracellular organelle; nucleus; cell part; intracellular; cytoplasm; intracellular part; membrane-bounded organelle; cell;	organic cyclic compound binding; heterocyclic compound binding; peptidyl-prolyl cis-trans isomerase activity; isomerase activity; catalytic activity; binding; protein binding; drug binding; FK506 binding; macrolide binding; calmodulin binding; cis-trans isomerase activity;	K09571			IPR011990; IPR013026; IPR001179;	Tetratricopeptide-like helical domain; Tetratricopeptide repeat-containing domain; FKBP-type peptidyl-prolyl cis-trans isomerase domain;
Cluster 3	4.52381	LOS2	CL3853.Contig2_All	4	144|1.0164 ;202|0.9539 ;266|1.1333 ;282|1.4630 ;	nomal	144|1.0317 ;202|0.7477 ;266|1.3367 ;282|0.8993 ;	nomal	144|1.0150 ;202|0.7838 ;266|1.1794 ;282|0.6147 ;	down	15	2.42982	0.282188	0.411552	0.209524	6	10.0667	0.841131	28808	0.146078	RecName: Full=Enolase 1; AltName: Full=2-phospho-D-glycerate hydro-lyase 1; AltName: Full=2-phosphoglycerate dehydratase 1; AltName: Allergen=Hev b 9 >gi|9581744|emb|CAC00532.1| enolase, isoform 1	chloroplast	ATP generation from ADP; nucleoside metabolic process; purine nucleoside metabolic process; nucleoside diphosphate phosphorylation; ADP metabolic process; pyridine nucleotide metabolic process; glycolytic process; purine ribonucleoside monophosphate metabolic process; nucleotide metabolic process; single-organism process; ribonucleoside diphosphate metabolic process; nucleotide phosphorylation; p…	catalytic complex; cell part; intracellular; cytoplasm; macromolecular complex; intracellular part; cytosolic part; cell; cytosol; phosphopyruvate hydratase complex; cytoplasmic part;	magnesium ion binding; phosphopyruvate hydratase activity; catalytic activity; binding; ion binding; metal ion binding; cation binding; lyase activity; hydro-lyase activity; carbon-oxygen lyase activity;	K01689	ENO; enolase [EC:4.2.1.11]	ath01230 Biosynthesis of amino acids - Arabidopsis thaliana (thale cress); ath03018 RNA degradation - Arabidopsis thaliana (thale cress); ath01200 Carbon metabolism - Arabidopsis thaliana (thale cress); ath01100 Metabolic pathways - Arabidopsis thaliana (thale cress); ath00010 Glycolysis / Gluconeogenesis - Arabidopsis thaliana (thale cress); ath01110 Biosynthesis of secondary metabolites - Arabi…	IPR029065; IPR020810; IPR029017; IPR020811;	Enolase C-terminal domain-like; Enolase, C-terminal TIM barrel domain; Enolase N-terminal domain-like; Enolase, N-terminal;
Cluster 3	5	RBCS1A	Unigene9029_All	7	63|0.8451 ;64|0.9999 ;110|0.8991 ;144|0.8788 ;145|NA;160|0.9602 ;172|NA;	nomal	63|1.0636 ;64|1.1589 ;110|0.7890 ;144|1.4677 ;145|NA;160|0.7429 ;172|NA;	nomal	63|1.2586 ;64|1.1590 ;110|0.8775 ;144|1.6701 ;145|NA;160|0.7737 ;172|NA;	up	8	3.32456	0.00822641	0.300792	0.535714	7	13.875	0.741715	440	0.365132	ribulose-1,5-bisphosphate carboxylase/oxygenase small subunit	chloroplast	carbohydrate biosynthetic process; single-organism biosynthetic process; oxidation-reduction process; photosynthesis, dark reaction; single-organism process; biosynthetic process; primary metabolic process; carbohydrate metabolic process; organic substance biosynthetic process; cellular metabolic process; organic substance metabolic process; single-organism carbohydrate metabolic process; metabol…	organelle; intracellular membrane-bounded organelle; intracellular organelle; cell part; intracellular; cytoplasm; intracellular part; membrane-bounded organelle; cell; plastid; cytoplasmic part; chloroplast;	catalytic activity; carbon-carbon lyase activity; ribulose-bisphosphate carboxylase activity; carboxy-lyase activity; lyase activity; monooxygenase activity; oxidoreductase activity;	K01602	rbcS; ribulose-bisphosphate carboxylase small chain [EC:4.1.1.39]	ath01200 Carbon metabolism - Arabidopsis thaliana (thale cress); ath01100 Metabolic pathways - Arabidopsis thaliana (thale cress); ath00630 Glyoxylate and dicarboxylate metabolism - Arabidopsis thaliana (thale cress); ath00710 Carbon fixation in photosynthetic organisms - Arabidopsis thaliana (thale cress);	IPR024680; IPR000894;	Ribulose-1,5-bisphosphate carboxylase small subunit, N-terminal; Ribulose bisphosphate carboxylase small chain, domain;
Cluster 3	4.8	Hop3	CL1681.Contig2_All	9	215|NA;224|NA;362|1.1323 ;363|NA;391|NA;400|1.1837 ;459|NA;481|NA;514|NA;	nomal	215|NA;224|NA;362|1.5509 ;363|NA;391|NA;400|1.1110 ;459|NA;481|NA;514|NA;	up	215|NA;224|NA;362|1.3696 ;363|NA;391|NA;400|0.9386 ;459|NA;481|NA;514|NA;	nomal	13	3.39474	0.0400348	0.294574	0.474359	6	8	0.733918	4190	0.363636	heat shock protein STI-like	peroxisome	cellular component biogenesis; cellular component organization; cellular macromolecular complex assembly; heat acclimation; protein complex subunit organization; response to stress; response to light stimulus; response to abiotic stimulus; response to reactive oxygen species; response to oxygen-containing compound; response to stimulus; macromolecular complex subunit organization; response to hig…	organelle; intracellular membrane-bounded organelle; intracellular organelle; nucleus; cell part; intracellular; cytoplasm; intracellular part; membrane-bounded organelle; cell;	Hsp90 protein binding; preprotein binding; protein binding; heat shock protein binding; binding;	K09553			IPR006636; IPR011990; IPR013026;	Heat shock chaperonin-binding; Tetratricopeptide-like helical domain; Tetratricopeptide repeat-containing domain;
Cluster 3	4.02778	AT3G12050	Unigene17298_All	3	9|1.1971 ;131|0.9477 ;149|1.2159 ;	nomal	9|1.8606 ;131|0.9189 ;149|1.3002 ;	up	9|1.5543 ;131|0.9695 ;149|1.0694 ;	up	8	3.80702	0.00049249	0.262673	0.75	7	10	0.688109	76	0.588235	hypothetical protein PRUPE_ppa007854mg	nucleus	response to stress; cell-cell adhesion; response to stimulus; positive regulation of catalytic activity; protein folding; biological adhesion; regulation of hydrolase activity; positive regulation of hydrolase activity; regulation of ATPase activity; regulation of catalytic activity; positive regulation of molecular function; cell adhesion; regulation of molecular function; positive regulation of…	intracellular organelle; endoplasmic reticulum; extracellular region part; cell junction; cytoplasm; vesicle; anchoring junction; endomembrane system; intracellular part; cell-cell adherens junction; cytosol; cell-cell junction; cell; extracellular region; organelle; extracellular exosome; intracellular membrane-bounded organelle; intracellular; cell part; adherens junction; extracellular vesicle…	cadherin binding involved in cell-cell adhesion; cell adhesion molecule binding; ATPase activator activity; enzyme regulator activity; protein binding involved in cell adhesion; chaperone binding; nucleoside-triphosphatase regulator activity; binding; cadherin binding; protein binding; molecular function regulator; ATPase regulator activity; protein binding involved in cell-cell adhesion; enzyme …				IPR015310; IPR023393;	Activator of Hsp90 ATPase, N-terminal; START-like domain;
Cluster 3	4.58182	HSP101	Unigene24057_All	4	152|NA;302|NA;358|1.1186 ;448|NA;	nomal	152|NA;302|NA;358|1.5203 ;448|NA;	up	152|NA;302|NA;358|1.3591 ;448|NA;	nomal	14	3.14912	0.0333719	0.317549	0.450549	6	8.35714	0.761209	5008	0.318681	chaperone protein ClpB1	cytoplasm	regulation of cellular process; positive regulation of cellular protein metabolic process; regulation of macromolecule metabolic process; posttranscriptional regulation of gene expression; response to abiotic stimulus; response to oxygen-containing compound; positive regulation of biosynthetic process; response to stimulus; organic substance metabolic process; metabolic process; positive regulati…	intracellular organelle; chloroplast part; plastid envelope; organelle envelope; intracellular organelle part; cytoplasm; plastid part; intracellular part; plastid stroma; cytosol; cell; organelle part; chloroplast envelope; chloroplast; intracellular membrane-bounded organelle; organelle; nucleus; intracellular; cell part; envelope; membrane-bounded organelle; plastid; cytoplasmic part; chloropl…	ATP binding; nucleoside phosphate binding; nucleoside binding; ion binding; protein binding; nucleotide binding; organic cyclic compound binding; heterocyclic compound binding; ribonucleoside binding; carbohydrate derivative binding; ribonucleotide binding; binding; purine ribonucleoside binding; anion binding; purine ribonucleotide binding; adenyl ribonucleotide binding; adenyl nucleotide bindin…	K03695			IPR019489; IPR003593; IPR003959; IPR027417; IPR004176;	Clp ATPase, C-terminal; AAA+ ATPase domain; ATPase, AAA-type, core; P-loop containing nucleoside triphosphate hydrolase; Clp, N-terminal;
Cluster 3	5	J2	CL1338.Contig4_All	7	30|1.1071 ;44|NA;50|NA;66|NA;205|1.0957 ;311|1.0857 ;392|NA;	nomal	30|1.7149 ;44|NA;50|NA;66|NA;205|1.0040 ;311|0.8508 ;392|NA;	up	30|1.5490 ;44|NA;50|NA;66|NA;205|0.9163 ;311|0.7836 ;392|NA;	up	8	3.44737	0.00099613	0.290076	0.785714	6	10.75	0.72807	280	0.511905	dnaJ protein homolog isoform 1	nucleus	protein folding; response to stimulus; response to stress; cellular process; response to heat; response to abiotic stimulus; response to temperature stimulus;	membrane; cell; cell part; cell periphery; plasma membrane;	ATP binding; heat shock protein binding; nucleoside phosphate binding; nucleoside binding; ion binding; protein binding; nucleotide binding; organic cyclic compound binding; heterocyclic compound binding; ribonucleoside binding; carbohydrate derivative binding; ribonucleotide binding; binding; purine ribonucleoside binding; metal ion binding; cation binding; anion binding; purine ribonucleotide b…	K09503	DNAJA2; DnaJ homolog subfamily A member 2	ath04141 Protein processing in endoplasmic reticulum - Arabidopsis thaliana (thale cress);	IPR008971; IPR002939; IPR001623; IPR001305;	HSP40/DnaJ peptide-binding; Chaperone DnaJ, C-terminal; DnaJ domain; Heat shock protein DnaJ, cysteine-rich domain;
Cluster 3	5	GLDP1	CL4617.Contig3_All	5	155|NA;286|2.2363 ;377|NA;922|1.0632 ;976|1.2339 ;	up	155|NA;286|2.3074 ;377|NA;922|1.0014 ;976|1.1870 ;	up	155|NA;286|1.0318 ;377|NA;922|0.9419 ;976|0.9620 ;	nomal	10	3.14035	0.0869893	0.318436	0.266667	7	10.7	0.762183	5502	0.264103	glycine dehydrogenase	mitochondria	alpha-amino acid catabolic process; single-organism process; glycine metabolic process; cellular metabolic process; organic substance metabolic process; glycine catabolic process; metabolic process; cellular amino acid metabolic process; cellular catabolic process; cellular process; single-organism catabolic process; oxidation-reduction process; small molecule metabolic process; single-organism c…	organelle; intracellular membrane-bounded organelle; intracellular organelle; cell part; intracellular; cytoplasm; intracellular part; membrane-bounded organelle; cell; mitochondrion; cytoplasmic part;	oxidoreductase activity, acting on the CH-NH2 group of donors; oxidoreductase activity, acting on the CH-NH2 group of donors, disulfide as acceptor; catalytic activity; glycine dehydrogenase (decarboxylating) activity; oxidoreductase activity;	K00281	GLDC; glycine dehydrogenase [EC:1.4.4.2]	ath00260 Glycine, serine and threonine metabolism - Arabidopsis thaliana (thale cress); ath01200 Carbon metabolism - Arabidopsis thaliana (thale cress); ath01100 Metabolic pathways - Arabidopsis thaliana (thale cress); ath00630 Glyoxylate and dicarboxylate metabolism - Arabidopsis thaliana (thale cress); ath01110 Biosynthesis of secondary metabolites - Arabidopsis thaliana (thale cress);	IPR015424; IPR015421;	Pyridoxal phosphate-dependent transferase; Pyridoxal phosphate-dependent transferase, major region, subdomain 1;
Cluster 3	4.93333	NPQ4	CL2225.Contig1_All	3	66|NA;69|0.9093 ;71|NA;	nomal	66|NA;69|1.6440 ;71|NA;	up	66|NA;69|1.8079 ;71|NA;	up	17	3.11404	0.0130234	0.321127	0.544118	7	13.0588	0.765107	1148	0.310924	photosystem II 22 kDa protein, chloroplastic	plasma membrane	plastid organization; cellular component organization; response to light stimulus; response to abiotic stimulus; single-organism cellular process; single-organism membrane organization; single-organism process; plastid membrane organization; response to stimulus; energy quenching; cellular metabolic process; establishment of localization; thylakoid membrane organization; transport; transmembrane …	membrane; chloroplast thylakoid membrane; chloroplast part; membrane protein complex; cytoplasm; chloroplast thylakoid; thylakoid membrane; intrinsic component of membrane; macromolecular complex; intracellular part; cell; organelle part; chloroplast thylakoid membrane protein complex; thylakoid light-harvesting complex; membrane part; intracellular; cell part; plastid thylakoid membrane; membran…	organic cyclic compound binding; heterocyclic compound binding; binding; lipid binding; pigment binding; substrate-specific transporter activity; xanthophyll binding; isoprenoid binding; tetrapyrrole binding; chlorophyll binding; substrate-specific transmembrane transporter activity; transmembrane transporter activity; transporter activity;	K03542	psbS; photosystem II 22kDa protein	ath00195 Photosynthesis - Arabidopsis thaliana (thale cress); ath01100 Metabolic pathways - Arabidopsis thaliana (thale cress);	IPR023329;	Chlorophyll a/b binding protein domain;
Cluster 3	4.52381	PFK3	CL4675.Contig3_All	2	152|1.4156 ;354|0.9778 ;	nomal	152|1.9312 ;354|0.6352 ;	both	152|1.3642 ;354|0.6497 ;	down	9	2.81579	0.0225352	0.35514	0.472222	6	13.1111	0.798246	2462	0.265306	6-phosphofructokinase 3-like	cytoplasm	ATP generation from ADP; nucleoside metabolic process; purine nucleoside metabolic process; nucleoside diphosphate phosphorylation; ADP metabolic process; pyridine nucleotide metabolic process; glycolytic process; purine ribonucleoside monophosphate metabolic process; cellular developmental process; nucleotide metabolic process; single-organism process; fructose 6-phosphate metabolic process; rib…	cell part; intracellular; cytoplasm; intracellular part; cell; cytosol; cytoplasmic part;	6-phosphofructokinase activity; ATP binding; nucleoside phosphate binding; phosphotransferase activity, alcohol group as acceptor; nucleoside binding; ion binding; nucleotide binding; organic cyclic compound binding; heterocyclic compound binding; ribonucleoside binding; carbohydrate derivative binding; carbohydrate kinase activity; kinase activity; ribonucleotide binding; catalytic activity; bin…	K00850	pfkA; 6-phosphofructokinase 1 [EC:2.7.1.11]	ath01230 Biosynthesis of amino acids - Arabidopsis thaliana (thale cress); ath00052 Galactose metabolism - Arabidopsis thaliana (thale cress); ath00030 Pentose phosphate pathway - Arabidopsis thaliana (thale cress); ath00051 Fructose and mannose metabolism - Arabidopsis thaliana (thale cress); ath03018 RNA degradation - Arabidopsis thaliana (thale cress); ath01200 Carbon metabolism - Arabidopsis …	IPR000023;	Phosphofructokinase domain;
Cluster 3	4.10714	cpHsc70-2	CL5809.Contig4_All	7	146|1.2402 ;192|NA;369|NA;382|0.7894 ;561|NA;589|NA;621|NA;	nomal	146|1.3910 ;192|NA;369|NA;382|0.6087 ;561|NA;589|NA;621|NA;	down	146|1.1216 ;192|NA;369|NA;382|0.7710 ;561|NA;589|NA;621|NA;	nomal	10	2.92982	0.0846062	0.341317	0.377778	6	10.8	0.785575	8202	0.252381	stromal 70 kDa heat shock-related protein, chloroplastic-like	chloroplast	protein folding; cellular process;	intracellular organelle; chloroplast part; intracellular organelle part; cytoplasm; plastid part; intracellular part; plastid stroma; cell; organelle part; chloroplast; intracellular membrane-bounded organelle; organelle; intracellular; cell part; membrane-bounded organelle; plastid; cytoplasmic part; chloroplast stroma;	ATP binding; nucleoside phosphate binding; nucleoside binding; ion binding; protein binding; nucleotide binding; organic cyclic compound binding; heterocyclic compound binding; ribonucleoside binding; carbohydrate derivative binding; ribonucleotide binding; binding; purine ribonucleoside binding; anion binding; purine ribonucleotide binding; unfolded protein binding; adenyl ribonucleotide binding…	K03283	HSPA1_8; heat shock 70kDa protein 1/8	ath04141 Protein processing in endoplasmic reticulum - Arabidopsis thaliana (thale cress); ath04144 Endocytosis - Arabidopsis thaliana (thale cress); ath03040 Spliceosome - Arabidopsis thaliana (thale cress);	IPR029048; IPR029047;	Heat shock protein 70kD, C-terminal domain; Heat shock protein 70kD, peptide-binding domain;
Cluster 3	4	ALDH11A3	Unigene19806_All	3	25|1.1465 ;105|0.9205 ;367|NA;	nomal	25|1.1027 ;105|1.5291 ;367|NA;	up	25|0.9617 ;105|1.6611 ;367|NA;	up	8	2.76316	0.0939666	0.361905	0.357143	6	12.875	0.804094	6008	0.238426	unknown	cytoskeleton	single-organism process; metabolic process; oxidation-reduction process; single-organism metabolic process;	intracellular part; cell; cell part; intracellular; cytoplasm;	oxidoreductase activity, acting on the aldehyde or oxo group of donors, NAD or NADP as acceptor; glyceraldehyde-3-phosphate dehydrogenase (NADP+) (non-phosphorylating) activity; catalytic activity; oxidoreductase activity; oxidoreductase activity, acting on the aldehyde or oxo group of donors;	K00131	gapN; glyceraldehyde-3-phosphate dehydrogenase (NADP+) [EC:1.2.1.9]	ath00030 Pentose phosphate pathway - Arabidopsis thaliana (thale cress); ath01200 Carbon metabolism - Arabidopsis thaliana (thale cress); ath01100 Metabolic pathways - Arabidopsis thaliana (thale cress); ath00010 Glycolysis / Gluconeogenesis - Arabidopsis thaliana (thale cress);	IPR016161; IPR015590; IPR016162; IPR016163;	Aldehyde/histidinol dehydrogenase; Aldehyde dehydrogenase domain; Aldehyde dehydrogenase N-terminal domain; Aldehyde dehydrogenase, C-terminal;
Cluster 3	5	AT1G30070	Unigene19150_All	4	107|1.1574 ;144|NA;171|NA;200|1.2152 ;	nomal	107|1.7971 ;144|NA;171|NA;200|1.3717 ;	up	107|1.5526 ;144|NA;171|NA;200|1.1288 ;	up	6	3.98246	0.00322345	0.251101	0.733333	7	9.5	0.668616	320	0.558824	calcyclin-binding protein	cytoplasm	regulation of cell death; cellular developmental process; positive regulation of biosynthetic process; single-organism process; heart development; positive regulation of metabolic process; positive regulation of nitrogen compound metabolic process; response to endogenous stimulus; response to inorganic substance; response to peptide; cellular response to chemical stimulus; developmental process; …	extracellular region part; beta-catenin destruction complex; vesicle; cytoplasm; macromolecular complex; intracellular part; cell; organelle part; nuclear envelope lumen; extracellular exosome; membrane-enclosed lumen; nucleoplasm; intracellular organelle lumen; organelle envelope lumen; intracellular; cell part; extracellular vesicle; neuron projection; membrane-bounded organelle; neuron part; o…	protein binding; identical protein binding; protein homodimerization activity; binding; protein dimerization activity;	K04507			IPR015120; IPR007052; IPR007699; IPR008978;	Siah interacting protein, N-terminal; CS domain; SGS domain; HSP20-like chaperone;
Cluster 3	4.10714	BIP2	CL8488.Contig1_All	13	109|1.0274 ;113|1.0946 ;161|1.0509 ;350|1.0382 ;360|1.1624 ;389|1.3633 ;455|1.0803 ;562|NA;594|NA;600|NA;602|NA;622|1.2493 ;630|NA;	nomal	109|0.9131 ;113|1.1906 ;161|0.8346 ;350|0.9301 ;360|1.6477 ;389|1.5902 ;455|1.1724 ;562|NA;594|NA;600|NA;602|NA;622|1.7622 ;630|NA;	up	109|0.8888 ;113|1.0877 ;161|0.7942 ;350|0.8958 ;360|1.4175 ;389|1.1664 ;455|1.0853 ;562|NA;594|NA;600|NA;602|NA;622|1.4106 ;630|NA;	nomal	9	2.92105	0.0416271	0.342342	0.527778	6	12	0.78655	7180	0.285714	luminal-binding protein 5	endoplasmic reticulum		endoplasmic reticulum lumen; intracellular organelle; endoplasmic reticulum; cytoplasm; intracellular organelle part; endomembrane system; intracellular part; cell; organelle part; organelle; intracellular membrane-bounded organelle; membrane-enclosed lumen; intracellular organelle lumen; endoplasmic reticulum part; cell part; intracellular; membrane-bounded organelle; cytoplasmic part; organelle…	ATP binding; nucleoside phosphate binding; nucleoside binding; ion binding; nucleotide binding; organic cyclic compound binding; heterocyclic compound binding; ribonucleoside binding; carbohydrate derivative binding; ribonucleotide binding; binding; purine ribonucleoside binding; anion binding; purine ribonucleotide binding; adenyl ribonucleotide binding; adenyl nucleotide binding; purine nucleos…	K09490	HSPA5; heat shock 70kDa protein 5	ath03060 Protein export - Arabidopsis thaliana (thale cress); ath04141 Protein processing in endoplasmic reticulum - Arabidopsis thaliana (thale cress);	IPR029048; IPR029047;	Heat shock protein 70kD, C-terminal domain; Heat shock protein 70kD, peptide-binding domain;
Cluster 3	4.84167	ATPC1	Unigene17303_All	2	89|0.7121 ;260|0.8902 ;	nomal	89|0.5558 ;260|0.7657 ;	down	89|0.7805 ;260|0.8602 ;	nomal	22	3.16667	0.0343622	0.315789	0.398268	7	11.0455	0.759259	2932	0.275	ATP synthase gamma chain, chloroplastic-like isoform 1	cytoplasm	nucleoside metabolic process; purine nucleoside metabolic process; purine ribonucleoside monophosphate metabolic process; ATP hydrolysis coupled transmembrane transport; nucleotide metabolic process; single-organism process; biosynthetic process; nucleoside biosynthetic process; purine ribonucleoside biosynthetic process; ribonucleoside monophosphate biosynthetic process; cellular metabolic proce…	membrane; chloroplast thylakoid membrane; chloroplast part; membrane protein complex; cytoplasm; chloroplast thylakoid; thylakoid membrane; macromolecular complex; intracellular part; cell; organelle part; proton-transporting ATP synthase complex, catalytic core F(1); intracellular; cell part; membrane part; plastid thylakoid membrane; membrane-bounded organelle; plastid; intracellular organelle;…	active transmembrane transporter activity; ATPase coupled ion transmembrane transporter activity; ion transmembrane transporter activity; active ion transmembrane transporter activity; primary active transmembrane transporter activity; substrate-specific transporter activity; ATPase activity, coupled to transmembrane movement of ions, rotational mechanism; hydrolase activity, acting on acid anhyd…	K02115	ATPF1G; F-type H+-transporting ATPase subunit gamma	ath00190 Oxidative phosphorylation - Arabidopsis thaliana (thale cress); ath00195 Photosynthesis - Arabidopsis thaliana (thale cress); ath01100 Metabolic pathways - Arabidopsis thaliana (thale cress);
Cluster 3	4.7619	PTAC16	Unigene683_All	4	355|0.9805 ;365|NA;393|1.2049 ;487|NA;	nomal	355|0.9245 ;365|NA;393|1.6457 ;487|NA;	up	355|0.9429 ;365|NA;393|1.3659 ;487|NA;	nomal	7	3.49123	0.00064803	0.286432	0.809524	7	16.8571	0.723197	240	0.526786	uncharacterized protein LOC100246732	chloroplast	circadian rhythm; rhythmic process;	plastid chromosome; membrane; chloroplast thylakoid membrane; chloroplast part; chloroplast thylakoid; cytoplasm; thylakoid membrane; intracellular part; cell; chloroplast envelope; organelle part; non-membrane-bounded organelle; membrane part; intracellular; cell part; chromosome; plastid thylakoid membrane; membrane-bounded organelle; plastid; side of membrane; plastid nucleoid; intracellular o…	protein binding; binding;				IPR016040;	NAD(P)-binding domain;
Cluster 4	2.7	PAD2	CL7931.Contig2_All	2	29|1.4145 ;179|1.1436 ;	nomal	29|2.2519 ;179|1.1984 ;	up	29|1.5920 ;179|1.0480 ;	up	5	5.14912	0.00697162	0.194208	0.6	8	6	0.538986	4742	0.461538	proteasome subunit alpha type-7	cytoplasm	modification-dependent macromolecule catabolic process; proteolysis involved in cellular protein catabolic process; cellular macromolecule catabolic process; cellular protein catabolic process; modification-dependent protein catabolic process; cellular protein metabolic process; ubiquitin-dependent protein catabolic process; primary metabolic process; cellular metabolic process; organic substance…	intracellular organelle; proteasome core complex, alpha-subunit complex; proteasome complex; cytoplasm; macromolecular complex; intracellular part; cell; endopeptidase complex; intracellular membrane-bounded organelle; organelle; nucleus; catalytic complex; intracellular; cell part; proteasome core complex; peptidase complex; membrane-bounded organelle; protein complex;	endopeptidase activity; threonine-type endopeptidase activity; peptidase activity; threonine-type peptidase activity; catalytic activity; peptidase activity, acting on L-amino acid peptides; hydrolase activity;	K02731	PSMA7; 20S proteasome subunit alpha 4 [EC:3.4.25.1]	ath03050 Proteasome - Arabidopsis thaliana (thale cress);	IPR000426; IPR029055;	Proteasome alpha-subunit, N-terminal domain; Nucleophile aminohydrolases, N-terminal;
Cluster 4	2.7	AT5G23540	Unigene6735_All	1	212|1.1655 ;	nomal	212|1.6915 ;	up	212|1.4513 ;	nomal	5	5.14912	0.00697162	0.194208	0.6	8	6	0.538986	4742	0.461538	predicted protein	cytoplasm	response to osmotic stress; response to stress; response to abiotic stimulus; response to salt stress; response to stimulus; primary metabolic process; organic substance metabolic process; organic substance catabolic process; metabolic process; protein catabolic process; macromolecule catabolic process; proteolysis; protein metabolic process; macromolecule metabolic process; catabolic process;	intracellular organelle; proteasome complex; cytoplasm; macromolecular complex; intracellular part; cytosol; cell; endopeptidase complex; intracellular membrane-bounded organelle; organelle; nucleus; catalytic complex; intracellular; cell part; peptidase complex; membrane-bounded organelle; protein complex; cytoplasmic part;	peptidase activity; catalytic activity; binding; ion binding; peptidase activity, acting on L-amino acid peptides; cation binding; metal ion binding; metallopeptidase activity; hydrolase activity; protein binding;	K03030	PSMD14; 26S proteasome regulatory subunit N11	ath03050 Proteasome - Arabidopsis thaliana (thale cress);	IPR000555; IPR024969;	JAB1/MPN/MOV34 metalloenzyme domain; Rpn11/EIF3F, C-terminal;
Cluster 4	2.7	AT1G45000	CL6854.Contig2_All	3	56|NA;189|1.2705 ;283|1.1338 ;	nomal	56|NA;189|1.7323 ;283|1.1957 ;	up	56|NA;189|1.3635 ;283|1.0547 ;	nomal	4	5.16667	0.00368934	0.193548	0.833333	8	5.75	0.537037	2574	0.479167	predicted protein	cytoplasm	regulation of transcription initiation from RNA polymerase II promoter; positive regulation of cellular protein metabolic process; positive regulation of cellular catabolic process; positive regulation of biosynthetic process; single-organism process; ERAD pathway; cellular metabolic process; positive regulation of cellular component organization; positive regulation of cellular protein catabolic…	intracellular organelle; proteasome complex; external encapsulating structure; cell periphery; intracellular organelle part; cytoplasm; nuclear lumen; macromolecular complex; intracellular part; nuclear proteasome complex; cytosol; cell; organelle part; endopeptidase complex; membrane-enclosed lumen; intracellular membrane-bounded organelle; organelle; nucleus; catalytic complex; intracellular or…	nucleoside phosphate binding; hydrolase activity, acting on acid anhydrides; protein binding; hydrolase activity; ATPase activity; organic cyclic compound binding; heterocyclic compound binding; pyrophosphatase activity; catalytic activity; ribonucleotide binding; binding; purine ribonucleoside binding; anion binding; adenyl ribonucleotide binding; adenyl nucleotide binding; hydrolase activity, a…	K03064	PSMC6; 26S proteasome regulatory subunit T4	ath03050 Proteasome - Arabidopsis thaliana (thale cress);	IPR003593; IPR003959; IPR027417;	AAA+ ATPase domain; ATPase, AAA-type, core; P-loop containing nucleoside triphosphate hydrolase;
Cluster 4	3	TPP2	CL8994.Contig1_All	1	78|1.0976 ;	nomal	78|1.7764 ;	up	78|1.6185 ;	up	3	6.12281	0	0.163324	1	9	4.66667	0.430799	0	0.933333	tripeptidyl-peptidase 2	nucl_plas	proteolysis; metabolic process; macromolecule metabolic process; protein metabolic process; primary metabolic process; organic substance metabolic process;	ribosome; intracellular organelle; membrane; bounding membrane of organelle; intracellular non-membrane-bounded organelle; organelle membrane; intracellular organelle part; cytoplasm; macromolecular complex; intracellular part; cytosol; cell; organelle part; chloroplast; non-membrane-bounded organelle; intracellular membrane-bounded organelle; organelle; intracellular; cell part; vacuolar part; w…	serine-type endopeptidase activity; endopeptidase activity; exopeptidase activity; peptidase activity; tripeptidyl-peptidase activity; catalytic activity; serine hydrolase activity; serine-type peptidase activity; peptidase activity, acting on L-amino acid peptides; aminopeptidase activity; hydrolase activity;	K01280			IPR034051; IPR000209; IPR022229;	Tripeptidyl-peptidase II domain; Peptidase S8/S53 domain; Peptidase S8A, tripeptidyl peptidase II;
Cluster 5	2	IPP1	CL4098.Contig1_All	1	239|1.0304 ;	nomal	239|1.7524 ;	up	239|1.7007 ;	up	2	5.2193	0	0.191597	1	9	3	0.531189	0	0.75	isopentenyl diphosphate isomerase II(IPI2)	chloroplast	cofactor biosynthetic process; pigment biosynthetic process; cellular aromatic compound metabolic process; chlorophyll metabolic process; phospholipid biosynthetic process; single-organism process; biosynthetic process; cellular lipid metabolic process; organonitrogen compound biosynthetic process; cellular metabolic process; phosphate-containing compound metabolic process; dimethylallyl diphosph…		isopentenyl-diphosphate delta-isomerase activity; isomerase activity; catalytic activity; binding; ion binding; cation binding; metal ion binding; hydrolase activity; intramolecular oxidoreductase activity; intramolecular oxidoreductase activity, transposing C=C bonds;	K01823	idi; isopentenyl-diphosphate Delta-isomerase [EC:5.3.3.2]	ath00900 Terpenoid backbone biosynthesis - Arabidopsis thaliana (thale cress); ath01100 Metabolic pathways - Arabidopsis thaliana (thale cress); ath01110 Biosynthesis of secondary metabolites - Arabidopsis thaliana (thale cress);	IPR015797; IPR000086;	NUDIX hydrolase domain-like; NUDIX hydrolase domain;
Cluster 5	2	AT3G54250	Unigene11377_All	2	99|1.0297 ;366|1.1194 ;	nomal	99|1.8723 ;366|1.1299 ;	up	99|1.8183 ;366|1.0093 ;	up	2	5.2193	0	0.191597	1	9	3	0.531189	0	0.75	diphosphomevalonate decarboxylase-like	cytoplasm	isopentenyl diphosphate biosynthetic process, mevalonate pathway; organic hydroxy compound metabolic process; phospholipid biosynthetic process; single-organism process; biosynthetic process; cellular lipid metabolic process; sterol metabolic process; cellular metabolic process; phosphate-containing compound metabolic process; organic substance metabolic process; lipid biosynthetic process; isopr…	organelle; intracellular membrane-bounded organelle; intracellular organelle; cell part; intracellular; peroxisome; microbody; cytoplasm; intracellular part; cytosol; cell; membrane-bounded organelle; cytoplasmic part;	ATP binding; nucleoside phosphate binding; nucleoside binding; ion binding; lyase activity; nucleotide binding; organic cyclic compound binding; heterocyclic compound binding; ribonucleoside binding; carbohydrate derivative binding; catalytic activity; ribonucleotide binding; diphosphomevalonate decarboxylase activity; carbon-carbon lyase activity; binding; purine ribonucleoside binding; carboxy-…	K01597	MVD; diphosphomevalonate decarboxylase [EC:4.1.1.33]	ath00900 Terpenoid backbone biosynthesis - Arabidopsis thaliana (thale cress); ath01100 Metabolic pathways - Arabidopsis thaliana (thale cress); ath01110 Biosynthesis of secondary metabolites - Arabidopsis thaliana (thale cress);	IPR020568; IPR006204; IPR014721; IPR013750;	Ribosomal protein S5 domain 2-type fold; GHMP kinase N-terminal domain; Ribosomal protein S5 domain 2-type fold, subgroup; GHMP kinase, C-terminal domain;
Cluster 5	2	HMGS	CL3544.Contig1_All	1	230|0.5833 ;	down	230|0.4315 ;	down	230|0.7397 ;	nomal	4	4.23684	0.0360451	0.236025	0.166667	8	3.75	0.640351	2808	0.325	3-hydroxy-3-methylglutaryl-CoA synthase	chloroplast	isopentenyl diphosphate biosynthetic process, mevalonate pathway; organic hydroxy compound metabolic process; phospholipid biosynthetic process; single-organism process; biosynthetic process; cellular lipid metabolic process; sterol metabolic process; cellular metabolic process; phosphate-containing compound metabolic process; organic substance metabolic process; lipid biosynthetic process; isopr…	plasmodesma; cell part; intracellular; cell junction; cytoplasm; intracellular part; cell; cell-cell junction; cytosol; symplast; cytoplasmic part;	hydroxymethylglutaryl-CoA synthase activity; transferase activity, transferring acyl groups; catalytic activity; transferase activity; transferase activity, transferring acyl groups, acyl groups converted into alkyl on transfer;	K01641	E2.3.3.10; hydroxymethylglutaryl-CoA synthase [EC:2.3.3.10]	ath00900 Terpenoid backbone biosynthesis - Arabidopsis thaliana (thale cress); ath00650 Butanoate metabolism - Arabidopsis thaliana (thale cress); ath00072 Synthesis and degradation of ketone bodies - Arabidopsis thaliana (thale cress); ath01100 Metabolic pathways - Arabidopsis thaliana (thale cress); ath00280 Valine, leucine and isoleucine degradation - Arabidopsis thaliana (thale cress); ath011…	IPR013746; IPR016039; IPR013528;	Hydroxymethylglutaryl-coenzyme A synthase C-terminal domain; Thiolase-like; Hydroxymethylglutaryl-coenzyme A synthase, N-terminal;
	3	RBCL	Unigene3523_All	6	16|1.2282 ;67|0.7416 ;120|1.0975 ;131|NA;171|0.9704 ;281|0.9214 ;	nomal	16|1.3076 ;67|0.6546 ;120|1.2258 ;131|NA;171|1.0199 ;281|0.8854 ;	down	16|1.0647 ;67|0.8826 ;120|1.1169 ;131|NA;171|1.0510 ;281|0.9609 ;	nomal	3	3.67544	0	0.272076	1	7	8	0.702729	0	0.5	ribulose-1,5-bisphosphate carboxylase/oxygenase large subunit (chloroplast)	cytoplasm	carbohydrate biosynthetic process; single-organism biosynthetic process; oxidation-reduction process; photosynthesis, dark reaction; single-organism process; biosynthetic process; primary metabolic process; carbohydrate metabolic process; organic substance biosynthetic process; cellular metabolic process; organic substance metabolic process; single-organism carbohydrate metabolic process; metabol…	organelle; intracellular membrane-bounded organelle; intracellular organelle; cell part; intracellular; cytoplasm; intracellular part; membrane-bounded organelle; cell; plastid; cytoplasmic part; chloroplast;	magnesium ion binding; catalytic activity; carbon-carbon lyase activity; binding; ribulose-bisphosphate carboxylase activity; ion binding; carboxy-lyase activity; metal ion binding; cation binding; lyase activity; monooxygenase activity; oxidoreductase activity;	K01601	rbcL; ribulose-bisphosphate carboxylase large chain [EC:4.1.1.39]	ath01200 Carbon metabolism - Arabidopsis thaliana (thale cress); ath01100 Metabolic pathways - Arabidopsis thaliana (thale cress); ath00630 Glyoxylate and dicarboxylate metabolism - Arabidopsis thaliana (thale cress); ath00710 Carbon fixation in photosynthetic organisms - Arabidopsis thaliana (thale cress);	IPR000685; IPR017443;	Ribulose bisphosphate carboxylase, large subunit, C-terminal; Ribulose bisphosphate carboxylase, large subunit, ferrodoxin-like N-terminal;
	3	RBCS1B	CL3466.Contig1_All	5	65|0.9256 ;67|1.3943 ;79|NA;148|1.6558 ;175|0.7149 ;	up	65|0.8740 ;67|1.5477 ;79|NA;148|1.1555 ;175|0.8354 ;	up	65|0.9443 ;67|1.1100 ;79|NA;148|0.6979 ;175|1.1686 ;	nomal	3	3.67544	0	0.272076	1	7	8	0.702729	0	0.5	ribulose-1,5-bisphosphate carboxylase/oxygenase small subunit	chloroplast	carbohydrate biosynthetic process; single-organism biosynthetic process; oxidation-reduction process; photosynthesis, dark reaction; single-organism process; biosynthetic process; primary metabolic process; carbohydrate metabolic process; organic substance biosynthetic process; cellular metabolic process; organic substance metabolic process; single-organism carbohydrate metabolic process; metabol…	organelle; intracellular membrane-bounded organelle; intracellular organelle; cell part; intracellular; cytoplasm; intracellular part; membrane-bounded organelle; cell; plastid; cytoplasmic part; chloroplast;	catalytic activity; carbon-carbon lyase activity; ribulose-bisphosphate carboxylase activity; carboxy-lyase activity; lyase activity; monooxygenase activity; oxidoreductase activity;	K01602	rbcS; ribulose-bisphosphate carboxylase small chain [EC:4.1.1.39]	ath01200 Carbon metabolism - Arabidopsis thaliana (thale cress); ath01100 Metabolic pathways - Arabidopsis thaliana (thale cress); ath00630 Glyoxylate and dicarboxylate metabolism - Arabidopsis thaliana (thale cress); ath00710 Carbon fixation in photosynthetic organisms - Arabidopsis thaliana (thale cress);	IPR024680; IPR000894;	Ribulose-1,5-bisphosphate carboxylase small subunit, N-terminal; Ribulose bisphosphate carboxylase small chain, domain;
	1.66667	AK3	CL3838.Contig3_All	1	116|0.7701 ;	nomal	116|0.6600 ;	down	116|0.8571 ;	nomal	5	3.55263	0.0539188	0.281481	0.2	6	4.2	0.716374	2666	0.292308	aspartokinase 3, chloroplastic-like	chloroplast	dicarboxylic acid metabolic process; phosphorylation; organic acid biosynthetic process; aspartate family amino acid metabolic process; single-organism process; biosynthetic process; organonitrogen compound biosynthetic process; cellular metabolic process; phosphate-containing compound metabolic process; organic substance metabolic process; metabolic process; cellular amino acid metabolic process…	intracellular organelle; chloroplast part; intracellular organelle part; cytoplasm; plastid part; intracellular part; plastid stroma; cell; organelle part; chloroplast; intracellular membrane-bounded organelle; organelle; intracellular; cell part; membrane-bounded organelle; plastid; cytoplasmic part; chloroplast stroma;	ATP binding; amino acid binding; nucleoside phosphate binding; nucleoside binding; ion binding; organic acid binding; aspartate kinase activity; nucleotide binding; phosphotransferase activity, carboxyl group as acceptor; organic cyclic compound binding; heterocyclic compound binding; ribonucleoside binding; carbohydrate derivative binding; kinase activity; carboxylic acid binding; catalytic acti…	K00928	lysC; aspartate kinase [EC:2.7.2.4]	ath01230 Biosynthesis of amino acids - Arabidopsis thaliana (thale cress); ath00261 Monobactam biosynthesis - Arabidopsis thaliana (thale cress); ath00260 Glycine, serine and threonine metabolism - Arabidopsis thaliana (thale cress); ath01100 Metabolic pathways - Arabidopsis thaliana (thale cress); ath01210 2-Oxocarboxylic acid metabolism - Arabidopsis thaliana (thale cress); ath00270 Cysteine an…	IPR001048; IPR002912; IPR001341;	Aspartate/glutamate/uridylate kinase; ACT domain; Aspartate kinase domain;
	2	AT1G14810	Unigene6010_All	1	250|1.0974 ;	nomal	250|0.7203 ;	nomal	250|0.6564 ;	down	4	3.33333	0.0656282	0.3	0.166667	6	7.75	0.740741	3640	0.278846	aspartate-semialdehyde dehydrogenase-like	chloroplast	dicarboxylic acid metabolic process; sulfur amino acid biosynthetic process; diaminopimelate biosynthetic process; organic acid biosynthetic process; branched-chain amino acid biosynthetic process; aspartate family amino acid metabolic process; single-organism process; biosynthetic process; organonitrogen compound biosynthetic process; cellular metabolic process; sulfur amino acid metabolic proce…	intracellular part; cell; cell part; intracellular; cytoplasm;	nucleoside phosphate binding; oxidoreductase activity, acting on the aldehyde or oxo group of donors; protein dimerization activity; protein binding; nucleotide binding; cofactor binding; aspartate-semialdehyde dehydrogenase activity; oxidoreductase activity; oxidoreductase activity, acting on the aldehyde or oxo group of donors, NAD or NADP as acceptor; heterocyclic compound binding; organic cyc…	K00133	asd; aspartate-semialdehyde dehydrogenase [EC:1.2.1.11]	ath01230 Biosynthesis of amino acids - Arabidopsis thaliana (thale cress); ath00261 Monobactam biosynthesis - Arabidopsis thaliana (thale cress); ath00260 Glycine, serine and threonine metabolism - Arabidopsis thaliana (thale cress); ath01100 Metabolic pathways - Arabidopsis thaliana (thale cress); ath01210 2-Oxocarboxylic acid metabolism - Arabidopsis thaliana (thale cress); ath00270 Cysteine an…	IPR012280; IPR000534; IPR016040;	Semialdehyde dehydrogenase, dimerisation domain; Semialdehyde dehydrogenase, NAD-binding; NAD(P)-binding domain;
	1.4	ATMS1	CL6046.Contig3_All	4	457|1.0065 ;468|0.9772 ;524|NA;739|0.9597 ;	nomal	457|0.8950 ;468|1.0741 ;524|NA;739|0.5617 ;	down	457|0.8892 ;468|1.0992 ;524|NA;739|0.5853 ;	down	4	3.52632	0.00336658	0.283582	0.5	6	6.5	0.719298	260	0.361111	hypothetical protein PRUPE_ppa001783mg	chloroplast	sulfur amino acid biosynthetic process; organic acid biosynthetic process; response to abiotic stimulus; aspartate family amino acid metabolic process; single-organism process; biosynthetic process; response to stimulus; organonitrogen compound biosynthetic process; cellular metabolic process; sulfur amino acid metabolic process; sulfur compound biosynthetic process; methylation; methionine biosy…	membrane; chloroplast part; organelle membrane; cell junction; cell periphery; cytoplasm; intracellular part; cell-cell junction; cell; symplast; organelle part; plasmodesma; intracellular; cell part; whole membrane; microbody; membrane-bounded organelle; plastid; intracellular organelle; apoplast; bounding membrane of organelle; peroxisome; intracellular organelle part; plastid part; plastid str…	5-methyltetrahydropteroyltri-L-glutamate-dependent methyltransferase activity; methyltransferase activity; transition metal ion binding; catalytic activity; binding; ion binding; S-methyltransferase activity; 5-methyltetrahydrofolate-dependent methyltransferase activity; cation binding; metal ion binding; transferase activity, transferring one-carbon groups; methionine synthase activity; protein …	K00549	metE; 5-methyltetrahydropteroyltriglutamate--homocysteine methyltransferase [EC:2.1.1.14]	ath01230 Biosynthesis of amino acids - Arabidopsis thaliana (thale cress); ath00270 Cysteine and methionine metabolism - Arabidopsis thaliana (thale cress); ath01100 Metabolic pathways - Arabidopsis thaliana (thale cress); ath00450 Selenocompound metabolism - Arabidopsis thaliana (thale cress); ath01110 Biosynthesis of secondary metabolites - Arabidopsis thaliana (thale cress);	IPR013215; IPR002629;	Cobalamin-independent methionine synthase MetE, N-terminal; Cobalamin-independent methionine synthase MetE, C-terminal/archaeal;
	1.04762	MAT3	CL8102.Contig2_All	1	216|1.1928 ;	nomal	216|1.8796 ;	up	216|1.5758 ;	up	7	3.2807	0.0146494	0.304813	0.238095	6	5.57143	0.746589	994	0.246753	s-adenosylmethionine synthetase, putative	cytoskeleton	cofactor biosynthetic process; sulfur compound metabolic process; S-adenosylmethionine metabolic process; small molecule metabolic process; single-organism cellular process; single-organism process; coenzyme metabolic process; biosynthetic process; organic substance biosynthetic process; cellular metabolic process; cellular biosynthetic process; sulfur compound biosynthetic process; cofactor meta…	intracellular part; cell; cell part; intracellular; cytoplasm;	ATP binding; nucleoside phosphate binding; nucleoside binding; ion binding; nucleotide binding; methionine adenosyltransferase activity; organic cyclic compound binding; heterocyclic compound binding; ribonucleoside binding; carbohydrate derivative binding; catalytic activity; ribonucleotide binding; binding; purine ribonucleoside binding; transferase activity, transferring alkyl or aryl (other t…	K00789	metK; S-adenosylmethionine synthetase [EC:2.5.1.6]	ath01230 Biosynthesis of amino acids - Arabidopsis thaliana (thale cress); ath00270 Cysteine and methionine metabolism - Arabidopsis thaliana (thale cress); ath01100 Metabolic pathways - Arabidopsis thaliana (thale cress); ath01110 Biosynthesis of secondary metabolites - Arabidopsis thaliana (thale cress);	IPR022636; IPR022628; IPR022630; IPR022629;	S-adenosylmethionine synthetase superfamily; S-adenosylmethionine synthetase, N-terminal; S-adenosylmethionine synthetase, C-terminal; S-adenosylmethionine synthetase, central domain;
	3.73333	GAPC2	CL2420.Contig4_All	3	120|0.9280 ;143|0.8729 ;254|0.8938 ;	nomal	120|0.6273 ;143|0.4943 ;254|0.6655 ;	down	120|0.6760 ;143|0.5662 ;254|0.7445 ;	down	5	3.12281	5.693e-05	0.320225	0.9	6	12.4	0.764133	4	0.375758	glyceraldehyde-3-phosphate dehydrogenase, cytosolic	cytoplasm	ATP generation from ADP; nucleoside metabolic process; purine nucleoside metabolic process; nucleoside diphosphate phosphorylation; ADP metabolic process; pyridine nucleotide metabolic process; glycolytic process; purine ribonucleoside monophosphate metabolic process; nucleotide metabolic process; single-organism process; ribonucleoside diphosphate metabolic process; nucleotide phosphorylation; p…	intracellular part; cell; cell part; intracellular; cytoplasm;	nucleoside phosphate binding; oxidoreductase activity, acting on the aldehyde or oxo group of donors; nucleotide binding; cofactor binding; oxidoreductase activity; oxidoreductase activity, acting on the aldehyde or oxo group of donors, NAD or NADP as acceptor; heterocyclic compound binding; organic cyclic compound binding; glyceraldehyde-3-phosphate dehydrogenase (NAD(P)+) (phosphorylating) acti…	K00134	GAPDH; glyceraldehyde 3-phosphate dehydrogenase [EC:1.2.1.12]	ath01230 Biosynthesis of amino acids - Arabidopsis thaliana (thale cress); ath01200 Carbon metabolism - Arabidopsis thaliana (thale cress); ath01100 Metabolic pathways - Arabidopsis thaliana (thale cress); ath00710 Carbon fixation in photosynthetic organisms - Arabidopsis thaliana (thale cress); ath00010 Glycolysis / Gluconeogenesis - Arabidopsis thaliana (thale cress); ath01110 Biosynthesis of s…	IPR020829; IPR016040; IPR020828;	Glyceraldehyde 3-phosphate dehydrogenase, catalytic domain; NAD(P)-binding domain; Glyceraldehyde 3-phosphate dehydrogenase, NAD(P) binding domain;
	2.88889	Hsp81.4	CL1904.Contig2_All	13	252|1.1959 ;265|1.0430 ;271|0.9742 ;277|NA;327|NA;328|NA;456|NA;471|0.9592 ;511|1.0925 ;521|1.1205 ;529|NA;538|1.3719 ;603|1.3100 ;	nomal	252|2.2918 ;265|1.0664 ;271|2.9536 ;277|NA;327|NA;328|NA;456|NA;471|1.0254 ;511|1.6539 ;521|0.9493 ;529|NA;538|1.8172 ;603|1.9907 ;	up	252|1.9163 ;265|1.0225 ;271|3.0319 ;277|NA;327|NA;328|NA;456|NA;471|1.0691 ;511|1.5139 ;521|0.8472 ;529|NA;538|1.3246 ;603|1.5196 ;	up	10	2.94737	0.0332745	0.339286	0.422222	6	10.3	0.783626	3158	0.283333	uncharacterized protein LOC100819568	cytoplasm	protein folding; response to stress; response to stimulus; cellular process;	intracellular part; cell; cell part; intracellular; cytoplasm;	ATP binding; nucleoside phosphate binding; nucleoside binding; ion binding; protein binding; nucleotide binding; organic cyclic compound binding; heterocyclic compound binding; ribonucleoside binding; carbohydrate derivative binding; ribonucleotide binding; binding; purine ribonucleoside binding; anion binding; purine ribonucleotide binding; unfolded protein binding; adenyl ribonucleotide binding…	K04079	HSP90A; molecular chaperone HtpG	ath04141 Protein processing in endoplasmic reticulum - Arabidopsis thaliana (thale cress); ath04626 Plant-pathogen interaction - Arabidopsis thaliana (thale cress);	IPR020575; IPR020568; IPR003594;	Heat shock protein Hsp90, N-terminal; Ribosomal protein S5 domain 2-type fold; Histidine kinase-like ATPase, C-terminal domain;
	2.88889	HSP81-3	Unigene16463_All	2	270|1.1217 ;276|1.2221 ;	nomal	270|2.2025 ;276|1.2985 ;	up	270|1.9636 ;276|1.0625 ;	up	10	3.20175	0.0148732	0.312329	0.466667	6	9.4	0.755361	2530	0.348148	heat shock cognate protein 80-like	cytoplasm	protein folding; response to stress; response to stimulus; cellular process;	intracellular part; cell; cell part; intracellular; cytoplasm;	ATP binding; nucleoside phosphate binding; nucleoside binding; ion binding; protein binding; nucleotide binding; organic cyclic compound binding; heterocyclic compound binding; ribonucleoside binding; carbohydrate derivative binding; ribonucleotide binding; binding; purine ribonucleoside binding; anion binding; purine ribonucleotide binding; unfolded protein binding; adenyl ribonucleotide binding…				IPR020575; IPR020568; IPR003594;	Heat shock protein Hsp90, N-terminal; Ribosomal protein S5 domain 2-type fold; Histidine kinase-like ATPase, C-terminal domain;
	1.4	c-NAD-MDH2	CL6967.Contig2_All	2	208|1.2505 ;312|1.1080 ;	nomal	208|1.6057 ;312|1.0704 ;	up	208|1.2841 ;312|0.9661 ;	nomal	7	3.00877	0.0669579	0.332362	0.142857	6	5.57143	0.776803	3990	0.190476	cytosolic malate dehydrogenase	cytoplasm	dicarboxylic acid metabolic process; pyridine nucleotide metabolic process; cellular aromatic compound metabolic process; nicotinamide nucleotide metabolic process; NADH metabolic process; nucleotide metabolic process; single-organism process; cellular metabolic process; pyridine-containing compound metabolic process; phosphate-containing compound metabolic process; organic substance metabolic pr…	membrane; apoplast; cell junction; cell periphery; cytoplasm; intracellular part; cell-cell junction; cell; cytosol; symplast; extracellular region; plasma membrane; plasmodesma; intracellular; cell part; cytoplasmic part;	oxidoreductase activity, acting on CH-OH group of donors; oxidoreductase activity, acting on the CH-OH group of donors, NAD or NADP as acceptor; catalytic activity; binding; protein binding; malate dehydrogenase activity; L-malate dehydrogenase activity; oxidoreductase activity;	K00025	MDH1; malate dehydrogenase [EC:1.1.1.37]	ath00620 Pyruvate metabolism - Arabidopsis thaliana (thale cress); ath01100 Metabolic pathways - Arabidopsis thaliana (thale cress); ath00020 Citrate cycle (TCA cycle) - Arabidopsis thaliana (thale cress); ath01200 Carbon metabolism - Arabidopsis thaliana (thale cress); ath00270 Cysteine and methionine metabolism - Arabidopsis thaliana (thale cress); ath00630 Glyoxylate and dicarboxylate metaboli…	IPR022383; IPR016040; IPR001236; IPR015955;	Lactate/malate dehydrogenase, C-terminal; NAD(P)-binding domain; Lactate/malate dehydrogenase, N-terminal; Lactate dehydrogenase/glycoside hydrolase, family 4, C-terminal;
	2	CSY2	Unigene6702_All	2	65|1.1286 ;271|1.0460 ;	nomal	65|2.0229 ;271|1.3825 ;	up	65|1.7924 ;271|1.3217 ;	nomal	5	3.65789	0.046171	0.273381	0.1	7	4.2	0.704678	3834	0.276923	citrate synthase, glyoxysomal	cytoplasm	glyoxylate cycle; tricarboxylic acid metabolic process; oxidation-reduction process; small molecule metabolic process; single-organism cellular process; tricarboxylic acid cycle; cellular aldehyde metabolic process; single-organism process; carbohydrate metabolic process; primary metabolic process; cellular respiration; cellular metabolic process; organic substance metabolic process; citrate meta…	organelle; intracellular membrane-bounded organelle; intracellular organelle; cell part; intracellular; peroxisome; microbody; cytoplasm; intracellular part; cell; membrane-bounded organelle; glyoxysome; cytoplasmic part;	transferase activity, transferring acyl groups; transferase activity, transferring acyl groups, acyl groups converted into alkyl on transfer; catalytic activity; transferase activity;	K01647	CS; citrate synthase [EC:2.3.3.1]	ath01230 Biosynthesis of amino acids - Arabidopsis thaliana (thale cress); ath01200 Carbon metabolism - Arabidopsis thaliana (thale cress); ath01100 Metabolic pathways - Arabidopsis thaliana (thale cress); ath00020 Citrate cycle (TCA cycle) - Arabidopsis thaliana (thale cress); ath00630 Glyoxylate and dicarboxylate metabolism - Arabidopsis thaliana (thale cress); ath01210 2-Oxocarboxylic acid met…	IPR016142; IPR016143;	Citrate synthase-like, large alpha subdomain; Citrate synthase-like, small alpha subdomain;
	2.7	EMB2770	Unigene5970_All	1	239|1.1146 ;	nomal	239|2.0466 ;	up	239|1.8361 ;	up	4	3.70175	5.175e-05	0.270142	0.833333	6	7.75	0.699805	2	0.484375	putative pre-mRNA splicing factor	cytoplasm	posttranscriptional regulation of gene expression; regulation of production of small RNA involved in gene silencing by RNA; single-organism process; cellular metabolic process; methylation; RNA-directed DNA methylation; regulation of production of miRNAs involved in gene silencing by miRNA; metabolic process; positive regulation of metabolic process; positive regulation of nitrogen compound metab…	intracellular organelle; intracellular organelle part; nuclear lumen; macromolecular complex; intracellular part; spliceosomal complex; nuclear body; cell; Cajal body; organelle part; membrane-enclosed lumen; intracellular membrane-bounded organelle; organelle; nucleoplasm; nucleus; intracellular organelle lumen; intracellular; cell part; ribonucleoprotein complex; membrane-bounded organelle; int…	protein binding; binding;	K12855	PRPF6; pre-mRNA-processing factor 6	ath03040 Spliceosome - Arabidopsis thaliana (thale cress);	IPR010491; IPR011990; IPR000626; IPR013026;	PRP1 splicing factor, N-terminal; Tetratricopeptide-like helical domain; Ubiquitin domain; Tetratricopeptide repeat-containing domain;
	3	LSM2	CL2671.Contig2_All	1	55|1.0272 ;	nomal	55|1.7327 ;	up	55|1.6867 ;	up	3	3.71053	0	0.269504	1	6	9.66667	0.69883	0	0.604167	unnamed protein product	cytoplasm	RNA processing; cellular aromatic compound metabolic process; organic cyclic compound metabolic process; nitrogen compound metabolic process; primary metabolic process; cellular metabolic process; organic substance metabolic process; mRNA processing; RNA metabolic process; mRNA splicing, via spliceosome; metabolic process; RNA splicing, via transesterification reactions with bulged adenosine as n…	P-body; cytoplasm; macromolecular complex; intracellular part; cell; precatalytic spliceosome; organelle part; cytoplasmic ribonucleoprotein granule; non-membrane-bounded organelle; spliceosomal tri-snRNP complex; catalytic complex; Lsm1-7-Pat1 complex; intracellular; cell part; membrane-bounded organelle; intracellular organelle; intracellular non-membrane-bounded organelle; intracellular organe…	organic cyclic compound binding; heterocyclic compound binding; RNA binding; binding; nucleic acid binding;	K12621	LSM2; U6 snRNA-associated Sm-like protein LSm2	ath03018 RNA degradation - Arabidopsis thaliana (thale cress); ath03040 Spliceosome - Arabidopsis thaliana (thale cress);	IPR001163; IPR010920;	LSM domain, eukaryotic/archaea-type; LSM domain;
	3	RPE	CL2805.Contig4_All	1	275|0.6941 ;	nomal	275|0.5911 ;	down	275|0.8517 ;	nomal	5	3.38596	0.0179872	0.295337	0.4	7	14.6	0.734893	992	0.436364	ribulose-phosphate 3-epimerase, chloroplastic-like isoform 1	chloroplast	NADP metabolic process; carbohydrate biosynthetic process; pyridine nucleotide metabolic process; cellular aromatic compound metabolic process; nicotinamide nucleotide metabolic process; nucleotide metabolic process; single-organism process; biosynthetic process; cellular metabolic process; pyridine-containing compound metabolic process; phosphate-containing compound metabolic process; organic su…	intracellular organelle; membrane; chloroplast thylakoid membrane; chloroplast part; cytoplasm; intracellular organelle part; chloroplast thylakoid; thylakoid membrane; plastid part; intracellular part; cell; organelle part; chloroplast; photosynthetic membrane; intracellular membrane-bounded organelle; organelle; intracellular; cell part; thylakoid; plastid thylakoid membrane; membrane-bounded o…	isomerase activity; racemase and epimerase activity, acting on carbohydrates and derivatives; racemase and epimerase activity; catalytic activity; binding; ion binding; cation binding; metal ion binding; ribulose-phosphate 3-epimerase activity;	K01783	rpe; ribulose-phosphate 3-epimerase [EC:5.1.3.1]	ath01230 Biosynthesis of amino acids - Arabidopsis thaliana (thale cress); ath00030 Pentose phosphate pathway - Arabidopsis thaliana (thale cress); ath00040 Pentose and glucuronate interconversions - Arabidopsis thaliana (thale cress); ath01200 Carbon metabolism - Arabidopsis thaliana (thale cress); ath01100 Metabolic pathways - Arabidopsis thaliana (thale cress); ath00710 Carbon fixation in phot…	IPR013785; IPR011060;	Aldolase-type TIM barrel; Ribulose-phosphate binding barrel;
	0	EMB3119	Unigene22450_All	2	214|0.8031 ;248|0.7665 ;	nomal	214|0.5841 ;248|0.7200 ;	down	214|0.7274 ;248|0.9393 ;	nomal	1	4.37719	0	0.228457	0	8	5	0.624756	0	0	probable ribose-5-phosphate isomerase-like	chloroplast	NADP metabolic process; carbohydrate biosynthetic process; pyridine nucleotide metabolic process; cellular aromatic compound metabolic process; nicotinamide nucleotide metabolic process; nucleotide metabolic process; defense response to other organism; single-organism process; biosynthetic process; response to external biotic stimulus; response to stimulus; cellular metabolic process; pyridine-co…	membrane; chloroplast thylakoid membrane; chloroplast part; cytoplasm; chloroplast thylakoid; thylakoid membrane; intracellular part; cell; chloroplast envelope; organelle part; intracellular; cell part; plastid thylakoid membrane; membrane-bounded organelle; plastid; intracellular organelle; plastid envelope; intracellular organelle part; organelle envelope; plastid part; plastid stroma; photosy…	intramolecular oxidoreductase activity; isomerase activity; ribose-5-phosphate isomerase activity; catalytic activity; intramolecular oxidoreductase activity, interconverting aldoses and ketoses;	K01807	rpiA; ribose 5-phosphate isomerase A [EC:5.3.1.6]	ath01230 Biosynthesis of amino acids - Arabidopsis thaliana (thale cress); ath00030 Pentose phosphate pathway - Arabidopsis thaliana (thale cress); ath01200 Carbon metabolism - Arabidopsis thaliana (thale cress); ath01100 Metabolic pathways - Arabidopsis thaliana (thale cress); ath00710 Carbon fixation in photosynthetic organisms - Arabidopsis thaliana (thale cress); ath01110 Biosynthesis of seco…
	1.2	HOG1	CL1783.Contig2_All	7	17|1.2415 ;211|1.2506 ;237|1.4085 ;372|1.2750 ;431|0.9013 ;435|1.0979 ;479|1.2558 ;	nomal	17|1.4010 ;211|1.5274 ;237|1.3048 ;372|1.6103 ;431|1.2928 ;435|0.9412 ;479|1.3362 ;	up	17|1.1284 ;211|1.2213 ;237|0.9264 ;372|1.2631 ;431|1.4343 ;435|0.8573 ;479|1.0640 ;	nomal	4	3.09649	0.00963302	0.322946	0.333333	6	10.25	0.767057	706	0.330645	adenosylhomocysteinase, putative	cytoplasm	alpha-amino acid catabolic process; nucleoside metabolic process; purine nucleoside metabolic process; S-adenosylhomocysteine metabolic process; cellular aromatic compound metabolic process; single-organism process; purine-containing compound catabolic process; cellular metabolic process; organic substance metabolic process; ribonucleoside catabolic process; cellular nitrogen compound catabolic p…		organic cyclic compound binding; heterocyclic compound binding; adenosylhomocysteinase activity; hydrolase activity, acting on ether bonds; nucleoside phosphate binding; NAD binding; catalytic activity; binding; hydrolase activity; nucleotide binding; cofactor binding; trialkylsulfonium hydrolase activity; small molecule binding; coenzyme binding;	K01251	E3.3.1.1; adenosylhomocysteinase [EC:3.3.1.1]	ath00270 Cysteine and methionine metabolism - Arabidopsis thaliana (thale cress); ath01100 Metabolic pathways - Arabidopsis thaliana (thale cress);	IPR016040; IPR015878;	NAD(P)-binding domain; S-adenosyl-L-homocysteine hydrolase, NAD binding domain;
	0.5	GR	CL6635.Contig1_All	1	417|0.5923 ;	down	417|0.9047 ;	nomal	417|1.5274 ;	up	3	3.90351	0.0253254	0.25618	0	8	5.33333	0.677388	1716	0.333333	glutathione reductase, chloroplastic isoform 1	chloroplast	sulfur compound metabolic process; regulation of cellular process; regulation of biological quality; peptide metabolic process; oxidation-reduction process; response to toxic substance; cell redox homeostasis; single-organism cellular process; nitrogen compound metabolic process; cellular homeostasis; single-organism process; cellular amide metabolic process; response to stimulus; cellular metabo…	organelle; intracellular membrane-bounded organelle; intracellular organelle; cell part; intracellular; cytoplasm; intracellular part; membrane-bounded organelle; cell; plastid; cytoplasmic part; chloroplast;	oxidoreductase activity, acting on NAD(P)H; nucleoside phosphate binding; flavin adenine dinucleotide binding; ion binding; antioxidant activity; nucleotide binding; oxidoreductase activity, acting on a sulfur group of donors, NAD(P) as acceptor; cofactor binding; glutathione-disulfide reductase activity; oxidoreductase activity; disulfide oxidoreductase activity; heterocyclic compound binding; o…	K00383	GSR; glutathione reductase (NADPH) [EC:1.8.1.7]	ath00480 Glutathione metabolism - Arabidopsis thaliana (thale cress);	IPR016156; IPR004099; IPR023753;	FAD/NAD-linked reductase, dimerisation domain; Pyridine nucleotide-disulphide oxidoreductase, dimerisation domain; FAD/NAD(P)-binding domain;
	0.928571	MEE32	CL2959.Contig4_All	3	271|0.8881 ;325|NA;411|NA;	nomal	271|0.5730 ;325|NA;411|NA;	down	271|0.6452 ;325|NA;411|NA;	down	10	2.87719	0.0695551	0.347561	0.133333	5	7.6	0.791423	5132	0.214706	bifunctional 3-dehydroquinate dehydratase/shikimate dehydrogenase, chloroplastic	cytoplasm	reproduction; single-multicellular organism process; chorismate biosynthetic process; dicarboxylic acid metabolic process; cellular aromatic compound metabolic process; organic hydroxy compound metabolic process; organic acid biosynthetic process; reproductive process; seed development; single-organism process; post-embryonic development; biosynthetic process; organonitrogen compound biosynthetic…	intracellular organelle; chloroplast part; intracellular organelle part; cytoplasm; plastid part; intracellular part; plastid stroma; cell; organelle part; chloroplast; intracellular membrane-bounded organelle; organelle; intracellular; cell part; membrane-bounded organelle; plastid; cytoplasmic part; chloroplast stroma;	nucleoside phosphate binding; lyase activity; hydro-lyase activity; nucleotide binding; cofactor binding; carbon-oxygen lyase activity; oxidoreductase activity; oxidoreductase activity, acting on CH-OH group of donors; 3-dehydroquinate dehydratase activity; heterocyclic compound binding; organic cyclic compound binding; oxidoreductase activity, acting on the CH-OH group of donors, NAD or NADP as …	K13832	aroDE; 3-dehydroquinate dehydratase / shikimate dehydrogenase [EC:4.2.1.10 1.1.1.25]	ath01230 Biosynthesis of amino acids - Arabidopsis thaliana (thale cress); ath00400 Phenylalanine, tyrosine and tryptophan biosynthesis - Arabidopsis thaliana (thale cress); ath01100 Metabolic pathways - Arabidopsis thaliana (thale cress); ath01110 Biosynthesis of secondary metabolites - Arabidopsis thaliana (thale cress);	IPR006151; IPR013785; IPR016040; IPR013708;	Quinate/shikimate 5-dehydrogenase/glutamyl-tRNA reductase; Aldolase-type TIM barrel; NAD(P)-binding domain; Shikimate dehydrogenase substrate binding, N-terminal;
	0.666667	PORA	CL5494.Contig3_All	4	162|1.1607 ;222|NA;347|1.1540 ;390|0.8475 ;	nomal	162|1.7938 ;222|NA;347|1.8782 ;390|0.9773 ;	up	162|1.5455 ;222|NA;347|1.6275 ;390|1.1532 ;	up	2	4.36842	0.0175439	0.228916	0	8	3.5	0.625731	798	0.5	protochlorophyllide reductase, chloroplastic-like	chloroplast	cofactor biosynthetic process; pigment biosynthetic process; cellular aromatic compound metabolic process; chlorophyll metabolic process; single-organism process; biosynthetic process; organonitrogen compound biosynthetic process; cellular metabolic process; organic substance metabolic process; porphyrin-containing compound metabolic process; metabolic process; heterocycle metabolic process; arom…	organelle; intracellular membrane-bounded organelle; intracellular organelle; cell part; intracellular; cytoplasm; intracellular part; membrane-bounded organelle; cell; plastid; cytoplasmic part; chloroplast;	oxidoreductase activity, acting on the CH-CH group of donors; oxidoreductase activity, acting on the CH-CH group of donors, NAD or NADP as acceptor; catalytic activity; protochlorophyllide reductase activity; oxidoreductase activity;	K00218	por; protochlorophyllide reductase [EC:1.3.1.33]	ath00860 Porphyrin and chlorophyll metabolism - Arabidopsis thaliana (thale cress); ath01100 Metabolic pathways - Arabidopsis thaliana (thale cress); ath01110 Biosynthesis of secondary metabolites - Arabidopsis thaliana (thale cress);	IPR016040;	NAD(P)-binding domain;
	0	OEP16-1	Unigene1345_All	2	62|1.2275 ;68|1.1406 ;	nomal	62|0.9778 ;68|0.7073 ;	nomal	62|0.7965 ;68|0.6201 ;	down	1	5.35965	0	0.186579	0	9	2	0.515595	0	0	pom14	chloroplast	intracellular transport; establishment of protein localization to organelle; protein import; protein import into chloroplast stroma; single-organism process; protein transport; establishment of localization; protein targeting; establishment of localization in cell; single-organism localization; protein targeting to chloroplast; intracellular protein transport; intracellular protein transmembrane …	membrane; outer membrane; chloroplast part; organelle membrane; membrane protein complex; cytoplasm; macromolecular complex; intrinsic component of membrane; intracellular part; cell; chloroplast outer membrane; chloroplast envelope; organelle part; etioplast; intracellular; cell part; membrane part; whole membrane; plastid membrane; organelle outer membrane; membrane-bounded organelle; plastid; …	wide pore channel activity; identical protein binding; protein homodimerization activity; binding; passive transmembrane transporter activity; protein dimerization activity; porin activity; protein binding; channel activity; transporter activity; transmembrane transporter activity;
	0	UBC7	CL3679.Contig2_All	1	151|0.8049 ;	nomal	151|0.6122 ;	down	151|0.7606 ;	nomal	1	5.35088	0	0.186885	0	8	3	0.516569	0	0	ubiquitin-conjugating enzyme E2 7	cytoplasm	protein ubiquitination; cellular protein metabolic process; protein modification by small protein conjugation or removal; primary metabolic process; cellular metabolic process; protein polyubiquitination; organic substance metabolic process; metabolic process; protein modification by small protein conjugation; cellular macromolecule metabolic process; cellular protein modification process; protei…	intracellular part; cell; cell part; intracellular; cytoplasm;	ATP binding; nucleoside phosphate binding; ubiquitin protein ligase binding; ubiquitin-like protein transferase activity; nucleoside binding; ion binding; protein binding; nucleotide binding; ubiquitin-like protein ligase activity; organic cyclic compound binding; heterocyclic compound binding; ubiquitin protein ligase activity; ribonucleoside binding; carbohydrate derivative binding; ribonucleot…	K10575	UBE2G1; ubiquitin-conjugating enzyme E2 G1 [EC:2.3.2.23]	ath04141 Protein processing in endoplasmic reticulum - Arabidopsis thaliana (thale cress); ath04120 Ubiquitin mediated proteolysis - Arabidopsis thaliana (thale cress);	IPR016135; IPR000608;	Ubiquitin-conjugating enzyme/RWD-like; Ubiquitin-conjugating enzyme E2;
	2	SK4	CL341.Contig3_All	2	62|1.1220 ;123|1.0737 ;	nomal	62|1.7996 ;123|1.5748 ;	up	62|1.6038 ;123|1.4667 ;	up	3	4.35965	0.0175439	0.229376	0.333333	7	6.66667	0.626706	1310	0.487179	SKP1-like protein 1A-like isoform 1	cytoplasm	modification-dependent macromolecule catabolic process; cellular macromolecule catabolic process; proteolysis involved in cellular protein catabolic process; cellular protein catabolic process; protein ubiquitination; modification-dependent protein catabolic process; cellular protein metabolic process; ubiquitin-dependent protein catabolic process; protein modification by small protein conjugatio…	intracellular organelle; intracellular non-membrane-bounded organelle; cytoplasm; intracellular organelle part; SCF ubiquitin ligase complex; cullin-RING ubiquitin ligase complex; macromolecular complex; nuclear lumen; intracellular part; transferase complex; nucleolus; cell; organelle part; non-membrane-bounded organelle; intracellular membrane-bounded organelle; organelle; membrane-enclosed lum…	protein binding; binding;	K03094	SKP1; S-phase kinase-associated protein 1	ath04141 Protein processing in endoplasmic reticulum - Arabidopsis thaliana (thale cress); ath04120 Ubiquitin mediated proteolysis - Arabidopsis thaliana (thale cress);	IPR016072; IPR011333; IPR016073;	SKP1 component, dimerisation; SKP1/BTB/POZ domain; SKP1 component, POZ domain;
	3	PRP39	CL1284.Contig2_All	2	237|1.1720 ;526|0.9173 ;	nomal	237|1.5656 ;526|0.9435 ;	up	237|1.3358 ;526|1.0286 ;	nomal	3	3.71053	0	0.269504	1	6	9.66667	0.69883	0	0.604167	pre-mRNA-processing factor 39-like	cytoplasm	RNA processing; cellular aromatic compound metabolic process; organic cyclic compound metabolic process; nitrogen compound metabolic process; primary metabolic process; cellular metabolic process; organic substance metabolic process; mRNA processing; RNA metabolic process; metabolic process; nucleic acid metabolic process; heterocycle metabolic process; nucleobase-containing compound metabolic pr…	organelle; intracellular membrane-bounded organelle; intracellular organelle; nucleus; cell part; intracellular; intracellular part; membrane-bounded organelle; cell;	protein binding; binding;	K13217			IPR011990;	Tetratricopeptide-like helical domain;
	3	AT1G53540	Unigene21728_All	3	74|NA;101|NA;150|0.5141 ;	down	74|NA;101|NA;150|1.2366 ;	nomal	74|NA;101|NA;150|2.4052 ;	up	3	4.01754	0	0.248908	1	7	13	0.664717	0	0.8125	HSP18.1A	cytoplasm		intracellular part; cell; cell part; intracellular; cytoplasm;		K13993	HSP20; HSP20 family protein	ath04141 Protein processing in endoplasmic reticulum - Arabidopsis thaliana (thale cress);	IPR002068; IPR008978;	Alpha crystallin/Hsp20 domain; HSP20-like chaperone;
	0	MDAR1	Unigene25022_All	3	30|1.0695 ;276|1.1289 ;320|1.1279 ;	nomal	30|1.0119 ;276|0.9821 ;320|2.3729 ;	up	30|0.9461 ;276|0.8700 ;320|2.1038 ;	up	1	4.64912	0	0.215094	0	8	3	0.594542	0	0	monodehydroascorbate reductase	cytoplasm	regulation of cellular process; homeostatic process; regulation of biological quality; metabolic process; regulation of biological process; oxidation-reduction process; single-organism metabolic process; cell redox homeostasis; single-organism cellular process; cellular homeostasis; single-organism process; cellular process; biological regulation;	intracellular part; cell; cell part; intracellular; cytoplasm;	oxidoreductase activity, acting on NAD(P)H; nucleoside phosphate binding; flavin adenine dinucleotide binding; monodehydroascorbate reductase (NADH) activity; ion binding; nucleotide binding; cofactor binding; oxidoreductase activity, acting on NAD(P)H, quinone or similar compound as acceptor; oxidoreductase activity; heterocyclic compound binding; organic cyclic compound binding; catalytic activ…	K08232	E1.6.5.4; monodehydroascorbate reductase (NADH) [EC:1.6.5.4]	ath00053 Ascorbate and aldarate metabolism - Arabidopsis thaliana (thale cress); ath01100 Metabolic pathways - Arabidopsis thaliana (thale cress);	IPR016156; IPR004099; IPR023753;	FAD/NAD-linked reductase, dimerisation domain; Pyridine nucleotide-disulphide oxidoreductase, dimerisation domain; FAD/NAD(P)-binding domain;
	2	APX1	CL4590.Contig3_All	1	122|1.1208 ;	nomal	122|1.5529 ;	up	122|1.3855 ;	nomal	3	3.65789	0.0175439	0.273381	0.333333	7	6.66667	0.704678	700	0.422222	ascorbate peroxidase	cytoplasm	response to stress; oxidation-reduction process; response to toxic substance; single-organism process; response to stimulus; cellular metabolic process; metabolic process; response to chemical; cellular detoxification; hydrogen peroxide metabolic process; reactive oxygen species metabolic process; single-organism metabolic process; response to oxidative stress; cellular catabolic process; cellula…	intracellular part; cell; cell part; intracellular; cytoplasm;	organic cyclic compound binding; heterocyclic compound binding; heme binding; L-ascorbate peroxidase activity; catalytic activity; binding; ion binding; antioxidant activity; metal ion binding; cation binding; peroxidase activity; tetrapyrrole binding; oxidoreductase activity; oxidoreductase activity, acting on peroxide as acceptor;	K00434	E1.11.1.11; L-ascorbate peroxidase [EC:1.11.1.11]	ath00053 Ascorbate and aldarate metabolism - Arabidopsis thaliana (thale cress); ath00480 Glutathione metabolism - Arabidopsis thaliana (thale cress);	IPR002016;	Haem peroxidase, plant/fungal/bacterial;
	2	AOAT2	CL1792.Contig2_All	5	17|1.1091 ;54|NA;114|1.0108 ;268|0.8948 ;463|0.6387 ;	down	17|1.3566 ;54|NA;114|0.9047 ;268|0.8238 ;463|0.4137 ;	down	17|1.2232 ;54|NA;114|0.8950 ;268|0.9206 ;463|0.6477 ;	down	4	3.26316	0.0437801	0.306452	0.166667	6	7	0.748538	2278	0.325	AlaT1	cytoplasm	L-alanine catabolic process; alpha-amino acid catabolic process; L-alanine metabolic process; pyruvate family amino acid catabolic process; alanine metabolic process; single-organism process; biosynthetic process; pyruvate family amino acid metabolic process; cellular metabolic process; organic substance metabolic process; metabolic process; cellular amino acid metabolic process; cellular catabol…	intracellular organelle; chloroplast part; peroxisome; intracellular organelle part; cytoplasm; plastid part; intracellular part; plastid stroma; cell; organelle part; chloroplast; intracellular membrane-bounded organelle; organelle; intracellular; cell part; microbody; membrane-bounded organelle; plastid; cytoplasmic part; chloroplast stroma;	organic cyclic compound binding; heterocyclic compound binding; transferase activity, transferring nitrogenous groups; alanine-glyoxylate transaminase activity; L-alanine:2-oxoglutarate aminotransferase activity; catalytic activity; binding; glycine:2-oxoglutarate aminotransferase activity; ion binding; alanine-oxo-acid transaminase activity; anion binding; transaminase activity; cofactor binding…	K14272	GGAT; glutamate--glyoxylate aminotransferase [EC:2.6.1.4 2.6.1.2 2.6.1.44]	ath01230 Biosynthesis of amino acids - Arabidopsis thaliana (thale cress); ath00220 Arginine biosynthesis - Arabidopsis thaliana (thale cress); ath00260 Glycine, serine and threonine metabolism - Arabidopsis thaliana (thale cress); ath01100 Metabolic pathways - Arabidopsis thaliana (thale cress); ath01210 2-Oxocarboxylic acid metabolism - Arabidopsis thaliana (thale cress); ath00250 Alanine, aspa…	IPR015424; IPR004839; IPR015422; IPR015421;	Pyridoxal phosphate-dependent transferase; Aminotransferase, class I/classII; Pyridoxal phosphate-dependent transferase, major region, subdomain 2; Pyridoxal phosphate-dependent transferase, major region, subdomain 1;
	1.4	NADP-ME4	CL1456.Contig8_All	4	81|NA;355|NA;378|0.8063 ;398|NA;	nomal	81|NA;355|NA;378|0.6572 ;398|NA;	down	81|NA;355|NA;378|0.8151 ;398|NA;	nomal	6	3.17544	0.0673273	0.314917	0.2	6	6	0.758285	5284	0.226667	malic enzyme, putative	chloroplast	dicarboxylic acid metabolic process; metabolic process; oxidation-reduction process; single-organism metabolic process; malate metabolic process; small molecule metabolic process; carboxylic acid metabolic process; single-organism cellular process; single-organism process; organic acid metabolic process; cellular process; cellular metabolic process; oxoacid metabolic process; organic substance me…	intracellular part; cell; cell part; intracellular; cytoplasm;	malate dehydrogenase (decarboxylating) (NAD+) activity; nucleoside phosphate binding; ion binding; oxaloacetate decarboxylase activity; lyase activity; nucleotide binding; cofactor binding; oxidoreductase activity; oxidoreductase activity, acting on CH-OH group of donors; heterocyclic compound binding; organic cyclic compound binding; oxidoreductase activity, acting on the CH-OH group of donors, …	K00029	E1.1.1.40; malate dehydrogenase (oxaloacetate-decarboxylating)(NADP+) [EC:1.1.1.40]	ath00620 Pyruvate metabolism - Arabidopsis thaliana (thale cress); ath01200 Carbon metabolism - Arabidopsis thaliana (thale cress); ath01100 Metabolic pathways - Arabidopsis thaliana (thale cress); ath00710 Carbon fixation in photosynthetic organisms - Arabidopsis thaliana (thale cress);	IPR012302; IPR012301; IPR016040;	Malic enzyme, NAD-binding; Malic enzyme, N-terminal domain; NAD(P)-binding domain;
	3	FBP	CL1597.Contig1_All	2	75|NA;234|1.3134 ;	nomal	75|NA;234|0.8479 ;	nomal	75|NA;234|0.6455 ;	down	6	3.23684	0.0186361	0.308943	0.333333	7	10.8333	0.751462	1530	0.266667	fructose-1,6-bisphosphatase, cytosolic-like	cytoplasm	metabolic process; phosphorus metabolic process; primary metabolic process; carbohydrate metabolic process; dephosphorylation; cellular process; cellular metabolic process; phosphate-containing compound metabolic process; organic substance metabolic process;	intracellular part; cell; cell part; intracellular; cytoplasm;	carbohydrate phosphatase activity; phosphoric ester hydrolase activity; catalytic activity; phosphatase activity; binding; hydrolase activity, acting on ester bonds; ion binding; cation binding; metal ion binding; hydrolase activity; sugar-phosphatase activity; fructose 1,6-bisphosphate 1-phosphatase activity;	K03841	FBP; fructose-1,6-bisphosphatase I [EC:3.1.3.11]	ath00030 Pentose phosphate pathway - Arabidopsis thaliana (thale cress); ath00051 Fructose and mannose metabolism - Arabidopsis thaliana (thale cress); ath01200 Carbon metabolism - Arabidopsis thaliana (thale cress); ath01100 Metabolic pathways - Arabidopsis thaliana (thale cress); ath00710 Carbon fixation in photosynthetic organisms - Arabidopsis thaliana (thale cress); ath00010 Glycolysis / Glu…	IPR033391;	Fructose-1-6-bisphosphatase class I, N-terminal;
	1.2	G6PD1	CL2762.Contig3_All	2	249|NA;558|0.8822 ;	nomal	249|NA;558|0.6474 ;	down	249|NA;558|0.7339 ;	nomal	6	2.87719	0.0225162	0.347561	0.266667	6	12.1667	0.791423	2340	0.266667	glucose-6-phosphate 1-dehydrogenase, putative	chloroplast	NADP metabolic process; pyridine nucleotide metabolic process; cellular aromatic compound metabolic process; nicotinamide nucleotide metabolic process; nucleotide metabolic process; single-organism process; cellular metabolic process; pyridine-containing compound metabolic process; phosphate-containing compound metabolic process; organic substance metabolic process; glucose metabolic process; glu…	organelle; intracellular membrane-bounded organelle; intracellular organelle; cell part; intracellular; cytoplasm; intracellular part; membrane-bounded organelle; cell; plastid; cytoplasmic part; chloroplast;	organic cyclic compound binding; heterocyclic compound binding; oxidoreductase activity, acting on CH-OH group of donors; oxidoreductase activity, acting on the CH-OH group of donors, NAD or NADP as acceptor; nucleoside phosphate binding; catalytic activity; binding; glucose-6-phosphate dehydrogenase activity; NADP binding; nucleotide binding; cofactor binding; small molecule binding; coenzyme bi…	K00036	G6PD; glucose-6-phosphate 1-dehydrogenase [EC:1.1.1.49 1.1.1.363]	ath00480 Glutathione metabolism - Arabidopsis thaliana (thale cress); ath00030 Pentose phosphate pathway - Arabidopsis thaliana (thale cress); ath01200 Carbon metabolism - Arabidopsis thaliana (thale cress); ath01100 Metabolic pathways - Arabidopsis thaliana (thale cress); ath01110 Biosynthesis of secondary metabolites - Arabidopsis thaliana (thale cress);	IPR022675; IPR016040; IPR022674;	Glucose-6-phosphate dehydrogenase, C-terminal; NAD(P)-binding domain; Glucose-6-phosphate dehydrogenase, NAD-binding;
	0	PPa6	Unigene21920_All	3	84|1.6212 ;247|1.1989 ;266|1.4407 ;	up	84|1.5445 ;247|0.9786 ;266|1.3470 ;	up	84|0.9527 ;247|0.8162 ;266|0.9350 ;	nomal	1	4.15789	0	0.240506	0	8	22	0.649123	0	0	inorganic pyrophosphatase, putative	chloroplast	response to osmotic stress; response to stress; defense response to bacterium; response to abiotic stimulus; defense response to other organism; response to external biotic stimulus; response to salt stress; response to stimulus; cellular metabolic process; response to other organism; phosphate-containing compound metabolic process; response to metal ion; multi-organism process; response to bioti…	intracellular organelle; chloroplast part; plastid envelope; organelle envelope; intracellular organelle part; cytoplasm; plastid part; intracellular part; plastid stroma; cell; organelle part; chloroplast envelope; chloroplast; organelle; intracellular membrane-bounded organelle; intracellular; cell part; envelope; thylakoid; membrane-bounded organelle; plastid; cytoplasmic part; chloroplast str…	magnesium ion binding; inorganic diphosphatase activity; pyrophosphatase activity; catalytic activity; binding; ion binding; metal ion binding; cation binding; hydrolase activity, acting on acid anhydrides; hydrolase activity; hydrolase activity, acting on acid anhydrides, in phosphorus-containing anhydrides;	K01507	ppa; inorganic pyrophosphatase [EC:3.6.1.1]	ath00190 Oxidative phosphorylation - Arabidopsis thaliana (thale cress);
	2.7	AT2G37660	CL415.Contig2_All	3	156|NA;263|0.9347 ;303|0.6573 ;	down	156|NA;263|0.9575 ;303|0.6257 ;	down	156|NA;263|1.0244 ;303|0.9519 ;	nomal	7	3.7193	0.00311158	0.268868	0.380952	8	9.42857	0.697856	250	0.336735	uncharacterized protein At2g37660, chloroplastic-like	chloroplast	response to external stimulus; response to stress; defense response to bacterium; defense response to other organism; defense response; response to external biotic stimulus; response to stimulus; response to other organism; multi-organism process; response to bacterium; response to biotic stimulus;	intracellular organelle; apoplast; chloroplast part; intracellular organelle part; cytoplasm; plastid part; intracellular part; plastid stroma; cell; extracellular region; organelle part; chloroplast; intracellular membrane-bounded organelle; organelle; intracellular; cell part; thylakoid; membrane-bounded organelle; plastid; cytoplasmic part; chloroplast stroma;	cation binding; metal ion binding; copper ion binding; transition metal ion binding; binding; ion binding;				IPR016040;	NAD(P)-binding domain;
	3.73333	FBA6	Unigene48_All	5	7|NA;87|0.9754 ;225|1.4433 ;287|NA;311|NA;	nomal	7|NA;87|0.8449 ;225|2.4787 ;287|NA;311|NA;	up	7|NA;87|0.8663 ;225|1.7174 ;287|NA;311|NA;	up	5	3	0.00026113	0.333333	0.9	6	13.8	0.777778	32	0.328571	fructose-bisphosphate aldolase 2	cytoplasm	ATP generation from ADP; nucleoside metabolic process; purine nucleoside metabolic process; nucleoside diphosphate phosphorylation; ADP metabolic process; pyridine nucleotide metabolic process; glycolytic process; purine ribonucleoside monophosphate metabolic process; nucleotide metabolic process; single-organism process; ribonucleoside diphosphate metabolic process; nucleotide phosphorylation; p…	intracellular part; cell; cell part; intracellular; cytoplasm;	lyase activity; fructose-bisphosphate aldolase activity; aldehyde-lyase activity; catalytic activity; carbon-carbon lyase activity;	K01623	ALDO; fructose-bisphosphate aldolase, class I [EC:4.1.2.13]	ath01230 Biosynthesis of amino acids - Arabidopsis thaliana (thale cress); ath00030 Pentose phosphate pathway - Arabidopsis thaliana (thale cress); ath00051 Fructose and mannose metabolism - Arabidopsis thaliana (thale cress); ath01200 Carbon metabolism - Arabidopsis thaliana (thale cress); ath01100 Metabolic pathways - Arabidopsis thaliana (thale cress); ath00710 Carbon fixation in photosyntheti…	IPR013785;	Aldolase-type TIM barrel;
	3	AT3G18190	CL8065.Contig2_All	3	23|0.9829 ;208|NA;226|0.9413 ;	nomal	23|0.8822 ;208|NA;226|0.5697 ;	down	23|0.8976 ;208|NA;226|0.6052 ;	down	11	2.64912	0.0988976	0.377483	0.345455	5	10.7273	0.816764	12286	0.212727	hypothetical protein VITISV_038363	chloroplast	protein folding; 'de novo' protein folding; response to chemical; chaperone-mediated protein folding; response to cadmium ion; response to inorganic substance; response to stimulus; cellular process; response to metal ion;	cell part; intracellular; cytoplasm; chaperonin-containing T-complex; chaperone complex; macromolecular complex; cytosolic part; intracellular part; cytosol; protein complex; cell; cytoplasmic part;	ATP binding; nucleoside phosphate binding; nucleoside binding; ion binding; protein binding; nucleotide binding; protein binding involved in protein folding; organic cyclic compound binding; heterocyclic compound binding; ribonucleoside binding; carbohydrate derivative binding; ribonucleotide binding; binding; purine ribonucleoside binding; anion binding; purine ribonucleotide binding; unfolded p…	K09496			IPR027410; IPR027409; IPR027413;	TCP-1-like chaperonin intermediate domain; GroEL-like apical domain; GroEL-like equatorial domain;
	1.4	ASN2	Unigene23903_All	2	361|0.8180 ;438|0.9365 ;	nomal	361|0.6520 ;438|0.8026 ;	down	361|0.7971 ;438|0.8571 ;	nomal	4	4.48246	0.0214086	0.223092	0.5	7	3.75	0.61306	1232	0.46875	asparagine synthetase, putative	cytoplasm	organic acid biosynthetic process; L-asparagine metabolic process; response to abiotic stimulus; glutamine metabolic process; aspartate family amino acid metabolic process; single-organism process; biosynthetic process; response to absence of light; response to stimulus; organonitrogen compound biosynthetic process; cellular metabolic process; organic substance metabolic process; L-asparagine bio…		ATP binding; nucleoside phosphate binding; ligase activity; protein dimerization activity; nucleoside binding; ion binding; protein binding; nucleotide binding; carbon-nitrogen ligase activity, with glutamine as amido-N-donor; ligase activity, forming carbon-nitrogen bonds; organic cyclic compound binding; heterocyclic compound binding; ribonucleoside binding; carbohydrate derivative binding; ide…	K01953	asnB; asparagine synthase (glutamine-hydrolysing) [EC:6.3.5.4]	ath00250 Alanine, aspartate and glutamate metabolism - Arabidopsis thaliana (thale cress); ath01100 Metabolic pathways - Arabidopsis thaliana (thale cress); ath01110 Biosynthesis of secondary metabolites - Arabidopsis thaliana (thale cress);	IPR014729; IPR029055; IPR033738; IPR001962; IPR017932;	Rossmann-like alpha/beta/alpha sandwich fold; Nucleophile aminohydrolases, N-terminal; Asparagine synthase, N-terminal domain; Asparagine synthase; Glutamine amidotransferase type 2 domain;
	1.4	ADSS	Unigene16766_All	1	258|0.9400 ;	nomal	258|0.5749 ;	down	258|0.6115 ;	down	4	4	0.0362877	0.25	0.5	6	4.25	0.666667	1900	0.425	hypothetical protein PRUPE_ppa004750mg	chloroplast	nucleoside metabolic process; purine nucleoside metabolic process; purine ribonucleoside monophosphate metabolic process; nucleotide metabolic process; single-organism process; purine ribonucleoside biosynthetic process; nucleoside biosynthetic process; biosynthetic process; ribonucleoside monophosphate biosynthetic process; cellular metabolic process; phosphate-containing compound metabolic proc…	organelle; intracellular membrane-bounded organelle; intracellular organelle; cell part; intracellular; cytoplasm; intracellular part; membrane-bounded organelle; cell; plastid; cytoplasmic part; chloroplast;	nucleoside phosphate binding; nucleoside binding; ion binding; ligase activity; nucleotide binding; ligase activity, forming carbon-nitrogen bonds; heterocyclic compound binding; organic cyclic compound binding; ribonucleoside binding; carbohydrate derivative binding; catalytic activity; ribonucleotide binding; binding; purine ribonucleoside binding; metal ion binding; cation binding; purine ribo…	K01939	purA; adenylosuccinate synthase [EC:6.3.4.4]	ath00250 Alanine, aspartate and glutamate metabolism - Arabidopsis thaliana (thale cress); ath00230 Purine metabolism - Arabidopsis thaliana (thale cress); ath01100 Metabolic pathways - Arabidopsis thaliana (thale cress);	IPR027417;	P-loop containing nucleoside triphosphate hydrolase;
	3.73333	Tic62	CL3632.Contig3_All	3	8|1.0916 ;37|NA;117|NA;	nomal	8|0.7264 ;37|NA;117|NA;	nomal	8|0.6655 ;37|NA;117|NA;	down	6	3.76316	0.00047742	0.265734	0.733333	8	13.8333	0.692982	70	0.477011	protein TIC 62, chloroplastic isoform 1	nucleus	establishment of protein localization; transport; organic substance transport; localization; macromolecule localization; protein localization; protein transport; establishment of localization;	membrane; chloroplast thylakoid membrane; organelle membrane; chloroplast part; cytoplasm; chloroplast thylakoid; thylakoid membrane; intracellular part; cell; chloroplast envelope; organelle part; intracellular; cell part; organelle inner membrane; plastid membrane; plastid thylakoid membrane; membrane-bounded organelle; plastid; intracellular organelle; plastid envelope; intracellular organelle…					IPR016040;	NAD(P)-binding domain;
	2	TAT7	Unigene8829_All	1	310|0.6686 ;	nomal	310|0.6302 ;	down	310|0.9426 ;	nomal	5	3.59649	0.0282876	0.278049	0.1	6	4.8	0.711501	1264	0.2625	tyrosine aminotransferase	chloroplast	alpha-amino acid catabolic process; vitamin biosynthetic process; organic hydroxy compound metabolic process; cellular aromatic compound metabolic process; vitamin E metabolic process; single-organism process; biosynthetic process; cellular metabolic process; organic substance metabolic process; fat-soluble vitamin metabolic process; tyrosine catabolic process; vitamin metabolic process; vitamin …	cell part; intracellular; cytoplasm; intracellular part; cytosol; cell; cytoplasmic part;	organic cyclic compound binding; heterocyclic compound binding; transferase activity, transferring nitrogenous groups; catalytic activity; binding; L-tyrosine aminotransferase activity; ion binding; anion binding; transaminase activity; L-tyrosine:2-oxoglutarate aminotransferase activity; cofactor binding; transferase activity; pyridoxal phosphate binding;	K00815	TAT; tyrosine aminotransferase [EC:2.6.1.5]	ath01230 Biosynthesis of amino acids - Arabidopsis thaliana (thale cress); ath00130 Ubiquinone and other terpenoid-quinone biosynthesis - Arabidopsis thaliana (thale cress); ath00350 Tyrosine metabolism - Arabidopsis thaliana (thale cress); ath00400 Phenylalanine, tyrosine and tryptophan biosynthesis - Arabidopsis thaliana (thale cress); ath01100 Metabolic pathways - Arabidopsis thaliana (thale c…	IPR004839; IPR015424; IPR015421; IPR015422;	Aminotransferase, class I/classII; Pyridoxal phosphate-dependent transferase; Pyridoxal phosphate-dependent transferase, major region, subdomain 1; Pyridoxal phosphate-dependent transferase, major region, subdomain 2;
	2	AIM1	Unigene16420_All	2	131|NA;260|0.8386 ;	nomal	131|NA;260|0.5820 ;	down	131|NA;260|0.6941 ;	nomal	6	3.39474	0.0859822	0.294574	0.0666667	7	3.83333	0.733918	4798	0.197917	hypothetical protein PRUPE_ppa002052mg	cytoplasm	reproduction; single-multicellular organism process; lipid oxidation; organic acid biosynthetic process; reproductive process; single-organism process; biosynthetic process; post-embryonic development; cellular lipid metabolic process; cellular metabolic process; organic substance metabolic process; metabolic process; lipid modification; single organism reproductive process; flower development; c…	intracellular organelle; external encapsulating structure; cell periphery; cell junction; peroxisome; cytoplasm; intracellular part; cell-cell junction; cell; symplast; chloroplast; intracellular membrane-bounded organelle; organelle; plasmodesma; intracellular; cell part; microbody; cell wall; membrane-bounded organelle; plastid; cytoplasmic part;	RNA binding; racemase and epimerase activity; tubulin binding; lyase activity; protein binding; hydro-lyase activity; dodecenoyl-CoA delta-isomerase activity; carbon-oxygen lyase activity; enoyl-CoA hydratase activity; oxidoreductase activity; oxidoreductase activity, acting on CH-OH group of donors; heterocyclic compound binding; organic cyclic compound binding; oxidoreductase activity, acting o…				IPR013328; IPR008927; IPR029045; IPR016040; IPR006176; IPR006108;	6-phosphogluconate dehydrogenase, domain 2; 6-phosphogluconate dehydrogenase C-terminal domain-like; ClpP/crotonase-like domain; NAD(P)-binding domain; 3-hydroxyacyl-CoA dehydrogenase, NAD binding; 3-hydroxyacyl-CoA dehydrogenase, C-terminal;
	0	AT1G06550	CL6841.Contig2_All	2	301|1.0701 ;330|1.4030 ;	nomal	301|1.2375 ;330|1.9779 ;	up	301|1.1564 ;330|1.4098 ;	nomal	1	4.38596	0	0.228	0	8	6	0.623782	0	0	predicted protein	cytoplasm	response to karrikin; response to stimulus; response to abiotic stimulus;		CoA hydrolase activity; hydrolase activity; thiolester hydrolase activity; catalytic activity; 3-hydroxyisobutyryl-CoA hydrolase activity; hydrolase activity, acting on ester bonds;	K05605	HIBCH; 3-hydroxyisobutyryl-CoA hydrolase [EC:3.1.2.4]	ath00640 Propanoate metabolism - Arabidopsis thaliana (thale cress); ath01200 Carbon metabolism - Arabidopsis thaliana (thale cress); ath01100 Metabolic pathways - Arabidopsis thaliana (thale cress); ath00410 beta-Alanine metabolism - Arabidopsis thaliana (thale cress); ath00280 Valine, leucine and isoleucine degradation - Arabidopsis thaliana (thale cress);	IPR029045;	ClpP/crotonase-like domain;
	2.7	AT1G07400	CL6027.Contig3_All	3	88|NA;94|NA;143|1.1233 ;	nomal	88|NA;94|NA;143|1.5188 ;	up	88|NA;94|NA;143|1.3520 ;	nomal	4	4.00877	1.553e-05	0.249453	0.833333	7	12.25	0.665692	2	0.765625	uncharacterized protein LOC100527912	cytoplasm		intracellular part; cell; cell part; intracellular; cytoplasm;		K13993	HSP20; HSP20 family protein	ath04141 Protein processing in endoplasmic reticulum - Arabidopsis thaliana (thale cress);	IPR002068; IPR008978;	Alpha crystallin/Hsp20 domain; HSP20-like chaperone;
	4	BTF3	Unigene21470_All	2	15|0.8430 ;92|1.1351 ;	nomal	15|2.4647 ;92|1.0725 ;	up	15|2.9237 ;92|0.9449 ;	up	4	4.35088	0	0.229839	1	7	11.25	0.62768	0	0.9375	transcription factor BTF3	cyto_nucl	regulation of cellular process; cellular aromatic compound metabolic process; nucleic acid-templated transcription; response to abiotic stimulus; regulation of macromolecule metabolic process; regulation of nucleobase-containing compound metabolic process; biosynthetic process; response to stimulus; cellular metabolic process; organic substance metabolic process; regulation of RNA biosynthetic pr…		protein binding; binding;				IPR002715;	Nascent polypeptide-associated complex NAC domain;
	2	CA1	CL583.Contig2_All	4	23|0.8069 ;83|NA;165|NA;174|0.8326 ;	nomal	23|1.7973 ;83|NA;165|NA;174|0.8945 ;	up	23|2.2274 ;83|NA;165|NA;174|1.0743 ;	up	2	3.5614	0	0.280788	1	7	22	0.7154	0	0.758621	predicted protein	chloroplast	carbon utilization; single-organism process;	intracellular organelle; chloroplast part; intracellular organelle part; cytoplasm; plastid part; intracellular part; plastid stroma; cell; organelle part; chloroplast; intracellular membrane-bounded organelle; organelle; intracellular; cell part; membrane-bounded organelle; plastid; cytoplasmic part; chloroplast stroma;	transition metal ion binding; catalytic activity; binding; ion binding; lyase activity; metal ion binding; cation binding; hydro-lyase activity; zinc ion binding; carbonate dehydratase activity; carbon-oxygen lyase activity;
	0	TDX	Unigene24996_All	2	51|NA;221|0.9372 ;	nomal	51|NA;221|1.7918 ;	up	51|NA;221|1.9119 ;	up	1	4.89474	0	0.204301	0	9	3	0.567251	0	0	Hsp70 interacting protein/thioredoxin chimera	cytoskeleton	cellular component biogenesis; regulation of cellular process; cellular component organization; regulation of biological quality; heat acclimation; protein complex subunit organization; response to stress; oxidation-reduction process; response to abiotic stimulus; cell redox homeostasis; single-organism cellular process; cellular homeostasis; single-organism process; response to stimulus; protein…	cell;	heat shock protein binding; catalytic activity; binding; oxidoreductase activity, acting on a sulfur group of donors; protein binding; oxidoreductase activity, acting on a sulfur group of donors, disulfide as acceptor; Hsp70 protein binding; oxidoreductase activity;	K09560			IPR011990; IPR013026; IPR013766; IPR012336;	Tetratricopeptide-like helical domain; Tetratricopeptide repeat-containing domain; Thioredoxin domain; Thioredoxin-like fold;
	1.4	ROC4	Unigene16750_All	1	231|1.2501 ;	nomal	231|2.2026 ;	up	231|1.7620 ;	up	4	3.89474	0.00030627	0.256757	0.5	8	11.75	0.678363	30	0.534091	peptidyl-prolyl cis-trans isomerase CYP20-3, chloroplastic-like isoform 1	chloroplast	cellular protein metabolic process; primary metabolic process; peptidyl-proline modification; protein peptidyl-prolyl isomerization; cellular metabolic process; organic substance metabolic process; protein folding; peptidyl-amino acid modification; metabolic process; cellular macromolecule metabolic process; cellular protein modification process; protein metabolic process; macromolecule metabolic…	intracellular organelle; chloroplast part; intracellular organelle part; cytoplasm; plastid part; intracellular part; plastid stroma; cell; organelle part; chloroplast; intracellular membrane-bounded organelle; organelle; intracellular; cell part; membrane-bounded organelle; plastid; cytoplasmic part; chloroplast stroma;	peptidyl-prolyl cis-trans isomerase activity; protein binding; isomerase activity; catalytic activity; cis-trans isomerase activity; binding;	K03768			IPR002130; IPR029000;	Cyclophilin-type peptidyl-prolyl cis-trans isomerase domain; Cyclophilin-like domain;
	2	AT5G26710	Unigene3580_All	2	525|0.9188 ;565|1.0958 ;	nomal	525|0.7297 ;565|1.8196 ;	up	525|0.7942 ;565|1.6605 ;	up	2	5.45614	0	0.18328	1	8	4	0.504873	0	0.8	probable glutamyl-tRNA synthetase, cytoplasmic-like isoform 1	cytoplasm	peptide metabolic process; cellular aromatic compound metabolic process; cellular protein metabolic process; single-organism process; biosynthetic process; organonitrogen compound biosynthetic process; tRNA aminoacylation; cellular metabolic process; organic substance metabolic process; metabolic process; cellular amino acid metabolic process; heterocycle metabolic process; nucleobase-containing …	cell part; intracellular; cytoplasm; intracellular part; cell; cytosol; cytoplasmic part;	ligase activity, forming aminoacyl-tRNA and related compounds; ATP binding; nucleoside phosphate binding; ligase activity, forming carbon-oxygen bonds; glutamate-tRNA ligase activity; nucleoside binding; ion binding; ligase activity; nucleotide binding; organic cyclic compound binding; heterocyclic compound binding; ribonucleoside binding; carbohydrate derivative binding; catalytic activity; ribo…	K01885	EARS; glutamyl-tRNA synthetase [EC:6.1.1.17]	ath00860 Porphyrin and chlorophyll metabolism - Arabidopsis thaliana (thale cress); ath01100 Metabolic pathways - Arabidopsis thaliana (thale cress); ath00970 Aminoacyl-tRNA biosynthesis - Arabidopsis thaliana (thale cress); ath01110 Biosynthesis of secondary metabolites - Arabidopsis thaliana (thale cress);	IPR020061; IPR020056; IPR004046; IPR011035; IPR020058; IPR014729; IPR010987; IPR020059;	Glutamyl/glutaminyl-tRNA synthetase, class Ib, alpha-bundle domain; Ribosomal protein L25/Gln-tRNA synthetase, beta-barrel domain; Glutathione S-transferase, C-terminal; Ribosomal protein L25/Gln-tRNA synthetase, anti-codon-binding domain; Glutamyl/glutaminyl-tRNA synthetase, class Ib, catalytic domain; Rossmann-like alpha/beta/alpha sandwich fold; Glutathione S-transferase, C-terminal-like; Glut…
	0.666667	AT1G52380	CL6558.Contig3_All	1	372|1.4058 ;	nomal	372|1.5522 ;	up	372|1.1041 ;	nomal	2	3.90351	0.0175439	0.25618	0	7	5.5	0.677388	972	0.5	uncharacterized protein LOC100265296	nucleus	RNA transport; intracellular transport; RNA localization; mRNA transport; organic substance transport; protein transport; establishment of RNA localization; establishment of localization; cellular localization; establishment of protein localization; transport; establishment of localization in cell; nucleic acid transport; nucleobase-containing compound transport; protein localization; localizatio…	intracellular organelle; nuclear pore; nuclear envelope; cytoplasm; organelle envelope; intracellular organelle part; macromolecular complex; endomembrane system; nuclear lumen; intracellular part; cytosol; cell; organelle part; organelle; intracellular membrane-bounded organelle; membrane-enclosed lumen; nucleoplasm; nucleus; intracellular organelle lumen; cell part; intracellular; envelope; pro…	small GTPase binding; Ras GTPase binding; binding; protein binding; Ran GTPase binding; GTPase binding; enzyme binding;	K15304			IPR000156; IPR011993; IPR015007;	Ran binding domain; PH domain-like; Nuclear pore complex, NUP2/50/61;
	0	AT2G36690	CL8581.Contig1_All	1	164|0.8649 ;	nomal	164|0.5458 ;	nomal	164|0.6311 ;	down	1	4.89474	0	0.204301	0	8	2	0.567251	0	0	predicted protein	cytoplasm	cellular aromatic compound metabolic process; organic hydroxy compound metabolic process; defense response to other organism; single-organism process; response to external biotic stimulus; response to stimulus; response to other organism; cellular metabolic process; response to biotic stimulus; organic substance metabolic process; response to external stimulus; metabolic process; organic hydroxy …		catalytic activity; dioxygenase activity; binding; ion binding; cation binding; metal ion binding; oxidoreductase activity;				IPR005123; IPR027443; IPR026992;	Oxoglutarate/iron-dependent dioxygenase; Isopenicillin N synthase-like; Non-haem dioxygenase N-terminal domain;
	2	FDH	Unigene16522_All	4	39|1.3984 ;219|0.9527 ;232|NA;283|NA;	nomal	39|1.0070 ;219|0.5315 ;232|NA;283|NA;	down	39|0.7201 ;219|0.5579 ;232|NA;283|NA;	down	3	3.47368	0.00289154	0.287879	0.333333	7	7.66667	0.725146	266	0.431373	formate dehydrogenase, mitochondrial	mitochondria	single-organism process; metabolic process; oxidation-reduction process; single-organism metabolic process;	organelle; intracellular membrane-bounded organelle; intracellular organelle; cell part; intracellular; cytoplasm; intracellular part; membrane-bounded organelle; cell; mitochondrion; cytoplasmic part;	nucleoside phosphate binding; oxidoreductase activity, acting on the aldehyde or oxo group of donors; nucleotide binding; cofactor binding; oxidoreductase activity; oxidoreductase activity, acting on CH-OH group of donors; heterocyclic compound binding; organic cyclic compound binding; oxidoreductase activity, acting on the aldehyde or oxo group of donors, NAD or NADP as acceptor; oxidoreductase …	K00122	FDH; formate dehydrogenase [EC:1.2.1.2]	ath01200 Carbon metabolism - Arabidopsis thaliana (thale cress); ath01100 Metabolic pathways - Arabidopsis thaliana (thale cress); ath00630 Glyoxylate and dicarboxylate metabolism - Arabidopsis thaliana (thale cress);	IPR006139; IPR006140; IPR016040;	D-isomer specific 2-hydroxyacid dehydrogenase, catalytic domain; D-isomer specific 2-hydroxyacid dehydrogenase, NAD-binding domain; NAD(P)-binding domain;
	0	LOS4	CL3776.Contig3_All	1	62|0.7651 ;	nomal	62|0.6530 ;	down	62|0.8535 ;	nomal	1	3.77193	0	0.265116	0	6	15	0.692008	0	0	RNA helicase-like protein	cytoplasm	RNA transport; response to acid chemical; nuclear transport; nuclear export; cellular metabolic process; protein transport; establishment of localization; metabolic process; mRNA-containing ribonucleoprotein complex export from nucleus; establishment of localization in cell; nucleic acid transport; response to heat; nucleobase-containing compound transport; response to endogenous stimulus; macrom…	membrane; intracellular organelle; nuclear envelope; cell periphery; cytoplasm; organelle envelope; intracellular organelle part; endomembrane system; intracellular part; cell; organelle part; plasma membrane; intracellular membrane-bounded organelle; organelle; nucleus; intracellular; cell part; envelope; membrane-bounded organelle; nuclear part;	nucleoside phosphate binding; ATP-dependent helicase activity; hydrolase activity, acting on acid anhydrides; hydrolase activity; ATPase activity; heterocyclic compound binding; organic cyclic compound binding; pyrophosphatase activity; catalytic activity; ribonucleotide binding; binding; purine ribonucleoside binding; ATP-dependent RNA helicase activity; anion binding; adenyl ribonucleotide bind…				IPR011545; IPR014014; IPR027417; IPR014001; IPR001650;	DEAD/DEAH box helicase domain; RNA helicase, DEAD-box type, Q motif; P-loop containing nucleoside triphosphate hydrolase; Helicase superfamily 1/2, ATP-binding domain; Helicase, C-terminal;
	1.66667	GAD	CL3339.Contig3_All	4	32|NA;141|0.5927 ;145|0.5927 ;466|1.0245 ;	down	32|NA;141|1.4727 ;145|1.4727 ;466|1.5981 ;	up	32|NA;141|2.4846 ;145|2.4846 ;466|1.5599 ;	up	4	4.94737	0.0202229	0.202128	0.333333	7	2.75	0.561404	1076	0.5	glutamate decarboxylase 1	chloroplast	glutamine family amino acid metabolic process; dicarboxylic acid metabolic process; small molecule metabolic process; single-organism cellular process; nitrogen compound metabolic process; single-organism process; response to stimulus; primary metabolic process; alpha-amino acid metabolic process; cellular metabolic process; response to metal ion; organic substance metabolic process; metabolic pr…	cell part; intracellular; cytoplasm; intracellular part; cytosol; cell; cytoplasmic part;	organic cyclic compound binding; heterocyclic compound binding; glutamate decarboxylase activity; catalytic activity; binding; carbon-carbon lyase activity; ion binding; carboxy-lyase activity; lyase activity; anion binding; protein binding; cofactor binding; calmodulin binding; pyridoxal phosphate binding;	K01580	E4.1.1.15; glutamate decarboxylase [EC:4.1.1.15]	ath00250 Alanine, aspartate and glutamate metabolism - Arabidopsis thaliana (thale cress); ath00650 Butanoate metabolism - Arabidopsis thaliana (thale cress); ath01100 Metabolic pathways - Arabidopsis thaliana (thale cress); ath00410 beta-Alanine metabolism - Arabidopsis thaliana (thale cress); ath00430 Taurine and hypotaurine metabolism - Arabidopsis thaliana (thale cress); ath01110 Biosynthesis…	IPR015424; IPR015421;	Pyridoxal phosphate-dependent transferase; Pyridoxal phosphate-dependent transferase, major region, subdomain 1;
	0	CAC3	CL1949.Contig4_All	4	426|0.9512 ;432|NA;576|0.9512 ;671|1.0828 ;	nomal	426|0.5161 ;432|NA;576|0.7449 ;671|1.4026 ;	down	426|0.5426 ;432|NA;576|0.7832 ;671|1.2953 ;	down	1	4.64912	0	0.215094	0	8	5	0.594542	0	0	putative acetyl co-enzyme A carboxylase carboxyltransferase alpha subunit	chloroplast	cofactor biosynthetic process; organic acid biosynthetic process; single-organism process; malonyl-CoA biosynthetic process; cellular lipid metabolic process; biosynthetic process; cellular metabolic process; thioester biosynthetic process; sulfur compound biosynthetic process; lipid biosynthetic process; organic substance metabolic process; metabolic process; monocarboxylic acid metabolic proces…	membrane; organelle membrane; chloroplast part; cytoplasm; macromolecular complex; intracellular part; cell; organelle part; chloroplast envelope; catalytic complex; intracellular; cell part; organelle inner membrane; plastid membrane; membrane-bounded organelle; plastid; intracellular organelle; plastid envelope; intracellular organelle part; organelle envelope; plastid part; plastid stroma; chl…	ATP binding; nucleoside phosphate binding; ligase activity, forming carbon-carbon bonds; nucleoside binding; ion binding; ligase activity; nucleotide binding; acetyl-CoA carboxylase activity; organic cyclic compound binding; heterocyclic compound binding; ribonucleoside binding; carbohydrate derivative binding; CoA carboxylase activity; catalytic activity; ribonucleotide binding; binding; purine …	K01962	accA; acetyl-CoA carboxylase carboxyl transferase subunit alpha [EC:6.4.1.2]	ath00061 Fatty acid biosynthesis - Arabidopsis thaliana (thale cress); ath01212 Fatty acid metabolism - Arabidopsis thaliana (thale cress); ath00640 Propanoate metabolism - Arabidopsis thaliana (thale cress); ath00620 Pyruvate metabolism - Arabidopsis thaliana (thale cress); ath01200 Carbon metabolism - Arabidopsis thaliana (thale cress); ath01100 Metabolic pathways - Arabidopsis thaliana (thale …	IPR029045; IPR011763;	ClpP/crotonase-like domain; Acetyl-coenzyme A carboxyltransferase, C-terminal;
	0	OXP1	Unigene5572_All	1	172|1.0468 ;	nomal	172|0.5696 ;	down	172|0.5442 ;	down	1	5.9386	0	0.16839	0	8	4	0.451267	0	0	putative 5-oxoprolinase	cytoplasm	sulfur compound metabolic process; peptide metabolic process; nitrogen compound metabolic process; cellular amide metabolic process; cellular metabolic process; organic substance metabolic process; organic substance catabolic process; metabolic process; organonitrogen compound catabolic process; cellular modified amino acid metabolic process; cellular modified amino acid catabolic process; peptid…	plasmodesma; cell part; intracellular; cell junction; cytoplasm; intracellular part; cytosol; cell-cell junction; cell; symplast; cytoplasmic part;	ATP binding; nucleoside phosphate binding; 5-oxoprolinase (ATP-hydrolyzing) activity; nucleoside binding; ion binding; hydrolase activity, acting on carbon-nitrogen (but not peptide) bonds, in cyclic amides; hydrolase activity; nucleotide binding; organic cyclic compound binding; heterocyclic compound binding; ribonucleoside binding; carbohydrate derivative binding; catalytic activity; ribonucleo…	K01469	OPLAH; 5-oxoprolinase (ATP-hydrolysing) [EC:3.5.2.9]	ath00480 Glutathione metabolism - Arabidopsis thaliana (thale cress);	IPR008040;	Hydantoinaseoxoprolinase, N-terminal;
	0	AT4G12290	CL6139.Contig1_All	4	53|NA;315|NA;584|1.1771 ;614|1.3962 ;	nomal	53|NA;315|NA;584|1.5198 ;614|2.3089 ;	up	53|NA;315|NA;584|1.2912 ;614|1.6537 ;	up	1	4.58772	0	0.217973	0	7	5	0.601365	0	0	Amine oxidase	endoplasmic reticulum	regulation of cellular process; single organism signaling; abscisic acid-activated signaling pathway; response to acid chemical; cellular response to organic substance; response to oxygen-containing compound; single-organism process; biosynthetic process; nitric oxide metabolic process; response to stimulus; cellular metabolic process; organic substance metabolic process; cellular response to abs…		aliphatic-amine oxidase activity; ion binding; copper ion binding; cofactor binding; phenethylamine:oxygen oxidoreductase (deaminating) activity; oxidoreductase activity; transition metal ion binding; catalytic activity; tryptamine:oxygen oxidoreductase (deaminating) activity; binding; aminoacetone:oxygen oxidoreductase(deaminating) activity; cation binding; metal ion binding; primary amine oxida…	K00276	AOC3; primary-amine oxidase [EC:1.4.3.21]	ath00950 Isoquinoline alkaloid biosynthesis - Arabidopsis thaliana (thale cress); ath00260 Glycine, serine and threonine metabolism - Arabidopsis thaliana (thale cress); ath00350 Tyrosine metabolism - Arabidopsis thaliana (thale cress); ath01100 Metabolic pathways - Arabidopsis thaliana (thale cress); ath00410 beta-Alanine metabolism - Arabidopsis thaliana (thale cress); ath00360 Phenylalanine me…	IPR016182; IPR015800; IPR015802; IPR015798;	Copper amine oxidase, N-terminal; Copper amine oxidase, N2-terminal; Copper amine oxidase, N3-terminal; Copper amine oxidase, C-terminal;
	2	AT1G22410	CL7654.Contig2_All	3	82|0.5447 ;372|NA;408|NA;	down	82|0.2538 ;372|NA;408|NA;	down	82|0.4660 ;372|NA;408|NA;	down	3	3.23684	0.00693307	0.308943	0.333333	6	12.3333	0.751462	560	0.4	3-deoxy-D-arabino-heptulosonate-7-phosphate synthase 02	chloroplast	chorismate biosynthetic process; dicarboxylic acid metabolic process; cellular aromatic compound metabolic process; organic acid biosynthetic process; single-organism process; biosynthetic process; organonitrogen compound biosynthetic process; cellular metabolic process; organic substance metabolic process; metabolic process; cellular amino acid metabolic process; aromatic compound biosynthetic p…	organelle; intracellular membrane-bounded organelle; intracellular organelle; cell part; intracellular; cytoplasm; intracellular part; membrane-bounded organelle; cell; plastid; cytoplasmic part; chloroplast;	transferase activity, transferring alkyl or aryl (other than methyl) groups; 3-deoxy-7-phosphoheptulonate synthase activity; catalytic activity; transferase activity;	K01626	E2.5.1.54; 3-deoxy-7-phosphoheptulonate synthase [EC:2.5.1.54]	ath01230 Biosynthesis of amino acids - Arabidopsis thaliana (thale cress); ath00400 Phenylalanine, tyrosine and tryptophan biosynthesis - Arabidopsis thaliana (thale cress); ath01100 Metabolic pathways - Arabidopsis thaliana (thale cress); ath01110 Biosynthesis of secondary metabolites - Arabidopsis thaliana (thale cress);
	0	AT5G65430.3	Unigene38372_All	1	63|1.1477 ;	nomal	63|1.7453 ;	up	63|1.5208 ;	up	1	4	0	0.25	0	7	7	0.666667	0	0	14-3-3 protein	cytoplasm			protein domain specific binding; protein binding; binding;				IPR023410;	14-3-3 domain;
	0	CP12-2	Unigene3978_All	1	113|0.5214 ;	down	113|0.2979 ;	down	113|0.5714 ;	down	1	3.58772	0	0.278729	0	7	27	0.712476	0	0	calvin cycle protein CP12-like	chloroplast	cellular response to cold; single-organism process; biosynthetic process; peptide cross-linking via L-cystine; cellular metabolic process; metabolic process; response to heat; cellular response to anoxia; response to sucrose; carbon fixation; response to radiation; protein metabolic process; macromolecule metabolic process; response to carbohydrate; cellular response to chemical stimulus; photosy…	intracellular organelle; chloroplast part; intracellular organelle part; cytoplasm; plastid part; macromolecular complex; intracellular part; plastid stroma; cell; organelle part; chloroplast; intracellular membrane-bounded organelle; organelle; intracellular; cell part; protein complex; membrane-bounded organelle; plastid; cytoplasmic part; chloroplast stroma;	transition metal ion binding; binding; ion binding; metal ion binding; cation binding; protein binding; copper ion binding; nickel cation binding;				IPR003823;	Domain of unknown function CP12;
	2	AAE18	CL8896.Contig1_All	2	230|1.2538 ;532|0.8711 ;	nomal	230|0.8204 ;532|1.0670 ;	nomal	230|0.6543 ;532|1.2248 ;	down	2	3.66667	0	0.272727	1	7	7	0.703704	0	0.583333	acetyl-coenzyme A synthetase	chloroplast	hormone metabolic process; regulation of biological quality; small molecule metabolic process; single-organism cellular process; single-organism process; cellular lipid metabolic process; fatty acid metabolic process; primary metabolic process; cellular metabolic process; organic substance metabolic process; metabolic process; single-organism metabolic process; auxin metabolic process; carboxylic…	organelle; intracellular membrane-bounded organelle; intracellular organelle; cell part; intracellular; peroxisome; microbody; cytoplasm; intracellular part; cell; membrane-bounded organelle; cytoplasmic part;	catalytic activity; ligase activity;				IPR000873;	AMP-dependent synthetase/ligase;
	2	LIN2	Unigene17236_All	4	121|1.0747 ;253|1.1751 ;320|NA;378|1.2026 ;	nomal	121|0.9659 ;253|0.7080 ;320|NA;378|0.9350 ;	nomal	121|0.8988 ;253|0.6025 ;320|NA;378|0.7775 ;	down	2	4.09649	0	0.244111	1	8	10	0.655945	0	0.714286	coproporphyrinogen-III oxidase, chloroplastic-like	chloroplast	cofactor biosynthetic process; pigment biosynthetic process; chlorophyll metabolic process; cellular aromatic compound metabolic process; heme biosynthetic process; single-organism process; protoporphyrinogen IX metabolic process; biosynthetic process; organonitrogen compound biosynthetic process; heme metabolic process; cellular metabolic process; organic substance metabolic process; metabolic p…	organelle; intracellular membrane-bounded organelle; intracellular organelle; cell part; intracellular; cytoplasm; intracellular part; membrane-bounded organelle; cell; plastid; cytoplasmic part; chloroplast;	oxidoreductase activity, acting on the CH-CH group of donors; oxidoreductase activity, acting on the CH-CH group of donors, oxygen as acceptor; identical protein binding; catalytic activity; protein homodimerization activity; binding; protein dimerization activity; protein binding; coproporphyrinogen oxidase activity; oxidoreductase activity;	K00228	CPOX; coproporphyrinogen III oxidase [EC:1.3.3.3]	ath00860 Porphyrin and chlorophyll metabolism - Arabidopsis thaliana (thale cress); ath01100 Metabolic pathways - Arabidopsis thaliana (thale cress); ath01110 Biosynthesis of secondary metabolites - Arabidopsis thaliana (thale cress);
	0	AER	Unigene16425_All	2	193|0.8454 ;278|0.9842 ;	nomal	193|0.6316 ;278|0.6530 ;	down	193|0.7471 ;278|0.6635 ;	down	1	4.24561	0	0.235537	0	8	10	0.639376	0	0	NADP-dependent alkenal double bond reductase P1	cytoplasm	single-organism process; metabolic process; oxidation-reduction process; single-organism metabolic process;		catalytic activity; oxidoreductase activity;				IPR011032; IPR020843; IPR016040; IPR013149;	GroES-like; Polyketide synthase, enoylreductase domain; NAD(P)-binding domain; Alcohol dehydrogenase, C-terminal;
	0	APG3	Unigene16250_All	2	232|NA;304|0.4986 ;	down	232|NA;304|0.3815 ;	down	232|NA;304|0.7651 ;	nomal	1	4.5614	0	0.219231	0	7	7	0.604289	0	0	peptide chain release factor 1	chloroplast	cellular component organization; peptide metabolic process; regulation of growth; cellular protein metabolic process; single-organism process; biosynthetic process; organonitrogen compound biosynthetic process; plastid translation; cellular metabolic process; protein complex disassembly; organic substance metabolic process; metabolic process; cellular protein complex disassembly; cellular nitroge…	organelle; intracellular membrane-bounded organelle; intracellular organelle; cell part; intracellular; cytoplasm; intracellular part; membrane-bounded organelle; cell; plastid; cytoplasmic part; chloroplast;	organic cyclic compound binding; translation termination factor activity; heterocyclic compound binding; RNA binding; translation factor activity, RNA binding; binding; nucleic acid binding; translation release factor activity, codon specific; translation release factor activity;	K02835			IPR014720; IPR000352; IPR005139;	Double-stranded RNA-binding domain; Peptide chain release factor class I/class II; Peptide chain release factor;
	0	AT3G62360	Unigene21312_All	4	359|NA;379|1.1734 ;434|NA;806|1.0126 ;	nomal	359|NA;379|1.5376 ;434|NA;806|1.1988 ;	up	359|NA;379|1.3105 ;434|NA;806|1.1839 ;	nomal	1	5.25439	0	0.190317	0	8	8	0.52729	0	0	nodal modulator 1	vacuolar membrane		intrinsic component of membrane; membrane; integral component of membrane; membrane part;	carbohydrate binding; binding;				IPR008969; IPR013783; IPR014766; IPR013784;	Carboxypeptidase-like, regulatory domain; Immunoglobulin-like fold; Carboxypeptidase, regulatory domain; Carbohydrate-binding-like fold;
	0	THFS	Unigene16304_All	3	207|1.0412 ;244|1.1725 ;418|0.7217 ;	nomal	207|1.0166 ;244|1.5335 ;418|0.7861 ;	up	207|0.9764 ;244|1.3079 ;418|1.0892 ;	nomal	1	4.13158	0	0.242038	0	8	10	0.652047	0	0	10-formyltetrahydrofolate synthetase	cytoplasm	cofactor biosynthetic process; pteridine-containing compound biosynthetic process; organic acid biosynthetic process; cellular aromatic compound metabolic process; cellular modified amino acid biosynthetic process; single-organism process; biosynthetic process; organonitrogen compound biosynthetic process; tetrahydrofolate interconversion; cellular metabolic process; organic substance metabolic p…		ATP binding; nucleoside phosphate binding; ligase activity; nucleoside binding; ion binding; nucleotide binding; ligase activity, forming carbon-nitrogen bonds; organic cyclic compound binding; heterocyclic compound binding; ribonucleoside binding; carbohydrate derivative binding; catalytic activity; ribonucleotide binding; binding; purine ribonucleoside binding; anion binding; purine ribonucleot…	K01938	fhs; formate--tetrahydrofolate ligase [EC:6.3.4.3]	ath00670 One carbon pool by folate - Arabidopsis thaliana (thale cress); ath01200 Carbon metabolism - Arabidopsis thaliana (thale cress); ath01100 Metabolic pathways - Arabidopsis thaliana (thale cress);	IPR027417;	P-loop containing nucleoside triphosphate hydrolase;
	0.666667	RGP1	CL6724.Contig3_All	1	199|1.7560 ;	up	199|2.7315 ;	up	199|1.5555 ;	up	2	3.29825	0.00050621	0.303191	0	6	11	0.744639	52	0.555556	alpha-1,4-glucan-protein synthase	cytoplasm	cellular component organization; carbohydrate biosynthetic process; polysaccharide biosynthetic process; glucan metabolic process; single-organism process; biosynthetic process; cellular metabolic process; cellular polysaccharide metabolic process; organic substance metabolic process; cell wall organization or biogenesis; metabolic process; beta-glucan metabolic process; cellular carbohydrate met…	intracellular organelle; external encapsulating structure; cell periphery; cell junction; cytoplasm; endomembrane system; intracellular part; cell-cell junction; cell; extracellular region; symplast; intracellular membrane-bounded organelle; organelle; plasmodesma; cell part; intracellular; cell wall; membrane-bounded organelle; Golgi apparatus; cytoplasmic part;	transferase activity, transferring glycosyl groups; isomerase activity; intramolecular transferase activity; catalytic activity; transferase activity;				IPR029044;	Nucleotide-diphospho-sugar transferases;

## Sheet: network edge
#node1	node2	node1 string internal id	node2 string internal id	node1 external id	node2 external id	neighborhood on chromosome	gene fusion	phylogenetic cooccurrence	homology	coexpression	experimentally determined interaction	database annotated	automated textmining	combined score
LOS1	At1g43170	119972	118908	3702.AT1G56070.1	3702.AT1G43170.1	0.642	0	0	0	0.972	0.854	0.9	0.552	0.999
AT5G61170	AT5G39850	141811	139484	3702.AT5G61170.1	3702.AT5G39850.1	0	0	0	0	0.992	0.928	0	0.903	0.999
FBA2	GAPB	136068	118893	3702.AT4G38970.1	3702.AT1G42970.1	0.31	0	0	0	0.952	0.065	0.955	0.672	0.999
AT5G39850	AT5G09500	139484	137054	3702.AT5G39850.1	3702.AT5G09500.1	0.642	0	0	0	0.999	0.849	0	0.634	0.999
TT4	FLS1	137480	137004	3702.AT5G13930.1	3702.AT5G08640.1	0.063	0	0	0	0.938	0.956	0	0.827	0.999
PGK	GAPB	122236	118893	3702.AT1G79550.1	3702.AT1G42970.1	0.642	0	0.226	0	0.66	0.797	0.972	0.737	0.999
AT5G61170	AT5G09500	141811	137054	3702.AT5G61170.1	3702.AT5G09500.1	0	0	0	0	0.999	0.849	0.9	0.602	0.999
HSP90.1	ROF1	140891	129276	3702.AT5G52640.1	3702.AT3G25230.2	0	0	0	0	0.614	0.834	0.243	0.988	0.999
AT3G25520	At1g43170	129296	118908	3702.AT3G25520.1	3702.AT1G43170.1	0.642	0	0	0	0.999	0.943	0.9	0.794	0.999
AT5G39850	At1g43170	139484	118908	3702.AT5G39850.1	3702.AT1G43170.1	0.642	0	0	0	0.999	0.573	0	0.552	0.999
DFR	TT4	139807	137480	3702.AT5G42800.1	3702.AT5G13930.1	0	0	0	0	0.431	0.956	0	0.994	0.999
RBCL	RBCS1B	142540	139336	3702.ATCG00490.1	3702.AT5G38430.1	0.642	0	0.527	0	0	0.93	0.849	0.615	0.999
AT5G09500	LOS1	137054	119972	3702.AT5G09500.1	3702.AT1G56070.1	0.642	0	0	0	0.81	0.88	0.9	0.552	0.999
AT3G25520	AT1G74050	129296	121675	3702.AT3G25520.1	3702.AT1G74050.1	0.25	0	0	0	0.999	0.93	0.9	0.555	0.999
LHCA1	LHCA4	131153	130353	3702.AT3G54890.1	3702.AT3G47470.1	0	0	0	0.865	0.999	0	0.54	0.971	0.999
AK3	AT1G14810	126750	116790	3702.AT3G02020.1	3702.AT1G14810.1	0.642	0	0	0	0.813	0	0.972	0.638	0.999
AT5G39850	AT3G25520	139484	129296	3702.AT5G39850.1	3702.AT3G25520.1	0.642	0	0	0	0.996	0.573	0	0.552	0.999
AT5G09500	AT3G25520	137054	129296	3702.AT5G09500.1	3702.AT3G25520.1	0.642	0	0	0	0.999	0	0.9	0.639	0.999
AT5G61170	AT3G25520	141811	129296	3702.AT5G61170.1	3702.AT3G25520.1	0	0	0	0	0.998	0.302	0.9	0.643	0.999
AT1G74050	At1g43170	121675	118908	3702.AT1G74050.1	3702.AT1G43170.1	0.069	0	0	0	0.992	0.93	0.9	0.128	0.999
LOS2	PGK	125383	122236	3702.AT2G36530.1	3702.AT1G79550.1	0.642	0	0.298	0	0.991	0.851	0	0.692	0.999
RBCL	RBCS1A	142540	120951	3702.ATCG00490.1	3702.AT1G67090.1	0.642	0	0.527	0	0	0.93	0.849	0.66	0.999
AT5G09500	AT1G74050	137054	121675	3702.AT5G09500.1	3702.AT1G74050.1	0.08	0	0	0	0.997	0.75	0.9	0.105	0.999
AT5G61170	At1g43170	141811	118908	3702.AT5G61170.1	3702.AT1G43170.1	0	0	0	0	0.99	0	0.9	0.552	0.999
HSP90.1	Hop3	140891	133133	3702.AT5G52640.1	3702.AT4G12400.2	0	0	0	0	0.991	0.793	0	0.843	0.999
AT5G09500	At1g43170	137054	118908	3702.AT5G09500.1	3702.AT1G43170.1	0.642	0	0	0	0.999	0.837	0.9	0.552	0.999
AT3G25520	LOS1	129296	119972	3702.AT3G25520.1	3702.AT1G56070.1	0.642	0	0	0	0.963	0.736	0.9	0.363	0.999
AT5G61170	AT1G74050	141811	121675	3702.AT5G61170.1	3702.AT1G74050.1	0	0	0	0	0.981	0.281	0.9	0.191	0.998
HSP90.1	AT3G12050	140891	127806	3702.AT5G52640.1	3702.AT3G12050.1	0	0	0	0	0.912	0.877	0	0.845	0.998
PAD2	AT5G23540	142348	138424	3702.AT5G66140.1	3702.AT5G23540.1	0	0	0	0	0.318	0.93	0.946	0.642	0.998
ATMS1	MAT3	137897	125422	3702.AT5G17920.1	3702.AT2G36880.1	0.065	0	0	0	0.633	0.239	0.971	0.778	0.998
PGK	GAPC2	122236	116638	3702.AT1G79550.1	3702.AT1G13440.1	0.642	0	0	0	0.733	0.797	0.734	0.701	0.998
PAD2	AT1G45000	142348	118999	3702.AT5G66140.1	3702.AT1G45000.1	0	0	0	0	0.803	0.928	0.9	0.193	0.998
HSP90.1	HSP101	140891	121703	3702.AT5G52640.1	3702.AT1G74310.1	0.102	0	0	0	0.963	0.207	0	0.962	0.998
AT5G23540	AT1G45000	138424	118999	3702.AT5G23540.1	3702.AT1G45000.1	0	0	0	0	0.437	0.902	0.911	0.585	0.997
DFR	TT7	139807	136929	3702.AT5G42800.1	3702.AT5G07990.1	0.068	0	0	0	0.73	0.091	0.914	0.908	0.997
AT5G39850	AT1G74050	139484	121675	3702.AT5G39850.1	3702.AT1G74050.1	0.069	0	0	0	0.996	0.335	0	0.179	0.997
Hsp81.4	AT3G12050	141261	127806	3702.AT5G56000.1	3702.AT3G12050.1	0	0	0	0	0.792	0.877	0	0.878	0.996
Hop3	HSP101	133133	121703	3702.AT4G12400.2	3702.AT1G74310.1	0	0	0	0	0.959	0.356	0	0.829	0.995
LOS2	GAPC2	125383	116638	3702.AT2G36530.1	3702.AT1G13440.1	0.642	0	0	0	0.875	0.721	0	0.67	0.995
AT5G61170	LOS1	141811	119972	3702.AT5G61170.1	3702.AT1G56070.1	0	0	0	0	0.385	0.915	0.9	0.267	0.995
DFR	FLS1	139807	137004	3702.AT5G42800.1	3702.AT5G08640.1	0	0	0	0	0	0.787	0.9	0.822	0.995
HSP81-3	Hop3	141262	133133	3702.AT5G56010.1	3702.AT4G12400.2	0	0	0	0	0.863	0.793	0	0.843	0.995
FBA2	HCEF1	136068	131066	3702.AT4G38970.1	3702.AT3G54050.1	0	0	0	0	0.906	0	0.939	0.132	0.994
c-NAD-MDH2	CSY2	139871	131554	3702.AT5G43330.1	3702.AT3G58750.1	0.305	0	0	0	0.233	0.27	0.971	0.561	0.994
EMB2770	LSM2	132462	115553	3702.AT4G03430.1	3702.AT1G03330.1	0	0	0	0	0	0.95	0.9	0.075	0.994
HSP81-3	AT3G12050	141262	127806	3702.AT5G56010.1	3702.AT3G12050.1	0	0	0	0	0.774	0.877	0	0.828	0.994
RPE	EMB3119	141836	127053	3702.AT5G61410.1	3702.AT3G04790.1	0.219	0	0	0	0.364	0	0.932	0.841	0.993
Hsp81.4	Hop3	141261	133133	3702.AT5G56000.1	3702.AT4G12400.2	0	0	0	0	0.817	0.793	0	0.843	0.993
AT5G39850	LOS1	139484	119972	3702.AT5G39850.1	3702.AT1G56070.1	0.31	0	0	0	0.854	0.928	0	0.27	0.993
ATMS1	HOG1	137897	133298	3702.AT5G17920.1	3702.AT4G13940.1	0	0	0	0	0.287	0	0.971	0.708	0.993
HSP90.1	J2	140891	138266	3702.AT5G52640.1	3702.AT5G22060.1	0	0	0	0	0.929	0.532	0	0.779	0.992
LHCA4	LHCB4.2	130353	127465	3702.AT3G47470.1	3702.AT3G08940.2	0	0	0	0.8	0.982	0	0.54	0.695	0.992
GLDP1	GR	135433	131127	3702.AT4G33010.1	3702.AT3G54660.1	0.643	0	0	0	0.512	0	0.866	0.647	0.99
LOS2	GAPB	125383	118893	3702.AT2G36530.1	3702.AT1G42970.1	0.642	0	0	0	0.75	0.721	0	0.645	0.989
NPQ4	LHCB6	118975	116894	3702.AT1G44575.1	3702.AT1G15820.1	0	0	0	0	0.857	0	0	0.929	0.989
LHCA1	LHCB4.2	131153	127465	3702.AT3G54890.1	3702.AT3G08940.2	0	0	0	0.879	0.974	0	0.54	0.639	0.988
LHCB4.2	LHCB6	127465	116894	3702.AT3G08940.2	3702.AT1G15820.1	0	0	0	0.785	0.985	0	0	0.829	0.987
Hop3	AT3G12050	133133	127806	3702.AT4G12400.2	3702.AT3G12050.1	0	0	0	0	0.957	0.276	0	0.634	0.987
AT1G74050	LOS1	121675	119972	3702.AT1G74050.1	3702.AT1G56070.1	0	0	0	0	0.659	0.652	0.9	0	0.987
LHCB3	LHCB4.2	141075	127465	3702.AT5G54270.1	3702.AT3G08940.2	0	0	0	0.786	0.983	0	0	0.589	0.985
FLS1	TT7	137004	136929	3702.AT5G08640.1	3702.AT5G07990.1	0	0	0	0	0.431	0	0.9	0.754	0.984
Hsp81.4	J2	141261	138266	3702.AT5G56000.1	3702.AT5G22060.1	0	0	0	0	0.864	0.532	0	0.779	0.984
LHCB3	LHCA1	141075	131153	3702.AT5G54270.1	3702.AT3G54890.1	0	0	0	0.812	0.98	0	0	0.828	0.983
MEE32	MAT3	127238	125422	3702.AT3G06350.1	3702.AT2G36880.1	0.068	0	0	0	0.197	0.955	0	0.562	0.983
LHCA1	LHCB6	131153	116894	3702.AT3G54890.1	3702.AT1G15820.1	0	0	0	0.772	0.978	0	0	0.861	0.982
FBA2	PGK	136068	122236	3702.AT4G38970.1	3702.AT1G79550.1	0.541	0	0	0	0.135	0.108	0.856	0.673	0.98
IPP1	AT3G54250	137739	131087	3702.AT5G16440.1	3702.AT3G54250.1	0.203	0	0	0	0.083	0	0.934	0.614	0.978
RHM1	NRS/ER	122135	120516	3702.AT1G78570.1	3702.AT1G63000.1	0	0	0.346	0.985	0.198	0.75	0.9	0.448	0.978
FBA2	PFK3	136068	134694	3702.AT4G38970.1	3702.AT4G26270.1	0	0	0	0	0.143	0	0.944	0.588	0.978
LHCA4	LHCB6	130353	116894	3702.AT3G47470.1	3702.AT1G15820.1	0	0	0	0.761	0.972	0	0	0.69	0.977
PAB2	ABH1	135551	123046	3702.AT4G34110.1	3702.AT2G13540.1	0	0	0	0	0	0.747	0.9	0.186	0.977
LHCB3	LHCB6	141075	116894	3702.AT5G54270.1	3702.AT1G15820.1	0	0	0	0.739	0.969	0	0	0.964	0.977
PORA	OEP16-1	141065	124562	3702.AT5G54190.1	3702.AT2G28900.1	0	0	0	0	0	0.79	0	0.897	0.977
UBC7	SK4	141617	117332	3702.AT5G59300.1	3702.AT1G20140.1	0	0	0	0	0.077	0.722	0.759	0.647	0.975
EMB2770	PRP39	132462	115626	3702.AT4G03430.1	3702.AT1G04080.3	0	0	0	0	0.175	0.933	0	0.568	0.974
EMB2770	LOS1	132462	119972	3702.AT4G03430.1	3702.AT1G56070.1	0	0	0	0	0.07	0.942	0	0.554	0.973
HSP81-3	J2	141262	138266	3702.AT5G56010.1	3702.AT5G22060.1	0	0	0	0	0.75	0.532	0	0.779	0.972
LHCB3	LHCA4	141075	130353	3702.AT5G54270.1	3702.AT3G47470.1	0	0	0	0.779	0.966	0	0	0.753	0.972
IPP1	HMGS	137739	133073	3702.AT5G16440.1	3702.AT4G11820.2	0.092	0	0	0	0.212	0	0	0.963	0.971
HSP101	AT1G53540	121703	119699	3702.AT1G74310.1	3702.AT1G53540.1	0.259	0	0	0	0.82	0.105	0	0.791	0.971
HOG1	MAT3	133298	125422	3702.AT4G13940.1	3702.AT2G36880.1	0.642	0	0	0	0.789	0	0	0.642	0.97
LHCB3	NPQ4	141075	118975	3702.AT5G54270.1	3702.AT1G44575.1	0	0	0	0	0.835	0	0	0.824	0.969
AT4G20980	At1g43170	134110	118908	3702.AT4G20980.1	3702.AT1G43170.1	0	0	0	0	0.688	0	0.9	0	0.967
cpHsc70-2	HSP101	140596	121703	3702.AT5G49910.1	3702.AT1G74310.1	0.308	0	0	0	0.256	0.3	0	0.918	0.966
MDAR1	APX1	130938	116035	3702.AT3G52880.2	3702.AT1G07890.1	0	0	0	0	0.174	0	0.9	0.619	0.965
ABH1	PRP39	123046	115626	3702.AT2G13540.1	3702.AT1G04080.3	0	0	0	0	0.174	0.958	0	0.083	0.965
FBA2	ALDH11A3	136068	124072	3702.AT4G38970.1	3702.AT2G24270.4	0	0	0	0	0.641	0	0.9	0.076	0.964
HCEF1	CRB	131066	116190	3702.AT3G54050.1	3702.AT1G09340.1	0	0	0	0	0.964	0	0	0	0.964
GLDP1	AOAT2	135433	121321	3702.AT4G33010.1	3702.AT1G70580.1	0.065	0	0	0	0.453	0	0.921	0.191	0.963
c-NAD-MDH2	NADP-ME4	139871	122256	3702.AT5G43330.1	3702.AT1G79750.1	0.297	0	0	0	0.117	0.107	0.925	0.24	0.962
AT3G12050	AT1G30070	127806	118279	3702.AT3G12050.1	3702.AT1G30070.2	0	0	0	0	0.96	0	0	0.076	0.962
BIP2	HSP101	139715	121703	3702.AT5G42020.1	3702.AT1G74310.1	0.308	0	0	0	0.256	0.3	0	0.905	0.961
LHCA1	NPQ4	131153	118975	3702.AT3G54890.1	3702.AT1G44575.1	0	0	0	0	0.815	0	0	0.795	0.96
HMGS	AT3G54250	133073	131087	3702.AT4G11820.2	3702.AT3G54250.1	0.311	0	0.329	0	0.814	0	0	0.583	0.959
FBP	APX1	118929	116035	3702.AT1G43670.1	3702.AT1G07890.1	0	0	0	0	0	0	0	0.959	0.959
TT4	TT7	137480	136929	3702.AT5G13930.1	3702.AT5G07990.1	0	0	0	0	0.581	0	0	0.904	0.958
GAPB	CRB	118893	116190	3702.AT1G42970.1	3702.AT1G09340.1	0	0	0	0	0.952	0	0	0.163	0.958
BIP2	J2	139715	138266	3702.AT5G42020.1	3702.AT5G22060.1	0.642	0	0.48	0	0.469	0.284	0	0.495	0.957
ATPC1	GAPB	132537	118893	3702.AT4G04640.1	3702.AT1G42970.1	0.067	0	0	0	0.947	0	0	0.179	0.956
RBCL	PGK	142540	122236	3702.ATCG00490.1	3702.AT1G79550.1	0.067	0	0	0	0	0	0.953	0.065	0.956
G6PD1	MEE32	139086	127238	3702.AT5G35790.1	3702.AT3G06350.1	0	0	0	0	0	0.952	0	0.117	0.955
FBA2	FBP	136068	118929	3702.AT4G38970.1	3702.AT1G43670.1	0	0	0	0	0.14	0	0.939	0.185	0.954
cpHsc70-2	J2	140596	138266	3702.AT5G49910.1	3702.AT5G22060.1	0.642	0	0.461	0	0.432	0.284	0	0.495	0.953
HCEF1	GAPB	131066	118893	3702.AT3G54050.1	3702.AT1G42970.1	0.07	0	0	0	0.939	0	0	0.229	0.953
HSP90.1	MEE32	140891	127238	3702.AT5G52640.1	3702.AT3G06350.1	0	0	0	0	0	0.952	0	0	0.952
PFK3	MEE32	134694	127238	3702.AT4G26270.1	3702.AT3G06350.1	0	0	0	0	0	0.952	0	0	0.952
HSP81-3	MEE32	141262	127238	3702.AT5G56010.1	3702.AT3G06350.1	0	0	0	0	0	0.952	0	0	0.952
Hsp81.4	MEE32	141261	127238	3702.AT5G56000.1	3702.AT3G06350.1	0	0	0	0	0	0.952	0	0	0.952
HSP81-3	HSP101	141262	121703	3702.AT5G56010.1	3702.AT1G74310.1	0.102	0	0	0	0.521	0.207	0	0.873	0.951
AT5G09500	AT4G20980	137054	134110	3702.AT5G09500.1	3702.AT4G20980.1	0	0	0	0	0.495	0	0.9	0.104	0.95
LOS2	LOS1	125383	119972	3702.AT2G36530.1	3702.AT1G56070.1	0.096	0	0	0	0.881	0.091	0	0.554	0.95
PPa6	ATPC1	137069	132537	3702.AT5G09650.1	3702.AT4G04640.1	0	0	0	0	0.429	0	0.9	0.179	0.949
CHLI1	G4	133852	130827	3702.AT4G18480.1	3702.AT3G51820.1	0	0	0.478	0	0.884	0	0	0.207	0.947
LHCA1	GAPB	131153	118893	3702.AT3G54890.1	3702.AT1G42970.1	0	0	0	0	0.918	0	0	0.372	0.946
ATPC1	AT2G37660	132537	125509	3702.AT4G04640.1	3702.AT2G37660.1	0	0	0	0	0.945	0	0	0	0.945
RBCS1B	PGK	139336	122236	3702.AT5G38430.1	3702.AT1G79550.1	0.067	0	0	0	0	0	0.942	0	0.944
PGK	RBCS1A	122236	120951	3702.AT1G79550.1	3702.AT1G67090.1	0.067	0	0	0	0	0	0.942	0	0.944
NADP-ME4	AOAT2	122256	121321	3702.AT1G79750.1	3702.AT1G70580.1	0	0	0	0	0.065	0	0.932	0.184	0.943
AT4G20980	AT3G25520	134110	129296	3702.AT4G20980.1	3702.AT3G25520.1	0	0	0	0	0.461	0	0.9	0	0.943
LHCA4	PSAE-2	130353	123645	3702.AT3G47470.1	3702.AT2G20260.1	0	0	0	0	0.891	0	0.36	0.24	0.942
HSP81-3	BIP2	141262	139715	3702.AT5G56010.1	3702.AT5G42020.1	0	0	0	0	0.551	0.485	0	0.772	0.942
NPQ4	GAPB	118975	118893	3702.AT1G44575.1	3702.AT1G42970.1	0	0	0	0	0.941	0	0	0	0.941
EMB2770	ABH1	132462	123046	3702.AT4G03430.1	3702.AT2G13540.1	0	0	0	0	0	0	0.9	0.434	0.941
FBA6	PGK	125377	122236	3702.AT2G36460.1	3702.AT1G79550.1	0.541	0	0	0	0.345	0.108	0.313	0.721	0.939
Hsp81.4	cpHsc70-2	141261	140596	3702.AT5G56000.1	3702.AT5G49910.1	0	0	0	0	0.682	0.509	0	0.645	0.939
Hsp81.4	ROF1	141261	129276	3702.AT5G56000.1	3702.AT3G25230.2	0	0	0	0	0.719	0.243	0.243	0.665	0.939
FBA2	ATPC1	136068	132537	3702.AT4G38970.1	3702.AT4G04640.1	0	0	0	0	0.938	0	0	0	0.938
FBA2	NPQ4	136068	118975	3702.AT4G38970.1	3702.AT1G44575.1	0	0	0	0	0.934	0	0	0.097	0.938
LOS1	LSM2	119972	115553	3702.AT1G56070.1	3702.AT1G03330.1	0	0	0	0	0	0.855	0	0.587	0.937
AT4G20980	AT1G74050	134110	121675	3702.AT4G20980.1	3702.AT1G74050.1	0	0	0	0	0.4	0	0.9	0	0.937
PFK3	LOS2	134694	125383	3702.AT4G26270.1	3702.AT2G36530.1	0.263	0	0	0	0.783	0	0	0.642	0.937
ATPC1	NPQ4	132537	118975	3702.AT4G04640.1	3702.AT1G44575.1	0	0	0	0	0.913	0	0	0.295	0.936
Hsp81.4	HSP101	141261	121703	3702.AT5G56000.1	3702.AT1G74310.1	0.102	0	0	0	0.506	0.207	0	0.836	0.935
ALDH11A3	PGK	124072	122236	3702.AT2G24270.4	3702.AT1G79550.1	0	0	0	0	0	0	0.909	0.311	0.935
LHCA1	PSAE-2	131153	123645	3702.AT3G54890.1	3702.AT2G20260.1	0	0	0	0	0.904	0	0.36	0	0.935
FBA2	LOS2	136068	125383	3702.AT4G38970.1	3702.AT2G36530.1	0	0	0	0	0.244	0	0.8	0.604	0.934
ATPC1	PTAC16	132537	130288	3702.AT4G04640.1	3702.AT3G46780.1	0	0	0	0	0.932	0	0	0	0.932
FBA6	GAPC2	125377	116638	3702.AT2G36460.1	3702.AT1G13440.1	0.31	0	0	0	0.186	0.065	0.574	0.741	0.931
AT3G18190	NADP-ME4	128499	122256	3702.AT3G18190.1	3702.AT1G79750.1	0	0	0	0	0	0.926	0	0.083	0.929
ATPC1	HCEF1	132537	131066	3702.AT4G04640.1	3702.AT3G54050.1	0	0	0	0	0.926	0	0	0.079	0.929
AT5G61170	AT4G20980	141811	134110	3702.AT5G61170.1	3702.AT4G20980.1	0	0	0	0	0.31	0	0.9	0	0.928
Hop3	AT1G30070	133133	118279	3702.AT4G12400.2	3702.AT1G30070.2	0	0	0	0	0.928	0	0	0	0.928
AT5G61170	HAP6	141811	134129	3702.AT5G61170.1	3702.AT4G21150.1	0	0	0	0	0.305	0	0.9	0	0.927
LHCB4.2	PSAE-2	127465	123645	3702.AT3G08940.2	3702.AT2G20260.1	0	0	0	0	0.869	0	0.36	0.19	0.926
G6PD1	HCEF1	139086	131066	3702.AT5G35790.1	3702.AT3G54050.1	0.255	0	0	0	0.621	0	0	0.76	0.926
HSP90.1	AT1G53540	140891	119699	3702.AT5G52640.1	3702.AT1G53540.1	0	0	0	0	0.665	0	0	0.79	0.926
ABH1	LSM2	123046	115553	3702.AT2G13540.1	3702.AT1G03330.1	0	0	0	0	0	0.294	0.9	0	0.926
ATPC1	CRB	132537	116190	3702.AT4G04640.1	3702.AT1G09340.1	0	0	0	0	0.925	0	0	0	0.925
HSP101	FBP	121703	118929	3702.AT1G74310.1	3702.AT1G43670.1	0	0	0	0	0	0	0	0.924	0.924
PFK3	FBA6	134694	125377	3702.AT4G26270.1	3702.AT2G36460.1	0	0	0	0	0.273	0	0.465	0.816	0.922
ASN2	ADSS	142221	131438	3702.AT5G65010.2	3702.AT3G57610.1	0	0	0	0	0.255	0	0.9	0	0.922
NPQ4	CRB	118975	116190	3702.AT1G44575.1	3702.AT1G09340.1	0	0	0	0	0.904	0	0	0.194	0.919
HAP6	AT3G25520	134129	129296	3702.AT4G21150.1	3702.AT3G25520.1	0	0	0	0	0.224	0	0.9	0	0.919
LHCB3	PSAE-2	141075	123645	3702.AT5G54270.1	3702.AT2G20260.1	0	0	0	0	0.905	0	0	0.178	0.918
FBA2	CRB	136068	116190	3702.AT4G38970.1	3702.AT1G09340.1	0	0	0	0	0.917	0	0	0	0.917
ATPC1	Tic62	132537	128580	3702.AT4G04640.1	3702.AT3G18890.1	0	0	0	0	0.917	0	0	0	0.917
PAB2	AT3G25520	135551	129296	3702.AT4G34110.1	3702.AT3G25520.1	0	0	0	0	0.167	0.076	0.9	0	0.916
CHLI1	AT2G37660	133852	125509	3702.AT4G18480.1	3702.AT2G37660.1	0	0	0	0	0.916	0	0	0	0.916
PAB2	At1g43170	135551	118908	3702.AT4G34110.1	3702.AT1G43170.1	0	0	0	0	0.185	0	0.9	0	0.915
G6PD1	LOS2	139086	125383	3702.AT5G35790.1	3702.AT2G36530.1	0	0	0	0	0.063	0	0.8	0.583	0.915
J2	HSP101	138266	121703	3702.AT5G22060.1	3702.AT1G74310.1	0.286	0	0	0	0.642	0.257	0	0.592	0.912
PAB2	AT4G20980	135551	134110	3702.AT4G34110.1	3702.AT4G20980.1	0	0	0	0	0.106	0	0.9	0.082	0.91
PFK3	HCEF1	134694	131066	3702.AT4G26270.1	3702.AT3G54050.1	0.1	0	0	0	0	0	0.721	0.672	0.91
AT5G23540	PAB2	138424	135551	3702.AT5G23540.1	3702.AT4G34110.1	0	0	0	0	0.128	0	0.9	0	0.909
TAT7	MAT3	141038	125422	3702.AT5G53970.1	3702.AT2G36880.1	0.07	0	0	0	0.067	0	0.9	0.073	0.908
AIM1	AT1G06550	134993	115894	3702.AT4G29010.1	3702.AT1G06550.1	0.642	0	0	0	0	0	0.553	0.469	0.907
CSY2	NADP-ME4	131554	122256	3702.AT3G58750.1	3702.AT1G79750.1	0.069	0	0	0	0.068	0	0.883	0.188	0.907
AOR	CRB	117709	116190	3702.AT1G23740.1	3702.AT1G09340.1	0	0	0	0	0.898	0	0	0.114	0.906
J2	Hop3	138266	133133	3702.AT5G22060.1	3702.AT4G12400.2	0	0	0	0	0.503	0.584	0	0.584	0.906
TPP2	AT1G45000	134098	118999	3702.AT4G20850.1	3702.AT1G45000.1	0	0	0	0	0.103	0	0.9	0	0.906
ATPC1	AT4G01150	132537	132202	3702.AT4G04640.1	3702.AT4G01150.1	0	0	0	0	0.905	0	0	0	0.905
RPE	G6PD1	141836	139086	3702.AT5G61410.1	3702.AT5G35790.1	0	0	0	0	0.438	0.787	0	0.276	0.905
G4	GAPB	130827	118893	3702.AT3G51820.1	3702.AT1G42970.1	0	0	0	0	0.854	0	0	0.379	0.905
HAP6	At1g43170	134129	118908	3702.AT4G21150.1	3702.AT1G43170.1	0	0	0	0	0.09	0	0.9	0	0.905
FBA2	LHCA1	136068	131153	3702.AT4G38970.1	3702.AT3G54890.1	0	0	0	0	0.9	0	0	0.074	0.904
PAB2	AT1G74050	135551	121675	3702.AT4G34110.1	3702.AT1G74050.1	0	0	0	0	0.088	0	0.9	0	0.904
HAP6	AT1G74050	134129	121675	3702.AT4G21150.1	3702.AT1G74050.1	0	0	0	0	0.083	0	0.9	0	0.904
PFK3	FBP	134694	118929	3702.AT4G26270.1	3702.AT1G43670.1	0.1	0	0	0	0	0	0.721	0.648	0.904
AT5G23540	TPP2	138424	134098	3702.AT5G23540.1	3702.AT4G20850.1	0	0	0	0	0	0	0.9	0.083	0.904
ABH1	At1g43170	123046	118908	3702.AT2G13540.1	3702.AT1G43170.1	0	0	0	0	0.085	0	0.9	0	0.904
AT5G09500	HAP6	137054	134129	3702.AT5G09500.1	3702.AT4G21150.1	0	0	0	0	0.084	0	0.9	0	0.904
AT5G09500	PAB2	137054	135551	3702.AT5G09500.1	3702.AT4G34110.1	0	0	0	0	0.084	0	0.9	0	0.904
PAD2	PAB2	142348	135551	3702.AT5G66140.1	3702.AT4G34110.1	0	0	0	0	0	0	0.9	0.073	0.903
GLDP1	CRB	135433	116190	3702.AT4G33010.1	3702.AT1G09340.1	0	0	0	0	0.903	0	0	0	0.903
HCEF1	NPQ4	131066	118975	3702.AT3G54050.1	3702.AT1G44575.1	0	0	0	0	0.89	0	0	0.158	0.903
AT3G25520	ABH1	129296	123046	3702.AT3G25520.1	3702.AT2G13540.1	0	0	0	0	0.067	0	0.9	0	0.902
AT5G09500	ABH1	137054	123046	3702.AT5G09500.1	3702.AT2G13540.1	0	0	0	0	0.065	0	0.9	0	0.902
AT5G61170	ABH1	141811	123046	3702.AT5G61170.1	3702.AT2G13540.1	0	0	0	0	0.068	0	0.9	0	0.902
AT5G61170	PAB2	141811	135551	3702.AT5G61170.1	3702.AT4G34110.1	0	0	0	0	0.066	0	0.9	0	0.902
ABH1	AT1G74050	123046	121675	3702.AT2G13540.1	3702.AT1G74050.1	0	0	0	0	0.064	0	0.9	0	0.902
CHLI1	CRB	133852	116190	3702.AT4G18480.1	3702.AT1G09340.1	0	0	0	0	0.901	0	0	0	0.901
PAB2	AT1G45000	135551	118999	3702.AT4G34110.1	3702.AT1G45000.1	0	0	0	0	0	0	0.9	0	0.9
PAD2	TPP2	142348	134098	3702.AT5G66140.1	3702.AT4G20850.1	0	0	0	0	0	0	0.9	0	0.9
TAT7	ATMS1	141038	137897	3702.AT5G53970.1	3702.AT5G17920.1	0	0	0	0	0	0	0.9	0	0.9
LHCB3	ATPC1	141075	132537	3702.AT5G54270.1	3702.AT4G04640.1	0	0	0	0	0.895	0	0	0.068	0.898
PSAE-2	LHCB6	123645	116894	3702.AT2G20260.1	3702.AT1G15820.1	0	0	0	0	0.877	0	0	0.175	0.894
AT4G01150	PSAE-2	132202	123645	3702.AT4G01150.1	3702.AT2G20260.1	0	0	0	0	0.807	0	0	0.478	0.894
HCEF1	PTAC16	131066	130288	3702.AT3G54050.1	3702.AT3G46780.1	0	0	0	0	0.887	0	0	0.079	0.892
FBA6	GAPB	125377	118893	3702.AT2G36460.1	3702.AT1G42970.1	0.31	0	0	0	0.186	0.065	0.574	0.585	0.89
ATPC1	LHCB6	132537	116894	3702.AT4G04640.1	3702.AT1G15820.1	0	0	0	0	0.857	0	0	0.263	0.89
FBA2	GAPC2	136068	116638	3702.AT4G38970.1	3702.AT1G13440.1	0.31	0	0	0	0.186	0.065	0.574	0.585	0.89
HSP90.1	BIP2	140891	139715	3702.AT5G52640.1	3702.AT5G42020.1	0	0	0	0	0.309	0.485	0	0.71	0.887
GLDP1	GAPB	135433	118893	3702.AT4G33010.1	3702.AT1G42970.1	0	0	0	0	0.816	0	0	0.416	0.887
LHCB4.2	NPQ4	127465	118975	3702.AT3G08940.2	3702.AT1G44575.1	0	0	0	0	0.706	0	0	0.63	0.886
HSP101	AT1G07400	121703	115978	3702.AT1G74310.1	3702.AT1G07400.1	0.259	0	0	0	0.584	0.105	0	0.633	0.885
HSP90.1	AT1G07400	140891	115978	3702.AT5G52640.1	3702.AT1G07400.1	0	0	0	0	0.68	0	0	0.652	0.884
CHLI1	AT1G74730	133852	121745	3702.AT4G18480.1	3702.AT1G74730.1	0	0	0	0	0.88	0	0	0	0.88
AT5G61170	BTF3	141811	117106	3702.AT5G61170.1	3702.AT1G17880.1	0	0	0	0	0.879	0	0	0	0.879
CA1	CRB	126694	116190	3702.AT3G01500.2	3702.AT1G09340.1	0	0	0	0	0.878	0	0	0	0.878
Hop3	SK4	133133	117332	3702.AT4G12400.2	3702.AT1G20140.1	0	0	0	0	0	0.21	0	0.846	0.873
GR	TDX	131127	128467	3702.AT3G54660.1	3702.AT3G17880.1	0	0	0	0	0.067	0.648	0	0.642	0.872
LHCB4.2	GAPB	127465	118893	3702.AT3G08940.2	3702.AT1G42970.1	0	0	0	0	0.869	0	0	0.065	0.872
CHLI1	ROC4	133852	131903	3702.AT4G18480.1	3702.AT3G62030.2	0	0	0	0	0.868	0	0	0.064	0.871
ASN2	AT5G26710	142221	138736	3702.AT5G65010.2	3702.AT5G26710.1	0	0	0	0	0.087	0.841	0	0.188	0.871
AT2G37660	AOR	125509	117709	3702.AT2G37660.1	3702.AT1G23740.1	0	0	0	0	0.266	0	0	0.832	0.871
HSP81-3	cpHsc70-2	141262	140596	3702.AT5G56010.1	3702.AT5G49910.1	0	0	0	0	0.309	0.509	0	0.645	0.869
cpHsc70-2	Hop3	140596	133133	3702.AT5G49910.1	3702.AT4G12400.2	0	0	0	0	0.251	0.573	0	0.622	0.868
c-NAD-MDH2	LOS2	139871	125383	3702.AT5G43330.1	3702.AT2G36530.1	0.098	0	0	0	0.701	0	0	0.552	0.868
RBCS1B	RBCS1A	139336	120951	3702.AT5G38430.1	3702.AT1G67090.1	0	0	0.527	0.988	0.353	0	0.8	0.821	0.867
HSP101	AT1G30070	121703	118279	3702.AT1G74310.1	3702.AT1G30070.2	0	0	0	0	0.865	0	0	0	0.865
ASN2	AK3	142221	126750	3702.AT5G65010.2	3702.AT3G02020.1	0	0	0	0	0.242	0	0.8	0.178	0.864
Hsp81.4	AT3G18190	141261	128499	3702.AT5G56000.1	3702.AT3G18190.1	0	0	0	0	0.69	0.096	0	0.552	0.863
ATPC1	PSAE-2	132537	123645	3702.AT4G04640.1	3702.AT2G20260.1	0	0	0	0	0.863	0	0	0	0.863
HSP90.1	cpHsc70-2	140891	140596	3702.AT5G52640.1	3702.AT5G49910.1	0	0	0	0	0.256	0.509	0	0.652	0.862
LOS2	ALDH11A3	125383	124072	3702.AT2G36530.1	3702.AT2G24270.4	0	0	0	0	0.092	0.101	0.8	0.255	0.862
ROC4	CRB	131903	116190	3702.AT3G62030.2	3702.AT1G09340.1	0	0	0	0	0.838	0	0	0.179	0.861
cpHsc70-2	AT1G52380	140596	119572	3702.AT5G49910.1	3702.AT1G52380.1	0	0	0	0	0.067	0.857	0	0	0.86
ROF1	AT1G30070	129276	118279	3702.AT3G25230.2	3702.AT1G30070.2	0	0	0	0	0.859	0	0	0	0.86
HSP81-3	ROF1	141262	129276	3702.AT5G56010.1	3702.AT3G25230.2	0	0	0	0	0.366	0.243	0.243	0.659	0.859
RPE	GAPB	141836	118893	3702.AT5G61410.1	3702.AT1G42970.1	0.162	0	0	0	0.794	0	0	0.246	0.858
AT2G36690	AT1G52380	125400	119572	3702.AT2G36690.1	3702.AT1G52380.1	0	0	0	0	0	0.857	0	0	0.857
HCEF1	AOR	131066	117709	3702.AT3G54050.1	3702.AT1G23740.1	0	0	0	0	0.857	0	0	0	0.857
Hsp81.4	BIP2	141261	139715	3702.AT5G56000.1	3702.AT5G42020.1	0	0	0	0	0.338	0.485	0	0.614	0.857
AT1G74730	CRB	121745	116190	3702.AT1G74730.1	3702.AT1G09340.1	0	0	0	0	0.856	0	0	0	0.856
HCEF1	Tic62	131066	128580	3702.AT3G54050.1	3702.AT3G18890.1	0	0	0	0	0.805	0	0	0.291	0.856
Hop3	AT1G53540	133133	119699	3702.AT4G12400.2	3702.AT1G53540.1	0	0	0	0	0.839	0	0	0.138	0.855
HSP90.1	AT1G30070	140891	118279	3702.AT5G52640.1	3702.AT1G30070.2	0	0	0	0	0.847	0.083	0	0	0.854
HCEF1	G4	131066	130827	3702.AT3G54050.1	3702.AT3G51820.1	0	0	0	0	0.775	0	0	0.375	0.853
AT4G01150	GAPB	132202	118893	3702.AT4G01150.1	3702.AT1G42970.1	0	0	0	0	0.853	0	0	0	0.853
BIP2	AT3G18190	139715	128499	3702.AT5G42020.1	3702.AT3G18190.1	0.289	0	0	0	0.421	0.297	0	0.552	0.852
cpHsc70-2	AT3G18190	140596	128499	3702.AT5G49910.1	3702.AT3G18190.1	0.289	0	0	0	0.421	0.297	0	0.552	0.852
HSP81-3	AT3G18190	141262	128499	3702.AT5G56010.1	3702.AT3G18190.1	0	0	0	0	0.66	0.096	0	0.552	0.85
HSP90.1	AT3G18190	140891	128499	3702.AT5G52640.1	3702.AT3G18190.1	0	0	0	0	0.66	0.096	0	0.552	0.85
G4	AT1G74730	130827	121745	3702.AT3G51820.1	3702.AT1G74730.1	0	0	0	0	0.848	0	0	0	0.848
G6PD1	FBA2	139086	136068	3702.AT5G35790.1	3702.AT4G38970.1	0	0	0	0	0.231	0	0.8	0.084	0.846
ATPC1	AOR	132537	117709	3702.AT4G04640.1	3702.AT1G23740.1	0	0	0	0	0.846	0	0	0	0.846
CHLI1	ATPC1	133852	132537	3702.AT4G18480.1	3702.AT4G04640.1	0	0	0	0	0.844	0	0	0	0.844
AIM1	HMGS	134993	133073	3702.AT4G29010.1	3702.AT4G11820.2	0.102	0	0	0	0	0	0.8	0.186	0.841
FBA2	LHCB6	136068	116894	3702.AT4G38970.1	3702.AT1G15820.1	0	0	0	0	0.839	0	0	0	0.839
GAPB	AOR	118893	117709	3702.AT1G42970.1	3702.AT1G23740.1	0	0	0	0	0.832	0	0	0.078	0.839
HOG1	LOS2	133298	125383	3702.AT4G13940.1	3702.AT2G36530.1	0	0	0	0	0.649	0	0	0.557	0.838
AT1G74730	NPQ4	121745	118975	3702.AT1G74730.1	3702.AT1G44575.1	0	0	0	0	0.835	0	0	0	0.835
AT4G01150	NPQ4	132202	118975	3702.AT4G01150.1	3702.AT1G44575.1	0	0	0	0	0.835	0	0	0	0.835
RBCS1A	GAPB	120951	118893	3702.AT1G67090.1	3702.AT1G42970.1	0.066	0	0	0	0.755	0	0	0.334	0.834
NPQ4	AOR	118975	117709	3702.AT1G44575.1	3702.AT1G23740.1	0	0	0	0	0.822	0	0	0.1	0.833
c-NAD-MDH2	FDH	139871	137567	3702.AT5G43330.1	3702.AT5G14780.1	0.07	0	0	0	0.087	0	0.8	0.131	0.832
Hop3	ROF1	133133	129276	3702.AT4G12400.2	3702.AT3G25230.2	0	0	0	0	0.714	0.066	0	0.417	0.831
LHCB3	GAPB	141075	118893	3702.AT5G54270.1	3702.AT1G42970.1	0	0	0	0	0.801	0	0	0.176	0.829
LOS4	LOS1	130965	119972	3702.AT3G53110.1	3702.AT1G56070.1	0	0	0	0	0.085	0	0	0.819	0.827
PFK3	PGK	134694	122236	3702.AT4G26270.1	3702.AT1G79550.1	0.065	0	0	0	0.414	0	0	0.707	0.825
CHLI1	GAPB	133852	118893	3702.AT4G18480.1	3702.AT1G42970.1	0	0	0	0	0.825	0	0	0	0.825
LHCB3	FBA2	141075	136068	3702.AT5G54270.1	3702.AT4G38970.1	0	0	0	0	0.824	0	0	0	0.824
G4	CRB	130827	116190	3702.AT3G51820.1	3702.AT1G09340.1	0	0	0	0	0.816	0	0	0.082	0.823
At1g43170	BTF3	118908	117106	3702.AT1G43170.1	3702.AT1G17880.1	0	0	0	0	0.734	0.244	0	0.188	0.822
ROC4	AT2G37660	131903	125509	3702.AT3G62030.2	3702.AT2G37660.1	0	0	0	0	0.822	0	0	0	0.822
ATPC1	LHCA1	132537	131153	3702.AT4G04640.1	3702.AT3G54890.1	0	0	0	0	0.821	0	0	0	0.821
ADSS	AK3	131438	126750	3702.AT3G57610.1	3702.AT3G02020.1	0	0	0	0	0.134	0	0.8	0	0.819
ASN2	GAD	142221	137835	3702.AT5G65010.2	3702.AT5G17330.1	0	0	0	0	0	0	0.8	0.127	0.818
AT5G61170	AT1G14810	141811	116790	3702.AT5G61170.1	3702.AT1G14810.1	0	0	0	0	0.818	0	0	0	0.818
LOS1	PRP39	119972	115626	3702.AT1G56070.1	3702.AT1G04080.3	0	0	0	0	0.144	0.759	0	0.178	0.815
FDH	NADP-ME4	137567	122256	3702.AT5G14780.1	3702.AT1G79750.1	0	0	0	0	0.068	0	0.8	0.081	0.813
G6PD1	FBP	139086	118929	3702.AT5G35790.1	3702.AT1G43670.1	0.255	0	0	0	0.45	0	0	0.58	0.813
AK3	AOAT2	126750	121321	3702.AT3G02020.1	3702.AT1G70580.1	0.068	0	0	0	0.176	0	0.729	0.193	0.809
CSY2	CAC3	131554	125548	3702.AT3G58750.1	3702.AT2G38040.1	0	0	0	0	0	0	0.8	0.083	0.808
AT4G01150	CRB	132202	116190	3702.AT4G01150.1	3702.AT1G09340.1	0	0	0	0	0.808	0	0	0	0.808
HMGS	CSY2	133073	131554	3702.AT4G11820.2	3702.AT3G58750.1	0	0	0	0	0	0	0.8	0.076	0.807
AT1G74730	GAPB	121745	118893	3702.AT1G74730.1	3702.AT1G42970.1	0	0	0	0	0.806	0	0	0	0.806
OXP1	GAD	139270	137835	3702.AT5G37830.1	3702.AT5G17330.1	0	0	0	0	0	0	0.8	0.074	0.806
FBA2	RBCS1A	136068	120951	3702.AT4G38970.1	3702.AT1G67090.1	0	0	0	0	0.79	0	0	0.103	0.803
LHCA4	NPQ4	130353	118975	3702.AT3G47470.1	3702.AT1G44575.1	0	0	0	0	0.6	0	0	0.527	0.802
AT1G30070	SK4	118279	117332	3702.AT1G30070.2	3702.AT1G20140.1	0	0	0	0	0.106	0.778	0	0.08	0.801
GAD	ADSS	137835	131438	3702.AT5G17330.1	3702.AT3G57610.1	0	0	0	0	0	0	0.8	0	0.8
AT5G26710	GAD	138736	137835	3702.AT5G26710.1	3702.AT5G17330.1	0	0	0	0	0	0	0.8	0	0.8
TAT7	AT4G12290	141038	133120	3702.AT5G53970.1	3702.AT4G12290.1	0	0	0	0	0	0	0.8	0	0.8
FBA2	AT1G22410	136068	117570	3702.AT4G38970.1	3702.AT1G22410.1	0	0	0	0	0	0	0.8	0	0.8
Hsp81.4	PGK	141261	122236	3702.AT5G56000.1	3702.AT1G79550.1	0	0	0	0	0.546	0	0	0.575	0.799
GAPB	LHCB6	118893	116894	3702.AT1G42970.1	3702.AT1G15820.1	0	0	0	0	0.799	0	0	0	0.799
RPE	HCEF1	141836	131066	3702.AT5G61410.1	3702.AT3G54050.1	0.307	0	0	0	0.671	0	0	0.188	0.799
PAD2	HAP6	142348	134129	3702.AT5G66140.1	3702.AT4G21150.1	0	0	0	0	0.105	0	0.782	0	0.796
Tic62	CRB	128580	116190	3702.AT3G18890.1	3702.AT1G09340.1	0	0	0	0	0.77	0	0	0.139	0.794
ADSS	AT1G14810	131438	116790	3702.AT3G57610.1	3702.AT1G14810.1	0	0	0	0	0.781	0	0	0.08	0.79
CHLI1	NPQ4	133852	118975	3702.AT4G18480.1	3702.AT1G44575.1	0	0	0	0	0.789	0	0	0	0.789
AT5G65430.3	c-NAD-MDH2	142267	139871	3702.AT5G65430.3	3702.AT5G43330.1	0	0	0	0	0	0.788	0	0	0.788
AIM1	NADP-ME4	134993	122256	3702.AT4G29010.1	3702.AT1G79750.1	0	0	0	0	0	0	0.748	0.192	0.787
PTAC16	CRB	130288	116190	3702.AT3G46780.1	3702.AT1G09340.1	0	0	0	0	0.779	0	0	0.07	0.786
G4	NPQ4	130827	118975	3702.AT3G51820.1	3702.AT1G44575.1	0	0	0	0	0.785	0	0	0	0.785
ATPC1	AT1G74730	132537	121745	3702.AT4G04640.1	3702.AT1G74730.1	0	0	0	0	0.785	0	0	0	0.785
AT3G12050	HSP101	127806	121703	3702.AT3G12050.1	3702.AT1G74310.1	0	0	0	0	0.764	0	0	0.126	0.785
CHLI1	HCEF1	133852	131066	3702.AT4G18480.1	3702.AT3G54050.1	0	0	0	0	0.783	0	0	0	0.783
CP12-2	GAPB	131943	118893	3702.AT3G62410.1	3702.AT1G42970.1	0	0	0	0	0.356	0.268	0	0.574	0.781
RPE	ATPC1	141836	132537	3702.AT5G61410.1	3702.AT4G04640.1	0	0	0	0	0.716	0	0	0.256	0.779
TAT7	AK3	141038	126750	3702.AT5G53970.1	3702.AT3G02020.1	0.068	0	0	0	0	0	0.729	0.193	0.778
MAT3	AT1G22410	125422	117570	3702.AT2G36880.1	3702.AT1G22410.1	0	0	0	0	0.776	0	0	0	0.776
AIM1	AAE18	134993	119890	3702.AT4G29010.1	3702.AT1G55320.1	0.065	0	0	0	0.123	0	0.359	0.625	0.776
AT2G37660	LIN2	125509	115568	3702.AT2G37660.1	3702.AT1G03475.1	0	0	0	0	0.775	0	0	0	0.775
CSY2	GR	131554	131127	3702.AT3G58750.1	3702.AT3G54660.1	0	0	0	0	0.068	0	0.726	0.193	0.775
CA1	GAPB	126694	118893	3702.AT3G01500.2	3702.AT1G42970.1	0	0	0	0	0.766	0	0	0.071	0.773
LOX2	CLH1	130116	117284	3702.AT3G45140.1	3702.AT1G19670.1	0	0	0	0	0.598	0	0	0.458	0.772
ATPC1	LHCB4.2	132537	127465	3702.AT4G04640.1	3702.AT3G08940.2	0	0	0	0	0.769	0	0	0	0.769
ATPC1	G4	132537	130827	3702.AT4G04640.1	3702.AT3G51820.1	0	0	0	0	0.767	0	0	0	0.767
ATPC1	LHCA4	132537	130353	3702.AT4G04640.1	3702.AT3G47470.1	0	0	0	0	0.767	0	0	0	0.767
GLDP1	AOR	135433	117709	3702.AT4G33010.1	3702.AT1G23740.1	0	0	0	0	0.758	0	0	0.075	0.766
G4	AT2G37660	130827	125509	3702.AT3G51820.1	3702.AT2G37660.1	0.096	0	0	0	0.752	0	0	0	0.766
HSP81-3	AT1G07400	141262	115978	3702.AT5G56010.1	3702.AT1G07400.1	0	0	0	0	0.471	0	0	0.575	0.765
AT5G23540	HAP6	138424	134129	3702.AT5G23540.1	3702.AT4G21150.1	0	0	0	0	0.105	0	0.749	0	0.765
ATPC1	RBCS1A	132537	120951	3702.AT4G04640.1	3702.AT1G67090.1	0	0	0	0	0.726	0	0	0.176	0.765
PTAC16	LHCB6	130288	116894	3702.AT3G46780.1	3702.AT1G15820.1	0	0	0	0	0.758	0	0	0.067	0.765
c-NAD-MDH2	AOAT2	139871	121321	3702.AT5G43330.1	3702.AT1G70580.1	0	0	0	0	0.088	0	0.707	0.184	0.762
ALDH11A3	AOR	124072	117709	3702.AT2G24270.4	3702.AT1G23740.1	0	0	0	0	0.599	0.089	0.369	0.083	0.76
AT3G18190	LOS1	128499	119972	3702.AT3G18190.1	3702.AT1G56070.1	0	0	0	0	0.439	0.122	0	0.552	0.76
HOG1	LOS1	133298	119972	3702.AT4G13940.1	3702.AT1G56070.1	0	0	0	0	0.685	0	0	0.263	0.758
AT3G18190	MAT3	128499	125422	3702.AT3G18190.1	3702.AT2G36880.1	0	0	0	0	0.069	0.541	0	0.48	0.758
LHCB6	CRB	116894	116190	3702.AT1G15820.1	3702.AT1G09340.1	0	0	0	0	0.753	0	0	0.057	0.757
AT3G25520	BTF3	129296	117106	3702.AT3G25520.1	3702.AT1G17880.1	0	0	0	0	0.755	0	0	0	0.755
AER	AOR	137795	117709	3702.AT5G16970.1	3702.AT1G23740.1	0	0	0	0	0.116	0	0.305	0.633	0.755
FDH	GLDP1	137567	135433	3702.AT5G14780.1	3702.AT4G33010.1	0	0	0	0	0	0	0	0.754	0.754
PTAC16	GAPB	130288	118893	3702.AT3G46780.1	3702.AT1G42970.1	0	0	0	0	0.752	0	0	0	0.752
MEE32	AT1G22410	127238	117570	3702.AT3G06350.1	3702.AT1G22410.1	0	0	0	0	0.307	0	0.151	0.613	0.752
AT1G74730	AOR	121745	117709	3702.AT1G74730.1	3702.AT1G23740.1	0	0	0	0	0.751	0	0	0	0.751
ABH1	LOS1	123046	119972	3702.AT2G13540.1	3702.AT1G56070.1	0	0	0	0	0.072	0.742	0	0	0.75
TAT7	c-NAD-MDH2	141038	139871	3702.AT5G53970.1	3702.AT5G43330.1	0	0	0	0	0	0	0.707	0.184	0.75
PFK3	GAPB	134694	118893	3702.AT4G26270.1	3702.AT1G42970.1	0.282	0	0	0	0.137	0	0	0.627	0.748
PFK3	GAPC2	134694	116638	3702.AT4G26270.1	3702.AT1G13440.1	0.282	0	0	0	0.137	0	0	0.627	0.748
LHCB3	RBCS1A	141075	120951	3702.AT5G54270.1	3702.AT1G67090.1	0	0	0	0	0.718	0	0	0.14	0.747
PSAE-2	GAPB	123645	118893	3702.AT2G20260.1	3702.AT1G42970.1	0	0	0	0	0.746	0	0	0	0.746
FBA2	AT4G01150	136068	132202	3702.AT4G38970.1	3702.AT4G01150.1	0	0	0	0	0.745	0	0	0	0.745
MEE32	AT1G14810	127238	116790	3702.AT3G06350.1	3702.AT1G14810.1	0.07	0	0	0	0.251	0.657	0	0	0.74
PTAC16	NPQ4	130288	118975	3702.AT3G46780.1	3702.AT1G44575.1	0	0	0	0	0.647	0	0	0.292	0.739
AT4G01150	ROC4	132202	131903	3702.AT4G01150.1	3702.AT3G62030.2	0	0	0	0	0.739	0	0	0	0.739
PORA	AIM1	141065	134993	3702.AT5G54190.1	3702.AT4G29010.1	0	0	0	0	0	0	0.368	0.604	0.739
AT5G39850	APG3	139484	131994	3702.AT5G39850.1	3702.AT3G62910.1	0.07	0	0	0	0	0.652	0	0.257	0.738
GLDP1	ALDH11A3	135433	124072	3702.AT4G33010.1	3702.AT2G24270.4	0	0	0	0	0.213	0.224	0	0.604	0.737
ROF1	AT3G12050	129276	127806	3702.AT3G25230.2	3702.AT3G12050.1	0	0	0	0	0.736	0	0	0	0.736
ATMS1	MEE32	137897	127238	3702.AT5G17920.1	3702.AT3G06350.1	0	0	0	0	0.068	0.728	0	0	0.735
BIP2	LOS2	139715	125383	3702.AT5G42020.1	3702.AT2G36530.1	0	0	0	0	0.356	0.105	0	0.576	0.734
AT5G09500	BTF3	137054	117106	3702.AT5G09500.1	3702.AT1G17880.1	0	0	0	0	0.731	0	0	0	0.731
GLDP1	HCEF1	135433	131066	3702.AT4G33010.1	3702.AT3G54050.1	0	0	0	0	0.731	0	0	0	0.731
LHCA1	CRB	131153	116190	3702.AT3G54890.1	3702.AT1G09340.1	0	0	0	0	0.726	0	0	0.058	0.731
GLDP1	NPQ4	135433	118975	3702.AT4G33010.1	3702.AT1G44575.1	0	0	0	0	0.73	0	0	0	0.73
AIM1	ALDH11A3	134993	124072	3702.AT4G29010.1	3702.AT2G24270.4	0.065	0	0	0	0	0	0.293	0.625	0.73
AT4G01150	LHCB6	132202	116894	3702.AT4G01150.1	3702.AT1G15820.1	0	0	0	0	0.729	0	0	0	0.729
cpHsc70-2	CHLI1	140596	133852	3702.AT5G49910.1	3702.AT4G18480.1	0	0	0	0	0.371	0	0	0.587	0.729
LOS2	FBA6	125383	125377	3702.AT2G36530.1	3702.AT2G36460.1	0	0	0	0	0.344	0	0	0.604	0.729
CHLI1	LIN2	133852	115568	3702.AT4G18480.1	3702.AT1G03475.1	0	0	0	0	0.646	0	0	0.267	0.729
ALDH11A3	GAPB	124072	118893	3702.AT2G24270.4	3702.AT1G42970.1	0	0	0	0	0.668	0	0	0.218	0.729
PTAC16	Tic62	130288	128580	3702.AT3G46780.1	3702.AT3G18890.1	0	0	0	0.628	0.727	0	0	0	0.727
HCEF1	AT1G74730	131066	121745	3702.AT3G54050.1	3702.AT1G74730.1	0	0	0	0	0.727	0	0	0	0.727
LHCA4	GAPB	130353	118893	3702.AT3G47470.1	3702.AT1G42970.1	0	0	0	0	0.724	0	0	0	0.724
CHLI1	Tic62	133852	128580	3702.AT4G18480.1	3702.AT3G18890.1	0	0	0	0	0.723	0	0	0	0.723
AT4G01150	LHCA1	132202	131153	3702.AT4G01150.1	3702.AT3G54890.1	0	0	0	0	0.723	0	0	0	0.723
HAP6	AT3G62360	134129	131938	3702.AT4G21150.1	3702.AT3G62360.1	0	0	0	0	0.696	0.118	0	0	0.721
GLDP1	THFS	135433	119374	3702.AT4G33010.1	3702.AT1G50480.1	0.073	0	0	0	0.129	0	0.264	0.586	0.721
Hop3	AT1G07400	133133	115978	3702.AT4G12400.2	3702.AT1G07400.1	0	0	0	0	0.688	0	0	0.138	0.72
FBA2	G4	136068	130827	3702.AT4G38970.1	3702.AT3G51820.1	0	0	0	0	0.72	0	0	0	0.72
FLS1	RHM1	137004	122135	3702.AT5G08640.1	3702.AT1G78570.1	0	0	0	0	0.617	0	0	0.295	0.718
J2	AT3G12050	138266	127806	3702.AT5G22060.1	3702.AT3G12050.1	0	0	0	0	0.686	0	0	0.134	0.717
RGP1	LOS2	126773	125383	3702.AT3G02230.1	3702.AT2G36530.1	0	0	0	0	0.663	0	0	0.193	0.716
AT3G18190	HSP101	128499	121703	3702.AT3G18190.1	3702.AT1G74310.1	0	0	0	0	0.394	0	0	0.552	0.716
BIP2	LOS1	139715	119972	3702.AT5G42020.1	3702.AT1G56070.1	0.063	0	0	0	0.317	0.12	0	0.552	0.714
ALDH11A3	AAE18	124072	119890	3702.AT2G24270.4	3702.AT1G55320.1	0.063	0	0	0	0.138	0.101	0.572	0.223	0.714
ROF1	HSP101	129276	121703	3702.AT3G25230.2	3702.AT1G74310.1	0	0	0	0	0.587	0	0	0.332	0.712
AT3G18190	LOS2	128499	125383	3702.AT3G18190.1	3702.AT2G36530.1	0	0	0	0	0.247	0.214	0	0.551	0.711
LHCB3	AT4G01150	141075	132202	3702.AT5G54270.1	3702.AT4G01150.1	0	0	0	0	0.71	0	0	0	0.71
RGP1	MAT3	126773	125422	3702.AT3G02230.1	3702.AT2G36880.1	0	0	0	0	0.676	0	0	0.142	0.71
Tic62	AT2G37660	128580	125509	3702.AT3G18890.1	3702.AT2G37660.1	0	0	0.252	0.655	0.619	0	0	0.523	0.708
FBA2	CHLI1	136068	133852	3702.AT4G38970.1	3702.AT4G18480.1	0	0	0	0	0.706	0	0	0	0.706
AT3G18190	MEE32	128499	127238	3702.AT3G18190.1	3702.AT3G06350.1	0	0	0	0	0	0.326	0	0.582	0.706
LHCA1	RBCS1A	131153	120951	3702.AT3G54890.1	3702.AT1G67090.1	0	0	0	0	0.626	0	0	0.245	0.706
BIP2	Hop3	139715	133133	3702.AT5G42020.1	3702.AT4G12400.2	0	0	0	0	0.225	0.573	0	0.178	0.704
HCEF1	PSAE-2	131066	123645	3702.AT3G54050.1	3702.AT2G20260.1	0	0	0	0	0.682	0	0	0.106	0.703
cpHsc70-2	LOS2	140596	125383	3702.AT5G49910.1	3702.AT2G36530.1	0	0	0	0	0.32	0.105	0	0.552	0.703
PGK	APX1	122236	116035	3702.AT1G79550.1	3702.AT1G07890.1	0	0	0	0	0.456	0	0	0.478	0.703
PGK	FBP	122236	118929	3702.AT1G79550.1	3702.AT1G43670.1	0.068	0	0	0	0.071	0	0	0.682	0.701
HCEF1	LHCB4.2	131066	127465	3702.AT3G54050.1	3702.AT3G08940.2	0	0	0	0	0.688	0	0	0.082	0.701
